# Supplementary material for: A multiomic approach to defining the essential genome of the globally important pathogen Corynebacterium diphtheriae
Source: PLoS Genet. 2023 Apr 26;19(4):e1010737. doi: 10.1371/journal.pgen.1010737 (PMC10166564; doi:10.1371/journal.pgen.1010737)
Supplement: S1 Table — (XLSX) [file pgen.1010737.s001.xlsx]

## Sheet: S.Table1_bi-modal_essentiality_
GFF_gene_name	Gene_name	Insertion_index_score	Log_likelihood	Essential	Non-essential	Unclear
diphtheriae_00001	dnaA	0.00241109	-46.66	TRUE	FALSE	FALSE
diphtheriae_00002	dnaN	0.00420875	-37.5089	TRUE	FALSE	FALSE
diphtheriae_00003	recF	0.103015	11.9212	FALSE	TRUE	FALSE
diphtheriae_00004	unknown	0.0126812	-19.563	TRUE	FALSE	FALSE
diphtheriae_00005	gyrB	0.00146628	-54.8531	TRUE	FALSE	FALSE
diphtheriae_00006	unknown	0.130137	14.8371	FALSE	TRUE	FALSE
diphtheriae_00007	unknown	0.0879121	9.82775	FALSE	TRUE	FALSE
diphtheriae_00008	unknown	0.129353	14.7647	FALSE	TRUE	FALSE
diphtheriae_00009	gyrA	0.00466744	-35.814	TRUE	FALSE	FALSE
diphtheriae_00010	unknown	0.110145	12.7784	FALSE	TRUE	FALSE
diphtheriae_00013	lutR_1	0.152144	16.6508	FALSE	TRUE	FALSE
diphtheriae_00014	lutP	0.144823	16.0915	FALSE	TRUE	FALSE
diphtheriae_00015	unknown	0.128692	14.7031	FALSE	TRUE	FALSE
diphtheriae_00016	cydD_1	0.125153	14.3657	FALSE	TRUE	FALSE
diphtheriae_00017	unknown	0.160291	17.2284	FALSE	TRUE	FALSE
diphtheriae_00020	unknown	0.173333	18.0656	FALSE	TRUE	FALSE
diphtheriae_00021	unknown	0.170426	17.8876	FALSE	TRUE	FALSE
diphtheriae_00023	unknown	0.155039	16.8612	FALSE	TRUE	FALSE
diphtheriae_00024	unknown	0.139456	15.6548	FALSE	TRUE	FALSE
diphtheriae_00025	unknown	0.114114	13.225	FALSE	TRUE	FALSE
diphtheriae_00026	rbsC	0.0901163	10.1602	FALSE	TRUE	FALSE
diphtheriae_00027	rbsA	0.128609	14.6953	FALSE	TRUE	FALSE
diphtheriae_00028	unknown	0.136289	15.3857	FALSE	TRUE	FALSE
diphtheriae_00029	ppiA	0.116022	13.4324	FALSE	TRUE	FALSE
diphtheriae_00030	unknown	0.0712251	6.93048	FALSE	TRUE	FALSE
diphtheriae_00031	gluP	0.16124	17.2928	FALSE	TRUE	FALSE
diphtheriae_00032	thiC	0.127222	14.5645	FALSE	TRUE	FALSE
diphtheriae_00033	thiE	0.116592	13.4935	FALSE	TRUE	FALSE
diphtheriae_00034	hcnC	0.15978	17.1934	FALSE	TRUE	FALSE
diphtheriae_00035	thiS	0.144279	16.0482	FALSE	TRUE	FALSE
diphtheriae_00036	thiG	0.133588	15.1492	FALSE	TRUE	FALSE
diphtheriae_00037	moeZ_1	0.125618	14.4108	FALSE	TRUE	FALSE
diphtheriae_00038	thiD	0.157895	17.0631	FALSE	TRUE	FALSE
diphtheriae_00039	unknown	0.135802	15.3436	FALSE	TRUE	FALSE
diphtheriae_00040	unknown	0.10303	11.9231	FALSE	TRUE	FALSE
diphtheriae_00041	cas9	0.114286	13.2438	FALSE	TRUE	FALSE
diphtheriae_00042	cas1	0.104918	12.1573	FALSE	TRUE	FALSE
diphtheriae_00043	cas2	0.0909091	10.2773	FALSE	TRUE	FALSE
diphtheriae_00044	unknown	0.136612	15.4136	FALSE	TRUE	FALSE
diphtheriae_00045	unknown	0.140684	15.7568	FALSE	TRUE	FALSE
diphtheriae_00046	crgA	0.107407	12.458	FALSE	TRUE	FALSE
diphtheriae_00047	pknB	0.0965174	11.0711	FALSE	TRUE	FALSE
diphtheriae_00048	pknA	0.0884086	9.90352	FALSE	TRUE	FALSE
diphtheriae_00049	pbpA	0.00479124	-35.3853	TRUE	FALSE	FALSE
diphtheriae_00050	rodA	0.00814815	-26.7202	TRUE	FALSE	FALSE
diphtheriae_00051	pstP_1	0.0618687	4.92875	FALSE	TRUE	FALSE
diphtheriae_00052	pstP_2	0.00154321	-54.0099	TRUE	FALSE	FALSE
diphtheriae_00053	fhaB	0.00408998	-37.9782	TRUE	FALSE	FALSE
diphtheriae_00054	fhaA	0.0507497	2.04137	FALSE	FALSE	TRUE
diphtheriae_00056	unknown	0.113333	13.1388	FALSE	TRUE	FALSE
diphtheriae_00057	unknown	0.140845	15.7701	FALSE	TRUE	FALSE
diphtheriae_00058	unknown	0.102713	11.8832	FALSE	TRUE	FALSE
diphtheriae_00059	unknown	0.125	14.3509	FALSE	TRUE	FALSE
diphtheriae_00060	phzF	0.0899471	10.135	FALSE	TRUE	FALSE
diphtheriae_00061	unknown	0.150694	16.5432	FALSE	TRUE	FALSE
diphtheriae_00062	yxlF_1	0.116809	13.5167	FALSE	TRUE	FALSE
diphtheriae_00063	degU_1	0.166667	17.6503	FALSE	TRUE	FALSE
diphtheriae_00064	narX_1	0.147967	16.3367	FALSE	TRUE	FALSE
diphtheriae_00065	unknown	0.134021	15.1875	FALSE	TRUE	FALSE
diphtheriae_00066	opuBB	0.158519	17.1065	FALSE	TRUE	FALSE
diphtheriae_00067	opuCD	0.131122	14.9273	FALSE	TRUE	FALSE
diphtheriae_00068	opuCA	0.138387	15.565	FALSE	TRUE	FALSE
diphtheriae_00069	unknown	0.165846	17.5973	FALSE	TRUE	FALSE
diphtheriae_00070	sigK	0.12656	14.5014	FALSE	TRUE	FALSE
diphtheriae_00071	unknown	0.101626	11.7453	FALSE	TRUE	FALSE
diphtheriae_00072	ykuV	0.151127	16.5755	FALSE	TRUE	FALSE
diphtheriae_00073	tipA	0.15641	16.9589	FALSE	TRUE	FALSE
diphtheriae_00074	unknown	0.125	14.3509	FALSE	TRUE	FALSE
diphtheriae_00075	dapE_1	0.146993	16.2615	FALSE	TRUE	FALSE
diphtheriae_00076	bioB_1	0.145299	16.1291	FALSE	TRUE	FALSE
diphtheriae_00077	unknown	0.16092	17.2711	FALSE	TRUE	FALSE
diphtheriae_00078	unknown	0.15404	16.7893	FALSE	TRUE	FALSE
diphtheriae_00079	hmuU_1	0.113027	13.1047	FALSE	TRUE	FALSE
diphtheriae_00080	fepC_1	0.150198	16.506	FALSE	TRUE	FALSE
diphtheriae_00081	unknown	0.133198	15.1145	FALSE	TRUE	FALSE
diphtheriae_00082	fra	0.10049	11.5991	FALSE	TRUE	FALSE
diphtheriae_00083	phrA	0.138702	15.5916	FALSE	TRUE	FALSE
diphtheriae_00084	unknown	0.17619	18.236	FALSE	TRUE	FALSE
diphtheriae_00085	ino1	0.115169	13.3402	FALSE	TRUE	FALSE
diphtheriae_00086	unknown	0.115942	13.4238	FALSE	TRUE	FALSE
diphtheriae_00087	estB	0.112388	13.0333	FALSE	TRUE	FALSE
diphtheriae_00088	nox	0.143351	15.974	FALSE	TRUE	FALSE
diphtheriae_00089	unknown	0.111635	12.9485	FALSE	TRUE	FALSE
diphtheriae_00090	unknown	0.0659722	5.84726	FALSE	TRUE	FALSE
diphtheriae_00091*	unknown	0.0333333	-4.30132	TRUE	FALSE	FALSE
diphtheriae_00092	unknown	0.0883534	9.89512	FALSE	TRUE	FALSE
diphtheriae_00093	unknown	0.149033	16.418	FALSE	TRUE	FALSE
diphtheriae_00094	unknown	0.122538	14.1081	FALSE	TRUE	FALSE
diphtheriae_00095	fas6_1	0.139963	15.6971	FALSE	TRUE	FALSE
diphtheriae_00096	unknown	0.143742	16.0054	FALSE	TRUE	FALSE
diphtheriae_00097	ohrR	0.128205	14.6574	FALSE	TRUE	FALSE
diphtheriae_00098	unknown	0.0968661	11.1185	FALSE	TRUE	FALSE
diphtheriae_00099	unknown	0.164609	17.5168	FALSE	TRUE	FALSE
diphtheriae_00100	unknown	0.111543	12.9381	FALSE	TRUE	FALSE
diphtheriae_00101	dbpA	0.141091	15.7903	FALSE	TRUE	FALSE
diphtheriae_00102	lacA	0.139785	15.6822	FALSE	TRUE	FALSE
diphtheriae_00103	unknown	0.132275	15.0318	FALSE	TRUE	FALSE
diphtheriae_00104	tag	0.153061	16.7181	FALSE	TRUE	FALSE
diphtheriae_00105	unknown	0.114543	13.272	FALSE	TRUE	FALSE
diphtheriae_00106	unknown	0.115288	13.3532	FALSE	TRUE	FALSE
diphtheriae_00107	unknown	0.107843	12.5097	FALSE	TRUE	FALSE
diphtheriae_00108	unknown	0.172596	18.0208	FALSE	TRUE	FALSE
diphtheriae_00109	unknown	0.135965	15.3577	FALSE	TRUE	FALSE
diphtheriae_00110	unknown	0.103245	11.95	FALSE	TRUE	FALSE
diphtheriae_00111	unknown	0.144737	16.0847	FALSE	TRUE	FALSE
diphtheriae_00112	unknown	0.186275	18.8034	FALSE	TRUE	FALSE
diphtheriae_00113	unknown	0.092827	10.5554	FALSE	TRUE	FALSE
diphtheriae_00114	relE	0.121212	13.9745	FALSE	TRUE	FALSE
diphtheriae_00115	unknown	0.037415	-2.53366	FALSE	FALSE	TRUE
diphtheriae_00116	unknown	0.13697	15.4443	FALSE	TRUE	FALSE
diphtheriae_00117	atl	0.111111	12.889	FALSE	TRUE	FALSE
diphtheriae_00118	unknown	0.147666	16.3135	FALSE	TRUE	FALSE
diphtheriae_00119	unknown	0.118022	13.6451	FALSE	TRUE	FALSE
diphtheriae_00120	pepO	0.125815	14.4298	FALSE	TRUE	FALSE
diphtheriae_00121	unknown	0.124803	14.3316	FALSE	TRUE	FALSE
diphtheriae_00122	unknown	0.129207	14.7511	FALSE	TRUE	FALSE
diphtheriae_00123	yehZ	0.118812	13.7278	FALSE	TRUE	FALSE
diphtheriae_00124	unknown	0.0890411	9.99928	FALSE	TRUE	FALSE
diphtheriae_00125	embC	0.0948628	10.843	FALSE	TRUE	FALSE
diphtheriae_00126	aftA	0.041979	-0.789747	FALSE	FALSE	TRUE
diphtheriae_00127	dprE2	0.0997375	11.5011	FALSE	TRUE	FALSE
diphtheriae_00128	dprE1	0.00545331	-33.2677	TRUE	FALSE	FALSE
diphtheriae_00129	unknown	0.160494	17.2422	FALSE	TRUE	FALSE
diphtheriae_00130	unknown	0.142077	15.871	FALSE	TRUE	FALSE
diphtheriae_00131	unknown	0.142857	15.9343	FALSE	TRUE	FALSE
diphtheriae_00132	unknown	0.136111	15.3704	FALSE	TRUE	FALSE
diphtheriae_00133	glfT1	0.00544662	-33.2878	TRUE	FALSE	FALSE
diphtheriae_00134	troA_1	0.134576	15.2365	FALSE	TRUE	FALSE
diphtheriae_00135	znuC	0.142857	15.9343	FALSE	TRUE	FALSE
diphtheriae_00136	mntB_1	0.105556	12.2352	FALSE	TRUE	FALSE
diphtheriae_00137	mntB_2	0.117371	13.5764	FALSE	TRUE	FALSE
diphtheriae_00138	troA_2	0.119461	13.7951	FALSE	TRUE	FALSE
diphtheriae_00139	tagH	0.00128205	-57.0673	TRUE	FALSE	FALSE
diphtheriae_00140	unknown	0.00424628	-37.3633	TRUE	FALSE	FALSE
diphtheriae_00141	iscS_1	0.122278	14.082	FALSE	TRUE	FALSE
diphtheriae_00142	qorA	0.111814	12.9688	FALSE	TRUE	FALSE
diphtheriae_00144	pat	0.123671	14.2207	FALSE	TRUE	FALSE
diphtheriae_00147	sdcS	0.124444	14.2966	FALSE	TRUE	FALSE
diphtheriae_00149	pgdA	0.133987	15.1846	FALSE	TRUE	FALSE
diphtheriae_00150	gabR	0.105145	12.1851	FALSE	TRUE	FALSE
diphtheriae_00151	mngR	0.135659	15.3311	FALSE	TRUE	FALSE
diphtheriae_00152	pdxS	0.124161	14.2689	FALSE	TRUE	FALSE
diphtheriae_00153	pdxT	0.132616	15.0625	FALSE	TRUE	FALSE
diphtheriae_00154	unknown	0.10434	12.0861	FALSE	TRUE	FALSE
diphtheriae_00155	unknown	0.14164	15.8353	FALSE	TRUE	FALSE
diphtheriae_00156	unknown	0.0843882	9.27448	FALSE	TRUE	FALSE
diphtheriae_00157	unknown	0.113835	13.1943	FALSE	TRUE	FALSE
diphtheriae_00158	zipA	0.110756	12.8485	FALSE	TRUE	FALSE
diphtheriae_00159	unknown	0.126263	14.4729	FALSE	TRUE	FALSE
diphtheriae_00160	unknown	0.099903	11.5227	FALSE	TRUE	FALSE
diphtheriae_00161	unknown	0.0718954	7.06195	FALSE	TRUE	FALSE
diphtheriae_00162	unknown	0.11619	13.4505	FALSE	TRUE	FALSE
diphtheriae_00163	tyrA	0.0227498	-10.249	TRUE	FALSE	FALSE
diphtheriae_00164	unknown	0.121413	13.9949	FALSE	TRUE	FALSE
diphtheriae_00165	tadA	0.0576132	3.89907	FALSE	TRUE	FALSE
diphtheriae_00167	unknown	0.0611111	4.7515	FALSE	TRUE	FALSE
diphtheriae_00168	ydfJ	0.133077	15.1037	FALSE	TRUE	FALSE
diphtheriae_00169	tgt	0.12761	14.6013	FALSE	TRUE	FALSE
diphtheriae_00170	gltX_1	0.136465	15.4009	FALSE	TRUE	FALSE
diphtheriae_00171	idnT	0.133189	15.1137	FALSE	TRUE	FALSE
diphtheriae_00172	unknown	0.123016	14.1557	FALSE	TRUE	FALSE
diphtheriae_00173	idnD	0.134774	15.2538	FALSE	TRUE	FALSE
diphtheriae_00174	gno	0.121333	13.9868	FALSE	TRUE	FALSE
diphtheriae_00175	unknown	0.0913242	10.3381	FALSE	TRUE	FALSE
diphtheriae_00177	unknown	0.109524	12.7066	FALSE	TRUE	FALSE
diphtheriae_00178	unknown	0.103261	11.952	FALSE	TRUE	FALSE
diphtheriae_00179	dnaX_1	0.00282486	-44.055	TRUE	FALSE	FALSE
diphtheriae_00180	unknown	0.121495	14.0032	FALSE	TRUE	FALSE
diphtheriae_00181	recR	0.12481	14.3323	FALSE	TRUE	FALSE
diphtheriae_00182	cobQ_1	0.0119522	-20.5166	TRUE	FALSE	FALSE
diphtheriae_00183	murD_1	0.00158353	-53.5847	TRUE	FALSE	FALSE
diphtheriae_00184	polC_1	0.17363	18.0835	FALSE	TRUE	FALSE
diphtheriae_00185	frp	0.124208	14.2735	FALSE	TRUE	FALSE
diphtheriae_00186	leuA	0.130363	14.8579	FALSE	TRUE	FALSE
diphtheriae_00187	deoR	0.118118	13.6552	FALSE	TRUE	FALSE
diphtheriae_00188	unknown	0.17257	18.0193	FALSE	TRUE	FALSE
diphtheriae_00189	unknown	0.125	14.3509	FALSE	TRUE	FALSE
diphtheriae_00190	unknown	0.128834	14.7164	FALSE	TRUE	FALSE
diphtheriae_00191	deoD	0.152022	16.6419	FALSE	TRUE	FALSE
diphtheriae_00192	norB_1	0.136264	15.3835	FALSE	TRUE	FALSE
diphtheriae_00193	deoC_1	0.141553	15.8282	FALSE	TRUE	FALSE
diphtheriae_00194	unknown	0.133696	15.1588	FALSE	TRUE	FALSE
diphtheriae_00195	unknown	0.131021	14.9182	FALSE	TRUE	FALSE
diphtheriae_00196	unknown	0.136201	15.3781	FALSE	TRUE	FALSE
diphtheriae_00197	lysC	0.00236967	-46.9452	TRUE	FALSE	FALSE
diphtheriae_00198	asd	0.000968992	-61.6868	TRUE	FALSE	FALSE
diphtheriae_00199	unknown	0.0804312	8.61869	FALSE	TRUE	FALSE
diphtheriae_00200	unknown	0.095143	10.882	FALSE	TRUE	FALSE
diphtheriae_00201	unknown	0.142596	15.9131	FALSE	TRUE	FALSE
diphtheriae_00202	unknown	0.157113	17.0084	FALSE	TRUE	FALSE
diphtheriae_00203	unknown	0.155397	16.8869	FALSE	TRUE	FALSE
diphtheriae_00204	unknown	0.140962	15.7797	FALSE	TRUE	FALSE
diphtheriae_00205	sigC	0.112875	13.0878	FALSE	TRUE	FALSE
diphtheriae_00206	katA	0.0844704	9.28772	FALSE	TRUE	FALSE
diphtheriae_00207	fbpC_1	0.0745987	7.57779	FALSE	TRUE	FALSE
diphtheriae_00208	unknown	0.104891	12.1539	FALSE	TRUE	FALSE
diphtheriae_00209	unknown	0.10479	12.1416	FALSE	TRUE	FALSE
diphtheriae_00210	glpT	0.111597	12.9442	FALSE	TRUE	FALSE
diphtheriae_00211	phoB	0.0840456	9.21919	FALSE	TRUE	FALSE
diphtheriae_00212	kdpD	0.133588	15.1492	FALSE	TRUE	FALSE
diphtheriae_00213	unknown	0.0264026	-7.91399	TRUE	FALSE	FALSE
diphtheriae_00214	unknown	0	-172.734	TRUE	FALSE	FALSE
diphtheriae_00215	mrpE	0.026455	-7.88303	TRUE	FALSE	FALSE
diphtheriae_00216	mrpD	0.00918635	-24.773	TRUE	FALSE	FALSE
diphtheriae_00217	mrpC	0.0516432	2.29875	FALSE	FALSE	TRUE
diphtheriae_00218	mrpA	0.0113285	-21.3812	TRUE	FALSE	FALSE
diphtheriae_00219	unknown	0.117994	13.6422	FALSE	TRUE	FALSE
diphtheriae_00220	unknown	0.0751964	7.68886	FALSE	TRUE	FALSE
diphtheriae_00222	unknown	0.133554	15.1462	FALSE	TRUE	FALSE
diphtheriae_00223	unknown	0.129032	14.7348	FALSE	TRUE	FALSE
diphtheriae_00224	ponA1_1	0.134341	15.2158	FALSE	TRUE	FALSE
diphtheriae_00225	whiB4	0.137931	15.5263	FALSE	TRUE	FALSE
diphtheriae_00226	unknown	0.116402	13.4732	FALSE	TRUE	FALSE
diphtheriae_00227	unknown	0.0774194	8.0929	FALSE	TRUE	FALSE
diphtheriae_00228	baeB	0.123636	14.2172	FALSE	TRUE	FALSE
diphtheriae_00229	glxR	0.0672515	6.12012	FALSE	TRUE	FALSE
diphtheriae_00230	unknown	0.0701754	6.72167	FALSE	TRUE	FALSE
diphtheriae_00231	nth	0.130952	14.9119	FALSE	TRUE	FALSE
diphtheriae_00232	resA_1	0.110517	12.8211	FALSE	TRUE	FALSE
diphtheriae_00233	nudL	0.123306	14.1845	FALSE	TRUE	FALSE
diphtheriae_00234	unknown	0.127426	14.5839	FALSE	TRUE	FALSE
diphtheriae_00235	unknown	0.0692226	6.52891	FALSE	TRUE	FALSE
diphtheriae_00236	unknown	0.0818363	8.85595	FALSE	TRUE	FALSE
diphtheriae_00237	unknown	0.16055	17.246	FALSE	TRUE	FALSE
diphtheriae_00238	unknown	0.121212	13.9745	FALSE	TRUE	FALSE
diphtheriae_00239	unknown	0.136802	15.4299	FALSE	TRUE	FALSE
diphtheriae_00240	unknown	0.129326	14.7621	FALSE	TRUE	FALSE
diphtheriae_00241	unknown	0.137885	15.5224	FALSE	TRUE	FALSE
diphtheriae_00242	unknown	0.153713	16.7656	FALSE	TRUE	FALSE
diphtheriae_00243	unknown	0.176768	18.2698	FALSE	TRUE	FALSE
diphtheriae_00244	unknown	0.184783	18.7227	FALSE	TRUE	FALSE
diphtheriae_00245	unknown	0.16208	17.3493	FALSE	TRUE	FALSE
diphtheriae_00246	rhpA	0.133077	15.1037	FALSE	TRUE	FALSE
diphtheriae_00247	cspA	0.0392157	-1.81924	FALSE	FALSE	TRUE
diphtheriae_00248	ddpF_1	0.127832	14.6222	FALSE	TRUE	FALSE
diphtheriae_00249	ddpF_2	0.135593	15.3254	FALSE	TRUE	FALSE
diphtheriae_00250	mdtH	0.114583	13.2764	FALSE	TRUE	FALSE
diphtheriae_00251	dppA_1	0.119624	13.812	FALSE	TRUE	FALSE
diphtheriae_00252	ddpC_1	0.160136	17.2178	FALSE	TRUE	FALSE
diphtheriae_00253	unknown	0.145248	16.125	FALSE	TRUE	FALSE
diphtheriae_00254	topA	0.0172712	-14.6142	TRUE	FALSE	FALSE
diphtheriae_00255	unknown	0.116667	13.5015	FALSE	TRUE	FALSE
diphtheriae_00256	unknown	0.139394	15.6496	FALSE	TRUE	FALSE
diphtheriae_00257	unknown	0.12089	13.9418	FALSE	TRUE	FALSE
diphtheriae_00258	nanA	0.115857	13.4146	FALSE	TRUE	FALSE
diphtheriae_00259	unknown	0.107778	12.5019	FALSE	TRUE	FALSE
diphtheriae_00260	cyaB	0.106892	12.3964	FALSE	TRUE	FALSE
diphtheriae_00261	dnaX_2	0.0285714	-6.68421	TRUE	FALSE	FALSE
diphtheriae_00263	unknown	0.111111	12.889	FALSE	TRUE	FALSE
diphtheriae_00264	xerC_1	0.105882	12.2748	FALSE	TRUE	FALSE
diphtheriae_00265	unknown	0.0809524	8.70728	FALSE	TRUE	FALSE
diphtheriae_00266	unknown	0.106481	12.3472	FALSE	TRUE	FALSE
diphtheriae_00267	unknown	0.0687285	6.42774	FALSE	TRUE	FALSE
diphtheriae_00268	unknown	0.0489297	1.50103	FALSE	FALSE	TRUE
diphtheriae_00269	unknown	0.125604	14.4094	FALSE	TRUE	FALSE
diphtheriae_00270	unknown	0.11875	13.7213	FALSE	TRUE	FALSE
diphtheriae_00271	unknown	0.115741	13.4021	FALSE	TRUE	FALSE
diphtheriae_00272	fic_1	0.0863558	9.58681	FALSE	TRUE	FALSE
diphtheriae_00273	alkB	0.101574	11.7386	FALSE	TRUE	FALSE
diphtheriae_00274	unknown	0.0863214	9.58142	FALSE	TRUE	FALSE
diphtheriae_00275	unknown	0.0714286	6.97054	FALSE	TRUE	FALSE
diphtheriae_00276	unknown	0.0901961	10.172	FALSE	TRUE	FALSE
diphtheriae_00277	unknown	0.161905	17.3375	FALSE	TRUE	FALSE
diphtheriae_00278	unknown	0.2375	21.0283	FALSE	TRUE	FALSE
diphtheriae_00279	unknown	0.199405	19.4703	FALSE	TRUE	FALSE
diphtheriae_00280	lcfB	0.137931	15.5263	FALSE	TRUE	FALSE
diphtheriae_00281	unknown	0.119138	13.7617	FALSE	TRUE	FALSE
diphtheriae_00282	rmlA	0.0091638	-24.8129	TRUE	FALSE	FALSE
diphtheriae_00283	rfbC	0.00445434	-36.5795	TRUE	FALSE	FALSE
diphtheriae_00284	rmlB	0.00496032	-34.8177	TRUE	FALSE	FALSE
diphtheriae_00285	pepN_1	0.120473	13.8992	FALSE	TRUE	FALSE
diphtheriae_00286	unknown	0.134336	15.2154	FALSE	TRUE	FALSE
diphtheriae_00287	fbpA_1	0.150624	16.538	FALSE	TRUE	FALSE
diphtheriae_00288	unknown	0.117647	13.6056	FALSE	TRUE	FALSE
diphtheriae_00289	lpd	0.0070922	-28.9789	TRUE	FALSE	FALSE
diphtheriae_00290	ramB	0.115088	13.3314	FALSE	TRUE	FALSE
diphtheriae_00291	unknown	0.0711462	6.91493	FALSE	TRUE	FALSE
diphtheriae_00292	frdA	0.0843254	9.26437	FALSE	TRUE	FALSE
diphtheriae_00293	frdB	0.084	9.21181	FALSE	TRUE	FALSE
diphtheriae_00294	unknown	0.102564	11.8644	FALSE	TRUE	FALSE
diphtheriae_00295	unknown	0.0625	5.07457	FALSE	TRUE	FALSE
diphtheriae_00296	unknown	0.0874704	9.75991	FALSE	TRUE	FALSE
diphtheriae_00297	unknown	0.0869565	9.68044	FALSE	TRUE	FALSE
diphtheriae_00298	deoC_2	0.114035	13.2163	FALSE	TRUE	FALSE
diphtheriae_00299	unknown	0.0510753	2.13574	FALSE	FALSE	TRUE
diphtheriae_00300	pflA	0.0913242	10.3381	FALSE	TRUE	FALSE
diphtheriae_00301	pflB_1	0.103175	11.9412	FALSE	TRUE	FALSE
diphtheriae_00302	pflB_2	0.111976	12.987	FALSE	TRUE	FALSE
diphtheriae_00303	unknown	0.109471	12.7005	FALSE	TRUE	FALSE
diphtheriae_00304	unknown	0.162698	17.3906	FALSE	TRUE	FALSE
diphtheriae_00305	murB	0.00543478	-33.3234	TRUE	FALSE	FALSE
diphtheriae_00306	fadD_1	0.126538	14.4993	FALSE	TRUE	FALSE
diphtheriae_00307	fadD_2	0.138742	15.5949	FALSE	TRUE	FALSE
diphtheriae_00308	mshA	0.121495	14.0032	FALSE	TRUE	FALSE
diphtheriae_00309	gpmA	0.085676	9.4799	FALSE	TRUE	FALSE
diphtheriae_00310	senX3	0.051349	2.21456	FALSE	FALSE	TRUE
diphtheriae_00311	regX3	0.00587372	-32.0541	TRUE	FALSE	FALSE
diphtheriae_00312	unknown	0.112293	13.0227	FALSE	TRUE	FALSE
diphtheriae_00313	unknown	0.109649	12.7211	FALSE	TRUE	FALSE
diphtheriae_00314	unknown	0.0817308	8.8383	FALSE	TRUE	FALSE
diphtheriae_00315	proC	0.104478	12.1031	FALSE	TRUE	FALSE
diphtheriae_00316	unknown	0.109375	12.6893	FALSE	TRUE	FALSE
diphtheriae_00317	unknown	0.105691	12.2516	FALSE	TRUE	FALSE
diphtheriae_00318	bdbD	0.108014	12.5299	FALSE	TRUE	FALSE
diphtheriae_00319	serB1	0.0833333	9.10336	FALSE	TRUE	FALSE
diphtheriae_00320	unknown	0.0675105	6.17464	FALSE	TRUE	FALSE
diphtheriae_00321	hemA	0.0168869	-14.9728	TRUE	FALSE	FALSE
diphtheriae_00322	hemC	0.0101695	-23.1258	TRUE	FALSE	FALSE
diphtheriae_00323	nasF_1	0.0556553	3.39577	FALSE	FALSE	TRUE
diphtheriae_00324	hemB	0.00906344	-24.9915	TRUE	FALSE	FALSE
diphtheriae_00325	unknown	0.0931677	10.6041	FALSE	TRUE	FALSE
diphtheriae_00326	ctpA	0.0985748	11.3479	FALSE	TRUE	FALSE
diphtheriae_00327	unknown	0.136729	15.4237	FALSE	TRUE	FALSE
diphtheriae_00328	hemE	0.0175439	-14.3646	TRUE	FALSE	FALSE
diphtheriae_00329	hemY	0.0125647	-19.7115	TRUE	FALSE	FALSE
diphtheriae_00330	hemL	0.0843001	9.26029	FALSE	TRUE	FALSE
diphtheriae_00331	pspB_1	0.00985222	-23.6389	TRUE	FALSE	FALSE
diphtheriae_00332	resA_2	0.0427807	-0.50491	FALSE	FALSE	TRUE
diphtheriae_00333	unknown	0.0505051	1.97001	FALSE	FALSE	TRUE
diphtheriae_00334	ccs1	0.0439422	-0.102508	FALSE	FALSE	TRUE
diphtheriae_00335	ccsA	0.0411111	-1.1049	FALSE	FALSE	TRUE
diphtheriae_00336	arsR	0.133333	15.1266	FALSE	TRUE	FALSE
diphtheriae_00337	unknown	0.0677966	6.23456	FALSE	TRUE	FALSE
diphtheriae_00338	menA	0.00462963	-35.9472	TRUE	FALSE	FALSE
diphtheriae_00339	unknown	0.114414	13.2579	FALSE	TRUE	FALSE
diphtheriae_00340	menE	0.0205656	-11.842	TRUE	FALSE	FALSE
diphtheriae_00341	menB	0.0103806	-22.7933	TRUE	FALSE	FALSE
diphtheriae_00342	menC	0.0332295	-4.34929	TRUE	FALSE	FALSE
diphtheriae_00343	menD	0.0196078	-12.5972	TRUE	FALSE	FALSE
diphtheriae_00344	unknown	0.127226	14.5649	FALSE	TRUE	FALSE
diphtheriae_00345	mgtA	0.119403	13.7891	FALSE	TRUE	FALSE
diphtheriae_00346	menG	0.0724638	7.17229	FALSE	TRUE	FALSE
diphtheriae_00347	ldh	0.14511	16.1142	FALSE	TRUE	FALSE
diphtheriae_00348	menJ	0.124688	14.3205	FALSE	TRUE	FALSE
diphtheriae_00349	hepT	0.0040282	-38.2278	TRUE	FALSE	FALSE
diphtheriae_00354	secE	0.0196078	-12.5972	TRUE	FALSE	FALSE
diphtheriae_00355	nusG	0.103535	11.9863	FALSE	TRUE	FALSE
diphtheriae_00356	rplK	0.004662	-35.8331	TRUE	FALSE	FALSE
diphtheriae_00357	rplA	0.00564972	-32.6894	TRUE	FALSE	FALSE
diphtheriae_00358	rplJ	0.00968992	-23.9079	TRUE	FALSE	FALSE
diphtheriae_00359	rplL	0.00787402	-27.2767	TRUE	FALSE	FALSE
diphtheriae_00360	psaA	0.127211	14.5634	FALSE	TRUE	FALSE
diphtheriae_00361	unknown	0.0936455	10.672	FALSE	TRUE	FALSE
diphtheriae_00362	unknown	0.133059	15.1021	FALSE	TRUE	FALSE
diphtheriae_00363	mntB_3	0.116898	13.5262	FALSE	TRUE	FALSE
diphtheriae_00364	unknown	0.0837115	9.16502	FALSE	TRUE	FALSE
diphtheriae_00365	unknown	0.097076	11.1469	FALSE	TRUE	FALSE
diphtheriae_00366	unknown	0.111434	12.9257	FALSE	TRUE	FALSE
diphtheriae_00367	porA_1	0.0915868	10.3764	FALSE	TRUE	FALSE
diphtheriae_00368	rpoB	0.00311526	-42.4466	TRUE	FALSE	FALSE
diphtheriae_00369	rpoC	0.00423834	-37.394	TRUE	FALSE	FALSE
diphtheriae_00370	bceA_1	0.0753138	7.71056	FALSE	TRUE	FALSE
diphtheriae_00371	unknown	0.0962644	11.0365	FALSE	TRUE	FALSE
diphtheriae_00372	yydH	0.0933852	10.6351	FALSE	TRUE	FALSE
diphtheriae_00373	moaA	0.101171	11.687	FALSE	TRUE	FALSE
diphtheriae_00374	unknown	0.0761905	7.87128	FALSE	TRUE	FALSE
diphtheriae_00375	unknown	0.115789	13.4074	FALSE	TRUE	FALSE
diphtheriae_00376	unknown	0.0972222	11.1667	FALSE	TRUE	FALSE
diphtheriae_00377	unknown	0.11828	13.6721	FALSE	TRUE	FALSE
diphtheriae_00378	unknown	0.0612745	4.78994	FALSE	TRUE	FALSE
diphtheriae_00379	desK	0.123049	14.159	FALSE	TRUE	FALSE
diphtheriae_00380	degU_2	0.12963	14.7903	FALSE	TRUE	FALSE
diphtheriae_00381	yxlF_2	0.122051	14.0593	FALSE	TRUE	FALSE
diphtheriae_00382	unknown	0.106771	12.3819	FALSE	TRUE	FALSE
diphtheriae_00383	unknown	0.127832	14.6222	FALSE	TRUE	FALSE
diphtheriae_00384	unknown	0.102236	11.8229	FALSE	TRUE	FALSE
diphtheriae_00385	queE	0.116987	13.5357	FALSE	TRUE	FALSE
diphtheriae_00386	nrdD	0.127171	14.5596	FALSE	TRUE	FALSE
diphtheriae_00387	unknown	0.124294	14.2819	FALSE	TRUE	FALSE
diphtheriae_00388	rpsL	0.00806452	-26.8879	TRUE	FALSE	FALSE
diphtheriae_00389	rpsG	0	-172.734	TRUE	FALSE	FALSE
diphtheriae_00390	fusA	0.00596057	-31.8144	TRUE	FALSE	FALSE
diphtheriae_00391	tuf	0.00251889	-45.9404	TRUE	FALSE	FALSE
diphtheriae_00392	unknown	0.102151	11.812	FALSE	TRUE	FALSE
diphtheriae_00393	rpsJ	0.00653595	-30.3104	TRUE	FALSE	FALSE
diphtheriae_00394	rplC	0.00152207	-54.2373	TRUE	FALSE	FALSE
diphtheriae_00395	rplD	0.00152905	-54.1619	TRUE	FALSE	FALSE
diphtheriae_00396	rplW	0	-172.734	TRUE	FALSE	FALSE
diphtheriae_00397	rplB	0.00118624	-58.3486	TRUE	FALSE	FALSE
diphtheriae_00398	rpsS	0	-172.734	TRUE	FALSE	FALSE
diphtheriae_00399	rplV	0.00275482	-44.4678	TRUE	FALSE	FALSE
diphtheriae_00400	rpsC	0	-172.734	TRUE	FALSE	FALSE
diphtheriae_00401	rplP	0	-172.734	TRUE	FALSE	FALSE
diphtheriae_00402	rpmC	0	-172.734	TRUE	FALSE	FALSE
diphtheriae_00403	rpsQ	0.00716846	-28.8047	TRUE	FALSE	FALSE
diphtheriae_00404	yknX	0.124514	14.3034	FALSE	TRUE	FALSE
diphtheriae_00405	yknY	0.0892608	10.0323	FALSE	TRUE	FALSE
diphtheriae_00406	macB_1	0.0991609	11.4254	FALSE	TRUE	FALSE
diphtheriae_00407	rplN	0.0948509	10.8413	FALSE	TRUE	FALSE
diphtheriae_00408	rplX	0.114286	13.2438	FALSE	TRUE	FALSE
diphtheriae_00409	rplE	0.117021	13.5393	FALSE	TRUE	FALSE
diphtheriae_00410	sdaC	0.104911	12.1564	FALSE	TRUE	FALSE
diphtheriae_00411	sdaA	0.0762527	7.88261	FALSE	TRUE	FALSE
diphtheriae_00412	ansA_1	0.101069	11.6738	FALSE	TRUE	FALSE
diphtheriae_00413	moeZ_2	0.106704	12.374	FALSE	TRUE	FALSE
diphtheriae_00414	moaE2_1	0.0888224	9.96625	FALSE	TRUE	FALSE
diphtheriae_00415	unknown	0.0407407	-1.24161	FALSE	FALSE	TRUE
diphtheriae_00416	phnT	0.0906709	10.2422	FALSE	TRUE	FALSE
diphtheriae_00417	narX_2	0.0833333	9.10336	FALSE	TRUE	FALSE
diphtheriae_00418	narX_3	0.113569	13.1649	FALSE	TRUE	FALSE
diphtheriae_00419	narY	0.104245	12.0744	FALSE	TRUE	FALSE
diphtheriae_00420	narG	0.110395	12.8071	FALSE	TRUE	FALSE
diphtheriae_00421	narK	0.0870871	9.70068	FALSE	TRUE	FALSE
diphtheriae_00422	unknown	0.108844	12.6274	FALSE	TRUE	FALSE
diphtheriae_00423	narT	0.0787037	8.32006	FALSE	TRUE	FALSE
diphtheriae_00424	mog	0.129412	14.7701	FALSE	TRUE	FALSE
diphtheriae_00425	mobA	0.112211	13.0135	FALSE	TRUE	FALSE
diphtheriae_00426	moaC	0.106838	12.3899	FALSE	TRUE	FALSE
diphtheriae_00427	moaE2_2	0.112721	13.0706	FALSE	TRUE	FALSE
diphtheriae_00428	moaA2	0.082397	8.94925	FALSE	TRUE	FALSE
diphtheriae_00429	modA	0.121333	13.9868	FALSE	TRUE	FALSE
diphtheriae_00430	unknown	0.125571	14.4062	FALSE	TRUE	FALSE
diphtheriae_00431	unknown	0.122807	14.1349	FALSE	TRUE	FALSE
diphtheriae_00432	unknown	0.0730337	7.28191	FALSE	TRUE	FALSE
diphtheriae_00433	unknown	0.116402	13.4732	FALSE	TRUE	FALSE
diphtheriae_00434	unknown	0.0862069	9.56348	FALSE	TRUE	FALSE
diphtheriae_00435	unknown	0.0858586	9.50871	FALSE	TRUE	FALSE
diphtheriae_00436	rtcB	0.137812	15.5162	FALSE	TRUE	FALSE
diphtheriae_00437	fic_2	0.10874	12.6152	FALSE	TRUE	FALSE
diphtheriae_00438	unknown	0.0726496	7.20814	FALSE	TRUE	FALSE
diphtheriae_00439	unknown	0.0952381	10.8951	FALSE	TRUE	FALSE
diphtheriae_00440	unknown	0.10582	12.2673	FALSE	TRUE	FALSE
diphtheriae_00441	unknown	0.0918367	10.4127	FALSE	TRUE	FALSE
diphtheriae_00442	unknown	0.135021	15.2755	FALSE	TRUE	FALSE
diphtheriae_00443	unknown	0.12381	14.2343	FALSE	TRUE	FALSE
diphtheriae_00444	dapA_1	0.144408	16.0586	FALSE	TRUE	FALSE
diphtheriae_00445	oppF	0.117506	13.5907	FALSE	TRUE	FALSE
diphtheriae_00446	oppD	0.142283	15.8877	FALSE	TRUE	FALSE
diphtheriae_00447	gsiC_1	0.136646	15.4165	FALSE	TRUE	FALSE
diphtheriae_00448	dppA_2	0.168823	17.7874	FALSE	TRUE	FALSE
diphtheriae_00449	lutR_2	0.11471	13.2902	FALSE	TRUE	FALSE
diphtheriae_00450	nagK	0.136723	15.4231	FALSE	TRUE	FALSE
diphtheriae_00451	nanE	0.116379	13.4708	FALSE	TRUE	FALSE
diphtheriae_00452	nagA	0.128408	14.6765	FALSE	TRUE	FALSE
diphtheriae_00453	nagB	0.112821	13.0817	FALSE	TRUE	FALSE
diphtheriae_00454	unknown	0.151961	16.6373	FALSE	TRUE	FALSE
diphtheriae_00455	rpsH	0.00250627	-46.023	TRUE	FALSE	FALSE
diphtheriae_00456	rplF	0.0018622	-50.9134	TRUE	FALSE	FALSE
diphtheriae_00457	rplR	0	-172.734	TRUE	FALSE	FALSE
diphtheriae_00458	rpsE	0.00318979	-42.0582	TRUE	FALSE	FALSE
diphtheriae_00459	rpmD	0	-172.734	TRUE	FALSE	FALSE
diphtheriae_00460	rplO	0.00671141	-29.8783	TRUE	FALSE	FALSE
diphtheriae_00461	nirC	0.0961298	11.0181	FALSE	TRUE	FALSE
diphtheriae_00462	fdhD	0.10068	11.6237	FALSE	TRUE	FALSE
diphtheriae_00463	malL_1	0.103509	11.983	FALSE	TRUE	FALSE
diphtheriae_00464	malL_2	0.102564	11.8644	FALSE	TRUE	FALSE
diphtheriae_00465	malX	0.0687702	6.43631	FALSE	TRUE	FALSE
diphtheriae_00466	malF	0.0883191	9.88989	FALSE	TRUE	FALSE
diphtheriae_00467	malG	0.0944255	10.7819	FALSE	TRUE	FALSE
diphtheriae_00468	unknown	0.0968188	11.1121	FALSE	TRUE	FALSE
diphtheriae_00469	unknown	0.0821372	8.90611	FALSE	TRUE	FALSE
diphtheriae_00470	ugpC	0.122252	14.0794	FALSE	TRUE	FALSE
diphtheriae_00471	secY	0.00226757	-47.67	TRUE	FALSE	FALSE
diphtheriae_00472	adk	0.010989	-21.8726	TRUE	FALSE	FALSE
diphtheriae_00473	map-1	0.090566	10.2268	FALSE	TRUE	FALSE
diphtheriae_00474	nedA	0.0898123	10.1149	FALSE	TRUE	FALSE
diphtheriae_00475	unknown	0.117424	13.582	FALSE	TRUE	FALSE
diphtheriae_00476	infA	0.00311526	-42.4466	TRUE	FALSE	FALSE
diphtheriae_00477	rpsM	0.00207039	-49.1678	TRUE	FALSE	FALSE
diphtheriae_00478	rpsK	0	-172.734	TRUE	FALSE	FALSE
diphtheriae_00479	rpsD	0	-172.734	TRUE	FALSE	FALSE
diphtheriae_00480	rpoA	0.00589971	-31.982	TRUE	FALSE	FALSE
diphtheriae_00481	rplQ	0.00632911	-30.835	TRUE	FALSE	FALSE
diphtheriae_00482	truA_1	0.106426	12.3405	FALSE	TRUE	FALSE
diphtheriae_00483	truA_2	0.123457	14.1994	FALSE	TRUE	FALSE
diphtheriae_00484	eccB3	0.0969977	11.1363	FALSE	TRUE	FALSE
diphtheriae_00485	unknown	0.120567	13.9089	FALSE	TRUE	FALSE
diphtheriae_00486	mycP1	0.13438	15.2193	FALSE	TRUE	FALSE
diphtheriae_00487	unknown	0.0995025	11.4703	FALSE	TRUE	FALSE
diphtheriae_00488	unknown	0.0749064	7.6351	FALSE	TRUE	FALSE
diphtheriae_00489	eccC	0.103915	12.0335	FALSE	TRUE	FALSE
diphtheriae_00490	unknown	0.117172	13.5553	FALSE	TRUE	FALSE
diphtheriae_00491	esxB	0.0974843	11.2021	FALSE	TRUE	FALSE
diphtheriae_00492	esxA	0.142361	15.8941	FALSE	TRUE	FALSE
diphtheriae_00493	rplM	0.0045045	-36.396	TRUE	FALSE	FALSE
diphtheriae_00494	rpsI	0.0205993	-11.8161	TRUE	FALSE	FALSE
diphtheriae_00495	glmM	0.00517369	-34.1285	TRUE	FALSE	FALSE
diphtheriae_00496	unknown	0.0833333	9.10336	FALSE	TRUE	FALSE
diphtheriae_00497	unknown	0.117424	13.582	FALSE	TRUE	FALSE
diphtheriae_00498	unknown	0.0901961	10.172	FALSE	TRUE	FALSE
diphtheriae_00499	unknown	0.0807018	8.66476	FALSE	TRUE	FALSE
diphtheriae_00500	alr	0.0078329	-27.3618	TRUE	FALSE	FALSE
diphtheriae_00501	tsaE	0.0989899	11.4028	FALSE	TRUE	FALSE
diphtheriae_00502	aspT_1	0.127521	14.5928	FALSE	TRUE	FALSE
diphtheriae_00503	unknown	0.118143	13.6578	FALSE	TRUE	FALSE
diphtheriae_00504	tsaB	0.119581	13.8076	FALSE	TRUE	FALSE
diphtheriae_00505	rimI	0.097561	11.2124	FALSE	TRUE	FALSE
diphtheriae_00506	tsaD	0.0959164	10.9888	FALSE	TRUE	FALSE
diphtheriae_00507	groS	0.010101	-23.2351	TRUE	FALSE	FALSE
diphtheriae_00508	groL2	0.104321	12.0838	FALSE	TRUE	FALSE
diphtheriae_00509	sigD	0.0828924	9.03106	FALSE	TRUE	FALSE
diphtheriae_00510	unknown	0.0996678	11.492	FALSE	TRUE	FALSE
diphtheriae_00511	unknown	0.0775194	8.11075	FALSE	TRUE	FALSE
diphtheriae_00512	guaB	0.122288	14.083	FALSE	TRUE	FALSE
diphtheriae_00513	unknown	0.102967	11.9151	FALSE	TRUE	FALSE
diphtheriae_00514	yfmC	0.095092	10.8749	FALSE	TRUE	FALSE
diphtheriae_00515	feuC_1	0.10101	11.6663	FALSE	TRUE	FALSE
diphtheriae_00516	fecD	0.106707	12.3743	FALSE	TRUE	FALSE
diphtheriae_00517	yusV_1	0.0848708	9.35191	FALSE	TRUE	FALSE
diphtheriae_00518	iucC	0.115824	13.4111	FALSE	TRUE	FALSE
diphtheriae_00519	unknown	0.0926829	10.5348	FALSE	TRUE	FALSE
diphtheriae_00520	unknown	0.0844156	9.27889	FALSE	TRUE	FALSE
diphtheriae_00521	unknown	0.0797101	8.49499	FALSE	TRUE	FALSE
diphtheriae_00522	rhtA	0.116667	13.5015	FALSE	TRUE	FALSE
diphtheriae_00523	unknown	0.0862745	9.57408	FALSE	TRUE	FALSE
diphtheriae_00524	guaA_1	0.00865801	-25.7342	TRUE	FALSE	FALSE
diphtheriae_00525	unknown	0.0879121	9.82775	FALSE	TRUE	FALSE
diphtheriae_00526	unknown	0.0789474	8.36266	FALSE	TRUE	FALSE
diphtheriae_00527	unknown	0.104938	12.1598	FALSE	TRUE	FALSE
diphtheriae_00528	narX_4	0.0851761	9.40061	FALSE	TRUE	FALSE
diphtheriae_00529	nreC	0.0804598	8.62357	FALSE	TRUE	FALSE
diphtheriae_00530	unknown	0.0997151	11.4982	FALSE	TRUE	FALSE
diphtheriae_00531	unknown	0.104308	12.0822	FALSE	TRUE	FALSE
diphtheriae_00532	unknown	0.0979532	11.265	FALSE	TRUE	FALSE
diphtheriae_00533	dinB	0.0994152	11.4589	FALSE	TRUE	FALSE
diphtheriae_00534	unknown	0.0968661	11.1185	FALSE	TRUE	FALSE
diphtheriae_00535	unknown	0.0853242	9.42416	FALSE	TRUE	FALSE
diphtheriae_00536	ykuT_1	0.0960219	11.0033	FALSE	TRUE	FALSE
diphtheriae_00537	metP	0.126844	14.5285	FALSE	TRUE	FALSE
diphtheriae_00538	metN2	0.0772239	8.05792	FALSE	TRUE	FALSE
diphtheriae_00539	metQ_1	0.109966	12.7577	FALSE	TRUE	FALSE
diphtheriae_00540	metQ_2	0.123711	14.2246	FALSE	TRUE	FALSE
diphtheriae_00541	dnaE2_1	0.110373	12.8046	FALSE	TRUE	FALSE
diphtheriae_00542	dnaE2_2	0.0952381	10.8951	FALSE	TRUE	FALSE
diphtheriae_00543	unknown	0.124444	14.2966	FALSE	TRUE	FALSE
diphtheriae_00544	unknown	0.118568	13.7023	FALSE	TRUE	FALSE
diphtheriae_00545	hpf_1	0.0910973	10.3049	FALSE	TRUE	FALSE
diphtheriae_00546	lolD	0.108142	12.5451	FALSE	TRUE	FALSE
diphtheriae_00547	mntB_4	0.0851319	9.39357	FALSE	TRUE	FALSE
diphtheriae_00548	mntB_5	0.0793061	8.42508	FALSE	TRUE	FALSE
diphtheriae_00549	ideR	0.0595238	4.37179	FALSE	TRUE	FALSE
diphtheriae_00550	folD	0.0591017	4.26885	FALSE	TRUE	FALSE
diphtheriae_00551	unknown	0.0565217	3.62094	FALSE	TRUE	FALSE
diphtheriae_00552	unknown	0.0908373	10.2667	FALSE	TRUE	FALSE
diphtheriae_00553	metX	0.0797101	8.49499	FALSE	TRUE	FALSE
diphtheriae_00554	unknown	0.0614887	4.84015	FALSE	TRUE	FALSE
diphtheriae_00555	unknown	0.0918519	10.4149	FALSE	TRUE	FALSE
diphtheriae_00556	unknown	0.08901	9.99459	FALSE	TRUE	FALSE
diphtheriae_00557	hmuT	0.112994	13.1011	FALSE	TRUE	FALSE
diphtheriae_00558	hmuU_2	0.0987654	11.3732	FALSE	TRUE	FALSE
diphtheriae_00559	hmuV	0.102564	11.8644	FALSE	TRUE	FALSE
diphtheriae_00560	unknown	0.12451	14.303	FALSE	TRUE	FALSE
diphtheriae_00561	mgl	0.102506	11.857	FALSE	TRUE	FALSE
diphtheriae_00562	icd	0.0501355	1.86148	FALSE	FALSE	TRUE
diphtheriae_00563	ydhP	0.128878	14.7205	FALSE	TRUE	FALSE
diphtheriae_00564	exoA	0.0960265	11.0039	FALSE	TRUE	FALSE
diphtheriae_00565	unknown	0.0888889	9.97631	FALSE	TRUE	FALSE
diphtheriae_00566	trpS	0.00483092	-35.2503	TRUE	FALSE	FALSE
diphtheriae_00567	yhjD	0.0947459	10.8267	FALSE	TRUE	FALSE
diphtheriae_00568	dacB_1	0.0767974	7.98126	FALSE	TRUE	FALSE
diphtheriae_00569	add	0.100529	11.6042	FALSE	TRUE	FALSE
diphtheriae_00570	unknown	0.0860215	9.53436	FALSE	TRUE	FALSE
diphtheriae_00571	unknown	0.101379	11.7136	FALSE	TRUE	FALSE
diphtheriae_00572	unknown	0.125	14.3509	FALSE	TRUE	FALSE
diphtheriae_00573	unknown	0.141844	15.852	FALSE	TRUE	FALSE
diphtheriae_00574	upp	0.113178	13.1215	FALSE	TRUE	FALSE
diphtheriae_00575	unknown	0.108772	12.619	FALSE	TRUE	FALSE
diphtheriae_00576	yxeP_1	0.132662	15.0665	FALSE	TRUE	FALSE
diphtheriae_00577	lpdA	0.10661	12.3626	FALSE	TRUE	FALSE
diphtheriae_00578	cfiB	0.108581	12.5967	FALSE	TRUE	FALSE
diphtheriae_00579	unknown	0.0771242	8.04005	FALSE	TRUE	FALSE
diphtheriae_00580	unknown	0.0906667	10.2416	FALSE	TRUE	FALSE
diphtheriae_00581	accC	0.00504202	-34.5503	TRUE	FALSE	FALSE
diphtheriae_00582	sseA_1	0.100907	11.653	FALSE	TRUE	FALSE
diphtheriae_00583	unknown	0.119111	13.7589	FALSE	TRUE	FALSE
diphtheriae_00584	oatA_1	0.103872	12.0281	FALSE	TRUE	FALSE
diphtheriae_00585	unknown	0.121212	13.9745	FALSE	TRUE	FALSE
diphtheriae_00586	unknown	0.122278	14.082	FALSE	TRUE	FALSE
diphtheriae_00587	rbsK	0.0916115	10.38	FALSE	TRUE	FALSE
diphtheriae_00588	unknown	0.075	7.65248	FALSE	TRUE	FALSE
diphtheriae_00589	ccpA_1	0.0956439	10.9513	FALSE	TRUE	FALSE
diphtheriae_00590	unknown	0.100877	11.6491	FALSE	TRUE	FALSE
diphtheriae_00591	unknown	0.0613027	4.79656	FALSE	TRUE	FALSE
diphtheriae_00592	accD5_1	0.0857843	9.497	FALSE	TRUE	FALSE
diphtheriae_00593	unknown	0.0772947	8.0706	FALSE	TRUE	FALSE
diphtheriae_00594	unknown	0.0742188	7.50664	FALSE	TRUE	FALSE
diphtheriae_00595	accD5_2	0.00306373	-42.7207	TRUE	FALSE	FALSE
diphtheriae_00596	birA	0.0149813	-16.8866	TRUE	FALSE	FALSE
diphtheriae_00597	unknown	0.116129	13.4439	FALSE	TRUE	FALSE
diphtheriae_00598	purK	0.102165	11.8138	FALSE	TRUE	FALSE
diphtheriae_00599	purE	0.0678643	6.24869	FALSE	TRUE	FALSE
diphtheriae_00600	unknown	0.0887446	9.95449	FALSE	TRUE	FALSE
diphtheriae_00601	hypD	0.12276	14.1302	FALSE	TRUE	FALSE
diphtheriae_00602	hybG_1	0.0891473	10.0153	FALSE	TRUE	FALSE
diphtheriae_00603	hypE	0.111111	12.889	FALSE	TRUE	FALSE
diphtheriae_00604	hypF	0.120805	13.9332	FALSE	TRUE	FALSE
diphtheriae_00605	hypA_1	0.114114	13.225	FALSE	TRUE	FALSE
diphtheriae_00606	hypB	0.12336	14.1898	FALSE	TRUE	FALSE
diphtheriae_00607	hoxS	0.10899	12.6445	FALSE	TRUE	FALSE
diphtheriae_00608	hoxL	0.112829	13.0827	FALSE	TRUE	FALSE
diphtheriae_00609	hupC	0.128139	14.6511	FALSE	TRUE	FALSE
diphtheriae_00610	hybD	0.110417	12.8096	FALSE	TRUE	FALSE
diphtheriae_00611	hypA_2	0.106557	12.3563	FALSE	TRUE	FALSE
diphtheriae_00612	hoxH	0.105364	12.2118	FALSE	TRUE	FALSE
diphtheriae_00613	hybG_2	0.0658915	5.82983	FALSE	TRUE	FALSE
diphtheriae_00614	unknown	0.0829563	9.04155	FALSE	TRUE	FALSE
diphtheriae_00615	yvhJ	0.00828553	-26.4485	TRUE	FALSE	FALSE
diphtheriae_00616	wbbL	0.0136698	-18.3559	TRUE	FALSE	FALSE
diphtheriae_00617	hddC	0.0183655	-13.6364	TRUE	FALSE	FALSE
diphtheriae_00618	whiB2	0.00666667	-29.9874	TRUE	FALSE	FALSE
diphtheriae_00619	unknown	0.0921053	10.4516	FALSE	TRUE	FALSE
diphtheriae_00620	unknown	0.0942029	10.7506	FALSE	TRUE	FALSE
diphtheriae_00621	algC	0.0305011	-5.67082	TRUE	FALSE	FALSE
diphtheriae_00622	unknown	0.116071	13.4377	FALSE	TRUE	FALSE
diphtheriae_00623	manA	0.0717949	7.04232	FALSE	TRUE	FALSE
diphtheriae_00624	unknown	0.0969267	11.1267	FALSE	TRUE	FALSE
diphtheriae_00625	unknown	0.0734463	7.36065	FALSE	TRUE	FALSE
diphtheriae_00626	ahcY	0.0299235	-5.96683	TRUE	FALSE	FALSE
diphtheriae_00627	tmk	0.00161812	-53.2285	TRUE	FALSE	FALSE
diphtheriae_00628	mtrA	0.11731	13.57	FALSE	TRUE	FALSE
diphtheriae_00629	mtrB	0.114071	13.2202	FALSE	TRUE	FALSE
diphtheriae_00630	lpqB	0.0750286	7.6578	FALSE	TRUE	FALSE
diphtheriae_00631	pyrE_1	0.0688172	6.44596	FALSE	TRUE	FALSE
diphtheriae_00632	hpf_2	0.106129	12.3046	FALSE	TRUE	FALSE
diphtheriae_00633	secA_1	0.00312256	-42.4082	TRUE	FALSE	FALSE
diphtheriae_00634	unknown	0.0945946	10.8055	FALSE	TRUE	FALSE
diphtheriae_00635	gph	0.0900243	10.1465	FALSE	TRUE	FALSE
diphtheriae_00636	unknown	0.0966469	11.0887	FALSE	TRUE	FALSE
diphtheriae_00637	unknown	0.00886525	-25.3502	TRUE	FALSE	FALSE
diphtheriae_00638	desA3	0.00312256	-42.4082	TRUE	FALSE	FALSE
diphtheriae_00639	rsgA	0.077381	8.08603	FALSE	TRUE	FALSE
diphtheriae_00640	aroA	0.00617284	-31.243	TRUE	FALSE	FALSE
diphtheriae_00641	yedK	0.101056	11.6722	FALSE	TRUE	FALSE
diphtheriae_00642	ybaK	0.0853175	9.42309	FALSE	TRUE	FALSE
diphtheriae_00643	sigH	0.0945513	10.7995	FALSE	TRUE	FALSE
diphtheriae_00644	rsrA	0.0833333	9.10336	FALSE	TRUE	FALSE
diphtheriae_00645	whiB1	0.0421456	-0.730075	FALSE	FALSE	TRUE
diphtheriae_00646	unknown	0.105263	12.1995	FALSE	TRUE	FALSE
diphtheriae_00647	bamB	0.117181	13.5563	FALSE	TRUE	FALSE
diphtheriae_00648	cshA	0.103738	12.0115	FALSE	TRUE	FALSE
diphtheriae_00649	unknown	0.105263	12.1995	FALSE	TRUE	FALSE
diphtheriae_00650	unknown	0.0841866	9.24198	FALSE	TRUE	FALSE
diphtheriae_00651	unknown	0.0920746	10.4472	FALSE	TRUE	FALSE
diphtheriae_00652	rep	0.0870248	9.69103	FALSE	TRUE	FALSE
diphtheriae_00653	pcrA	0.0909935	10.2897	FALSE	TRUE	FALSE
diphtheriae_00654	kch	0.113866	13.1977	FALSE	TRUE	FALSE
diphtheriae_00655	nudC	0.108368	12.5716	FALSE	TRUE	FALSE
diphtheriae_00656	uvrD2	0.0545809	3.11097	FALSE	FALSE	TRUE
diphtheriae_00657	unknown	0.100671	11.6225	FALSE	TRUE	FALSE
diphtheriae_00658	unknown	0.0881226	9.85994	FALSE	TRUE	FALSE
diphtheriae_00659	unknown	0.0739943	7.4644	FALSE	TRUE	FALSE
diphtheriae_00660	lon	0.0959164	10.9888	FALSE	TRUE	FALSE
diphtheriae_00661	unknown	0.127325	14.5743	FALSE	TRUE	FALSE
diphtheriae_00662	unknown	0.138889	15.6072	FALSE	TRUE	FALSE
diphtheriae_00663	unknown	0.102901	11.9069	FALSE	TRUE	FALSE
diphtheriae_00665	unknown	0.0974026	11.1911	FALSE	TRUE	FALSE
diphtheriae_00666	unknown	0.12012	13.8631	FALSE	TRUE	FALSE
diphtheriae_00667	unknown	0.0811078	8.73356	FALSE	TRUE	FALSE
diphtheriae_00668	unknown	0.0438871	-0.121331	FALSE	FALSE	TRUE
diphtheriae_00669	unknown	0.118758	13.7222	FALSE	TRUE	FALSE
diphtheriae_00670	unknown	0.105331	12.2078	FALSE	TRUE	FALSE
diphtheriae_00671	unknown	0.0833333	9.10336	FALSE	TRUE	FALSE
diphtheriae_00672	unknown	0.0731707	7.30812	FALSE	TRUE	FALSE
diphtheriae_00673	unknown	0.109524	12.7066	FALSE	TRUE	FALSE
diphtheriae_00674	hisN	0.095057	10.87	FALSE	TRUE	FALSE
diphtheriae_00675	suhB_1	0.0985109	11.3394	FALSE	TRUE	FALSE
diphtheriae_00676	prfB	0.0123153	-20.0344	TRUE	FALSE	FALSE
diphtheriae_00677	abgT	0.100968	11.6609	FALSE	TRUE	FALSE
diphtheriae_00678	unknown	0.119792	13.8293	FALSE	TRUE	FALSE
diphtheriae_00679	ftsE	0.0623188	5.0329	FALSE	TRUE	FALSE
diphtheriae_00680	ftsX	0.0786268	8.30659	FALSE	TRUE	FALSE
diphtheriae_00681	smpB	0.0162602	-15.5765	TRUE	FALSE	FALSE
diphtheriae_00683	unknown	0.102339	11.8359	FALSE	TRUE	FALSE
diphtheriae_00684	unknown	0.110697	12.8417	FALSE	TRUE	FALSE
diphtheriae_00685	unknown	0.118699	13.716	FALSE	TRUE	FALSE
diphtheriae_00686	unknown	0.0819672	8.8778	FALSE	TRUE	FALSE
diphtheriae_00687	unknown	0.14	15.7001	FALSE	TRUE	FALSE
diphtheriae_00688	unknown	0.125296	14.3796	FALSE	TRUE	FALSE
diphtheriae_00689	unknown	0.0493827	1.63761	FALSE	FALSE	TRUE
diphtheriae_00690	unknown	0.120944	13.9473	FALSE	TRUE	FALSE
diphtheriae_00692	unknown	0.204301	19.7001	FALSE	TRUE	FALSE
diphtheriae_00694	unknown	0.148883	16.4067	FALSE	TRUE	FALSE
diphtheriae_00695	unknown	0.162602	17.3842	FALSE	TRUE	FALSE
diphtheriae_00696	dapC_1	0.0592593	4.30738	FALSE	TRUE	FALSE
diphtheriae_00697	dapC_2	0.096206	11.0285	FALSE	TRUE	FALSE
diphtheriae_00698	unknown	0.104938	12.1598	FALSE	TRUE	FALSE
diphtheriae_00699	unknown	0.103904	12.0321	FALSE	TRUE	FALSE
diphtheriae_00700	unknown	0.100043	11.541	FALSE	TRUE	FALSE
diphtheriae_00701	unknown	0.116402	13.4732	FALSE	TRUE	FALSE
diphtheriae_00702	rpf2_1	0.123397	14.1936	FALSE	TRUE	FALSE
diphtheriae_00703	csp	0.120513	13.9033	FALSE	TRUE	FALSE
diphtheriae_00704	unknown	0.0438095	-0.147894	FALSE	FALSE	TRUE
diphtheriae_00705	unknown	0.0792541	8.41606	FALSE	TRUE	FALSE
diphtheriae_00706	unknown	0.106838	12.3899	FALSE	TRUE	FALSE
diphtheriae_00707	pbuG	0.107527	12.4722	FALSE	TRUE	FALSE
diphtheriae_00708	unknown	0.110368	12.804	FALSE	TRUE	FALSE
diphtheriae_00709	unknown	0.057971	3.98895	FALSE	TRUE	FALSE
diphtheriae_00710	unknown	0.0942857	10.7623	FALSE	TRUE	FALSE
diphtheriae_00711	serC	0.114058	13.2188	FALSE	TRUE	FALSE
diphtheriae_00712	gltA2	0.0835267	9.13493	FALSE	TRUE	FALSE
diphtheriae_00713	fkbP	0.102778	11.8913	FALSE	TRUE	FALSE
diphtheriae_00714	accD3	0.103586	11.9925	FALSE	TRUE	FALSE
diphtheriae_00715	unknown	0.123711	14.2246	FALSE	TRUE	FALSE
diphtheriae_00716	echA6	0.0939511	10.7152	FALSE	TRUE	FALSE
diphtheriae_00717	unknown	0.0935673	10.6609	FALSE	TRUE	FALSE
diphtheriae_00718	actP	0.0943739	10.7746	FALSE	TRUE	FALSE
diphtheriae_00719	unknown	0.104094	12.0557	FALSE	TRUE	FALSE
diphtheriae_00720	unknown	0.0836084	9.14823	FALSE	TRUE	FALSE
diphtheriae_00721	gerN	0.0866667	9.63536	FALSE	TRUE	FALSE
diphtheriae_00722	doc	0.0971302	11.1543	FALSE	TRUE	FALSE
diphtheriae_00723	unknown	0.0405644	-1.3072	FALSE	FALSE	TRUE
diphtheriae_00724	unknown	0.122449	14.0991	FALSE	TRUE	FALSE
diphtheriae_00725	unknown	0.123188	14.1728	FALSE	TRUE	FALSE
diphtheriae_00727	unknown	0.0905797	10.2288	FALSE	TRUE	FALSE
diphtheriae_00728	unknown	0.108898	12.6337	FALSE	TRUE	FALSE
diphtheriae_00729	mrx1	0.0930233	10.5835	FALSE	TRUE	FALSE
diphtheriae_00730	folA	0.00595238	-31.8368	TRUE	FALSE	FALSE
diphtheriae_00731	thyA	0.00246002	-46.3294	TRUE	FALSE	FALSE
diphtheriae_00732	cysQ	0.101449	11.7226	FALSE	TRUE	FALSE
diphtheriae_00733	rhlE_1	0.114226	13.2373	FALSE	TRUE	FALSE
diphtheriae_00734	mug	0.139683	15.6737	FALSE	TRUE	FALSE
diphtheriae_00735	nei	0.0842627	9.25426	FALSE	TRUE	FALSE
diphtheriae_00736	aspT_2	0.103387	11.9677	FALSE	TRUE	FALSE
diphtheriae_00737	yccF	0.101449	11.7226	FALSE	TRUE	FALSE
diphtheriae_00738	pgi	0.100973	11.6615	FALSE	TRUE	FALSE
diphtheriae_00739	gabD	0.117172	13.5553	FALSE	TRUE	FALSE
diphtheriae_00740	unknown	0.0222222	-10.6186	TRUE	FALSE	FALSE
diphtheriae_00741	uvrD1	0.106554	12.3559	FALSE	TRUE	FALSE
diphtheriae_00742	nlpD	0.0041841	-37.6052	TRUE	FALSE	FALSE
diphtheriae_00743	unknown	0.100835	11.6437	FALSE	TRUE	FALSE
diphtheriae_00744	purN	0.0801282	8.56688	FALSE	TRUE	FALSE
diphtheriae_00745	purH	0.101394	11.7156	FALSE	TRUE	FALSE
diphtheriae_00746	unknown	0.0740741	7.47944	FALSE	TRUE	FALSE
diphtheriae_00747	unknown	0.0985325	11.3423	FALSE	TRUE	FALSE
diphtheriae_00748	unknown	0.0995671	11.4788	FALSE	TRUE	FALSE
diphtheriae_00749	citE	0.0971223	11.1532	FALSE	TRUE	FALSE
diphtheriae_00750	acrR	0.0717489	7.03333	FALSE	TRUE	FALSE
diphtheriae_00751	unknown	0.10341	11.9707	FALSE	TRUE	FALSE
diphtheriae_00752	rpsR1	0.0136986	-18.3221	TRUE	FALSE	FALSE
diphtheriae_00753	rpsN	0.00326797	-41.6604	TRUE	FALSE	FALSE
diphtheriae_00754	rpmG2	0	-172.734	TRUE	FALSE	FALSE
diphtheriae_00755	rpmB	0	-172.734	TRUE	FALSE	FALSE
diphtheriae_00756	rpmE2	0.00374532	-39.4222	TRUE	FALSE	FALSE
diphtheriae_00757	rpmF	0.045977	0.57493	FALSE	FALSE	TRUE
diphtheriae_00758	mprA_1	0.0894661	10.0632	FALSE	TRUE	FALSE
diphtheriae_00759	mprB	0.103113	11.9334	FALSE	TRUE	FALSE
diphtheriae_00760	degQ	0.0707071	6.82789	FALSE	TRUE	FALSE
diphtheriae_00761	moaB	0.0714286	6.97054	FALSE	TRUE	FALSE
diphtheriae_00762	unknown	0.0430108	-0.424278	FALSE	FALSE	TRUE
diphtheriae_00763	mscL	0.0987654	11.3732	FALSE	TRUE	FALSE
diphtheriae_00764	unknown	0.0687135	6.42464	FALSE	TRUE	FALSE
diphtheriae_00765	unknown	0.0683761	6.35504	FALSE	TRUE	FALSE
diphtheriae_00766	gtaB	0.00568828	-32.5782	TRUE	FALSE	FALSE
diphtheriae_00767	moeA1	0.0892575	10.0319	FALSE	TRUE	FALSE
diphtheriae_00768	ydaF	0.0923521	10.4872	FALSE	TRUE	FALSE
diphtheriae_00769	unknown	0.0492524	1.59847	FALSE	FALSE	TRUE
diphtheriae_00770	mhqP	0.0917874	10.4056	FALSE	TRUE	FALSE
diphtheriae_00771	unknown	0.0914454	10.3558	FALSE	TRUE	FALSE
diphtheriae_00772	pmt	0.0928621	10.5605	FALSE	TRUE	FALSE
diphtheriae_00773	betP	0.109195	12.6684	FALSE	TRUE	FALSE
diphtheriae_00774	unknown	0.0997268	11.4997	FALSE	TRUE	FALSE
diphtheriae_00775	rsmI	0.0890411	9.99928	FALSE	TRUE	FALSE
diphtheriae_00776	metG	0.00600109	-31.7037	TRUE	FALSE	FALSE
diphtheriae_00777	tatD	0.0959064	10.9874	FALSE	TRUE	FALSE
diphtheriae_00778	rpf2_2	0.0872193	9.72115	FALSE	TRUE	FALSE
diphtheriae_00779	ksgA	0.0315315	-5.15735	TRUE	FALSE	FALSE
diphtheriae_00780	ispE	0.00534188	-33.6053	TRUE	FALSE	FALSE
diphtheriae_00781	ettA_1	0.0972913	11.176	FALSE	TRUE	FALSE
diphtheriae_00782	ycnE	0.0493827	1.63761	FALSE	FALSE	TRUE
diphtheriae_00783	unknown	0.0897436	10.1047	FALSE	TRUE	FALSE
diphtheriae_00784	sigM_1	0.114815	13.3017	FALSE	TRUE	FALSE
diphtheriae_00785	unknown	0.0952381	10.8951	FALSE	TRUE	FALSE
diphtheriae_00786	unknown	0.0866667	9.63536	FALSE	TRUE	FALSE
diphtheriae_00787	unknown	0.0994398	11.4621	FALSE	TRUE	FALSE
diphtheriae_00788	ybiV	0.0961298	11.0181	FALSE	TRUE	FALSE
diphtheriae_00789	echA8	0.0845204	9.29575	FALSE	TRUE	FALSE
diphtheriae_00790	unknown	0.103175	11.9412	FALSE	TRUE	FALSE
diphtheriae_00791	betI	0.09	10.1429	FALSE	TRUE	FALSE
diphtheriae_00792	gap2_1	0.081761	8.84336	FALSE	TRUE	FALSE
diphtheriae_00793	unknown	0.0672783	6.12577	FALSE	TRUE	FALSE
diphtheriae_00794	prfC	0.0929664	10.5754	FALSE	TRUE	FALSE
diphtheriae_00795	unknown	0.0814815	8.7965	FALSE	TRUE	FALSE
diphtheriae_00796	pth_1	0.103175	11.9412	FALSE	TRUE	FALSE
diphtheriae_00797	unknown	0.080756	8.67398	FALSE	TRUE	FALSE
diphtheriae_00798	pth_2	0.104308	12.0822	FALSE	TRUE	FALSE
diphtheriae_00799	rplY	0.0355987	-3.29312	FALSE	FALSE	TRUE
diphtheriae_00800	amyX	0.115152	13.3383	FALSE	TRUE	FALSE
diphtheriae_00801	prs	0.00407747	-38.0284	TRUE	FALSE	FALSE
diphtheriae_00802	glmU	0.00137457	-55.9181	TRUE	FALSE	FALSE
diphtheriae_00803	unknown	0.128378	14.6737	FALSE	TRUE	FALSE
diphtheriae_00804	unknown	0.113278	13.1326	FALSE	TRUE	FALSE
diphtheriae_00805	ghrB	0.1122	13.0123	FALSE	TRUE	FALSE
diphtheriae_00806	yheI	0.118135	13.657	FALSE	TRUE	FALSE
diphtheriae_00807	yheH	0.105705	12.2533	FALSE	TRUE	FALSE
diphtheriae_00809	bdcR	0.095679	10.9561	FALSE	TRUE	FALSE
diphtheriae_00810	mfd	0.0967062	11.0968	FALSE	TRUE	FALSE
diphtheriae_00811	unknown	0.0938967	10.7075	FALSE	TRUE	FALSE
diphtheriae_00812	unknown	0.124224	14.275	FALSE	TRUE	FALSE
diphtheriae_00813	arcD	0.101506	11.7299	FALSE	TRUE	FALSE
diphtheriae_00814	mazG	0.0977564	11.2386	FALSE	TRUE	FALSE
diphtheriae_00815	unknown	0.0836551	9.15584	FALSE	TRUE	FALSE
diphtheriae_00816	eno	0.0719875	7.07989	FALSE	TRUE	FALSE
diphtheriae_00817	ftsL_1	0.0468165	0.844806	FALSE	FALSE	TRUE
diphtheriae_00818	unknown	0.0141093	-17.8478	TRUE	FALSE	FALSE
diphtheriae_00819	gppA	0.106204	12.3137	FALSE	TRUE	FALSE
diphtheriae_00821	unknown	0.147436	16.2957	FALSE	TRUE	FALSE
diphtheriae_00822	unknown	0.142276	15.8872	FALSE	TRUE	FALSE
diphtheriae_00823	ripA_1	0.0972222	11.1667	FALSE	TRUE	FALSE
diphtheriae_00824	unknown	0.0709988	6.88577	FALSE	TRUE	FALSE
diphtheriae_00825	unknown	0.0928571	10.5598	FALSE	TRUE	FALSE
diphtheriae_00826	greA	0.0536398	2.85626	FALSE	FALSE	TRUE
diphtheriae_00827	unknown	0.0555556	3.36959	FALSE	FALSE	TRUE
diphtheriae_00828	mca	0.0709459	6.87531	FALSE	TRUE	FALSE
diphtheriae_00829	unknown	0.047138	0.946766	FALSE	FALSE	TRUE
diphtheriae_00830	uppS_1	0.0451128	0.291331	FALSE	FALSE	TRUE
diphtheriae_00831	unknown	0.0958084	10.9739	FALSE	TRUE	FALSE
diphtheriae_00832	coaA	0.0798274	8.5152	FALSE	TRUE	FALSE
diphtheriae_00833	glyA1	0.102326	11.8342	FALSE	TRUE	FALSE
diphtheriae_00834	unknown	0.104348	12.0871	FALSE	TRUE	FALSE
diphtheriae_00835	unknown	0.0969163	11.1253	FALSE	TRUE	FALSE
diphtheriae_00836	bar	0.0599647	4.47842	FALSE	TRUE	FALSE
diphtheriae_00837	bmr3	0.0977011	11.2312	FALSE	TRUE	FALSE
diphtheriae_00838	unknown	0.087963	9.83553	FALSE	TRUE	FALSE
diphtheriae_00839	fumC	0.0441595	-0.0285274	FALSE	FALSE	TRUE
diphtheriae_00840	glpX	0.0639135	5.39497	FALSE	TRUE	FALSE
diphtheriae_00841	unknown	0.0967185	11.0984	FALSE	TRUE	FALSE
diphtheriae_00842	xseB	0.127907	14.6293	FALSE	TRUE	FALSE
diphtheriae_00843	xseA	0.089372	10.049	FALSE	TRUE	FALSE
diphtheriae_00844	ispH1	0.00401606	-38.2772	TRUE	FALSE	FALSE
diphtheriae_00845	unknown	0.0277778	-7.12237	TRUE	FALSE	FALSE
diphtheriae_00846	unknown	0.102672	11.878	FALSE	TRUE	FALSE
diphtheriae_00847	unknown	0.134503	15.2301	FALSE	TRUE	FALSE
diphtheriae_00848	unknown	0.0933333	10.6277	FALSE	TRUE	FALSE
diphtheriae_00849	ychF	0.092081	10.4481	FALSE	TRUE	FALSE
diphtheriae_00850	yedI	0.0983607	11.3194	FALSE	TRUE	FALSE
diphtheriae_00851	unknown	0.10179	11.7661	FALSE	TRUE	FALSE
diphtheriae_00852	ykoE	0.114478	13.2649	FALSE	TRUE	FALSE
diphtheriae_00853	eriC	0.107993	12.5274	FALSE	TRUE	FALSE
diphtheriae_00854	ykoD_1	0.0804348	8.61931	FALSE	TRUE	FALSE
diphtheriae_00855	ecfT_1	0.0873016	9.73386	FALSE	TRUE	FALSE
diphtheriae_00856	unknown	0.106754	12.3799	FALSE	TRUE	FALSE
diphtheriae_00857	oppA	0.115094	13.3321	FALSE	TRUE	FALSE
diphtheriae_00858	dppB	0.0992449	11.4365	FALSE	TRUE	FALSE
diphtheriae_00859	oppC	0.0964361	11.06	FALSE	TRUE	FALSE
diphtheriae_00860	unknown	0.10814	12.5448	FALSE	TRUE	FALSE
diphtheriae_00861	unknown	0.115512	13.3774	FALSE	TRUE	FALSE
diphtheriae_00862	drrA_1	0.0718391	7.05096	FALSE	TRUE	FALSE
diphtheriae_00863	unknown	0.091922	10.4251	FALSE	TRUE	FALSE
diphtheriae_00864	unknown	0.0561224	3.51766	FALSE	FALSE	TRUE
diphtheriae_00865	unknown	0.139918	15.6933	FALSE	TRUE	FALSE
diphtheriae_00866	arsC	0.118841	13.7308	FALSE	TRUE	FALSE
diphtheriae_00867	unknown	0.138577	15.581	FALSE	TRUE	FALSE
diphtheriae_00868	unknown	0.147016	16.2633	FALSE	TRUE	FALSE
diphtheriae_00869	typA	0.104657	12.1252	FALSE	TRUE	FALSE
diphtheriae_00870	unknown	0.084196	9.2435	FALSE	TRUE	FALSE
diphtheriae_00871	mshB	0.0986395	11.3565	FALSE	TRUE	FALSE
diphtheriae_00872	unknown	0.104987	12.1657	FALSE	TRUE	FALSE
diphtheriae_00873	fdxA	0.00628931	-30.9379	TRUE	FALSE	FALSE
diphtheriae_00874	dapL	0.0136612	-18.366	TRUE	FALSE	FALSE
diphtheriae_00875	unknown	0.0813008	8.76611	FALSE	TRUE	FALSE
diphtheriae_00876	unknown	0.046595	0.774122	FALSE	FALSE	TRUE
diphtheriae_00877	unknown	0.103741	12.0119	FALSE	TRUE	FALSE
diphtheriae_00878	gabP_1	0.0679406	6.2646	FALSE	TRUE	FALSE
diphtheriae_00879	dapD_1	0.00205128	-49.3205	TRUE	FALSE	FALSE
diphtheriae_00880	gabP_2	0.128938	14.726	FALSE	TRUE	FALSE
diphtheriae_00881	dapD_2	0.0942982	10.764	FALSE	TRUE	FALSE
diphtheriae_00882	dapE_2	0.00455373	-36.2179	TRUE	FALSE	FALSE
diphtheriae_00883	fas6_2	0.11634	13.4665	FALSE	TRUE	FALSE
diphtheriae_00884	folP2	0.113161	13.1196	FALSE	TRUE	FALSE
diphtheriae_00885	gpgS	0.124	14.253	FALSE	TRUE	FALSE
diphtheriae_00886	unknown	0.136201	15.3781	FALSE	TRUE	FALSE
diphtheriae_00887	unknown	0.0892857	10.0361	FALSE	TRUE	FALSE
diphtheriae_00888	rlmAII	0.083908	9.19692	FALSE	TRUE	FALSE
diphtheriae_00889	scrB	0.105449	12.2222	FALSE	TRUE	FALSE
diphtheriae_00890	alsD	0.0944669	10.7877	FALSE	TRUE	FALSE
diphtheriae_00891	glgM	0.108902	12.6342	FALSE	TRUE	FALSE
diphtheriae_00892	glgC	0.0983264	11.3148	FALSE	TRUE	FALSE
diphtheriae_00893	unknown	0.0575221	3.8761	FALSE	TRUE	FALSE
diphtheriae_00894	sigE	0.0777778	8.15674	FALSE	TRUE	FALSE
diphtheriae_00895	rseA	0.0410628	-1.12265	FALSE	FALSE	TRUE
diphtheriae_00896	tatB	0.0315315	-5.15735	TRUE	FALSE	FALSE
diphtheriae_00897	mrp	0.00440917	-36.7465	TRUE	FALSE	FALSE
diphtheriae_00898	unknown	0.041876	-0.82676	FALSE	FALSE	TRUE
diphtheriae_00899	unknown	0.0682171	6.3221	FALSE	TRUE	FALSE
diphtheriae_00900	unknown	0.0823529	8.94195	FALSE	TRUE	FALSE
diphtheriae_00901	unknown	0.0736111	7.39195	FALSE	TRUE	FALSE
diphtheriae_00902	odhA	0.0358104	-3.20245	FALSE	FALSE	TRUE
diphtheriae_00903	unknown	0.0895482	10.0755	FALSE	TRUE	FALSE
diphtheriae_00904	unknown	0.0914561	10.3573	FALSE	TRUE	FALSE
diphtheriae_00905	unknown	0.0948905	10.8468	FALSE	TRUE	FALSE
diphtheriae_00906	unknown	0.118081	13.6513	FALSE	TRUE	FALSE
diphtheriae_00907	pnbA	0.119318	13.7804	FALSE	TRUE	FALSE
diphtheriae_00908	unknown	0.109877	12.7475	FALSE	TRUE	FALSE
diphtheriae_00909	unknown	0.0861009	9.54684	FALSE	TRUE	FALSE
diphtheriae_00910	unknown	0.0976059	11.2184	FALSE	TRUE	FALSE
diphtheriae_00911	galM	0.110022	12.7642	FALSE	TRUE	FALSE
diphtheriae_00912	sglT	0.0940325	10.7267	FALSE	TRUE	FALSE
diphtheriae_00913	unknown	0.070922	6.87056	FALSE	TRUE	FALSE
diphtheriae_00914	galT	0.114058	13.2188	FALSE	TRUE	FALSE
diphtheriae_00915	galK_1	0.129268	14.7568	FALSE	TRUE	FALSE
diphtheriae_00916	radD	0.0791826	8.40364	FALSE	TRUE	FALSE
diphtheriae_00917	nudG	0.0681818	6.31479	FALSE	TRUE	FALSE
diphtheriae_00918	unknown	0.0537634	2.89	FALSE	FALSE	TRUE
diphtheriae_00919	deaD	0.045876	0.542101	FALSE	FALSE	TRUE
diphtheriae_00920	unknown	0.136253	15.3826	FALSE	TRUE	FALSE
diphtheriae_00921	unknown	0.129979	14.8226	FALSE	TRUE	FALSE
diphtheriae_00922	unknown	0.0879865	9.83913	FALSE	TRUE	FALSE
diphtheriae_00923	opuE	0.0983397	11.3166	FALSE	TRUE	FALSE
diphtheriae_00924	rapA_1	0.102265	11.8266	FALSE	TRUE	FALSE
diphtheriae_00925	unknown	0.0912409	10.3259	FALSE	TRUE	FALSE
diphtheriae_00926	cpdA	0.0900178	10.1455	FALSE	TRUE	FALSE
diphtheriae_00927	smc_1	0.088499	9.91726	FALSE	TRUE	FALSE
diphtheriae_00928	yceI_1	0.0979284	11.2617	FALSE	TRUE	FALSE
diphtheriae_00929	hosA	0.0621118	4.9851	FALSE	TRUE	FALSE
diphtheriae_00930	unknown	0.104478	12.1031	FALSE	TRUE	FALSE
diphtheriae_00931	cmtR_1	0.127778	14.6171	FALSE	TRUE	FALSE
diphtheriae_00932	unknown	0.092869	10.5614	FALSE	TRUE	FALSE
diphtheriae_00933	unknown	0.0996441	11.4889	FALSE	TRUE	FALSE
diphtheriae_00934	unknown	0.0989011	11.3911	FALSE	TRUE	FALSE
diphtheriae_00935	unknown	0.08726	9.72744	FALSE	TRUE	FALSE
diphtheriae_00937	lutC	0.0746032	7.57863	FALSE	TRUE	FALSE
diphtheriae_00938	lutB	0.0535602	2.83447	FALSE	FALSE	TRUE
diphtheriae_00939	lutA_1	0.0788804	8.35097	FALSE	TRUE	FALSE
diphtheriae_00940	glcA	0.100663	11.6215	FALSE	TRUE	FALSE
diphtheriae_00941	argS	0.00483969	-35.2206	TRUE	FALSE	FALSE
diphtheriae_00942	lysA	0.0850263	9.37674	FALSE	TRUE	FALSE
diphtheriae_00943	hom	0.0898293	10.1174	FALSE	TRUE	FALSE
diphtheriae_00944	thrB	0.0927724	10.5476	FALSE	TRUE	FALSE
diphtheriae_00945	dmdB	0.0973597	11.1853	FALSE	TRUE	FALSE
diphtheriae_00946	unknown	0.0765766	7.94136	FALSE	TRUE	FALSE
diphtheriae_00947	rho	0.00920543	-24.7394	TRUE	FALSE	FALSE
diphtheriae_00948	prfA	0.00373483	-39.4682	TRUE	FALSE	FALSE
diphtheriae_00949	prmC	0.0500611	1.83951	FALSE	FALSE	TRUE
diphtheriae_00950	unknown	0.015361	-16.4859	TRUE	FALSE	FALSE
diphtheriae_00951	wecA	0.0153846	-16.4613	TRUE	FALSE	FALSE
diphtheriae_00952	unknown	0.108108	12.541	FALSE	TRUE	FALSE
diphtheriae_00953	atpB	0.00381679	-39.112	TRUE	FALSE	FALSE
diphtheriae_00954	atpE	0.00416667	-37.6736	TRUE	FALSE	FALSE
diphtheriae_00955	atpF	0.00881834	-25.4363	TRUE	FALSE	FALSE
diphtheriae_00956	atpFH	0.00608273	-31.4831	TRUE	FALSE	FALSE
diphtheriae_00957	atpA	0.0104359	-22.7075	TRUE	FALSE	FALSE
diphtheriae_00958	atpG	0.00511247	-34.3232	TRUE	FALSE	FALSE
diphtheriae_00959	atpD	0.000691563	-67.256	TRUE	FALSE	FALSE
diphtheriae_00960	atpC	0.0403226	-1.39761	FALSE	FALSE	TRUE
diphtheriae_00961	unknown	0.0512821	2.19533	FALSE	FALSE	TRUE
diphtheriae_00962	nucS	0.0956522	10.9524	FALSE	TRUE	FALSE
diphtheriae_00963	unknown	0.0936819	10.6771	FALSE	TRUE	FALSE
diphtheriae_00964	unknown	0.088685	9.94547	FALSE	TRUE	FALSE
diphtheriae_00965	fepC_2	0.108273	12.5604	FALSE	TRUE	FALSE
diphtheriae_00966	fepG_1	0.105208	12.1928	FALSE	TRUE	FALSE
diphtheriae_00967	fepD	0.0972222	11.1667	FALSE	TRUE	FALSE
diphtheriae_00968	yfiY_1	0.085249	9.41221	FALSE	TRUE	FALSE
diphtheriae_00969	unknown	0.09375	10.6868	FALSE	TRUE	FALSE
diphtheriae_00970	unknown	0.0914158	10.3515	FALSE	TRUE	FALSE
diphtheriae_00971	glgB	0.105048	12.1732	FALSE	TRUE	FALSE
diphtheriae_00972	glgE	0.0883652	9.89692	FALSE	TRUE	FALSE
diphtheriae_00973	ylmA	0.0965842	11.0802	FALSE	TRUE	FALSE
diphtheriae_00974	unknown	0.12716	14.5587	FALSE	TRUE	FALSE
diphtheriae_00975	unknown	0.0995781	11.4802	FALSE	TRUE	FALSE
diphtheriae_00976	etfB	0.00377358	-39.2988	TRUE	FALSE	FALSE
diphtheriae_00977	etfA	0.00314465	-42.2923	TRUE	FALSE	FALSE
diphtheriae_00978	iscS_2	0.0844327	9.28165	FALSE	TRUE	FALSE
diphtheriae_00979	speE	0.0718492	7.05294	FALSE	TRUE	FALSE
diphtheriae_00980	mnmA	0.0762943	7.89016	FALSE	TRUE	FALSE
diphtheriae_00981	unknown	0.108614	12.6005	FALSE	TRUE	FALSE
diphtheriae_00982	polC_2	0.0737589	7.41994	FALSE	TRUE	FALSE
diphtheriae_00983	ligA	0.00491642	-34.9631	TRUE	FALSE	FALSE
diphtheriae_00984	unknown	0.102564	11.8644	FALSE	TRUE	FALSE
diphtheriae_00985	gatC	0.0133333	-18.7563	TRUE	FALSE	FALSE
diphtheriae_00986	gatA	0.0020202	-49.5719	TRUE	FALSE	FALSE
diphtheriae_00987	mshD_1	0.0711382	6.91334	FALSE	TRUE	FALSE
diphtheriae_00988	ribZ	0.0798023	8.51087	FALSE	TRUE	FALSE
diphtheriae_00989	unknown	0.101852	11.7741	FALSE	TRUE	FALSE
diphtheriae_00990	unknown	0.0854947	9.45121	FALSE	TRUE	FALSE
diphtheriae_00991	fecE_1	0.0802005	8.57926	FALSE	TRUE	FALSE
diphtheriae_00992	btuF_1	0.0816901	8.8315	FALSE	TRUE	FALSE
diphtheriae_00993	unknown	0.0607345	4.66243	FALSE	TRUE	FALSE
diphtheriae_00994	pfkA	0.0932945	10.6222	FALSE	TRUE	FALSE
diphtheriae_00995	gatB	0.00265604	-45.0682	TRUE	FALSE	FALSE
diphtheriae_00996	gpr	0.0801457	8.56988	FALSE	TRUE	FALSE
diphtheriae_00997	argO	0.0960699	11.0098	FALSE	TRUE	FALSE
diphtheriae_00998	unknown	0.0941043	10.7368	FALSE	TRUE	FALSE
diphtheriae_00999	yqjG	0.119114	13.7591	FALSE	TRUE	FALSE
diphtheriae_01000	unknown	0.0779221	8.18235	FALSE	TRUE	FALSE
diphtheriae_01001	unknown	0.0797872	8.50828	FALSE	TRUE	FALSE
diphtheriae_01002	ilvD	0.0950054	10.8628	FALSE	TRUE	FALSE
diphtheriae_01003	cfp6	0.0617284	4.89611	FALSE	TRUE	FALSE
diphtheriae_01004	ilvB1	0.105156	12.1864	FALSE	TRUE	FALSE
diphtheriae_01005	ilvH	0.110476	12.8165	FALSE	TRUE	FALSE
diphtheriae_01006	ilvC	0.0976331	11.2221	FALSE	TRUE	FALSE
diphtheriae_01007	czcD	0.0929487	10.5729	FALSE	TRUE	FALSE
diphtheriae_01008	unknown	0.0884467	9.9093	FALSE	TRUE	FALSE
diphtheriae_01009	unknown	0.0876112	9.78158	FALSE	TRUE	FALSE
diphtheriae_01010	serA	0.102757	11.8887	FALSE	TRUE	FALSE
diphtheriae_01011	leuB	0.0892157	10.0256	FALSE	TRUE	FALSE
diphtheriae_01012	unknown	0.1	11.5354	FALSE	TRUE	FALSE
diphtheriae_01013	unknown	0.108333	12.5675	FALSE	TRUE	FALSE
diphtheriae_01014	unknown	0.10582	12.2673	FALSE	TRUE	FALSE
diphtheriae_01015	unknown	0.079602	8.47632	FALSE	TRUE	FALSE
diphtheriae_01016	unknown	0.0582011	4.0464	FALSE	TRUE	FALSE
diphtheriae_01017	unknown	0.0545455	3.10147	FALSE	FALSE	TRUE
diphtheriae_01018	unknown	0.0739348	7.45319	FALSE	TRUE	FALSE
diphtheriae_01019	unknown	0.0740741	7.47944	FALSE	TRUE	FALSE
diphtheriae_01020	menF	0.0114638	-21.1895	TRUE	FALSE	FALSE
diphtheriae_01021	gltX_2	0.00401606	-38.2772	TRUE	FALSE	FALSE
diphtheriae_01022	unknown	0.104167	12.0647	FALSE	TRUE	FALSE
diphtheriae_01025	unknown	0.115741	13.4021	FALSE	TRUE	FALSE
diphtheriae_01026	unknown	0.119221	13.7703	FALSE	TRUE	FALSE
diphtheriae_01027	ydgH	0.103448	11.9754	FALSE	TRUE	FALSE
diphtheriae_01028	unknown	0.120419	13.8937	FALSE	TRUE	FALSE
diphtheriae_01029	unknown	0.122396	14.0938	FALSE	TRUE	FALSE
diphtheriae_01030	unknown	0.0673759	6.14633	FALSE	TRUE	FALSE
diphtheriae_01031	unknown	0.0814815	8.7965	FALSE	TRUE	FALSE
diphtheriae_01033	ppc	0.0912698	10.3302	FALSE	TRUE	FALSE
diphtheriae_01034	unknown	0.0820513	8.89181	FALSE	TRUE	FALSE
diphtheriae_01035	bioB_2	0.11279	13.0782	FALSE	TRUE	FALSE
diphtheriae_01036	spoT	0.0842294	9.24889	FALSE	TRUE	FALSE
diphtheriae_01037	allR	0.107438	12.4616	FALSE	TRUE	FALSE
diphtheriae_01038	leuC	0.108108	12.541	FALSE	TRUE	FALSE
diphtheriae_01039	leuD	0.0998308	11.5133	FALSE	TRUE	FALSE
diphtheriae_01040	mutT1	0.115727	13.4006	FALSE	TRUE	FALSE
diphtheriae_01041	gpsA	0.0120482	-20.3877	TRUE	FALSE	FALSE
diphtheriae_01042	ddl	0.00637523	-30.7165	TRUE	FALSE	FALSE
diphtheriae_01043	unknown	0.0777423	8.15044	FALSE	TRUE	FALSE
diphtheriae_01044	thiL	0.0242424	-9.25019	TRUE	FALSE	FALSE
diphtheriae_01045	ung	0.130045	14.8287	FALSE	TRUE	FALSE
diphtheriae_01046	unknown	0.0519481	2.38543	FALSE	FALSE	TRUE
diphtheriae_01047	recG	0.104019	12.0464	FALSE	TRUE	FALSE
diphtheriae_01048	yngHB	0.126126	14.4598	FALSE	TRUE	FALSE
diphtheriae_01049	rsmD	0.0811744	8.74481	FALSE	TRUE	FALSE
diphtheriae_01050	coaD	0.00833333	-26.355	TRUE	FALSE	FALSE
diphtheriae_01051	glnQ	0.10026	11.5693	FALSE	TRUE	FALSE
diphtheriae_01052	yecS	0.101587	11.7403	FALSE	TRUE	FALSE
diphtheriae_01053	glnH_1	0.10179	11.7661	FALSE	TRUE	FALSE
diphtheriae_01054	unknown	0.0267953	-7.68357	TRUE	FALSE	FALSE
diphtheriae_01056	polA	0.0577778	3.94049	FALSE	TRUE	FALSE
diphtheriae_01057	unknown	0.0807292	8.66942	FALSE	TRUE	FALSE
diphtheriae_01058	rpsA	0.0136893	-18.3331	TRUE	FALSE	FALSE
diphtheriae_01059	dcuD	0.0856334	9.47316	FALSE	TRUE	FALSE
diphtheriae_01060	licT	0.0772947	8.0706	FALSE	TRUE	FALSE
diphtheriae_01061	bglF	0.109306	12.6813	FALSE	TRUE	FALSE
diphtheriae_01062	coaE	0.016369	-15.4699	TRUE	FALSE	FALSE
diphtheriae_01063	mftC	0.081103	8.73275	FALSE	TRUE	FALSE
diphtheriae_01064	uvrB	0.070577	6.80199	FALSE	TRUE	FALSE
diphtheriae_01065	unknown	0.0680272	6.28265	FALSE	TRUE	FALSE
diphtheriae_01066	helD	0.0922737	10.4759	FALSE	TRUE	FALSE
diphtheriae_01067	unknown	0.0638298	5.37623	FALSE	TRUE	FALSE
diphtheriae_01068	gloC_1	0.136508	15.4046	FALSE	TRUE	FALSE
diphtheriae_01069	uvrA	0.083508	9.13189	FALSE	TRUE	FALSE
diphtheriae_01070	infC	0	-172.734	TRUE	FALSE	FALSE
diphtheriae_01071	rpmI	0	-172.734	TRUE	FALSE	FALSE
diphtheriae_01072	rplT	0.0130208	-19.1377	TRUE	FALSE	FALSE
diphtheriae_01073	unknown	0.0695971	6.60504	FALSE	TRUE	FALSE
diphtheriae_01074	aviRb	0.0863747	9.58977	FALSE	TRUE	FALSE
diphtheriae_01075	pheS	0.00284091	-43.9618	TRUE	FALSE	FALSE
diphtheriae_01076	pheT	0.000398248	-76.3737	TRUE	FALSE	FALSE
diphtheriae_01077	argC	0.0738636	7.43975	FALSE	TRUE	FALSE
diphtheriae_01078	argJ	0.0938846	10.7058	FALSE	TRUE	FALSE
diphtheriae_01079	argB	0.0975348	11.2089	FALSE	TRUE	FALSE
diphtheriae_01080	argD	0.0724638	7.17229	FALSE	TRUE	FALSE
diphtheriae_01081	argF	0.071875	7.05797	FALSE	TRUE	FALSE
diphtheriae_01082	argR	0.0670732	6.08245	FALSE	TRUE	FALSE
diphtheriae_01083	argG	0.0933333	10.6277	FALSE	TRUE	FALSE
diphtheriae_01084	argH	0.0927476	10.5441	FALSE	TRUE	FALSE
diphtheriae_01085	unknown	0.104167	12.0647	FALSE	TRUE	FALSE
diphtheriae_01086	tyrS	0.00316706	-42.1757	TRUE	FALSE	FALSE
diphtheriae_01087	unknown	0.112094	13.0003	FALSE	TRUE	FALSE
diphtheriae_01089	unknown	0.198925	19.4473	FALSE	TRUE	FALSE
diphtheriae_01091	unknown	0.0789229	8.3584	FALSE	TRUE	FALSE
diphtheriae_01092	unknown	0.101406	11.7171	FALSE	TRUE	FALSE
diphtheriae_01093	unknown	0.0866667	9.63536	FALSE	TRUE	FALSE
diphtheriae_01094	tlyA	0.0608273	4.68443	FALSE	TRUE	FALSE
diphtheriae_01095	ppnK	0.00212993	-48.701	TRUE	FALSE	FALSE
diphtheriae_01096	recN	0.0717949	7.04232	FALSE	TRUE	FALSE
diphtheriae_01097	unknown	0.0686767	6.41708	FALSE	TRUE	FALSE
diphtheriae_01098	mctB	0.0788644	8.34817	FALSE	TRUE	FALSE
diphtheriae_01099	nudF	0.0532081	2.73772	FALSE	FALSE	TRUE
diphtheriae_01100	xerD	0.0683761	6.35504	FALSE	TRUE	FALSE
diphtheriae_01101	soj_1	0.0689655	6.47638	FALSE	TRUE	FALSE
diphtheriae_01102	scpA	0.0598291	4.4457	FALSE	TRUE	FALSE
diphtheriae_01103	bioD	0.0742574	7.51391	FALSE	TRUE	FALSE
diphtheriae_01104	dtpT_1	0.0778509	8.16972	FALSE	TRUE	FALSE
diphtheriae_01105	dtpT_2	0.0823293	8.93803	FALSE	TRUE	FALSE
diphtheriae_01106	bioA	0.0829528	9.04099	FALSE	TRUE	FALSE
diphtheriae_01107	bioD1	0.0986547	11.3585	FALSE	TRUE	FALSE
diphtheriae_01108	apnhaP	0.08	8.54488	FALSE	TRUE	FALSE
diphtheriae_01109	scpB	0.111712	12.9572	FALSE	TRUE	FALSE
diphtheriae_01110	unknown	0.0486542	1.41731	FALSE	FALSE	TRUE
diphtheriae_01111	cmk	0.0330579	-4.42893	TRUE	FALSE	FALSE
diphtheriae_01112	der	0.00182482	-51.2475	TRUE	FALSE	FALSE
diphtheriae_01113	dcuB	0.0808081	8.68282	FALSE	TRUE	FALSE
diphtheriae_01114	unknown	0.0802644	8.5902	FALSE	TRUE	FALSE
diphtheriae_01115	xynZ	0.074359	7.53295	FALSE	TRUE	FALSE
diphtheriae_01117	unknown	0.0793651	8.43532	FALSE	TRUE	FALSE
diphtheriae_01118	unknown	0.0732323	7.31988	FALSE	TRUE	FALSE
diphtheriae_01119	secA_2	0.00261438	-45.3283	TRUE	FALSE	FALSE
diphtheriae_01120	odhI	0.0625	5.07457	FALSE	TRUE	FALSE
diphtheriae_01121	unknown	0.00648508	-30.4378	TRUE	FALSE	FALSE
diphtheriae_01122	unknown	0.0442177	-0.00880018	FALSE	FALSE	TRUE
diphtheriae_01123	unknown	0.0356506	-3.27083	FALSE	FALSE	TRUE
diphtheriae_01124	unknown	0.0728946	7.25524	FALSE	TRUE	FALSE
diphtheriae_01125	unknown	0.0875995	9.77978	FALSE	TRUE	FALSE
diphtheriae_01126	corC_1	0.0788224	8.34084	FALSE	TRUE	FALSE
diphtheriae_01127	corC_2	0.0824373	8.95593	FALSE	TRUE	FALSE
diphtheriae_01128	rhlE_2	0.0721118	7.10409	FALSE	TRUE	FALSE
diphtheriae_01129	gndA	0.00412371	-37.8435	TRUE	FALSE	FALSE
diphtheriae_01130	unknown	0.104938	12.1598	FALSE	TRUE	FALSE
diphtheriae_01131	corA	0.071753	7.03413	FALSE	TRUE	FALSE
diphtheriae_01132	bchM	0.0460317	0.592692	FALSE	FALSE	TRUE
diphtheriae_01133	unknown	0.0681319	6.30441	FALSE	TRUE	FALSE
diphtheriae_01134	ufaA1	0.0748457	7.62382	FALSE	TRUE	FALSE
diphtheriae_01135	unknown	0.0636364	5.3328	FALSE	TRUE	FALSE
diphtheriae_01136	unknown	0.0666667	5.99614	FALSE	TRUE	FALSE
diphtheriae_01137	unknown	0.0821256	8.90419	FALSE	TRUE	FALSE
diphtheriae_01138	unknown	0.124521	14.3041	FALSE	TRUE	FALSE
diphtheriae_01139	panS	0.0608875	4.6987	FALSE	TRUE	FALSE
diphtheriae_01140	unknown	0.10119	11.6895	FALSE	TRUE	FALSE
diphtheriae_01141	yceI_2	0.0572246	3.80074	FALSE	TRUE	FALSE
diphtheriae_01142	unknown	0.0994152	11.4589	FALSE	TRUE	FALSE
diphtheriae_01143	rbpA	0.0128205	-19.3871	TRUE	FALSE	FALSE
diphtheriae_01144	ppm1	0.0559701	3.47805	FALSE	FALSE	TRUE
diphtheriae_01145	lnt	0.0714286	6.97054	FALSE	TRUE	FALSE
diphtheriae_01146	unknown	0.0546139	3.11982	FALSE	FALSE	TRUE
diphtheriae_01147	cobN	0.0818859	8.86423	FALSE	TRUE	FALSE
diphtheriae_01148	unknown	0.085034	9.37797	FALSE	TRUE	FALSE
diphtheriae_01149	cobH	0.0768049	7.98262	FALSE	TRUE	FALSE
diphtheriae_01150	cobIJ	0.0821643	8.91063	FALSE	TRUE	FALSE
diphtheriae_01151	cobK	0.0751366	7.6778	FALSE	TRUE	FALSE
diphtheriae_01152	cobM	0.0930233	10.5835	FALSE	TRUE	FALSE
diphtheriae_01153	cobL	0.0936768	10.6764	FALSE	TRUE	FALSE
diphtheriae_01154	unknown	0.0666667	5.99614	FALSE	TRUE	FALSE
diphtheriae_01155	pepE	0.0824561	8.95905	FALSE	TRUE	FALSE
diphtheriae_01156	helY_1	0.0802005	8.57926	FALSE	TRUE	FALSE
diphtheriae_01157	trmL	0.0801457	8.56988	FALSE	TRUE	FALSE
diphtheriae_01158	tatC	0.0474886	1.05703	FALSE	FALSE	TRUE
diphtheriae_01159	tatA	0.0449438	0.235183	FALSE	FALSE	TRUE
diphtheriae_01160	unknown	0.0722222	7.12552	FALSE	TRUE	FALSE
diphtheriae_01161	unknown	0.0654397	5.73185	FALSE	TRUE	FALSE
diphtheriae_01162	pafA	0.0743056	7.52294	FALSE	TRUE	FALSE
diphtheriae_01163	pup	0.102564	11.8644	FALSE	TRUE	FALSE
diphtheriae_01164	dop	0.0746562	7.58853	FALSE	TRUE	FALSE
diphtheriae_01165	mpa	0.0934641	10.6463	FALSE	TRUE	FALSE
diphtheriae_01166	trmI	0.0919952	10.4357	FALSE	TRUE	FALSE
diphtheriae_01167	apeB	0.0739098	7.44847	FALSE	TRUE	FALSE
diphtheriae_01168	unknown	0.0783664	8.26084	FALSE	TRUE	FALSE
diphtheriae_01169	unknown	0.0638298	5.37623	FALSE	TRUE	FALSE
diphtheriae_01170	fhs	0.0665457	5.97033	FALSE	TRUE	FALSE
diphtheriae_01171	aspA	0.0539683	2.94572	FALSE	FALSE	TRUE
diphtheriae_01172	dcuA	0.0733945	7.35079	FALSE	TRUE	FALSE
diphtheriae_01173	hisG	0.0661939	5.89497	FALSE	TRUE	FALSE
diphtheriae_01174	hisE	0.0606061	4.63192	FALSE	TRUE	FALSE
diphtheriae_01175	unknown	0.0876437	9.78657	FALSE	TRUE	FALSE
diphtheriae_01176	metH	0.0763253	7.8958	FALSE	TRUE	FALSE
diphtheriae_01177	unknown	0.0707071	6.82789	FALSE	TRUE	FALSE
diphtheriae_01178	mshC	0.0787149	8.32202	FALSE	TRUE	FALSE
diphtheriae_01179	uppP	0.0159272	-15.907	TRUE	FALSE	FALSE
diphtheriae_01180	unknown	0.047619	1.09784	FALSE	FALSE	TRUE
diphtheriae_01181	pyrD	0.0707885	6.84408	FALSE	TRUE	FALSE
diphtheriae_01182	unknown	0.094697	10.8198	FALSE	TRUE	FALSE
diphtheriae_01183	lppC	0.0703704	6.76073	FALSE	TRUE	FALSE
diphtheriae_01185	unknown	0.141026	15.785	FALSE	TRUE	FALSE
diphtheriae_01186	unknown	0.139024	15.6186	FALSE	TRUE	FALSE
diphtheriae_01187	unknown	0.0654206	5.72769	FALSE	TRUE	FALSE
diphtheriae_01188	unknown	0.105556	12.2352	FALSE	TRUE	FALSE
diphtheriae_01189	sseA_2	0.0786026	8.30235	FALSE	TRUE	FALSE
diphtheriae_01190	unknown	0.0679348	6.2634	FALSE	TRUE	FALSE
diphtheriae_01191	mutB	0.0806159	8.65017	FALSE	TRUE	FALSE
diphtheriae_01192	mutA	0.0778146	8.16328	FALSE	TRUE	FALSE
diphtheriae_01193	unknown	0.0655738	5.76101	FALSE	TRUE	FALSE
diphtheriae_01194	unknown	0.132275	15.0318	FALSE	TRUE	FALSE
diphtheriae_01195	hflK	0.0728889	7.25415	FALSE	TRUE	FALSE
diphtheriae_01196	unknown	0.0708333	6.85298	FALSE	TRUE	FALSE
diphtheriae_01197	unknown	0.0652432	5.68899	FALSE	TRUE	FALSE
diphtheriae_01198	unknown	0.111959	12.9851	FALSE	TRUE	FALSE
diphtheriae_01199	hemH	0.0114638	-21.1895	TRUE	FALSE	FALSE
diphtheriae_01200	ripA_2	0.0703898	6.76461	FALSE	TRUE	FALSE
diphtheriae_01201	acn	0.0352941	-3.42458	FALSE	FALSE	TRUE
diphtheriae_01202	acnR	0.0767888	7.97971	FALSE	TRUE	FALSE
diphtheriae_01203	guaA_2	0.0805556	8.63989	FALSE	TRUE	FALSE
diphtheriae_01204	unknown	0.0481481	1.26208	FALSE	FALSE	TRUE
diphtheriae_01205	unknown	0.0791209	8.3929	FALSE	TRUE	FALSE
diphtheriae_01206	unknown	0.0923695	10.4897	FALSE	TRUE	FALSE
diphtheriae_01207	yheS	0.067402	6.15182	FALSE	TRUE	FALSE
diphtheriae_01208	unknown	0.0722611	7.13305	FALSE	TRUE	FALSE
diphtheriae_01209	sufU	0.00444444	-36.6159	TRUE	FALSE	FALSE
diphtheriae_01210	csd	0.00078064	-65.2552	TRUE	FALSE	FALSE
diphtheriae_01211	sufC	0.00263505	-45.1988	TRUE	FALSE	FALSE
diphtheriae_01212	sufD	0.00255102	-45.7318	TRUE	FALSE	FALSE
diphtheriae_01213	sufB	0.00137457	-55.9181	TRUE	FALSE	FALSE
diphtheriae_01214	unknown	0.0543933	3.06059	FALSE	FALSE	TRUE
diphtheriae_01215	unknown	0.0783274	8.25398	FALSE	TRUE	FALSE
diphtheriae_01216	drrA_2	0.0618449	4.92321	FALSE	TRUE	FALSE
diphtheriae_01217	unknown	0.0802005	8.57926	FALSE	TRUE	FALSE
diphtheriae_01218	ctaA	0.04662	0.78214	FALSE	FALSE	TRUE
diphtheriae_01219	ctaB	0.0390295	-1.89142	FALSE	FALSE	TRUE
diphtheriae_01220	tkt	0.0261531	-8.06231	TRUE	FALSE	FALSE
diphtheriae_01221	tal	0.0618652	4.92794	FALSE	TRUE	FALSE
diphtheriae_01222	zwf2	0.0343769	-3.82798	TRUE	FALSE	FALSE
diphtheriae_01223	unknown	0.071875	7.05797	FALSE	TRUE	FALSE
diphtheriae_01224	pgl	0.0502092	1.8832	FALSE	FALSE	TRUE
diphtheriae_01225	secG	0.0128205	-19.3871	TRUE	FALSE	FALSE
diphtheriae_01226	tpiA	0.0625798	5.09288	FALSE	TRUE	FALSE
diphtheriae_01227	pgk	0.0221675	-10.6575	TRUE	FALSE	FALSE
diphtheriae_01228	gap2_2	0.041791	-0.857391	FALSE	FALSE	TRUE
diphtheriae_01229	whiA	0.00607903	-31.493	TRUE	FALSE	FALSE
diphtheriae_01230	unknown	0.0740741	7.47944	FALSE	TRUE	FALSE
diphtheriae_01231	unknown	0.0822072	8.91776	FALSE	TRUE	FALSE
diphtheriae_01232	uvrC	0.0741279	7.48957	FALSE	TRUE	FALSE
diphtheriae_01233	unknown	0.0320856	-4.88865	TRUE	FALSE	FALSE
diphtheriae_01234	ribH	0.104701	12.1306	FALSE	TRUE	FALSE
diphtheriae_01235	ribBA	0.0733182	7.33626	FALSE	TRUE	FALSE
diphtheriae_01236	ribE	0.0656814	5.78438	FALSE	TRUE	FALSE
diphtheriae_01237	ribD	0.078534	8.29031	FALSE	TRUE	FALSE
diphtheriae_01238	rpe	0.0785185	8.28759	FALSE	TRUE	FALSE
diphtheriae_01239	unknown	0.0761317	7.86057	FALSE	TRUE	FALSE
diphtheriae_01240	fmt	0.0502137	1.88451	FALSE	FALSE	TRUE
diphtheriae_01241	def_1	0.072549	7.18875	FALSE	TRUE	FALSE
diphtheriae_01242	priA	0.00591716	-31.9338	TRUE	FALSE	FALSE
diphtheriae_01243	metK	0.00729927	-28.5102	TRUE	FALSE	FALSE
diphtheriae_01244	coaBC	0.0457831	0.511825	FALSE	FALSE	TRUE
diphtheriae_01245	rpoZ	0.0573477	3.83197	FALSE	TRUE	FALSE
diphtheriae_01246	gmk	0.00173611	-52.0686	TRUE	FALSE	FALSE
diphtheriae_01247	unknown	0.00308642	-42.5995	TRUE	FALSE	FALSE
diphtheriae_01248	pyrF	0.0753828	7.72329	FALSE	TRUE	FALSE
diphtheriae_01249	carB	0.075067	7.66491	FALSE	TRUE	FALSE
diphtheriae_01250	carA	0.0807018	8.66476	FALSE	TRUE	FALSE
diphtheriae_01251	pyrC	0.0653304	5.70802	FALSE	TRUE	FALSE
diphtheriae_01252	pyrB	0.089172	10.019	FALSE	TRUE	FALSE
diphtheriae_01253	pyrR	0.0715532	6.99502	FALSE	TRUE	FALSE
diphtheriae_01254	unknown	0.0712188	6.92924	FALSE	TRUE	FALSE
diphtheriae_01255	unknown	0.0913242	10.3381	FALSE	TRUE	FALSE
diphtheriae_01256	unknown	0.0869565	9.68044	FALSE	TRUE	FALSE
diphtheriae_01257	nusB	0.055	3.22281	FALSE	FALSE	TRUE
diphtheriae_01258	efp	0.00531915	-33.675	TRUE	FALSE	FALSE
diphtheriae_01259	ypdF	0.0595238	4.37179	FALSE	TRUE	FALSE
diphtheriae_01260	aroQ	0.00680272	-29.658	TRUE	FALSE	FALSE
diphtheriae_01261	aroB	0.0111111	-21.6941	TRUE	FALSE	FALSE
diphtheriae_01262	aroK	0.00910747	-24.9129	TRUE	FALSE	FALSE
diphtheriae_01263	aroC	0.00412541	-37.8368	TRUE	FALSE	FALSE
diphtheriae_01264	unknown	0.0775681	8.11944	FALSE	TRUE	FALSE
diphtheriae_01265	aroE	0.0091954	-24.757	TRUE	FALSE	FALSE
diphtheriae_01266	mltG	0	-172.734	TRUE	FALSE	FALSE
diphtheriae_01267	unknown	0.0155039	-16.3377	TRUE	FALSE	FALSE
diphtheriae_01268	alaS	0.000749906	-65.9184	TRUE	FALSE	FALSE
diphtheriae_01269	unknown	0.0831494	9.07325	FALSE	TRUE	FALSE
diphtheriae_01270	unknown	0.0752177	7.69281	FALSE	TRUE	FALSE
diphtheriae_01271	aspS	0.00222222	-48.0026	TRUE	FALSE	FALSE
diphtheriae_01272	unknown	0.0734463	7.36065	FALSE	TRUE	FALSE
diphtheriae_01273	rapA_2	0.0752071	7.69085	FALSE	TRUE	FALSE
diphtheriae_01274	unknown	0.10303	11.9231	FALSE	TRUE	FALSE
diphtheriae_01275	esaA	0.10089	11.6508	FALSE	TRUE	FALSE
diphtheriae_01276	unknown	0.114286	13.2438	FALSE	TRUE	FALSE
diphtheriae_01277	kstR	0.0829103	9.034	FALSE	TRUE	FALSE
diphtheriae_01278	sdaB	0.0899928	10.1418	FALSE	TRUE	FALSE
diphtheriae_01279	hisS	0.00314465	-42.2923	TRUE	FALSE	FALSE
diphtheriae_01280	gloC_2	0.0864198	9.59682	FALSE	TRUE	FALSE
diphtheriae_01281	tpx	0.0863454	9.58518	FALSE	TRUE	FALSE
diphtheriae_01282	ppiB	0.0937129	10.6815	FALSE	TRUE	FALSE
diphtheriae_01283	unknown	0.0555556	3.36959	FALSE	FALSE	TRUE
diphtheriae_01284	unknown	0.0597015	4.41486	FALSE	TRUE	FALSE
diphtheriae_01285	relA	0.0587719	4.18786	FALSE	TRUE	FALSE
diphtheriae_01286	apt	0.0684685	6.37414	FALSE	TRUE	FALSE
diphtheriae_01287	unknown	0.0793379	8.4306	FALSE	TRUE	FALSE
diphtheriae_01288	unknown	0.0727763	7.23252	FALSE	TRUE	FALSE
diphtheriae_01289	unknown	0.0865655	9.61958	FALSE	TRUE	FALSE
diphtheriae_01290	unknown	0.0763889	7.90735	FALSE	TRUE	FALSE
diphtheriae_01291	ruvB	0.0697888	6.64383	FALSE	TRUE	FALSE
diphtheriae_01292	ruvA	0.122549	14.1092	FALSE	TRUE	FALSE
diphtheriae_01293	ruvC	0.103659	12.0016	FALSE	TRUE	FALSE
diphtheriae_01294	unknown	0.0531208	2.71362	FALSE	FALSE	TRUE
diphtheriae_01295	unknown	0.0726496	7.20814	FALSE	TRUE	FALSE
diphtheriae_01296	tesB	0.0842105	9.24584	FALSE	TRUE	FALSE
diphtheriae_01297	unknown	0.0736434	7.39807	FALSE	TRUE	FALSE
diphtheriae_01298	unknown	0.106996	12.4089	FALSE	TRUE	FALSE
diphtheriae_01299	unknown	0.111111	12.889	FALSE	TRUE	FALSE
diphtheriae_01300	unknown	0.229861	20.755	FALSE	TRUE	FALSE
diphtheriae_01301	unknown	0.138095	15.5402	FALSE	TRUE	FALSE
diphtheriae_01302	unknown	0.122363	14.0905	FALSE	TRUE	FALSE
diphtheriae_01303	unknown	0.117188	13.5569	FALSE	TRUE	FALSE
diphtheriae_01304	unknown	0.0837743	9.17521	FALSE	TRUE	FALSE
diphtheriae_01305	unknown	0.152905	16.7067	FALSE	TRUE	FALSE
diphtheriae_01306	unknown	0.104369	12.0897	FALSE	TRUE	FALSE
diphtheriae_01307	unknown	0.0909091	10.2773	FALSE	TRUE	FALSE
diphtheriae_01308	unknown	0.0915033	10.3642	FALSE	TRUE	FALSE
diphtheriae_01309	unknown	0.107692	12.4918	FALSE	TRUE	FALSE
diphtheriae_01310	unknown	0.120567	13.9089	FALSE	TRUE	FALSE
diphtheriae_01311	hin	0.101266	11.6991	FALSE	TRUE	FALSE
diphtheriae_01312	unknown	0.115942	13.4238	FALSE	TRUE	FALSE
diphtheriae_01313	unknown	0.10084	11.6444	FALSE	TRUE	FALSE
diphtheriae_01314	unknown	0.0841424	9.23484	FALSE	TRUE	FALSE
diphtheriae_01315	bioW	0.0936639	10.6746	FALSE	TRUE	FALSE
diphtheriae_01316	bioF	0.0825	8.96631	FALSE	TRUE	FALSE
diphtheriae_01317	unknown	0.0735931	7.38852	FALSE	TRUE	FALSE
diphtheriae_01318	pimA	0.0463215	0.686342	FALSE	FALSE	TRUE
diphtheriae_01319	unknown	0.0721868	7.11865	FALSE	TRUE	FALSE
diphtheriae_01320	pgsA1	0.00764526	-27.7563	TRUE	FALSE	FALSE
diphtheriae_01321	unknown	0.0905983	10.2315	FALSE	TRUE	FALSE
diphtheriae_01322	thrS	0.00290698	-43.5839	TRUE	FALSE	FALSE
diphtheriae_01323	efeN	0.033805	-4.08542	TRUE	FALSE	FALSE
diphtheriae_01324	unknown	0.0504065	1.94116	FALSE	FALSE	TRUE
diphtheriae_01325	unknown	0.0514096	2.23195	FALSE	FALSE	TRUE
diphtheriae_01333	unknown	0.0802005	8.57926	FALSE	TRUE	FALSE
diphtheriae_01334	msrB	0.0827251	9.00349	FALSE	TRUE	FALSE
diphtheriae_01335	unknown	0.0070922	-28.9789	TRUE	FALSE	FALSE
diphtheriae_01336	unknown	0.0833333	9.10336	FALSE	TRUE	FALSE
diphtheriae_01337	rnd	0.0882353	9.87713	FALSE	TRUE	FALSE
diphtheriae_01338	dxs	0.00366876	-39.7611	TRUE	FALSE	FALSE
diphtheriae_01339	rlmCD	0.0926366	10.5281	FALSE	TRUE	FALSE
diphtheriae_01340	unknown	0.0880759	9.8528	FALSE	TRUE	FALSE
diphtheriae_01341	dut	0.0762527	7.88261	FALSE	TRUE	FALSE
diphtheriae_01342	unknown	0.037037	-2.68835	FALSE	FALSE	TRUE
diphtheriae_01343	unknown	0.0578231	3.95188	FALSE	TRUE	FALSE
diphtheriae_01344	suhB_2	0.0881356	9.86192	FALSE	TRUE	FALSE
diphtheriae_01345	ppgK	0.0876494	9.78745	FALSE	TRUE	FALSE
diphtheriae_01346	unknown	0.040404	-1.36709	FALSE	FALSE	TRUE
diphtheriae_01347	sigA	0.000632511	-68.7302	TRUE	FALSE	FALSE
diphtheriae_01348	unknown	0.0801688	8.57383	FALSE	TRUE	FALSE
diphtheriae_01349	unknown	0.0783626	8.26016	FALSE	TRUE	FALSE
diphtheriae_01350	unknown	0.0858896	9.5136	FALSE	TRUE	FALSE
diphtheriae_01351	rsmC	0.0950521	10.8693	FALSE	TRUE	FALSE
diphtheriae_01352	dtd	0.086758	9.64958	FALSE	TRUE	FALSE
diphtheriae_01353	sigB	0.0545455	3.10147	FALSE	FALSE	TRUE
diphtheriae_01354	dtxR	0.051395	2.22776	FALSE	FALSE	TRUE
diphtheriae_01355	galE	0.00810537	-26.8058	TRUE	FALSE	FALSE
diphtheriae_01356	unknown	0.0650888	5.6552	FALSE	TRUE	FALSE
diphtheriae_01357	unknown	0.07431	7.52377	FALSE	TRUE	FALSE
diphtheriae_01358	helY_2	0.0540434	2.9661	FALSE	FALSE	TRUE
diphtheriae_01359	ahpD	0.0533333	2.77221	FALSE	FALSE	TRUE
diphtheriae_01360	unknown	0.0469012	0.871735	FALSE	FALSE	TRUE
diphtheriae_01361	oxyR	0.0830671	9.05976	FALSE	TRUE	FALSE
diphtheriae_01362	unknown	0.0828157	9.01843	FALSE	TRUE	FALSE
diphtheriae_01363	unknown	0.09131	10.336	FALSE	TRUE	FALSE
diphtheriae_01364	nrdR	0.0877193	9.79819	FALSE	TRUE	FALSE
diphtheriae_01365	unknown	0.0535714	2.83755	FALSE	FALSE	TRUE
diphtheriae_01366	lexA	0.00140056	-55.6092	TRUE	FALSE	FALSE
diphtheriae_01367	glpR_1	0.0643501	5.49228	FALSE	TRUE	FALSE
diphtheriae_01368	ptsI	0.0831848	9.07906	FALSE	TRUE	FALSE
diphtheriae_01369	glpR_2	0.0883085	9.88828	FALSE	TRUE	FALSE
diphtheriae_01370	lacC	0.0879917	9.83993	FALSE	TRUE	FALSE
diphtheriae_01371	unknown	0.0888889	9.97631	FALSE	TRUE	FALSE
diphtheriae_01372	fruA_1	0.109524	12.7066	FALSE	TRUE	FALSE
diphtheriae_01373	unknown	0.131313	14.9448	FALSE	TRUE	FALSE
diphtheriae_01374	fruA_2	0.0934183	10.6398	FALSE	TRUE	FALSE
diphtheriae_01375	unknown	0.109649	12.7211	FALSE	TRUE	FALSE
diphtheriae_01376	ptsH	0.0524345	2.52254	FALSE	FALSE	TRUE
diphtheriae_01377	unknown	0.106061	12.2964	FALSE	TRUE	FALSE
diphtheriae_01378	msuE	0.0735736	7.38482	FALSE	TRUE	FALSE
diphtheriae_01379	rutG	0.0675991	6.19322	FALSE	TRUE	FALSE
diphtheriae_01380	hflX	0.0782123	8.23367	FALSE	TRUE	FALSE
diphtheriae_01381	unknown	0.0952381	10.8951	FALSE	TRUE	FALSE
diphtheriae_01382	unknown	0.100952	11.6588	FALSE	TRUE	FALSE
diphtheriae_01383	dapF	0.00559284	-32.8547	TRUE	FALSE	FALSE
diphtheriae_01384	miaA	0.0594059	4.34313	FALSE	TRUE	FALSE
diphtheriae_01385	unknown	0.117816	13.6234	FALSE	TRUE	FALSE
diphtheriae_01386	unknown	0.062453	5.06376	FALSE	TRUE	FALSE
diphtheriae_01387	unknown	0.0817778	8.84616	FALSE	TRUE	FALSE
diphtheriae_01388	unknown	0.0610329	4.73304	FALSE	TRUE	FALSE
diphtheriae_01389	miaB	0.0814951	8.79879	FALSE	TRUE	FALSE
diphtheriae_01390	recX	0.0587302	4.17756	FALSE	TRUE	FALSE
diphtheriae_01391	recA	0.0607685	4.67051	FALSE	TRUE	FALSE
diphtheriae_01392	unknown	0.119792	13.8293	FALSE	TRUE	FALSE
diphtheriae_01393	bioY	0.0854701	9.4473	FALSE	TRUE	FALSE
diphtheriae_01394	bioM	0.044733	0.164813	FALSE	FALSE	TRUE
diphtheriae_01395	ecfT_2	0.0715447	6.99335	FALSE	TRUE	FALSE
diphtheriae_01396	unknown	0.0619048	4.93713	FALSE	TRUE	FALSE
diphtheriae_01397	clgR	0.0515152	2.26218	FALSE	FALSE	TRUE
diphtheriae_01398	cinA	0.116022	13.4324	FALSE	TRUE	FALSE
diphtheriae_01399	pgsA2	0.0361446	-3.06053	FALSE	FALSE	TRUE
diphtheriae_01400	unknown	0.0833333	9.10336	FALSE	TRUE	FALSE
diphtheriae_01401	unknown	0.0990099	11.4055	FALSE	TRUE	FALSE
diphtheriae_01402	unknown	0.0605159	4.61044	FALSE	TRUE	FALSE
diphtheriae_01403	ftsK	0.0102987	-22.9215	TRUE	FALSE	FALSE
diphtheriae_01404	unknown	0.0826331	8.9883	FALSE	TRUE	FALSE
diphtheriae_01405	rnj	0.0481752	1.27042	FALSE	FALSE	TRUE
diphtheriae_01406	dapA_2	0.00551876	-33.0727	TRUE	FALSE	FALSE
diphtheriae_01407	thyX	0.0619236	4.9415	FALSE	TRUE	FALSE
diphtheriae_01408	dapB	0.00133869	-56.3543	TRUE	FALSE	FALSE
diphtheriae_01409	pnp	0.0343915	-3.82146	TRUE	FALSE	FALSE
diphtheriae_01410	rpsO	0.0111111	-21.6941	TRUE	FALSE	FALSE
diphtheriae_01411	rihA_1	0.0979167	11.2601	FALSE	TRUE	FALSE
diphtheriae_01412	ribF	0.00205761	-49.2697	TRUE	FALSE	FALSE
diphtheriae_01413	truB	0.076412	7.91153	FALSE	TRUE	FALSE
diphtheriae_01414	npt	0.0808081	8.68282	FALSE	TRUE	FALSE
diphtheriae_01415	unknown	0.0830235	9.05261	FALSE	TRUE	FALSE
diphtheriae_01416	dinF	0.0901515	10.1654	FALSE	TRUE	FALSE
diphtheriae_01417	nrnA	0.0838384	9.18562	FALSE	TRUE	FALSE
diphtheriae_01418	rbfA	0.0878378	9.81637	FALSE	TRUE	FALSE
diphtheriae_01419	infB	0.00209644	-48.9619	TRUE	FALSE	FALSE
diphtheriae_01420	unknown	0.0720721	7.09636	FALSE	TRUE	FALSE
diphtheriae_01421	unknown	0.097561	11.2124	FALSE	TRUE	FALSE
diphtheriae_01422	nusA	0.00600601	-31.6904	TRUE	FALSE	FALSE
diphtheriae_01423	rimP	0.0666667	5.99614	FALSE	TRUE	FALSE
diphtheriae_01424	unknown	0.110011	12.763	FALSE	TRUE	FALSE
diphtheriae_01425	proS	0.00227531	-47.6139	TRUE	FALSE	FALSE
diphtheriae_01426	unknown	0.109772	12.7354	FALSE	TRUE	FALSE
diphtheriae_01427	nasF_2	0.0950617	10.8707	FALSE	TRUE	FALSE
diphtheriae_01428	unknown	0.0890869	10.0062	FALSE	TRUE	FALSE
diphtheriae_01429	yciC	0.0924444	10.5005	FALSE	TRUE	FALSE
diphtheriae_01430	ada	0.0686275	6.40694	FALSE	TRUE	FALSE
diphtheriae_01431	cobB	0.0884058	9.90309	FALSE	TRUE	FALSE
diphtheriae_01432	cobO	0.0821256	8.90419	FALSE	TRUE	FALSE
diphtheriae_01433	bchD	0.120541	13.9062	FALSE	TRUE	FALSE
diphtheriae_01434	bchI	0.0865562	9.61813	FALSE	TRUE	FALSE
diphtheriae_01435	mqo	0.0793333	8.42981	FALSE	TRUE	FALSE
diphtheriae_01436	unknown	0.108481	12.5849	FALSE	TRUE	FALSE
diphtheriae_01437	mtr	0.0739943	7.4644	FALSE	TRUE	FALSE
diphtheriae_01438	cobQ_2	0.0930556	10.5881	FALSE	TRUE	FALSE
diphtheriae_01439	map	0.0079096	-27.2033	TRUE	FALSE	FALSE
diphtheriae_01440	pbp	0.0807754	8.67728	FALSE	TRUE	FALSE
diphtheriae_01441	ispG	0.00765306	-27.7397	TRUE	FALSE	FALSE
diphtheriae_01442	rip1	0.0784832	8.28139	FALSE	TRUE	FALSE
diphtheriae_01443	dxr	0.00257732	-45.5631	TRUE	FALSE	FALSE
diphtheriae_01444	unknown	0.140845	15.7701	FALSE	TRUE	FALSE
diphtheriae_01445	rlmN	0.103514	11.9836	FALSE	TRUE	FALSE
diphtheriae_01446	unknown	0.0763359	7.89772	FALSE	TRUE	FALSE
diphtheriae_01447	cdsA	0.00227531	-47.6139	TRUE	FALSE	FALSE
diphtheriae_01448	frr	0.00358423	-40.1437	TRUE	FALSE	FALSE
diphtheriae_01449	pyrH	0.00819672	-26.6236	TRUE	FALSE	FALSE
diphtheriae_01450	tsf	0.00845411	-26.1213	TRUE	FALSE	FALSE
diphtheriae_01451	rpsB	0.00998752	-23.418	TRUE	FALSE	FALSE
diphtheriae_01452	unknown	0.0823755	8.94569	FALSE	TRUE	FALSE
diphtheriae_01453	xerC_2	0.0649065	5.6152	FALSE	TRUE	FALSE
diphtheriae_01454	dprA	0.0902778	10.1841	FALSE	TRUE	FALSE
diphtheriae_01455	comM	0.0767247	7.96814	FALSE	TRUE	FALSE
diphtheriae_01456	unknown	0.100271	11.5707	FALSE	TRUE	FALSE
diphtheriae_01457	unknown	0.120915	13.9443	FALSE	TRUE	FALSE
diphtheriae_01458	rnhB	0.0927536	10.5449	FALSE	TRUE	FALSE
diphtheriae_01459	lepB	0.0138365	-18.1613	TRUE	FALSE	FALSE
diphtheriae_01460	rplS	0.0116959	-20.8662	TRUE	FALSE	FALSE
diphtheriae_01461	ypfD	0.0843215	9.26374	FALSE	TRUE	FALSE
diphtheriae_01462	unknown	0.100271	11.5707	FALSE	TRUE	FALSE
diphtheriae_01463	trmD	0.00568828	-32.5782	TRUE	FALSE	FALSE
diphtheriae_01464	rimM	0.0219561	-10.8086	TRUE	FALSE	FALSE
diphtheriae_01465	rpsP	0.0421941	-0.712751	FALSE	FALSE	TRUE
diphtheriae_01466	ffh	0.00927644	-24.6147	TRUE	FALSE	FALSE
diphtheriae_01467	glnD	0.106462	12.3449	FALSE	TRUE	FALSE
diphtheriae_01468	glnB	0.0914454	10.3558	FALSE	TRUE	FALSE
diphtheriae_01469	amt	0.11576	13.4042	FALSE	TRUE	FALSE
diphtheriae_01470	ftsY	0.00515796	-34.1783	TRUE	FALSE	FALSE
diphtheriae_01471	unknown	0.0937939	10.693	FALSE	TRUE	FALSE
diphtheriae_01472	smc_2	0.0923695	10.4897	FALSE	TRUE	FALSE
diphtheriae_01473	acyP	0.166667	17.6503	FALSE	TRUE	FALSE
diphtheriae_01474	alsT	0.0940695	10.7319	FALSE	TRUE	FALSE
diphtheriae_01475	fpg1	0.0808081	8.68282	FALSE	TRUE	FALSE
diphtheriae_01476	rnc	0.0733333	7.33914	FALSE	TRUE	FALSE
diphtheriae_01477	unknown	0.0903955	10.2015	FALSE	TRUE	FALSE
diphtheriae_01478	unknown	0.0179806	-13.9732	TRUE	FALSE	FALSE
diphtheriae_01479	unknown	0.151261	16.5854	FALSE	TRUE	FALSE
diphtheriae_01480	unknown	0.130342	14.856	FALSE	TRUE	FALSE
diphtheriae_01481	unknown	0.130081	14.832	FALSE	TRUE	FALSE
diphtheriae_01482*	unknown	0	-172.734	TRUE	FALSE	FALSE
diphtheriae_01483	unknown	0.10989	12.749	FALSE	TRUE	FALSE
diphtheriae_01484	unknown	0.103043	11.9246	FALSE	TRUE	FALSE
diphtheriae_01485	gdh	0.103935	12.036	FALSE	TRUE	FALSE
diphtheriae_01486	garK	0.0985433	11.3437	FALSE	TRUE	FALSE
diphtheriae_01487	unknown	0.109557	12.7105	FALSE	TRUE	FALSE
diphtheriae_01488	unknown	0.0948081	10.8354	FALSE	TRUE	FALSE
diphtheriae_01489	yxeP_2	0.106847	12.3911	FALSE	TRUE	FALSE
diphtheriae_01490	malP	0.0855967	9.46736	FALSE	TRUE	FALSE
diphtheriae_01491	pyk	0.059775	4.43263	FALSE	TRUE	FALSE
diphtheriae_01492	lgt	0.07277	7.23131	FALSE	TRUE	FALSE
diphtheriae_01493	trpC_1	0.0892193	10.0261	FALSE	TRUE	FALSE
diphtheriae_01494	unknown	0.0412698	-1.04672	FALSE	FALSE	TRUE
diphtheriae_01495	hisI	0.125356	14.3855	FALSE	TRUE	FALSE
diphtheriae_01496	hisF	0.0875161	9.76694	FALSE	TRUE	FALSE
diphtheriae_01497	impA	0.105598	12.2403	FALSE	TRUE	FALSE
diphtheriae_01498	hisA	0.0753968	7.72587	FALSE	TRUE	FALSE
diphtheriae_01499	hisH	0.113744	13.1842	FALSE	TRUE	FALSE
diphtheriae_01500	unknown	0.0948337	10.8389	FALSE	TRUE	FALSE
diphtheriae_01501	unknown	0.0925926	10.5218	FALSE	TRUE	FALSE
diphtheriae_01502	hisB	0.0952381	10.8951	FALSE	TRUE	FALSE
diphtheriae_01503	hisC	0.0853769	9.43253	FALSE	TRUE	FALSE
diphtheriae_01504	hisD	0.0915916	10.3771	FALSE	TRUE	FALSE
diphtheriae_01505	unknown	0.0890152	9.99537	FALSE	TRUE	FALSE
diphtheriae_01506	unknown	0.103387	11.9677	FALSE	TRUE	FALSE
diphtheriae_01507	unknown	0.0392157	-1.81924	FALSE	FALSE	TRUE
diphtheriae_01508	tetR	0.087156	9.71135	FALSE	TRUE	FALSE
diphtheriae_01509	glgX	0.0928442	10.5579	FALSE	TRUE	FALSE
diphtheriae_01510	polC_3	0.0890869	10.0062	FALSE	TRUE	FALSE
diphtheriae_01511	unknown	0.100324	11.5775	FALSE	TRUE	FALSE
diphtheriae_01512	ywaC	0.077451	8.09854	FALSE	TRUE	FALSE
diphtheriae_01513	unknown	0.0555556	3.36959	FALSE	FALSE	TRUE
diphtheriae_01514	hslR	0.121693	14.0232	FALSE	TRUE	FALSE
diphtheriae_01515	unknown	0.0995671	11.4788	FALSE	TRUE	FALSE
diphtheriae_01516	yigZ	0.088785	9.96061	FALSE	TRUE	FALSE
diphtheriae_01517	ilvA	0.0669746	6.06158	FALSE	TRUE	FALSE
diphtheriae_01518	dnaE1	0.00304794	-42.8056	TRUE	FALSE	FALSE
diphtheriae_01519	unknown	0.0853242	9.42416	FALSE	TRUE	FALSE
diphtheriae_01520	unknown	0.106227	12.3165	FALSE	TRUE	FALSE
diphtheriae_01521	unknown	0.0852211	9.40778	FALSE	TRUE	FALSE
diphtheriae_01522	lspA	0.0372807	-2.58842	FALSE	FALSE	TRUE
diphtheriae_01523	unknown	0.102484	11.8543	FALSE	TRUE	FALSE
diphtheriae_01524	unknown	0.037037	-2.68835	FALSE	FALSE	TRUE
diphtheriae_01525	ansA_2	0.0976645	11.2263	FALSE	TRUE	FALSE
diphtheriae_01526	dinB1	0.117994	13.6422	FALSE	TRUE	FALSE
diphtheriae_01527	ileS	0.00411523	-37.8773	TRUE	FALSE	FALSE
diphtheriae_01528	unknown	0.00399202	-38.3757	TRUE	FALSE	FALSE
diphtheriae_01529	unknown	0.0625	5.07457	FALSE	TRUE	FALSE
diphtheriae_01530	sepF	0.0133333	-18.7563	TRUE	FALSE	FALSE
diphtheriae_01531	unknown	0.0850202	9.37577	FALSE	TRUE	FALSE
diphtheriae_01532	ftsZ	0.00161812	-53.2285	TRUE	FALSE	FALSE
diphtheriae_01533	ftsQ	0.0745814	7.57457	FALSE	TRUE	FALSE
diphtheriae_01534	murC	0.0027894	-44.2626	TRUE	FALSE	FALSE
diphtheriae_01535	murG	0.00833333	-26.355	TRUE	FALSE	FALSE
diphtheriae_01536	ftsW	0.027833	-7.09145	TRUE	FALSE	FALSE
diphtheriae_01537	murD_2	0.004158	-37.7077	TRUE	FALSE	FALSE
diphtheriae_01538	mraY	0.00726612	-28.5843	TRUE	FALSE	FALSE
diphtheriae_01539	murF	0.00201207	-49.6383	TRUE	FALSE	FALSE
diphtheriae_01540	murE	0.00271003	-44.7373	TRUE	FALSE	FALSE
diphtheriae_01541	pbpB	0.00345679	-40.738	TRUE	FALSE	FALSE
diphtheriae_01542	ftsL_2	0.0429688	-0.438967	FALSE	FALSE	TRUE
diphtheriae_01543	rsmH	0.0735294	7.37644	FALSE	TRUE	FALSE
diphtheriae_01544	mraZ	0.0972222	11.1667	FALSE	TRUE	FALSE
diphtheriae_01545	unknown	0.147229	16.2798	FALSE	TRUE	FALSE
diphtheriae_01546	unknown	0.086514	9.61154	FALSE	TRUE	FALSE
diphtheriae_01547	unknown	0.106481	12.3472	FALSE	TRUE	FALSE
diphtheriae_01548	unknown	0.110535	12.8233	FALSE	TRUE	FALSE
diphtheriae_01549	metF	0.0934959	10.6508	FALSE	TRUE	FALSE
diphtheriae_01550	unknown	0.0416667	-0.902336	FALSE	FALSE	TRUE
diphtheriae_01551	mptA	0.0806452	8.65514	FALSE	TRUE	FALSE
diphtheriae_01552	unknown	0.0623306	5.03561	FALSE	TRUE	FALSE
diphtheriae_01553	pknL	0.107159	12.4284	FALSE	TRUE	FALSE
diphtheriae_01554	aroG	0.00287977	-43.7385	TRUE	FALSE	FALSE
diphtheriae_01555	unknown	0.0803922	8.61203	FALSE	TRUE	FALSE
diphtheriae_01556	plsC_1	0.00688705	-29.4572	TRUE	FALSE	FALSE
diphtheriae_01557	glkA	0.00524109	-33.9168	TRUE	FALSE	FALSE
diphtheriae_01558	pimB	0.0347985	-3.64112	TRUE	FALSE	FALSE
diphtheriae_01559	unknown	0.052682	2.59178	FALSE	FALSE	TRUE
diphtheriae_01560	unknown	0.102222	11.8211	FALSE	TRUE	FALSE
diphtheriae_01561	unknown	0.0268199	-7.66923	TRUE	FALSE	FALSE
diphtheriae_01562	qcrB	0.04313	-0.382657	FALSE	FALSE	TRUE
diphtheriae_01563	qcrA	0.022932	-10.1234	TRUE	FALSE	FALSE
diphtheriae_01564	qcrC	0.0346756	-3.69534	TRUE	FALSE	FALSE
diphtheriae_01565	ctaE	0.0287648	-6.57942	TRUE	FALSE	FALSE
diphtheriae_01566	ctaF	0.0532407	2.74671	FALSE	FALSE	TRUE
diphtheriae_01567	ctaC	0.0449954	0.252351	FALSE	FALSE	TRUE
diphtheriae_01568	asnB	0.00208008	-49.0909	TRUE	FALSE	FALSE
diphtheriae_01569	erpA	0.0115942	-21.0071	TRUE	FALSE	FALSE
diphtheriae_01570	unknown	0.0903704	10.1978	FALSE	TRUE	FALSE
diphtheriae_01571	cobU	0.116576	13.4918	FALSE	TRUE	FALSE
diphtheriae_01572	cobT	0.0840336	9.21725	FALSE	TRUE	FALSE
diphtheriae_01573	cobS	0.0848485	9.34834	FALSE	TRUE	FALSE
diphtheriae_01574	ilvE	0.11636	13.4688	FALSE	TRUE	FALSE
diphtheriae_01575	pepA	0.083167	9.07614	FALSE	TRUE	FALSE
diphtheriae_01576	unknown	0.0825688	8.97769	FALSE	TRUE	FALSE
diphtheriae_01577	aceF	0.00870456	-25.6472	TRUE	FALSE	FALSE
diphtheriae_01578	lipB	0.0225764	-10.3695	TRUE	FALSE	FALSE
diphtheriae_01579	lipA	0.0273705	-7.35242	TRUE	FALSE	FALSE
diphtheriae_01580	unknown	0.0116279	-20.9602	TRUE	FALSE	FALSE
diphtheriae_01581	unknown	0.104536	12.1104	FALSE	TRUE	FALSE
diphtheriae_01582	glnA_1	0.0514962	2.25675	FALSE	FALSE	TRUE
diphtheriae_01583	unknown	0.115693	13.397	FALSE	TRUE	FALSE
diphtheriae_01584	unknown	0.0857143	9.48594	FALSE	TRUE	FALSE
diphtheriae_01585	unknown	0.0931264	10.5982	FALSE	TRUE	FALSE
diphtheriae_01586	rspR	0.118421	13.6869	FALSE	TRUE	FALSE
diphtheriae_01587	unknown	0.115079	13.3305	FALSE	TRUE	FALSE
diphtheriae_01588	rppH	0.0949721	10.8582	FALSE	TRUE	FALSE
diphtheriae_01589	unknown	0.117371	13.5764	FALSE	TRUE	FALSE
diphtheriae_01590	thrC	0.0883368	9.89259	FALSE	TRUE	FALSE
diphtheriae_01591	unknown	0.114465	13.2635	FALSE	TRUE	FALSE
diphtheriae_01592	unknown	0.123016	14.1557	FALSE	TRUE	FALSE
diphtheriae_01593	hmuO	0.135802	15.3436	FALSE	TRUE	FALSE
diphtheriae_01594	glnE	0.0878357	9.81604	FALSE	TRUE	FALSE
diphtheriae_01595	glnA_2	0.0838804	9.19243	FALSE	TRUE	FALSE
diphtheriae_01596	unknown	0.0844444	9.28354	FALSE	TRUE	FALSE
diphtheriae_01597	unknown	0.0677083	6.2161	FALSE	TRUE	FALSE
diphtheriae_01598	galK_2	0.103001	11.9194	FALSE	TRUE	FALSE
diphtheriae_01599	unknown	0.137255	15.4687	FALSE	TRUE	FALSE
diphtheriae_01600	unknown	0.110476	12.8165	FALSE	TRUE	FALSE
diphtheriae_01601	rnr	0.100901	11.6522	FALSE	TRUE	FALSE
diphtheriae_01602	unknown	0.078905	8.35526	FALSE	TRUE	FALSE
diphtheriae_01603	unknown	0.0259259	-8.19866	TRUE	FALSE	FALSE
diphtheriae_01604	pspA	0.0978836	11.2557	FALSE	TRUE	FALSE
diphtheriae_01605	unknown	0.0794979	8.45833	FALSE	TRUE	FALSE
diphtheriae_01606	unknown	0.123131	14.1671	FALSE	TRUE	FALSE
diphtheriae_01607	unknown	0.112077	12.9984	FALSE	TRUE	FALSE
diphtheriae_01608	unknown	0.12093	13.9459	FALSE	TRUE	FALSE
diphtheriae_01609	ptpA	0.0878244	9.8143	FALSE	TRUE	FALSE
diphtheriae_01610	unknown	0.0758621	7.81133	FALSE	TRUE	FALSE
diphtheriae_01611	cobD	0.0775194	8.11075	FALSE	TRUE	FALSE
diphtheriae_01613	unknown	0.0684932	6.37924	FALSE	TRUE	FALSE
diphtheriae_01614	aceE	0.103436	11.9738	FALSE	TRUE	FALSE
diphtheriae_01615	unknown	0.0957447	10.9652	FALSE	TRUE	FALSE
diphtheriae_01616	oatA_2	0.0921273	10.4548	FALSE	TRUE	FALSE
diphtheriae_01617	aftC	0.095122	10.879	FALSE	TRUE	FALSE
diphtheriae_01618	unknown	0.0869565	9.68044	FALSE	TRUE	FALSE
diphtheriae_01619	acpP	0.0729167	7.25948	FALSE	TRUE	FALSE
diphtheriae_01620	nagD	0.0975309	11.2083	FALSE	TRUE	FALSE
diphtheriae_01621	unknown	0.10101	11.6663	FALSE	TRUE	FALSE
diphtheriae_01622	unknown	0.120438	13.8957	FALSE	TRUE	FALSE
diphtheriae_01623	unknown	0.112319	13.0256	FALSE	TRUE	FALSE
diphtheriae_01626	unknown	0.0823045	8.93392	FALSE	TRUE	FALSE
diphtheriae_01627	unknown	0.132616	15.0625	FALSE	TRUE	FALSE
diphtheriae_01628	dnaG	0.000526593	-71.7577	TRUE	FALSE	FALSE
diphtheriae_01629	glmS	0.00212993	-48.701	TRUE	FALSE	FALSE
diphtheriae_01630	rnaSA	0.0898345	10.1182	FALSE	TRUE	FALSE
diphtheriae_01631	unknown	0.0875	9.76446	FALSE	TRUE	FALSE
diphtheriae_01632	dgt	0.0919811	10.4336	FALSE	TRUE	FALSE
diphtheriae_01633	unknown	0.0958702	10.9824	FALSE	TRUE	FALSE
diphtheriae_01634	unknown	0.0967586	11.1039	FALSE	TRUE	FALSE
diphtheriae_01635	unknown	0.115288	13.3532	FALSE	TRUE	FALSE
diphtheriae_01636	unknown	0.0909091	10.2773	FALSE	TRUE	FALSE
diphtheriae_01637	glyQS	0.001443	-55.1169	TRUE	FALSE	FALSE
diphtheriae_01638	unknown	0.154074	16.7918	FALSE	TRUE	FALSE
diphtheriae_01639	smtB	0.0401235	-1.47252	FALSE	FALSE	TRUE
diphtheriae_01640	zur	0.102564	11.8644	FALSE	TRUE	FALSE
diphtheriae_01641	unknown	0.110801	12.8536	FALSE	TRUE	FALSE
diphtheriae_01642	uppS_2	0.011194	-21.574	TRUE	FALSE	FALSE
diphtheriae_01643	recO	0.0991379	11.4224	FALSE	TRUE	FALSE
diphtheriae_01644	era	0.0043573	-36.9404	TRUE	FALSE	FALSE
diphtheriae_01645	pdxY	0.120892	13.942	FALSE	TRUE	FALSE
diphtheriae_01646	corC_3	0.0872837	9.73109	FALSE	TRUE	FALSE
diphtheriae_01647	ybeY	0.0423012	-0.674575	FALSE	FALSE	TRUE
diphtheriae_01648	unknown	0.0660475	5.86348	FALSE	TRUE	FALSE
diphtheriae_01649	rsmE	0.10199	11.7916	FALSE	TRUE	FALSE
diphtheriae_01650	dnaJ2	0.0913121	10.3363	FALSE	TRUE	FALSE
diphtheriae_01651	hrcA	0.11657	13.4912	FALSE	TRUE	FALSE
diphtheriae_01652	hemN	0.106702	12.3737	FALSE	TRUE	FALSE
diphtheriae_01653	unknown	0.0758929	7.81696	FALSE	TRUE	FALSE
diphtheriae_01654	unknown	0.0987085	11.3656	FALSE	TRUE	FALSE
diphtheriae_01655	unknown	0.110383	12.8057	FALSE	TRUE	FALSE
diphtheriae_01656	malQ	0.113416	13.148	FALSE	TRUE	FALSE
diphtheriae_01657	unknown	0.0780142	8.19866	FALSE	TRUE	FALSE
diphtheriae_01658	unknown	0.149254	16.4348	FALSE	TRUE	FALSE
diphtheriae_01659	dcp	0.109596	12.715	FALSE	TRUE	FALSE
diphtheriae_01660	unknown	0.116667	13.5015	FALSE	TRUE	FALSE
diphtheriae_01661	idi	0.106884	12.3955	FALSE	TRUE	FALSE
diphtheriae_01662	unknown	0.108199	12.5517	FALSE	TRUE	FALSE
diphtheriae_01663	unknown	0.0906149	10.234	FALSE	TRUE	FALSE
diphtheriae_01664	unknown	0.0837651	9.17372	FALSE	TRUE	FALSE
diphtheriae_01665	unknown	0.0717054	7.02484	FALSE	TRUE	FALSE
diphtheriae_01666	atm1	0.0854978	9.4517	FALSE	TRUE	FALSE
diphtheriae_01667	metC	0.103448	11.9754	FALSE	TRUE	FALSE
diphtheriae_01668	brnQ	0.11341	13.1473	FALSE	TRUE	FALSE
diphtheriae_01669	camP	0.112159	13.0076	FALSE	TRUE	FALSE
diphtheriae_01670	betS_1	0.119613	13.8109	FALSE	TRUE	FALSE
diphtheriae_01671	betS_2	0.0981241	11.2879	FALSE	TRUE	FALSE
diphtheriae_01672	nikA	0.0720367	7.08947	FALSE	TRUE	FALSE
diphtheriae_01673	gsiC_2	0.0843882	9.27448	FALSE	TRUE	FALSE
diphtheriae_01674	gsiD	0.0620438	4.96937	FALSE	TRUE	FALSE
diphtheriae_01675	gsiA	0.0796951	8.49239	FALSE	TRUE	FALSE
diphtheriae_01676	unknown	0.108527	12.5903	FALSE	TRUE	FALSE
diphtheriae_01677	pip	0.0971193	11.1528	FALSE	TRUE	FALSE
diphtheriae_01678	unknown	0.0885886	9.93085	FALSE	TRUE	FALSE
diphtheriae_01679	xylB	0.107271	12.4418	FALSE	TRUE	FALSE
diphtheriae_01680	unknown	0.160173	17.2203	FALSE	TRUE	FALSE
diphtheriae_01681	unknown	0.138365	15.5631	FALSE	TRUE	FALSE
diphtheriae_01682	cdr	0.0978934	11.257	FALSE	TRUE	FALSE
diphtheriae_01683	frmR	0.0891473	10.0153	FALSE	TRUE	FALSE
diphtheriae_01684	ybaL	0.0873475	9.74094	FALSE	TRUE	FALSE
diphtheriae_01685	unknown	0.0857143	9.48594	FALSE	TRUE	FALSE
diphtheriae_01686	stp	0.102564	11.8644	FALSE	TRUE	FALSE
diphtheriae_01687	rihB	0.101171	11.687	FALSE	TRUE	FALSE
diphtheriae_01688	unknown	0.111524	12.9359	FALSE	TRUE	FALSE
diphtheriae_01689	unknown	0.110606	12.8314	FALSE	TRUE	FALSE
diphtheriae_01690	unknown	0.0849462	9.36396	FALSE	TRUE	FALSE
diphtheriae_01691	mrr	0.0977199	11.2337	FALSE	TRUE	FALSE
diphtheriae_01692	unknown	0.0852713	9.41575	FALSE	TRUE	FALSE
diphtheriae_01693	unknown	0.0558292	3.44129	FALSE	FALSE	TRUE
diphtheriae_01694	unknown	0.0727273	7.2231	FALSE	TRUE	FALSE
diphtheriae_01695	lepA	0.104437	12.0981	FALSE	TRUE	FALSE
diphtheriae_01696	unknown	0.0967742	11.106	FALSE	TRUE	FALSE
diphtheriae_01697	rpsT	0.0189394	-13.1475	TRUE	FALSE	FALSE
diphtheriae_01698	rhtC	0.106416	12.3393	FALSE	TRUE	FALSE
diphtheriae_01699	unknown	0.0626398	5.10663	FALSE	TRUE	FALSE
diphtheriae_01700	unknown	0.00820513	-26.607	TRUE	FALSE	FALSE
diphtheriae_01701	comEC	0.128435	14.679	FALSE	TRUE	FALSE
diphtheriae_01702	comEA	0.142395	15.8968	FALSE	TRUE	FALSE
diphtheriae_01703	unknown	0.0328467	-4.52752	TRUE	FALSE	FALSE
diphtheriae_01704	gpgP	0.0995851	11.4812	FALSE	TRUE	FALSE
diphtheriae_01705	rsfS	0.0833333	9.10336	FALSE	TRUE	FALSE
diphtheriae_01706	nadD	0.014556	-17.348	TRUE	FALSE	FALSE
diphtheriae_01707	proA	0.111369	12.9183	FALSE	TRUE	FALSE
diphtheriae_01708	proB	0.10168	11.7521	FALSE	TRUE	FALSE
diphtheriae_01709	unknown	0.111111	12.889	FALSE	TRUE	FALSE
diphtheriae_01710	obg	0.00851343	-26.0077	TRUE	FALSE	FALSE
diphtheriae_01711	rpmA	0.0187266	-13.327	TRUE	FALSE	FALSE
diphtheriae_01712	rplU	0.00326797	-41.6604	TRUE	FALSE	FALSE
diphtheriae_01713	rng	0.0879007	9.82601	FALSE	TRUE	FALSE
diphtheriae_01714	ndkA	0.121655	14.0193	FALSE	TRUE	FALSE
diphtheriae_01715	unknown	0.128019	14.6399	FALSE	TRUE	FALSE
diphtheriae_01716	folC	0.010688	-22.3213	TRUE	FALSE	FALSE
diphtheriae_01717	valS	0.00258398	-45.5207	TRUE	FALSE	FALSE
diphtheriae_01718	mdh	0.121305	13.9839	FALSE	TRUE	FALSE
diphtheriae_01719	nicS	0.061089	4.74628	FALSE	TRUE	FALSE
diphtheriae_01720	clpX	0.00541377	-33.3867	TRUE	FALSE	FALSE
diphtheriae_01721	pabB	0.115202	13.3438	FALSE	TRUE	FALSE
diphtheriae_01722	clpP2	0.00634921	-30.7833	TRUE	FALSE	FALSE
diphtheriae_01723	clpP1	0.005	-34.6872	TRUE	FALSE	FALSE
diphtheriae_01724	tig	0.132888	15.0868	FALSE	TRUE	FALSE
diphtheriae_01727	unknown	0.122363	14.0905	FALSE	TRUE	FALSE
diphtheriae_01728	unknown	0.0868455	9.66319	FALSE	TRUE	FALSE
diphtheriae_01729	rpiB	0.00843882	-26.1507	TRUE	FALSE	FALSE
diphtheriae_01730	unknown	0.0982287	11.3018	FALSE	TRUE	FALSE
diphtheriae_01731	pepN_2	0.121802	14.0342	FALSE	TRUE	FALSE
diphtheriae_01732	metB	0.0821256	8.90419	FALSE	TRUE	FALSE
diphtheriae_01733	ykuT_2	0.101278	11.7007	FALSE	TRUE	FALSE
diphtheriae_01734	glbO	0.104326	12.0844	FALSE	TRUE	FALSE
diphtheriae_01735	unknown	0.120773	13.9299	FALSE	TRUE	FALSE
diphtheriae_01736	unknown	0.0765766	7.94136	FALSE	TRUE	FALSE
diphtheriae_01737	ettA_2	0.00418911	-37.5856	TRUE	FALSE	FALSE
diphtheriae_01738	ssb2	0.118609	13.7066	FALSE	TRUE	FALSE
diphtheriae_01739	unknown	0.0603829	4.57872	FALSE	TRUE	FALSE
diphtheriae_01740	cstA	0.101487	11.7275	FALSE	TRUE	FALSE
diphtheriae_01741	unknown	0.079602	8.47632	FALSE	TRUE	FALSE
diphtheriae_01742	unknown	0.0862355	9.56796	FALSE	TRUE	FALSE
diphtheriae_01744	acuI	0.128876	14.7202	FALSE	TRUE	FALSE
diphtheriae_01745	fabG	0.0799001	8.52772	FALSE	TRUE	FALSE
diphtheriae_01746	orn	0.014218	-17.7247	TRUE	FALSE	FALSE
diphtheriae_01748	dapA_3	0.10349	11.9806	FALSE	TRUE	FALSE
diphtheriae_01749	lppS	0.12168	14.0218	FALSE	TRUE	FALSE
diphtheriae_01751	unknown	0.110476	12.8165	FALSE	TRUE	FALSE
diphtheriae_01752	unknown	0.118421	13.6869	FALSE	TRUE	FALSE
diphtheriae_01753	unknown	0.0920635	10.4456	FALSE	TRUE	FALSE
diphtheriae_01754	pncA	0.0866667	9.63536	FALSE	TRUE	FALSE
diphtheriae_01755	mhuD	0.0980392	11.2765	FALSE	TRUE	FALSE
diphtheriae_01756	unknown	0.0615942	4.86482	FALSE	TRUE	FALSE
diphtheriae_01757	bcp	0.103376	11.9663	FALSE	TRUE	FALSE
diphtheriae_01758	unknown	0.0589147	4.223	FALSE	TRUE	FALSE
diphtheriae_01759	acpS	0.0104167	-22.7372	TRUE	FALSE	FALSE
diphtheriae_01760	fabY	0.00358182	-40.1547	TRUE	FALSE	FALSE
diphtheriae_01761	unknown	0.0505747	1.99037	FALSE	FALSE	TRUE
diphtheriae_01763	unknown	0.061828	4.91928	FALSE	TRUE	FALSE
diphtheriae_01764	unknown	0.0896359	10.0886	FALSE	TRUE	FALSE
diphtheriae_01765	unknown	0.126214	14.4682	FALSE	TRUE	FALSE
diphtheriae_01766	rph	0.11157	12.9412	FALSE	TRUE	FALSE
diphtheriae_01767	rbn	0.121094	13.9625	FALSE	TRUE	FALSE
diphtheriae_01768	murI	0.0125313	-19.7543	TRUE	FALSE	FALSE
diphtheriae_01769	unknown	0.102967	11.9151	FALSE	TRUE	FALSE
diphtheriae_01770	unknown	0.109677	12.7244	FALSE	TRUE	FALSE
diphtheriae_01771	unknown	0.0800745	8.55767	FALSE	TRUE	FALSE
diphtheriae_01772	clpS	0.105263	12.1995	FALSE	TRUE	FALSE
diphtheriae_01773	pncB1	0.0966514	11.0893	FALSE	TRUE	FALSE
diphtheriae_01774	dinG	0.0884146	9.90443	FALSE	TRUE	FALSE
diphtheriae_01775	unknown	0.0890152	9.99537	FALSE	TRUE	FALSE
diphtheriae_01776	unknown	0.178928	18.3951	FALSE	TRUE	FALSE
diphtheriae_01777	unknown	0.0932203	10.6116	FALSE	TRUE	FALSE
diphtheriae_01778	serB2	0.0989097	11.3922	FALSE	TRUE	FALSE
diphtheriae_01779	ctaD	0.0572271	3.80139	FALSE	TRUE	FALSE
diphtheriae_01780	nrdF2_1	0.00101317	-60.951	TRUE	FALSE	FALSE
diphtheriae_01781	ftnA	0.0596708	4.40743	FALSE	TRUE	FALSE
diphtheriae_01782	nrdE1	0.00231481	-47.3306	TRUE	FALSE	FALSE
diphtheriae_01783	nrdI	0.0469484	0.886714	FALSE	FALSE	TRUE
diphtheriae_01784	nrdH	0.025641	-8.37145	TRUE	FALSE	FALSE
diphtheriae_01785	crtB	0.122566	14.1108	FALSE	TRUE	FALSE
diphtheriae_01786	crtN_1	0.120545	13.9066	FALSE	TRUE	FALSE
diphtheriae_01787	crtN_2	0.12	13.8507	FALSE	TRUE	FALSE
diphtheriae_01788	ykgO	0.00813008	-26.7563	TRUE	FALSE	FALSE
diphtheriae_01789	nadE	0.00119904	-58.1716	TRUE	FALSE	FALSE
diphtheriae_01790	unknown	0.111872	12.9753	FALSE	TRUE	FALSE
diphtheriae_01791	unknown	0.0732601	7.32517	FALSE	TRUE	FALSE
diphtheriae_01792	aniA	0.100072	11.5448	FALSE	TRUE	FALSE
diphtheriae_01793	unknown	0.100541	11.6057	FALSE	TRUE	FALSE
diphtheriae_01794	unknown	0.116848	13.5208	FALSE	TRUE	FALSE
diphtheriae_01795	unknown	0.121622	14.016	FALSE	TRUE	FALSE
diphtheriae_01797	unknown	0.0272109	-7.44356	TRUE	FALSE	FALSE
diphtheriae_01798	unknown	0.0912698	10.3302	FALSE	TRUE	FALSE
diphtheriae_01799	pgm	0.106227	12.3165	FALSE	TRUE	FALSE
diphtheriae_01800	crcB_1	0.100694	11.6256	FALSE	TRUE	FALSE
diphtheriae_01801	crcB_2	0.107937	12.5207	FALSE	TRUE	FALSE
diphtheriae_01802	ytrF	0.0994152	11.4589	FALSE	TRUE	FALSE
diphtheriae_01803	bceA_2	0.0786667	8.31358	FALSE	TRUE	FALSE
diphtheriae_01805	unknown	0.193548	19.1823	FALSE	TRUE	FALSE
diphtheriae_01807	murA	0.00318218	-42.0974	TRUE	FALSE	FALSE
diphtheriae_01808	unknown	0.09375	10.6868	FALSE	TRUE	FALSE
diphtheriae_01809	ramA	0.0768322	7.98753	FALSE	TRUE	FALSE
diphtheriae_01810	cysK	0.0844017	9.27666	FALSE	TRUE	FALSE
diphtheriae_01811	cysE	0.010582	-22.4825	TRUE	FALSE	FALSE
diphtheriae_01812	unknown	0.0780142	8.19866	FALSE	TRUE	FALSE
diphtheriae_01815	gldA	0.10585	12.2709	FALSE	TRUE	FALSE
diphtheriae_01818	fecE_2	0.101562	11.7371	FALSE	TRUE	FALSE
diphtheriae_01819	btuF_2	0.116071	13.4377	FALSE	TRUE	FALSE
diphtheriae_01820	feuC_2	0.112414	13.0363	FALSE	TRUE	FALSE
diphtheriae_01821	unknown	0.118056	13.6486	FALSE	TRUE	FALSE
diphtheriae_01822	unknown	0.0941704	10.7461	FALSE	TRUE	FALSE
diphtheriae_01823	unknown	0.0625	5.07457	FALSE	TRUE	FALSE
diphtheriae_01824	unknown	0.140944	15.7783	FALSE	TRUE	FALSE
diphtheriae_01825	unknown	0.134615	15.24	FALSE	TRUE	FALSE
diphtheriae_01826	unknown	0.111111	12.889	FALSE	TRUE	FALSE
diphtheriae_01827	unknown	0.0735294	7.37644	FALSE	TRUE	FALSE
diphtheriae_01828	unknown	0.10174	11.7598	FALSE	TRUE	FALSE
diphtheriae_01829	cmtR_2	0.113889	13.2002	FALSE	TRUE	FALSE
diphtheriae_01830	unknown	0.117647	13.6056	FALSE	TRUE	FALSE
diphtheriae_01831	unknown	0.0943396	10.7698	FALSE	TRUE	FALSE
diphtheriae_01832	unknown	0.114943	13.3156	FALSE	TRUE	FALSE
diphtheriae_01833	unknown	0.0876437	9.78657	FALSE	TRUE	FALSE
diphtheriae_01834	unknown	0.0878378	9.81637	FALSE	TRUE	FALSE
diphtheriae_01835	sdpB	0.0781893	8.22962	FALSE	TRUE	FALSE
diphtheriae_01836	unknown	0.122711	14.1253	FALSE	TRUE	FALSE
diphtheriae_01837	unknown	0.100877	11.6491	FALSE	TRUE	FALSE
diphtheriae_01839	cydA	0.0998677	11.5181	FALSE	TRUE	FALSE
diphtheriae_01840	cydB	0.0964103	11.0564	FALSE	TRUE	FALSE
diphtheriae_01841	cydD_2	0.116412	13.4743	FALSE	TRUE	FALSE
diphtheriae_01842	unknown	0.105943	12.2822	FALSE	TRUE	FALSE
diphtheriae_01843	unknown	0.0983498	11.318	FALSE	TRUE	FALSE
diphtheriae_01844	dus	0.116319	13.4644	FALSE	TRUE	FALSE
diphtheriae_01845	phoU2	0.102258	11.8256	FALSE	TRUE	FALSE
diphtheriae_01846	unknown	0.107981	12.526	FALSE	TRUE	FALSE
diphtheriae_01847	unknown	0.0724638	7.17229	FALSE	TRUE	FALSE
diphtheriae_01848	mshD_2	0.125	14.3509	FALSE	TRUE	FALSE
diphtheriae_01849	unknown	0.109453	12.6984	FALSE	TRUE	FALSE
diphtheriae_01850	dagK	0.11491	13.312	FALSE	TRUE	FALSE
diphtheriae_01851	unknown	0.0833333	9.10336	FALSE	TRUE	FALSE
diphtheriae_01852	unknown	0.134658	15.2437	FALSE	TRUE	FALSE
diphtheriae_01853	ygfZ	0.00815217	-26.7122	TRUE	FALSE	FALSE
diphtheriae_01854	unknown	0.0241546	-9.30715	TRUE	FALSE	FALSE
diphtheriae_01855	purM	0.0985915	11.3501	FALSE	TRUE	FALSE
diphtheriae_01856	purF	0.119184	13.7665	FALSE	TRUE	FALSE
diphtheriae_01857	unknown	0.146465	16.2204	FALSE	TRUE	FALSE
diphtheriae_01858	unknown	0.123762	14.2296	FALSE	TRUE	FALSE
diphtheriae_01859	unknown	0.105634	12.2447	FALSE	TRUE	FALSE
diphtheriae_01860	nrdF2_2	0.133528	15.1439	FALSE	TRUE	FALSE
diphtheriae_01861	unknown	0.0747126	7.59905	FALSE	TRUE	FALSE
diphtheriae_01862	gpx2	0.127389	14.5803	FALSE	TRUE	FALSE
diphtheriae_01863	dapb1	0.099061	11.4122	FALSE	TRUE	FALSE
diphtheriae_01864	unknown	0.047619	1.09784	FALSE	FALSE	TRUE
diphtheriae_01865	purC	0.0902335	10.1776	FALSE	TRUE	FALSE
diphtheriae_01866	purB	0.0104167	-22.7372	TRUE	FALSE	FALSE
diphtheriae_01867	aspC_1	0.112577	13.0545	FALSE	TRUE	FALSE
diphtheriae_01868	ktrA	0.117552	13.5956	FALSE	TRUE	FALSE
diphtheriae_01869	ktrB	0.0958801	10.9838	FALSE	TRUE	FALSE
diphtheriae_01870	purD	0.119658	13.8155	FALSE	TRUE	FALSE
diphtheriae_01871	unknown	0.0985915	11.3501	FALSE	TRUE	FALSE
diphtheriae_01872	rutD	0.0870871	9.70068	FALSE	TRUE	FALSE
diphtheriae_01873	tcrY	0.0794872	8.45647	FALSE	TRUE	FALSE
diphtheriae_01874	mprA_2	0.0829817	9.04574	FALSE	TRUE	FALSE
diphtheriae_01875	qacA	0.112667	13.0645	FALSE	TRUE	FALSE
diphtheriae_01876	unknown	0.0901771	10.1692	FALSE	TRUE	FALSE
diphtheriae_01877	uacT	0.0987461	11.3706	FALSE	TRUE	FALSE
diphtheriae_01878	unknown	0.0811287	8.7371	FALSE	TRUE	FALSE
diphtheriae_01879	poxB	0.11399	13.2113	FALSE	TRUE	FALSE
diphtheriae_01880	unknown	0.0860882	9.54484	FALSE	TRUE	FALSE
diphtheriae_01882	unknown	0.0828479	9.02373	FALSE	TRUE	FALSE
diphtheriae_01883	unknown	0.0434783	-0.261835	FALSE	FALSE	TRUE
diphtheriae_01884	otsA	0.0652778	5.69655	FALSE	TRUE	FALSE
diphtheriae_01885	unknown	0.0895833	10.0807	FALSE	TRUE	FALSE
diphtheriae_01886	otsB	0.030303	-5.77163	TRUE	FALSE	FALSE
diphtheriae_01887	ccpA_2	0.0975177	11.2066	FALSE	TRUE	FALSE
diphtheriae_01888	unknown	0.00318471	-42.0844	TRUE	FALSE	FALSE
diphtheriae_01889	cysS	0.00359195	-40.1083	TRUE	FALSE	FALSE
diphtheriae_01890	ispF	0.00621118	-31.142	TRUE	FALSE	FALSE
diphtheriae_01891	ispD	0.0176871	-14.2352	TRUE	FALSE	FALSE
diphtheriae_01892	carD	0.0206186	-11.8013	TRUE	FALSE	FALSE
diphtheriae_01893	unknown	0.0881834	9.86922	FALSE	TRUE	FALSE
diphtheriae_01894	unknown	0.0863931	9.59265	FALSE	TRUE	FALSE
diphtheriae_01895	unknown	0.101695	11.754	FALSE	TRUE	FALSE
diphtheriae_01896	radA	0.130029	14.8272	FALSE	TRUE	FALSE
diphtheriae_01897	unknown	0.0962343	11.0324	FALSE	TRUE	FALSE
diphtheriae_01898	cynT	0.015873	-15.9615	TRUE	FALSE	FALSE
diphtheriae_01899	mutY	0.113739	13.1836	FALSE	TRUE	FALSE
diphtheriae_01900	yjjP	0.12201	14.0551	FALSE	TRUE	FALSE
diphtheriae_01901	unknown	0.0526316	2.57771	FALSE	FALSE	TRUE
diphtheriae_01902	clpC1	0.0265453	-7.82984	TRUE	FALSE	FALSE
diphtheriae_01903	unknown	0.0811404	8.73906	FALSE	TRUE	FALSE
diphtheriae_01904	unknown	0.122066	14.0607	FALSE	TRUE	FALSE
diphtheriae_01905	unknown	0.103145	11.9374	FALSE	TRUE	FALSE
diphtheriae_01906	deoA	0.102804	11.8946	FALSE	TRUE	FALSE
diphtheriae_01907	cdd	0.0827423	9.00633	FALSE	TRUE	FALSE
diphtheriae_01908	nupX	0.120165	13.8676	FALSE	TRUE	FALSE
diphtheriae_01909	lysS1	0.00447857	-36.4906	TRUE	FALSE	FALSE
diphtheriae_01910	unknown	0.107039	12.414	FALSE	TRUE	FALSE
diphtheriae_01911	unknown	0.132173	15.0226	FALSE	TRUE	FALSE
diphtheriae_01912	unknown	0.125253	14.3754	FALSE	TRUE	FALSE
diphtheriae_01913	unknown	0.118416	13.6864	FALSE	TRUE	FALSE
diphtheriae_01914	unknown	0.101578	11.7391	FALSE	TRUE	FALSE
diphtheriae_01915	unknown	0.0899796	10.1398	FALSE	TRUE	FALSE
diphtheriae_01916	unknown	0.0877193	9.79819	FALSE	TRUE	FALSE
diphtheriae_01917	unknown	0.0853994	9.4361	FALSE	TRUE	FALSE
diphtheriae_01918	unknown	0.027668	-7.18403	TRUE	FALSE	FALSE
diphtheriae_01919	ybhF	0.0422078	-0.707862	FALSE	FALSE	TRUE
diphtheriae_01920	unknown	0.115583	13.3851	FALSE	TRUE	FALSE
diphtheriae_01921	unknown	0.0454545	0.404194	FALSE	FALSE	TRUE
diphtheriae_01922	gltP	0.00541377	-33.3867	TRUE	FALSE	FALSE
diphtheriae_01923	panC_1	0.0858974	9.51484	FALSE	TRUE	FALSE
diphtheriae_01924	unknown	0.100962	11.66	FALSE	TRUE	FALSE
diphtheriae_01925	unknown	0.0924092	10.4955	FALSE	TRUE	FALSE
diphtheriae_01926	unknown	0.162393	17.3703	FALSE	TRUE	FALSE
diphtheriae_01927	folK	0.0125	-19.7946	TRUE	FALSE	FALSE
diphtheriae_01928	folB	0.0208333	-11.6374	TRUE	FALSE	FALSE
diphtheriae_01929	folP1	0.00955795	-24.1301	TRUE	FALSE	FALSE
diphtheriae_01930	unknown	0.0952381	10.8951	FALSE	TRUE	FALSE
diphtheriae_01931	folE	0.0052356	-33.9339	TRUE	FALSE	FALSE
diphtheriae_01932	ftsH	0.0782644	8.24287	FALSE	TRUE	FALSE
diphtheriae_01933	hpt	0.105442	12.2214	FALSE	TRUE	FALSE
diphtheriae_01934	tilS	0	-172.734	TRUE	FALSE	FALSE
diphtheriae_01935	dacB_2	0.0927258	10.5409	FALSE	TRUE	FALSE
diphtheriae_01936	ppa	0.00209644	-48.9619	TRUE	FALSE	FALSE
diphtheriae_01937	glpE_1	0.0909091	10.2773	FALSE	TRUE	FALSE
diphtheriae_01938	marR	0.0907029	10.2469	FALSE	TRUE	FALSE
diphtheriae_01939	lgrD	0.113453	13.152	FALSE	TRUE	FALSE
diphtheriae_01940	unknown	0.0711111	6.90799	FALSE	TRUE	FALSE
diphtheriae_01941	unknown	0.0798122	8.51258	FALSE	TRUE	FALSE
diphtheriae_01942	unknown	0.0844156	9.27889	FALSE	TRUE	FALSE
diphtheriae_01943	unknown	0.0681265	6.3033	FALSE	TRUE	FALSE
diphtheriae_01944	unknown	0.0746934	7.59547	FALSE	TRUE	FALSE
diphtheriae_01945	unknown	0.0645161	5.52909	FALSE	TRUE	FALSE
diphtheriae_01946	unknown	0.0378788	-2.34613	FALSE	FALSE	TRUE
diphtheriae_01947	unknown	0.0574713	3.86325	FALSE	TRUE	FALSE
diphtheriae_01948	groL1	0.0341255	-3.94057	TRUE	FALSE	FALSE
diphtheriae_01949	unknown	0.0856269	9.47213	FALSE	TRUE	FALSE
diphtheriae_01950	unknown	0.0799508	8.53643	FALSE	TRUE	FALSE
diphtheriae_01951	unknown	0.0954064	10.9184	FALSE	TRUE	FALSE
diphtheriae_01952	unknown	0.112613	13.0585	FALSE	TRUE	FALSE
diphtheriae_01953	unknown	0.114035	13.2163	FALSE	TRUE	FALSE
diphtheriae_01954	unknown	0.132275	15.0318	FALSE	TRUE	FALSE
diphtheriae_01955	unknown	0.152593	16.6838	FALSE	TRUE	FALSE
diphtheriae_01956	unknown	0.0852713	9.41575	FALSE	TRUE	FALSE
diphtheriae_01957	dapE_3	0.120087	13.8597	FALSE	TRUE	FALSE
diphtheriae_01958	pimE	0.0861326	9.55183	FALSE	TRUE	FALSE
diphtheriae_01959	unknown	0.119444	13.7934	FALSE	TRUE	FALSE
diphtheriae_01960	unknown	0.123529	14.2066	FALSE	TRUE	FALSE
diphtheriae_01961	unknown	0.112745	13.0733	FALSE	TRUE	FALSE
diphtheriae_01962	def_2	0.0966469	11.0887	FALSE	TRUE	FALSE
diphtheriae_01963	unknown	0.097973	11.2677	FALSE	TRUE	FALSE
diphtheriae_01964	xthA	0.120056	13.8565	FALSE	TRUE	FALSE
diphtheriae_01965	ywiE	0.114365	13.2526	FALSE	TRUE	FALSE
diphtheriae_01966	unknown	0.117886	13.6308	FALSE	TRUE	FALSE
diphtheriae_01967	yxlF_3	0.120401	13.8919	FALSE	TRUE	FALSE
diphtheriae_01968	unknown	0.124105	14.2634	FALSE	TRUE	FALSE
diphtheriae_01969	glnH_2	0.105485	12.2266	FALSE	TRUE	FALSE
diphtheriae_01970	pknG	0.098012	11.2729	FALSE	TRUE	FALSE
diphtheriae_01971	ackA	0.109167	12.6651	FALSE	TRUE	FALSE
diphtheriae_01972	pta	0.115942	13.4238	FALSE	TRUE	FALSE
diphtheriae_01973	fprA	0.0257542	-8.30255	TRUE	FALSE	FALSE
diphtheriae_01974	yjcF	0.134293	15.2115	FALSE	TRUE	FALSE
diphtheriae_01975	purT	0.0958751	10.9831	FALSE	TRUE	FALSE
diphtheriae_01976	gpt	0.129741	14.8006	FALSE	TRUE	FALSE
diphtheriae_01977	unknown	0.0844595	9.28595	FALSE	TRUE	FALSE
diphtheriae_01978	unknown	0.106918	12.3996	FALSE	TRUE	FALSE
diphtheriae_01979	unknown	0.0595238	4.37179	FALSE	TRUE	FALSE
diphtheriae_01980	purA	0.110853	12.8596	FALSE	TRUE	FALSE
diphtheriae_01981	unknown	0.0952381	10.8951	FALSE	TRUE	FALSE
diphtheriae_01982	unknown	0.109756	12.7335	FALSE	TRUE	FALSE
diphtheriae_01983	unknown	0.0957447	10.9652	FALSE	TRUE	FALSE
diphtheriae_01984	unknown	0.114638	13.2824	FALSE	TRUE	FALSE
diphtheriae_01985	unknown	0.117333	13.5724	FALSE	TRUE	FALSE
diphtheriae_01986	unknown	0.0649189	5.61792	FALSE	TRUE	FALSE
diphtheriae_01987	unknown	0.0211203	-11.4212	TRUE	FALSE	FALSE
diphtheriae_01988	unknown	0.143939	16.0212	FALSE	TRUE	FALSE
diphtheriae_01989	unknown	0.0612245	4.77818	FALSE	TRUE	FALSE
diphtheriae_01990	unknown	0.130435	14.8645	FALSE	TRUE	FALSE
diphtheriae_01991	unknown	0.101394	11.7156	FALSE	TRUE	FALSE
diphtheriae_01992	lptB	0.11855	13.7004	FALSE	TRUE	FALSE
diphtheriae_01993	unknown	0.119792	13.8293	FALSE	TRUE	FALSE
diphtheriae_01994	unknown	0.135739	15.3381	FALSE	TRUE	FALSE
diphtheriae_01995	unknown	0.132576	15.0588	FALSE	TRUE	FALSE
diphtheriae_01996	unknown	0.107143	12.4265	FALSE	TRUE	FALSE
diphtheriae_01997	unknown	0.0911458	10.312	FALSE	TRUE	FALSE
diphtheriae_01998	unknown	0.106157	12.3081	FALSE	TRUE	FALSE
diphtheriae_01999	unknown	0.117647	13.6056	FALSE	TRUE	FALSE
diphtheriae_02000	unknown	0.107692	12.4918	FALSE	TRUE	FALSE
diphtheriae_02001	unknown	0.238519	21.0634	FALSE	TRUE	FALSE
diphtheriae_02002	unknown	0.14652	16.2248	FALSE	TRUE	FALSE
diphtheriae_02003	unknown	0.0920635	10.4456	FALSE	TRUE	FALSE
diphtheriae_02004	unknown	0.116162	13.4474	FALSE	TRUE	FALSE
diphtheriae_02005	unknown	0.132743	15.0739	FALSE	TRUE	FALSE
diphtheriae_02006	unknown	0.142342	15.8926	FALSE	TRUE	FALSE
diphtheriae_02007	unknown	0.136937	15.4415	FALSE	TRUE	FALSE
diphtheriae_02008	unknown	0.122164	14.0706	FALSE	TRUE	FALSE
diphtheriae_02009	angR	0.124119	14.2648	FALSE	TRUE	FALSE
diphtheriae_02010	unknown	0.0804598	8.62357	FALSE	TRUE	FALSE
diphtheriae_02011	dhbE	0.128676	14.7016	FALSE	TRUE	FALSE
diphtheriae_02012	mbtB	0.121236	13.977	FALSE	TRUE	FALSE
diphtheriae_02013	unknown	0.137161	15.4607	FALSE	TRUE	FALSE
diphtheriae_02014	ecfT_3	0.127175	14.5601	FALSE	TRUE	FALSE
diphtheriae_02015	ykoD_2	0.11021	12.7858	FALSE	TRUE	FALSE
diphtheriae_02016	irtB	0.128696	14.7034	FALSE	TRUE	FALSE
diphtheriae_02017	irtA_1	0.106395	12.3368	FALSE	TRUE	FALSE
diphtheriae_02018	pikAV	0.0852417	9.41105	FALSE	TRUE	FALSE
diphtheriae_02019	tylN	0.126437	14.4896	FALSE	TRUE	FALSE
diphtheriae_02020	unknown	0.0825397	8.97287	FALSE	TRUE	FALSE
diphtheriae_02021	drrA_3	0.124883	14.3394	FALSE	TRUE	FALSE
diphtheriae_02022	drrB	0.124672	14.3189	FALSE	TRUE	FALSE
diphtheriae_02023	drrC	0.103406	11.9702	FALSE	TRUE	FALSE
diphtheriae_02024	unknown	0.113169	13.1205	FALSE	TRUE	FALSE
diphtheriae_02025	unknown	0.111111	12.889	FALSE	TRUE	FALSE
diphtheriae_02026	unknown	0.169492	17.8294	FALSE	TRUE	FALSE
diphtheriae_02027	unknown	0.231944	20.8313	FALSE	TRUE	FALSE
diphtheriae_02028	unknown	0.184524	18.7085	FALSE	TRUE	FALSE
diphtheriae_02029	unknown	0.114943	13.3156	FALSE	TRUE	FALSE
diphtheriae_02030	unknown	0.0714286	6.97054	FALSE	TRUE	FALSE
diphtheriae_02031	unknown	0.0706402	6.81457	FALSE	TRUE	FALSE
diphtheriae_02032	unknown	0.0962963	11.0409	FALSE	TRUE	FALSE
diphtheriae_02033	unknown	0.125296	14.3796	FALSE	TRUE	FALSE
diphtheriae_02034	unknown	0.146667	16.2362	FALSE	TRUE	FALSE
diphtheriae_02035	fba	0.00289855	-43.6316	TRUE	FALSE	FALSE
diphtheriae_02036	unknown	0.108202	12.5521	FALSE	TRUE	FALSE
diphtheriae_02037	trmH	0.125561	14.4052	FALSE	TRUE	FALSE
diphtheriae_02038	pyrE_2	0.0992509	11.4373	FALSE	TRUE	FALSE
diphtheriae_02039	unknown	0.0983607	11.3194	FALSE	TRUE	FALSE
diphtheriae_02040	sseB	0.131991	15.0062	FALSE	TRUE	FALSE
diphtheriae_02041	clpB_1	0.16285	17.4007	FALSE	TRUE	FALSE
diphtheriae_02042	unknown	0.0519481	2.38543	FALSE	FALSE	TRUE
diphtheriae_02043	clpB_2	0.0847059	9.32551	FALSE	TRUE	FALSE
diphtheriae_02044	rpfA	0.112121	13.0033	FALSE	TRUE	FALSE
diphtheriae_02045	natA	0.110266	12.7924	FALSE	TRUE	FALSE
diphtheriae_02046	unknown	0.133843	15.1718	FALSE	TRUE	FALSE
diphtheriae_02047*	unknown	0.0248756	-8.84589	TRUE	FALSE	FALSE
diphtheriae_02048	unknown	0.112855	13.0856	FALSE	TRUE	FALSE
diphtheriae_02049	unknown	0.108187	12.5503	FALSE	TRUE	FALSE
diphtheriae_02050	mphP	0.111416	12.9236	FALSE	TRUE	FALSE
diphtheriae_02051	unknown	0.116851	13.5212	FALSE	TRUE	FALSE
diphtheriae_02052	unknown	0.125	14.3509	FALSE	TRUE	FALSE
diphtheriae_02053	unknown	0.124113	14.2642	FALSE	TRUE	FALSE
diphtheriae_02054	adh	0.175793	18.2125	FALSE	TRUE	FALSE
diphtheriae_02055	ald1	0.113083	13.111	FALSE	TRUE	FALSE
diphtheriae_02056	unknown	0.110057	12.7683	FALSE	TRUE	FALSE
diphtheriae_02057	hspR	0.102757	11.8887	FALSE	TRUE	FALSE
diphtheriae_02058	dnaJ1	0.0895141	10.0703	FALSE	TRUE	FALSE
[truncated: 259 more rows]
