# Supplementary material for: A multiomic approach to defining the essential genome of the globally important pathogen Corynebacterium diphtheriae
Source: PLoS Genet. 2023 Apr 26;19(4):e1010737. doi: 10.1371/journal.pgen.1010737 (PMC10166564; doi:10.1371/journal.pgen.1010737)
Supplement: S2 Table — (XLSX) [file pgen.1010737.s002.xlsx]

## Sheet: Essential Region genes
Supplementary Table 2. Genes with essential regions
Genes that did not meet bi-modal analysis criteria for essentiality, but contain significant insertion free regions (>74 bp) across >40% of the coding sequence
Gene ID	Gene name
diphtheriae_00247	cspA
diphtheriae_02308	mviN
diphtheriae_00799	rplY
diphtheriae_02175	plsC_2
diphtheriae_00217	mrpC
diphtheriae_01465	rpsP
diphtheriae_00757	rpmF
diphtheriae_00165	tadA
diphtheriae_01399	pgsA2
diphtheriae_01763
diphtheriae_00817	ftsL_1
diphtheriae_01201	acn
diphtheriae_00054	fhaA
diphtheriae_00827
diphtheriae_00960	atpC
diphtheriae_01524
diphtheriae_00762
diphtheriae_01812
diphtheriae_01494
diphtheriae_01542	ftsL_2
diphtheriae_01522	lspA
diphtheriae_01507
diphtheriae_01555

## Sheet: Essential genes
GFF_gene_name	Gene_name	Essentiality
diphtheriae_00001	dnaA	ESS		Key
diphtheriae_00002	dnaN	ESS		ESS	Predicted to be essential by the bi-modal analysis
diphtheriae_00004	unknown	ESS		ER	Predicted to have an essential region
diphtheriae_00005	gyrB	ESS		XXX*	Likely assembly/annotation artefact
diphtheriae_00009	gyrA	ESS
diphtheriae_00049	pbpA	ESS
diphtheriae_00050	rodA	ESS
diphtheriae_00052	pstP_2	ESS
diphtheriae_00053	fhaB	ESS
diphtheriae_00091*	unknown	ESS
diphtheriae_00128	dprE1	ESS
diphtheriae_00133	glfT1	ESS
diphtheriae_00139	tagH	ESS
diphtheriae_00140	unknown	ESS
diphtheriae_00163	tyrA	ESS
diphtheriae_00179	dnaX_1	ESS
diphtheriae_00182	cobQ_1	ESS
diphtheriae_00183	murD_1	ESS
diphtheriae_00197	lysC	ESS
diphtheriae_00198	asd	ESS
diphtheriae_00213	unknown	ESS
diphtheriae_00214	unknown	ESS
diphtheriae_00215	mrpE	ESS
diphtheriae_00216	mrpD	ESS
diphtheriae_00218	mrpA	ESS
diphtheriae_00254	topA	ESS
diphtheriae_00261	dnaX_2	ESS
diphtheriae_00282	rmlA	ESS
diphtheriae_00283	rfbC	ESS
diphtheriae_00284	rmlB	ESS
diphtheriae_00289	lpd	ESS
diphtheriae_00305	murB	ESS
diphtheriae_00311	regX3	ESS
diphtheriae_00321	hemA	ESS
diphtheriae_00322	hemC	ESS
diphtheriae_00324	hemB	ESS
diphtheriae_00328	hemE	ESS
diphtheriae_00329	hemY	ESS
diphtheriae_00331	pspB_1	ESS
diphtheriae_00338	menA	ESS
diphtheriae_00340	menE	ESS
diphtheriae_00341	menB	ESS
diphtheriae_00342	menC	ESS
diphtheriae_00343	menD	ESS
diphtheriae_00349	hepT	ESS
diphtheriae_00354	secE	ESS
diphtheriae_00356	rplK	ESS
diphtheriae_00357	rplA	ESS
diphtheriae_00358	rplJ	ESS
diphtheriae_00359	rplL	ESS
diphtheriae_00368	rpoB	ESS
diphtheriae_00369	rpoC	ESS
diphtheriae_00388	rpsL	ESS
diphtheriae_00389	rpsG	ESS
diphtheriae_00390	fusA	ESS
diphtheriae_00391	tuf	ESS
diphtheriae_00393	rpsJ	ESS
diphtheriae_00394	rplC	ESS
diphtheriae_00395	rplD	ESS
diphtheriae_00396	rplW	ESS
diphtheriae_00397	rplB	ESS
diphtheriae_00398	rpsS	ESS
diphtheriae_00399	rplV	ESS
diphtheriae_00400	rpsC	ESS
diphtheriae_00401	rplP	ESS
diphtheriae_00402	rpmC	ESS
diphtheriae_00403	rpsQ	ESS
diphtheriae_00455	rpsH	ESS
diphtheriae_00456	rplF	ESS
diphtheriae_00457	rplR	ESS
diphtheriae_00458	rpsE	ESS
diphtheriae_00459	rpmD	ESS
diphtheriae_00460	rplO	ESS
diphtheriae_00471	secY	ESS
diphtheriae_00472	adk	ESS
diphtheriae_00476	infA	ESS
diphtheriae_00477	rpsM	ESS
diphtheriae_00478	rpsK	ESS
diphtheriae_00479	rpsD	ESS
diphtheriae_00480	rpoA	ESS
diphtheriae_00481	rplQ	ESS
diphtheriae_00493	rplM	ESS
diphtheriae_00494	rpsI	ESS
diphtheriae_00495	glmM	ESS
diphtheriae_00500	alr	ESS
diphtheriae_00507	groS	ESS
diphtheriae_00524	guaA_1	ESS
diphtheriae_00566	trpS	ESS
diphtheriae_00581	accC	ESS
diphtheriae_00595	accD5_2	ESS
diphtheriae_00596	birA	ESS
diphtheriae_00615	yvhJ	ESS
diphtheriae_00616	wbbL	ESS
diphtheriae_00617	hddC	ESS
diphtheriae_00618	whiB2	ESS
diphtheriae_00621	algC	ESS
diphtheriae_00626	ahcY	ESS
diphtheriae_00627	tmk	ESS
diphtheriae_00633	secA_1	ESS
diphtheriae_00637	unknown	ESS
diphtheriae_00638	desA3	ESS
diphtheriae_00640	aroA	ESS
diphtheriae_00676	prfB	ESS
diphtheriae_00681	smpB	ESS
diphtheriae_00730	folA	ESS
diphtheriae_00731	thyA	ESS
diphtheriae_00740	unknown	ESS
diphtheriae_00742	nlpD	ESS
diphtheriae_00752	rpsR1	ESS
diphtheriae_00753	rpsN	ESS
diphtheriae_00754	rpmG2	ESS
diphtheriae_00755	rpmB	ESS
diphtheriae_00756	rpmE2	ESS
diphtheriae_00766	gtaB	ESS
diphtheriae_00776	metG	ESS
diphtheriae_00779	ksgA	ESS
diphtheriae_00780	ispE	ESS
diphtheriae_00801	prs	ESS
diphtheriae_00802	glmU	ESS
diphtheriae_00818	unknown	ESS
diphtheriae_00844	ispH1	ESS
diphtheriae_00845	unknown	ESS
diphtheriae_00873	fdxA	ESS
diphtheriae_00874	dapL	ESS
diphtheriae_00879	dapD_1	ESS
diphtheriae_00882	dapE_2	ESS
diphtheriae_00896	tatB	ESS
diphtheriae_00897	mrp	ESS
diphtheriae_00941	argS	ESS
diphtheriae_00947	rho	ESS
diphtheriae_00948	prfA	ESS
diphtheriae_00950	unknown	ESS
diphtheriae_00951	wecA	ESS
diphtheriae_00953	atpB	ESS
diphtheriae_00954	atpE	ESS
diphtheriae_00955	atpF	ESS
diphtheriae_00956	atpFH	ESS
diphtheriae_00957	atpA	ESS
diphtheriae_00958	atpG	ESS
diphtheriae_00959	atpD	ESS
diphtheriae_00976	etfB	ESS
diphtheriae_00977	etfA	ESS
diphtheriae_00983	ligA	ESS
diphtheriae_00985	gatC	ESS
diphtheriae_00986	gatA	ESS
diphtheriae_00995	gatB	ESS
diphtheriae_01020	menF	ESS
diphtheriae_01021	gltX_2	ESS
diphtheriae_01041	gpsA	ESS
diphtheriae_01042	ddl	ESS
diphtheriae_01044	thiL	ESS
diphtheriae_01050	coaD	ESS
diphtheriae_01054	unknown	ESS
diphtheriae_01058	rpsA	ESS
diphtheriae_01062	coaE	ESS
diphtheriae_01070	infC	ESS
diphtheriae_01071	rpmI	ESS
diphtheriae_01072	rplT	ESS
diphtheriae_01075	pheS	ESS
diphtheriae_01076	pheT	ESS
diphtheriae_01086	tyrS	ESS
diphtheriae_01095	ppnK	ESS
diphtheriae_01111	cmk	ESS
diphtheriae_01112	der	ESS
diphtheriae_01119	secA_2	ESS
diphtheriae_01121	unknown	ESS
diphtheriae_01129	gndA	ESS
diphtheriae_01143	rbpA	ESS
diphtheriae_01179	uppP	ESS
diphtheriae_01199	hemH	ESS
diphtheriae_01209	sufU	ESS
diphtheriae_01210	csd	ESS
diphtheriae_01211	sufC	ESS
diphtheriae_01212	sufD	ESS
diphtheriae_01213	sufB	ESS
diphtheriae_01220	tkt	ESS
diphtheriae_01222	zwf2	ESS
diphtheriae_01225	secG	ESS
diphtheriae_01227	pgk	ESS
diphtheriae_01229	whiA	ESS
diphtheriae_01233	unknown	ESS
diphtheriae_01242	priA	ESS
diphtheriae_01243	metK	ESS
diphtheriae_01246	gmk	ESS
diphtheriae_01247	unknown	ESS
diphtheriae_01258	efp	ESS
diphtheriae_01260	aroQ	ESS
diphtheriae_01261	aroB	ESS
diphtheriae_01262	aroK	ESS
diphtheriae_01263	aroC	ESS
diphtheriae_01265	aroE	ESS
diphtheriae_01266	mltG	ESS
diphtheriae_01267	unknown	ESS
diphtheriae_01268	alaS	ESS
diphtheriae_01271	aspS	ESS
diphtheriae_01279	hisS	ESS
diphtheriae_01320	pgsA1	ESS
diphtheriae_01322	thrS	ESS
diphtheriae_01323	efeN	ESS
diphtheriae_01335	unknown	ESS
diphtheriae_01338	dxs	ESS
diphtheriae_01347	sigA	ESS
diphtheriae_01355	galE	ESS
diphtheriae_01366	lexA	ESS
diphtheriae_01383	dapF	ESS
diphtheriae_01403	ftsK	ESS
diphtheriae_01406	dapA_2	ESS
diphtheriae_01408	dapB	ESS
diphtheriae_01409	pnp	ESS
diphtheriae_01410	rpsO	ESS
diphtheriae_01412	ribF	ESS
diphtheriae_01419	infB	ESS
diphtheriae_01422	nusA	ESS
diphtheriae_01425	proS	ESS
diphtheriae_01439	map	ESS
diphtheriae_01441	ispG	ESS
diphtheriae_01443	dxr	ESS
diphtheriae_01447	cdsA	ESS
diphtheriae_01448	frr	ESS
diphtheriae_01449	pyrH	ESS
diphtheriae_01450	tsf	ESS
diphtheriae_01451	rpsB	ESS
diphtheriae_01459	lepB	ESS
diphtheriae_01460	rplS	ESS
diphtheriae_01463	trmD	ESS
diphtheriae_01464	rimM	ESS
diphtheriae_01466	ffh	ESS
diphtheriae_01470	ftsY	ESS
diphtheriae_01478	unknown	ESS
diphtheriae_01482*	unknown	ESS
diphtheriae_01518	dnaE1	ESS
diphtheriae_01527	ileS	ESS
diphtheriae_01528	unknown	ESS
diphtheriae_01530	sepF	ESS
diphtheriae_01532	ftsZ	ESS
diphtheriae_01534	murC	ESS
diphtheriae_01535	murG	ESS
diphtheriae_01536	ftsW	ESS
diphtheriae_01537	murD_2	ESS
diphtheriae_01538	mraY	ESS
diphtheriae_01539	murF	ESS
diphtheriae_01540	murE	ESS
diphtheriae_01541	pbpB	ESS
diphtheriae_01554	aroG	ESS
diphtheriae_01556	plsC_1	ESS
diphtheriae_01557	glkA	ESS
diphtheriae_01558	pimB	ESS
diphtheriae_01561	unknown	ESS
diphtheriae_01563	qcrA	ESS
diphtheriae_01564	qcrC	ESS
diphtheriae_01565	ctaE	ESS
diphtheriae_01568	asnB	ESS
diphtheriae_01569	erpA	ESS
diphtheriae_01577	aceF	ESS
diphtheriae_01578	lipB	ESS
diphtheriae_01579	lipA	ESS
diphtheriae_01580	unknown	ESS
diphtheriae_01603	unknown	ESS
diphtheriae_01628	dnaG	ESS
diphtheriae_01629	glmS	ESS
diphtheriae_01637	glyQS	ESS
diphtheriae_01642	uppS_2	ESS
diphtheriae_01644	era	ESS
diphtheriae_01697	rpsT	ESS
diphtheriae_01700	unknown	ESS
diphtheriae_01703	unknown	ESS
diphtheriae_01706	nadD	ESS
diphtheriae_01710	obg	ESS
diphtheriae_01711	rpmA	ESS
diphtheriae_01712	rplU	ESS
diphtheriae_01716	folC	ESS
diphtheriae_01717	valS	ESS
diphtheriae_01720	clpX	ESS
diphtheriae_01722	clpP2	ESS
diphtheriae_01723	clpP1	ESS
diphtheriae_01729	rpiB	ESS
diphtheriae_01737	ettA_2	ESS
diphtheriae_01746	orn	ESS
diphtheriae_01759	acpS	ESS
diphtheriae_01760	fabY	ESS
diphtheriae_01768	murI	ESS
diphtheriae_01780	nrdF2_1	ESS
diphtheriae_01782	nrdE1	ESS
diphtheriae_01784	nrdH	ESS
diphtheriae_01788	ykgO	ESS
diphtheriae_01789	nadE	ESS
diphtheriae_01797	unknown	ESS
diphtheriae_01807	murA	ESS
diphtheriae_01811	cysE	ESS
diphtheriae_01853	ygfZ	ESS
diphtheriae_01854	unknown	ESS
diphtheriae_01866	purB	ESS
diphtheriae_01886	otsB	ESS
diphtheriae_01888	unknown	ESS
diphtheriae_01889	cysS	ESS
diphtheriae_01890	ispF	ESS
diphtheriae_01891	ispD	ESS
diphtheriae_01892	carD	ESS
diphtheriae_01898	cynT	ESS
diphtheriae_01902	clpC1	ESS
diphtheriae_01909	lysS1	ESS
diphtheriae_01918	unknown	ESS
diphtheriae_01922	gltP	ESS
diphtheriae_01927	folK	ESS
diphtheriae_01928	folB	ESS
diphtheriae_01929	folP1	ESS
diphtheriae_01931	folE	ESS
diphtheriae_01934	tilS	ESS
diphtheriae_01936	ppa	ESS
diphtheriae_01948	groL1	ESS
diphtheriae_01973	fprA	ESS
diphtheriae_01987	unknown	ESS
diphtheriae_02035	fba	ESS
diphtheriae_02047*	unknown	ESS
diphtheriae_02059	grpE	ESS
diphtheriae_02060	dnaK	ESS
diphtheriae_02067	cysP	ESS
diphtheriae_02069*	unknown	ESS
diphtheriae_02070*	unknown	ESS
diphtheriae_02083	lutA_2	ESS
diphtheriae_02123	pckG	ESS
diphtheriae_02140	unknown	ESS
diphtheriae_02141	fbpB	ESS
diphtheriae_02145	unknown	ESS
diphtheriae_02147	glfT2	ESS
diphtheriae_02152	glf	ESS
diphtheriae_02164*	unknown	ESS
diphtheriae_02177	serS	ESS
diphtheriae_02227	dnaB	ESS
diphtheriae_02229	ssb	ESS
diphtheriae_02230	rpsF	ESS
diphtheriae_02261	leuS	ESS
diphtheriae_02285	unknown	ESS
diphtheriae_02305	cca	ESS
diphtheriae_02307	unknown	ESS
diphtheriae_02310	trxB	ESS
diphtheriae_02312	cwlM	ESS
diphtheriae_02316	yidC_2	ESS
diphtheriae_02318	rnpA	ESS
diphtheriae_02319	rpmH	ESS
diphtheriae_02320	unknown	ESS
diphtheriae_00247	cspA	ER
diphtheriae_02308	mviN	ER
diphtheriae_00799	rplY	ER
diphtheriae_02175	plsC_2	ER
diphtheriae_00217	mrpC	ER
diphtheriae_01465	rpsP	ER
diphtheriae_00757	rpmF	ER
diphtheriae_00165	tadA	ER
diphtheriae_01399	pgsA2	ER
diphtheriae_01763	unknown	ER
diphtheriae_00817	ftsL_1	ER
diphtheriae_01201	acn	ER
diphtheriae_00054	fhaA	ER
diphtheriae_00827	unknown	ER
diphtheriae_00960	atpC	ER
diphtheriae_01524	unknown	ER
diphtheriae_00762	unknown	ER
diphtheriae_01812	unknown	ER
diphtheriae_01494	unknown	ER
diphtheriae_01542	ftsL_2	ER
diphtheriae_01522	lspA	ER
diphtheriae_01507	unknown	ER
diphtheriae_01555	unknown	ER
