# Supplementary material for: A multiomic approach to defining the essential genome of the globally important pathogen Corynebacterium diphtheriae
Source: PLoS Genet. 2023 Apr 26;19(4):e1010737. doi: 10.1371/journal.pgen.1010737 (PMC10166564; doi:10.1371/journal.pgen.1010737)
Supplement: S3 Table — (XLSX) [file pgen.1010737.s003.xlsx]

## Sheet: Corynebacterium species
Supplementary Table 3. Corynebacteria genomes
Adapted from Dover et al. (2021)
Species	Strain	Type strain	Clade	Assembly Accession	Importance	Host or Source	Lipophilic	Mycolic acid
Corynebacterium ihumii	GD7	Yes	A	GCA_000403725.2	Clinical	Human
Corynebacterium afermentans subsp. lipophilum	CCUG 32105	Yes	A	GCA_015351335.1	Clinical	Human	Yes/No	Yes
Corynebacterium haemomassiliense	Marseille-Q3615	Yes	A	GCA_013978595.1	Clinical	Human
Corynebacterium fournieri	Marseille-P2948	Yes	A	GCA_900176865.1	Clinical	Human
Corynebacterium ureicelerivorans	IMMIB RIV-2301	Yes	A	GCA_000747315.1	Clinical	Human	Yes	Yes
Corynebacterium mucifaciens	ATCC 700355	Yes	A	GCA_012396315.1	Clinical	Human	No	Yes
Corynebacterium coyleae	DSM 44184	Yes	A	GCA_900105505.1	Clinical	Human	No	Yes
Corynebacterium jeddahense	JCB	Yes	A	GCA_000577555.1		Human (obese)
Corynebacterium glaucum	DSM 30827	No	A	GCA_002287505.1		Cosmatic dye		Yes
Corynebacterium bouchesdurhonense	SN14	Yes	A	GCA_900078305.2		Human (obese)
Corynebacterium riegelii	PUDD_83A45	No	A	GCA_001263755.1	Clinical	Human		Yes
Corynebacterium hadale	NBT06-6	Yes	A	GCA_002273005.1		Water		Yes
Corynebacterium gottingense	DSM 103494	Yes	A	GCA_003693265.1	Clinical	Human	No	Yes
Corynebacterium godavarianum	PRD07	Yes	A	GCA_016785885.1		River	Yes	Yes
Corynebacterium imitans	DSM 44264	Yes	A	GCA_000739455.1	Clinical	Human	No	Yes
Corynebacterium imitans	NCTC13015	Yes	A	GCA_900187215.1	Clinical	Human	No	Yes
Corynebacterium lipophiloflavum	DSM 44291	Yes	B	GCA_000159635.1	Clinical	Human	Yes	Yes
Corynebacterium sanguinis	CCUG 58655	Yes	B	GCA_007641235.1	Clinical/Evironmental	Human	Yes	Yes
Corynebacterium qintianiae	MC1420	Yes	B	GCA_011038645.2		Bharal		Yes
Corynebacterium mycetoides	DSM 20632	Yes	B	GCA_900103625.1	Clinical	Human		Yes
Corynebacterium liangguodongii	2184	Yes	B	GCA_003070865.1		Tibetan antelopes
Corynebacterium timonense	5401744	Yes	B	GCA_000312345.1	Clinical	Human
Corynebacterium senegalense	Marseille-P4329	Yes	B	GCA_900411315.1	Commensal	Human skin
Corynebacterium capitovis	DSM 44611	Yes	B	GCA_000372085.1	Veterinary	Sheep	No	Yes
Corynebacterium urinipleomorphum	Marseille-P2799	Yes	C	GCA_900155535.1		Human
Corynebacterium appendicis	DSM 44531	Yes	C	GCA_900156665.1	Clinical	Human	Yes	Yes
Corynebacterium genitalium	ATCC 33030	No	C	GCA_000143825.1	Clinical	Human
Corynebacterium tuscaniense	CCUG 51321	Yes	C	GCA_008693065.1	Clinical	Human	No	Yes
Corynebacterium aquatimens	DSM 45632	Yes	C	GCA_015752125.1	Clinical	Human	Yes	Yes
Corynebacterium pilosum	DSM 20521	Yes	D	GCA_000373805.1	Opportunistic bovine pathogen	Cow		Yes
Corynebacterium pilosum	NCTC11862	Yes	D	GCA_900447205.1	Opportunistic bovine pathogen	Cow		Yes
Corynebacterium cystitidis	NCTC11863	Yes	D	GCA_900187295.1	Veterinary	Cow		Yes
Corynebacterium lubricantis	DSM 45231	Yes	D	GCA_000379425.1		Lubricant
Corynebacterium uterequi	DSM 45634	Yes	Singleton	GCA_001021065.1		Horse	No
Corynebacterium yudongzhengii	2183	Yes	Singleton	GCA_003065405.1		Tibetan antelopes
Corynebacterium doosanense	CAU 212	Yes	E	GCA_000767055.1		Sludge		Yes
Corynebacterium tapiri	LMG 28165	Yes	E	GCA_006334925.1		Tapiri		Yes
Corynebacterium maris	DSM 45190	Yes	Singleton	GCA_000442645.1		Coral		Yes
Corynebacterium minutissimum	ATCC 23348	Yes	F	GCA_000805675.1	Opportunistic pathogen	Human		Yes
Corynebacterium minutissimum	NCTC10288	Yes	F	GCA_900478045.1	Opportunistic pathogen	Human		Yes
Corynebacterium minutissimum	NBRC 15361	Yes	F	GCA_001552395.1	Opportunistic pathogen	Human		Yes
Corynebacterium singulare	IBS B52218	Yes	F	GCA_000833575.1	Clinical	Human		Yes
Corynebacterium aurimucosum	ATCC 700975	No	F	GCA_000022905.1	Clinical	Human		Yes
Corynebacterium simulans	Wattiau	No	F	GCA_001586235.1	Clinical	Human		Yes
Corynebacterium striatum	NCTC764	Yes	F	GCA_900447675.1		Human	No	Yes
Corynebacterium flavescens	OJ8	Yes	F	GCA_001941465.1		Dairy
Corynebacterium accolens	ATCC 49725	Yes	F	GCA_000159115.1	Clinical	Human	Yes	Yes
Corynebacterium segmentosum	NCTC934	No	F	GCA_900637825.1		Human (nasal catarrh)
Corynebacterium macginleyi	180126	No	F	GCA_016628615.2	Clinical	Human	Yes	Yes
Corynebacterium pseudogenitalium	ATCC 33035	No	F	GCA_000156615.2	Commensal	Human
Corynebacterium tuberculostearicum	DSM 44922	Yes	F	GCA_013408445.1	Clinical	Human	Yes	Yes
Corynebacterium kefirresidentii	SB	Yes	F	GCA_002154655.1		Kefir grains
Corynebacterium camporealensis	DSM 44610	Yes	F	GCA_000980815.1	Veterinary	Sheep	No	Yes
Corynebacterium lizhenjunii	ZJ-599	Yes	G	GCA_011038655.2		The Himalayan marmot		Yes
Corynebacterium phoceense	MC1	Yes	G	GCA_900092335.1		Human
Corynebacterium phocae	M408/89/1	Yes	G	GCA_001941565.1		Seal		Yes
Corynebacterium endometrii	LMM-1653	Yes	Singleton	GCA_004795735.1	Veterinary	Cow	Yes	Yes
Corynebacterium ammoniagenes	DSM 20306	Yes	H	GCA_000164115.1		Stool of infant		Yes
Corynebacterium stationis	622=DSM 20302	Yes	H	GCA_001941345.1		Sea water	No	Yes
Corynebacterium casei	LMG S-19264	Yes	H	GCA_000550785.1		Cheese		Yes
Corynebacterium massiliense	DSM 45435	Yes	Singleton	GCA_000420605.1	Clinical	Human
Corynebacterium incognitum	Marseille-Q3630	Yes	Singleton	GCA_014217255.1	Clinical	Human
Corynebacterium propinquum	DSM 44285	Yes	Singleton	GCA_000375525.1		Human		Yes
Corynebacterium pseudodiphtheriticum	DSM 44287	Yes	Singleton	GCA_000688415.1	Clinical	Human		Yes
Corynebacterium humireducens	DSM 45392	Yes	I	GCA_000819445.1		Fuel cell
Corynebacterium pollutisoli	VDS11	Yes	I	GCA_900177745.1		Soil
Corynebacterium marinum	DSM 44953	Yes	I	GCA_000835165.1		Coastal sediment
Corynebacterium testudinoris	DSM 44614	Yes	I	GCA_001021045.1	Veterinary	Tortoise	No	Yes
Corynebacterium alimapuense	VA37-3	Yes	I	GCA_003716585.1		Marine sediment		Yes
Corynebacterium halotolerans	DSM 44683	Yes	Singleton	GCA_000688435.1	Environmental	Saline Soil	No	Yes
Corynebacterium mastitidis	DSM 44356	Yes	J	GCA_000375365.1	Veterinary	Sheep	Yes	Yes
Corynebacterium oculi	NML 130210	Yes	J	GCA_001412105.1	Clinical	Human	Yes
Corynebacterium lowii	NML 130206	Yes	J	GCA_001412085.1	Clinical	Human	Yes
Corynebacterium atypicum	R2070	Yes	Singleton	GCA_000732945.1	Clinical	Human	No	None*
Corynebacterium frankenforstense	ST18	Yes	Singleton	GCA_001941485.1		Cow (milk)		Yes
Corynebacterium otitidis	ATCC 51513	Yes	Singleton	GCA_000296405.1	Clinical	Human		None
Corynebacterium renale	DSM 20688	Yes	Singleton	GCA_002563965.1	Veterinary	Cattle		Yes
Corynebacterium renale	NCTC7448	Yes	Singleton	GCA_900478035.1	Veterinary	Cattle		Yes
Corynebacterium caspium	DSM 44850	Yes	Singleton	GCA_000379705.1		Caspian Seal	No	None
Corynebacterium spheniscorum	J11, PG 39	Yes	Singleton	GCA_900113445.1		Magellanic penguin	No	Yes
Corynebacterium jeikeium	ATCC 43734	Yes	K	GCA_000163435.1	Clinical	Human	Yes	Yes
Corynebacterium jeikeium	NCTC11913	Yes	K	GCA_900461185.1	Clinical	Human	Yes	Yes
Corynebacterium falsenii	BL 8171	Yes	K	GCA_000525655.1	Clinical	Human	No	Yes
Corynebacterium resistens	DSM 45100	Yes	K	GCA_000177535.2	Clinical	Human	Yes
Corynebacterium auriscanis	CIP 106629	Yes	K	GCA_000767255.1	Veterinary	Dog	No	Yes
Corynebacterium anserum	23H37-10	Yes	K	GCA_014262665.1		White-fronted geese		Yes
Corynebacterium dentalis	Marseille-P4122	Yes	K	GCA_900232865.1	Clinical	Human
Corynebacterium heidelbergense	DSM 104638	No	Singleton	GCA_003285565.1		Egyptian geese	Yes	Yes
Corynebacterium urealyticum	NCTC12011	Yes	Singleton	GCA_900187235.1	Clinical	Human	Yes	Yes
Corynebacterium provencense	SN15	Yes	L	GCA_900049755.1		Human (obese)
Corynebacterium neomassiliense	Marseille-P3888	Yes	L	GCA_900626215.1		Human
Corynebacterium terpenotabidum	Y-11	Yes	L	GCA_000418365.1		Soil		Yes
Corynebacterium variabile	NBRC 15286	Yes	L	GCA_006539825.1		Food		Yes
Corynebacterium nuruki	S6-4	Yes	L	GCA_007970465.1		Fermentation starter		Yes
Corynebacterium glyciniphilum	AJ 3170	Yes	Singleton	GCA_000626675.1		Banana		Yes
Corynebacterium bovis	DSM 20582	Yes	Singleton	GCA_000183325.2	Commensal	Cow (Human)	Yes	Yes
Corynebacterium kroppenstedtii	DSM 44385	Yes	Singleton	GCA_000023145.1	Clinical	Human		None
Corynebacterium xerosis	ATCC 373	Yes	M	GCA_000988235.1	Clinical	Human	No	Yes
Corynebacterium xerosis	GS 1	No	M	GCA_003641245.1	Veterinary	Yak	No	Yes
Corynebacterium freneyi	DSM 44506	Yes	M	GCA_017876455.1	Clinical	Human	No	Yes
Corynebacterium lactis	RW2-5	Yes	M	GCA_001274895.1		Cow (milk)		None
Corynebacterium amycolatum	FDAARGOS_1108	No	M	GCA_016728725.1	Clinical	Human skin	No	None
Corynebacterium sputi	DSM 45148	Yes	Singleton	GCA_000427865.1	Clinical	Human	Yes	Yes
Corynebacterium sphenisci	DSM 44792	Yes	Singleton	GCA_001941505.1		Magellanic penguin	No	Yes (Small amount)
Corynebacterium ulceribovis	DSM 45146	Yes	Singleton	GCA_000372445.1	Veterinary	Cow		Yes
Corynebacterium sp.	7B (Hoiho)	Yes	N	GCA_008930985.1	Veterinary	Yellow-eyed penguin
Corynebacterium sp.	3B (Hoiho)	Yes	N	GCA_008931025.1	Veterinary	Yellow-eyed penguin
Corynebacterium ciconiae	DSM 44920	Yes	Singleton	GCA_000372385.1		Black Storks		None
Corynebacterium pyruviciproducens	ATCC BAA-1742	Yes	Singleton	GCA_000411375.1	Clinical	Human	Yes	Yes
Corynebacterium glucuronolyticum	DSM 44120	Yes	Singleton	GCA_900176155.1	Clinical	Human (animals)	No
Corynebacterium argentoratense	DSM 44202	Yes	O	GCA_000590555.1	Clinical	Human	No	Yes
Corynebacterium aquilae	S-613	Yes	O	GCA_001941445.1		Eagles	No	Yes
Corynebacterium choanae	200CH	Yes	Singleton	GCA_003813965.1		Northern Bald Ibis		Yes
Corynebacterium freiburgense	DSM 45254	Yes	P	GCA_000428805.1	Clinical	Human (dog bite)	No	Yes
Corynebacterium canis	CCUG 58627	Yes	P	GCA_007859215.1	Clinical	Human (dog bite)		Yes
Corynebacterium durum	DSM 45333	Yes	P	GCA_013410305.1	Clinical	Human		Yes
Corynebacterium epidermidicanis	DSM 45586	Yes	Singleton	GCA_001021025.1	Commensal	Dog	No	Yes
Corynebacterium ulcerans	FRC11	No	Q	GCA_000767685.1	Clinical	Animals (Human)		Yes
Corynebacterium ulcerans	NCTC7910	Yes	Q	GCA_900187135.1	Clinical	Animals (Human)		Yes
Corynebacterium silvaticum	KL0182	Yes	Q	GCA_004382825.2	Veterinary	Animals
Corynebacterium pseudotuberculosis	ATCC 19410	Yes	Q	GCA_002155265.1	Veterinary	Animals (Sheep)		Yes
Corynebacterium diphtheriae	NCTC 13129	No	Q	GCA_000195815.1	Clinical	Human	Yes/No	Yes
Corynebacterium diphtheriae	DSM 44123	Yes	Q	GCA_001913265.1	Clinical	Human		Yes
Corynebacterium belfantii	FRC0043	Yes	Q	GCA_900205605.1	Clinical	Human		Yes
Corynebacterium rouxii	FRC0190	Yes	Q	GCA_902702935.1	Clinical	Human
Corynebacterium pseudopelargi	812CH	Yes	Q	GCA_003814005.1		Northern Bald Ibis		Yes
Corynebacterium pelargi	136/3	Yes	Q	GCA_004114895.1		White Stork		Yes
Corynebacterium gerontici	W8	Yes	Q	GCA_003813985.1		Northern Bald Ibis		Yes
Corynebacterium mustelae	DSM 45274	Yes	R	GCA_001020985.1	Veterinary	Ferret	No	Yes
Corynebacterium matruchotii	ATCC 14266	Yes	R	GCA_011612265.2	Opportunistic pathogen	Human		Yes
Corynebacterium vitaeruminis	DSM 20294	Yes	R	GCA_000550805.1		Cow		Yes
Corynebacterium kutscheri	DSM 20755	Yes	R	GCA_000980835.1	Clinical	Rodent (Human)
Corynebacterium pacaense	Marseille-P2417	Yes	Singleton	GCA_900169525.1		Human
Corynebacterium crenatum	MT	No	S	GCA_000380545.1		Soil
Corynebacterium glutamicum	ATCC 13032	Yes	S	GCA_002847405.1	Industrial	Sewage		Yes
Corynebacterium crudilactis	JZ16	Yes	S	GCA_001643015.1		Cow (milk)		Yes
Corynebacterium suranareeae	N24	Yes	S	GCA_002355155.1		Soil		Yes
Corynebacterium deserti	GIMN1.010	Yes	S	GCA_001277995.1		Desert sand		Yes
Corynebacterium callunae	DSM 20147	Yes	S	GCA_000344785.1		Heather		Yes
Corynebacterium efficiens	YS-314	Yes	Singleton	GCA_000011305.1		Soil and Vegetables		Yes
