# Supplementary material for: A multiomic approach to defining the essential genome of the globally important pathogen Corynebacterium diphtheriae
Source: PLoS Genet. 2023 Apr 26;19(4):e1010737. doi: 10.1371/journal.pgen.1010737 (PMC10166564; doi:10.1371/journal.pgen.1010737)
Supplement: S4 Table — (XLSX) [file pgen.1010737.s004.xlsx]

## Sheet: S4_Table_filtered_blast_results
Query_ID	Target	Target_genome	q_function	sfunction
diphtheriae_00001	GCA_000011305.1_00001	GCA_000011305.1	Chromosomal replication initiator protein DnaA	Chromosomal replication initiator protein DnaA
diphtheriae_00001	GCA_000022905.1_00001	GCA_000022905.1	Chromosomal replication initiator protein DnaA	Chromosomal replication initiator protein DnaA
diphtheriae_00001	GCA_000023145.1_00001	GCA_000023145.1	Chromosomal replication initiator protein DnaA	Chromosomal replication initiator protein DnaA
diphtheriae_00001	GCA_000143825.1_00598	GCA_000143825.1	Chromosomal replication initiator protein DnaA	Chromosomal replication initiator protein DnaA
diphtheriae_00001	GCA_000156615.2_02253	GCA_000156615.2	Chromosomal replication initiator protein DnaA	Chromosomal replication initiator protein DnaA
diphtheriae_00001	GCA_000159115.1_01590	GCA_000159115.1	Chromosomal replication initiator protein DnaA	Chromosomal replication initiator protein DnaA
diphtheriae_00001	GCA_000159635.1_01719	GCA_000159635.1	Chromosomal replication initiator protein DnaA	Chromosomal replication initiator protein DnaA
diphtheriae_00001	GCA_000163435.1_02118	GCA_000163435.1	Chromosomal replication initiator protein DnaA	Chromosomal replication initiator protein DnaA
diphtheriae_00001	GCA_000164115.1_01598	GCA_000164115.1	Chromosomal replication initiator protein DnaA	Chromosomal replication initiator protein DnaA
diphtheriae_00001	GCA_000177535.2_00001	GCA_000177535.2	Chromosomal replication initiator protein DnaA	Chromosomal replication initiator protein DnaA
diphtheriae_00001	GCA_000183325.2_00782	GCA_000183325.2	Chromosomal replication initiator protein DnaA	Chromosomal replication initiator protein DnaA
diphtheriae_00001	GCA_000195815.1_00001	GCA_000195815.1	Chromosomal replication initiator protein DnaA	Chromosomal replication initiator protein DnaA
diphtheriae_00001	GCA_000296405.1_01805	GCA_000296405.1	Chromosomal replication initiator protein DnaA	Chromosomal replication initiator protein DnaA
diphtheriae_00001	GCA_000312345.1_00732	GCA_000312345.1	Chromosomal replication initiator protein DnaA	Chromosomal replication initiator protein DnaA
diphtheriae_00001	GCA_000344785.1_00001	GCA_000344785.1	Chromosomal replication initiator protein DnaA	Chromosomal replication initiator protein DnaA
diphtheriae_00001	GCA_000372085.1_00759	GCA_000372085.1	Chromosomal replication initiator protein DnaA	Chromosomal replication initiator protein DnaA
diphtheriae_00001	GCA_000372385.1_00062	GCA_000372385.1	Chromosomal replication initiator protein DnaA	Chromosomal replication initiator protein DnaA
diphtheriae_00001	GCA_000372445.1_02020	GCA_000372445.1	Chromosomal replication initiator protein DnaA	Chromosomal replication initiator protein DnaA
diphtheriae_00001	GCA_000373805.1_02285	GCA_000373805.1	Chromosomal replication initiator protein DnaA	Chromosomal replication initiator protein DnaA
diphtheriae_00001	GCA_000375365.1_00882	GCA_000375365.1	Chromosomal replication initiator protein DnaA	Chromosomal replication initiator protein DnaA
diphtheriae_00001	GCA_000375525.1_01230	GCA_000375525.1	Chromosomal replication initiator protein DnaA	Chromosomal replication initiator protein DnaA
diphtheriae_00001	GCA_000379425.1_02786	GCA_000379425.1	Chromosomal replication initiator protein DnaA	Chromosomal replication initiator protein DnaA
diphtheriae_00001	GCA_000379705.1_00882	GCA_000379705.1	Chromosomal replication initiator protein DnaA	Chromosomal replication initiator protein DnaA
diphtheriae_00001	GCA_000380545.1_02301	GCA_000380545.1	Chromosomal replication initiator protein DnaA	Chromosomal replication initiator protein DnaA
diphtheriae_00001	GCA_000403725.2_00120	GCA_000403725.2	Chromosomal replication initiator protein DnaA	Chromosomal replication initiator protein DnaA
diphtheriae_00001	GCA_000411375.1_01795	GCA_000411375.1	Chromosomal replication initiator protein DnaA	Chromosomal replication initiator protein DnaA
diphtheriae_00001	GCA_000418365.1_00001	GCA_000418365.1	Chromosomal replication initiator protein DnaA	Chromosomal replication initiator protein DnaA
diphtheriae_00001	GCA_000420605.1_01479	GCA_000420605.1	Chromosomal replication initiator protein DnaA	Chromosomal replication initiator protein DnaA
diphtheriae_00001	GCA_000427865.1_00563	GCA_000427865.1	Chromosomal replication initiator protein DnaA	Chromosomal replication initiator protein DnaA
diphtheriae_00001	GCA_000428805.1_00075	GCA_000428805.1	Chromosomal replication initiator protein DnaA	Chromosomal replication initiator protein DnaA
diphtheriae_00001	GCA_000442645.1_00001	GCA_000442645.1	Chromosomal replication initiator protein DnaA	Chromosomal replication initiator protein DnaA
diphtheriae_00001	GCA_000525655.1_00001	GCA_000525655.1	Chromosomal replication initiator protein DnaA	Chromosomal replication initiator protein DnaA
diphtheriae_00001	GCA_000550785.1_00001	GCA_000550785.1	Chromosomal replication initiator protein DnaA	Chromosomal replication initiator protein DnaA
diphtheriae_00001	GCA_000550805.1_00001	GCA_000550805.1	Chromosomal replication initiator protein DnaA	Chromosomal replication initiator protein DnaA
diphtheriae_00001	GCA_000590555.1_00001	GCA_000590555.1	Chromosomal replication initiator protein DnaA	Chromosomal replication initiator protein DnaA
diphtheriae_00001	GCA_000626675.1_00001	GCA_000626675.1	Chromosomal replication initiator protein DnaA	Chromosomal replication initiator protein DnaA
diphtheriae_00001	GCA_000688415.1_01621	GCA_000688415.1	Chromosomal replication initiator protein DnaA	Chromosomal replication initiator protein DnaA
diphtheriae_00001	GCA_000688435.1_01821	GCA_000688435.1	Chromosomal replication initiator protein DnaA	Chromosomal replication initiator protein DnaA
diphtheriae_00001	GCA_000732945.1_00001	GCA_000732945.1	Chromosomal replication initiator protein DnaA	Chromosomal replication initiator protein DnaA
diphtheriae_00001	GCA_000739455.1_00001	GCA_000739455.1	Chromosomal replication initiator protein DnaA	Chromosomal replication initiator protein DnaA
diphtheriae_00001	GCA_000747315.1_00001	GCA_000747315.1	Chromosomal replication initiator protein DnaA	Chromosomal replication initiator protein DnaA
diphtheriae_00001	GCA_000767055.1_00001	GCA_000767055.1	Chromosomal replication initiator protein DnaA	Chromosomal replication initiator protein DnaA
diphtheriae_00001	GCA_000767255.1_00303	GCA_000767255.1	Chromosomal replication initiator protein DnaA	Chromosomal replication initiator protein DnaA
diphtheriae_00001	GCA_000767685.1_00001	GCA_000767685.1	Chromosomal replication initiator protein DnaA	Chromosomal replication initiator protein DnaA
diphtheriae_00001	GCA_000805675.1_00261	GCA_000805675.1	Chromosomal replication initiator protein DnaA	Chromosomal replication initiator protein DnaA
diphtheriae_00001	GCA_000819445.1_00001	GCA_000819445.1	Chromosomal replication initiator protein DnaA	Chromosomal replication initiator protein DnaA
diphtheriae_00001	GCA_000833575.1_00001	GCA_000833575.1	Chromosomal replication initiator protein DnaA	Chromosomal replication initiator protein DnaA
diphtheriae_00001	GCA_000835165.1_00001	GCA_000835165.1	Chromosomal replication initiator protein DnaA	Chromosomal replication initiator protein DnaA
diphtheriae_00001	GCA_000980815.1_00001	GCA_000980815.1	Chromosomal replication initiator protein DnaA	Chromosomal replication initiator protein DnaA
diphtheriae_00001	GCA_000980835.1_00001	GCA_000980835.1	Chromosomal replication initiator protein DnaA	Chromosomal replication initiator protein DnaA
diphtheriae_00001	GCA_000988235.1_02515	GCA_000988235.1	Chromosomal replication initiator protein DnaA	Chromosomal replication initiator protein DnaA
diphtheriae_00001	GCA_001020985.1_00001	GCA_001020985.1	Chromosomal replication initiator protein DnaA	Chromosomal replication initiator protein DnaA
diphtheriae_00001	GCA_001021025.1_00001	GCA_001021025.1	Chromosomal replication initiator protein DnaA	Chromosomal replication initiator protein DnaA
diphtheriae_00001	GCA_001021045.1_00001	GCA_001021045.1	Chromosomal replication initiator protein DnaA	Chromosomal replication initiator protein DnaA
diphtheriae_00001	GCA_001021065.1_00001	GCA_001021065.1	Chromosomal replication initiator protein DnaA	Chromosomal replication initiator protein DnaA
diphtheriae_00001	GCA_001263755.1_02005	GCA_001263755.1	Chromosomal replication initiator protein DnaA	Chromosomal replication initiator protein DnaA
diphtheriae_00001	GCA_001274895.1_00001	GCA_001274895.1	Chromosomal replication initiator protein DnaA	Chromosomal replication initiator protein DnaA
diphtheriae_00001	GCA_001277995.1_00001	GCA_001277995.1	Chromosomal replication initiator protein DnaA	Chromosomal replication initiator protein DnaA
diphtheriae_00001	GCA_001412085.1_00077	GCA_001412085.1	Chromosomal replication initiator protein DnaA	Chromosomal replication initiator protein DnaA
diphtheriae_00001	GCA_001412105.1_01471	GCA_001412105.1	Chromosomal replication initiator protein DnaA	Chromosomal replication initiator protein DnaA
diphtheriae_00001	GCA_001552395.1_01082	GCA_001552395.1	Chromosomal replication initiator protein DnaA	Chromosomal replication initiator protein DnaA
diphtheriae_00001	GCA_001586235.1_01499	GCA_001586235.1	Chromosomal replication initiator protein DnaA	Chromosomal replication initiator protein DnaA
diphtheriae_00001	GCA_001643015.1_00001	GCA_001643015.1	Chromosomal replication initiator protein DnaA	Chromosomal replication initiator protein DnaA
diphtheriae_00001	GCA_001913265.1_01313	GCA_001913265.1	Chromosomal replication initiator protein DnaA	Chromosomal replication initiator protein DnaA
diphtheriae_00001	GCA_001941345.1_00001	GCA_001941345.1	Chromosomal replication initiator protein DnaA	Chromosomal replication initiator protein DnaA
diphtheriae_00001	GCA_001941445.1_00001	GCA_001941445.1	Chromosomal replication initiator protein DnaA	Chromosomal replication initiator protein DnaA
diphtheriae_00001	GCA_001941465.1_00001	GCA_001941465.1	Chromosomal replication initiator protein DnaA	Chromosomal replication initiator protein DnaA
diphtheriae_00001	GCA_001941485.1_00001	GCA_001941485.1	Chromosomal replication initiator protein DnaA	Chromosomal replication initiator protein DnaA
diphtheriae_00001	GCA_001941505.1_00001	GCA_001941505.1	Chromosomal replication initiator protein DnaA	Chromosomal replication initiator protein DnaA
diphtheriae_00001	GCA_001941565.1_00001	GCA_001941565.1	Chromosomal replication initiator protein DnaA	Chromosomal replication initiator protein DnaA
diphtheriae_00001	GCA_002154655.1_02234	GCA_002154655.1	Chromosomal replication initiator protein DnaA	Chromosomal replication initiator protein DnaA
diphtheriae_00001	GCA_002155265.1_00001	GCA_002155265.1	Chromosomal replication initiator protein DnaA	Chromosomal replication initiator protein DnaA
diphtheriae_00001	GCA_002273005.1_01594	GCA_002273005.1	Chromosomal replication initiator protein DnaA	Chromosomal replication initiator protein DnaA
diphtheriae_00001	GCA_002287505.1_00001	GCA_002287505.1	Chromosomal replication initiator protein DnaA	Chromosomal replication initiator protein DnaA
diphtheriae_00001	GCA_002355155.1_00001	GCA_002355155.1	Chromosomal replication initiator protein DnaA	Chromosomal replication initiator protein DnaA
diphtheriae_00001	GCA_002563965.1_00721	GCA_002563965.1	Chromosomal replication initiator protein DnaA	Chromosomal replication initiator protein DnaA
diphtheriae_00001	GCA_002847405.1_00001	GCA_002847405.1	Chromosomal replication initiator protein DnaA	Chromosomal replication initiator protein DnaA
diphtheriae_00001	GCA_003065405.1_00001	GCA_003065405.1	Chromosomal replication initiator protein DnaA	Chromosomal replication initiator protein DnaA
diphtheriae_00001	GCA_003070865.1_00001	GCA_003070865.1	Chromosomal replication initiator protein DnaA	Chromosomal replication initiator protein DnaA
diphtheriae_00001	GCA_003285565.1_00232	GCA_003285565.1	Chromosomal replication initiator protein DnaA	Chromosomal replication initiator protein DnaA
diphtheriae_00001	GCA_003641245.1_01845	GCA_003641245.1	Chromosomal replication initiator protein DnaA	Chromosomal replication initiator protein DnaA
diphtheriae_00001	GCA_003693265.1_00322	GCA_003693265.1	Chromosomal replication initiator protein DnaA	Chromosomal replication initiator protein DnaA
diphtheriae_00001	GCA_003716585.1_01957	GCA_003716585.1	Chromosomal replication initiator protein DnaA	Chromosomal replication initiator protein DnaA
diphtheriae_00001	GCA_003813965.1_00001	GCA_003813965.1	Chromosomal replication initiator protein DnaA	Chromosomal replication initiator protein DnaA
diphtheriae_00001	GCA_003813985.1_00001	GCA_003813985.1	Chromosomal replication initiator protein DnaA	Chromosomal replication initiator protein DnaA
diphtheriae_00001	GCA_003814005.1_00001	GCA_003814005.1	Chromosomal replication initiator protein DnaA	Chromosomal replication initiator protein DnaA
diphtheriae_00001	GCA_004114895.1_00001	GCA_004114895.1	Chromosomal replication initiator protein DnaA	Chromosomal replication initiator protein DnaA
diphtheriae_00001	GCA_004382825.2_00998	GCA_004382825.2	Chromosomal replication initiator protein DnaA	Chromosomal replication initiator protein DnaA
diphtheriae_00001	GCA_004795735.1_00001	GCA_004795735.1	Chromosomal replication initiator protein DnaA	Chromosomal replication initiator protein DnaA
diphtheriae_00001	GCA_006334925.1_01779	GCA_006334925.1	Chromosomal replication initiator protein DnaA	Chromosomal replication initiator protein DnaA
diphtheriae_00001	GCA_006539825.1_02625	GCA_006539825.1	Chromosomal replication initiator protein DnaA	Chromosomal replication initiator protein DnaA
diphtheriae_00001	GCA_007641235.1_00806	GCA_007641235.1	Chromosomal replication initiator protein DnaA	Chromosomal replication initiator protein DnaA
diphtheriae_00001	GCA_007859215.1_01170	GCA_007859215.1	Chromosomal replication initiator protein DnaA	Chromosomal replication initiator protein DnaA
diphtheriae_00001	GCA_008693065.1_00843	GCA_008693065.1	Chromosomal replication initiator protein DnaA	Chromosomal replication initiator protein DnaA
diphtheriae_00001	GCA_008930985.1_01850	GCA_008930985.1	Chromosomal replication initiator protein DnaA	Chromosomal replication initiator protein DnaA
diphtheriae_00001	GCA_008931025.1_01572	GCA_008931025.1	Chromosomal replication initiator protein DnaA	Chromosomal replication initiator protein DnaA
diphtheriae_00001	GCA_011038645.2_00001	GCA_011038645.2	Chromosomal replication initiator protein DnaA	Chromosomal replication initiator protein DnaA
diphtheriae_00001	GCA_011038655.2_00001	GCA_011038655.2	Chromosomal replication initiator protein DnaA	Chromosomal replication initiator protein DnaA
diphtheriae_00001	GCA_012396315.1_01054	GCA_012396315.1	Chromosomal replication initiator protein DnaA	Chromosomal replication initiator protein DnaA
diphtheriae_00001	GCA_013408445.1_01698	GCA_013408445.1	Chromosomal replication initiator protein DnaA	Chromosomal replication initiator protein DnaA
diphtheriae_00001	GCA_013410305.1_01918	GCA_013410305.1	Chromosomal replication initiator protein DnaA	Chromosomal replication initiator protein DnaA
diphtheriae_00001	GCA_013978595.1_01695	GCA_013978595.1	Chromosomal replication initiator protein DnaA	Chromosomal replication initiator protein DnaA
diphtheriae_00001	GCA_014217255.1_01159	GCA_014217255.1	Chromosomal replication initiator protein DnaA	Chromosomal replication initiator protein DnaA
diphtheriae_00001	GCA_014262665.1_00001	GCA_014262665.1	Chromosomal replication initiator protein DnaA	Chromosomal replication initiator protein DnaA
diphtheriae_00001	GCA_015351335.1_00802	GCA_015351335.1	Chromosomal replication initiator protein DnaA	Chromosomal replication initiator protein DnaA
diphtheriae_00001	GCA_015752125.1_01718	GCA_015752125.1	Chromosomal replication initiator protein DnaA	Chromosomal replication initiator protein DnaA
diphtheriae_00001	GCA_016628615.2_01966	GCA_016628615.2	Chromosomal replication initiator protein DnaA	Chromosomal replication initiator protein DnaA
diphtheriae_00001	GCA_016728725.1_01529	GCA_016728725.1	Chromosomal replication initiator protein DnaA	Chromosomal replication initiator protein DnaA
diphtheriae_00001	GCA_016785885.1_00130	GCA_016785885.1	Chromosomal replication initiator protein DnaA	Chromosomal replication initiator protein DnaA
diphtheriae_00001	GCA_017876455.1_00073	GCA_017876455.1	Chromosomal replication initiator protein DnaA	Chromosomal replication initiator protein DnaA
diphtheriae_00001	GCA_900049755.1_01779	GCA_900049755.1	Chromosomal replication initiator protein DnaA	Chromosomal replication initiator protein DnaA
diphtheriae_00001	GCA_900078305.2_01459	GCA_900078305.2	Chromosomal replication initiator protein DnaA	Chromosomal replication initiator protein DnaA
diphtheriae_00001	GCA_900092335.1_00766	GCA_900092335.1	Chromosomal replication initiator protein DnaA	Chromosomal replication initiator protein DnaA
diphtheriae_00001	GCA_900103625.1_01606	GCA_900103625.1	Chromosomal replication initiator protein DnaA	Chromosomal replication initiator protein DnaA
diphtheriae_00001	GCA_900105505.1_00988	GCA_900105505.1	Chromosomal replication initiator protein DnaA	Chromosomal replication initiator protein DnaA
diphtheriae_00001	GCA_900113445.1_01520	GCA_900113445.1	Chromosomal replication initiator protein DnaA	Chromosomal replication initiator protein DnaA
diphtheriae_00001	GCA_900155535.1_00639	GCA_900155535.1	Chromosomal replication initiator protein DnaA	Chromosomal replication initiator protein DnaA
diphtheriae_00001	GCA_900156665.1_01827	GCA_900156665.1	Chromosomal replication initiator protein DnaA	Chromosomal replication initiator protein DnaA
diphtheriae_00001	GCA_900169525.1_00294	GCA_900169525.1	Chromosomal replication initiator protein DnaA	Chromosomal replication initiator protein DnaA
diphtheriae_00001	GCA_900176155.1_00933	GCA_900176155.1	Chromosomal replication initiator protein DnaA	Chromosomal replication initiator protein DnaA
diphtheriae_00001	GCA_900176865.1_00682	GCA_900176865.1	Chromosomal replication initiator protein DnaA	Chromosomal replication initiator protein DnaA
diphtheriae_00001	GCA_900187135.1_01323	GCA_900187135.1	Chromosomal replication initiator protein DnaA	Chromosomal replication initiator protein DnaA
diphtheriae_00001	GCA_900187215.1_00067	GCA_900187215.1	Chromosomal replication initiator protein DnaA	Chromosomal replication initiator protein DnaA
diphtheriae_00001	GCA_900187235.1_01480	GCA_900187235.1	Chromosomal replication initiator protein DnaA	Chromosomal replication initiator protein DnaA
diphtheriae_00001	GCA_900187295.1_02595	GCA_900187295.1	Chromosomal replication initiator protein DnaA	Chromosomal replication initiator protein DnaA
diphtheriae_00001	GCA_900205605.1_00158	GCA_900205605.1	Chromosomal replication initiator protein DnaA	Chromosomal replication initiator protein DnaA
diphtheriae_00001	GCA_900232865.1_01708	GCA_900232865.1	Chromosomal replication initiator protein DnaA	Chromosomal replication initiator protein DnaA
diphtheriae_00001	GCA_900411315.1_01361	GCA_900411315.1	Chromosomal replication initiator protein DnaA	Chromosomal replication initiator protein DnaA
diphtheriae_00001	GCA_900447205.1_01000	GCA_900447205.1	Chromosomal replication initiator protein DnaA	Chromosomal replication initiator protein DnaA
diphtheriae_00001	GCA_900447675.1_00019	GCA_900447675.1	Chromosomal replication initiator protein DnaA	Chromosomal replication initiator protein DnaA
diphtheriae_00001	GCA_900461185.1_02001	GCA_900461185.1	Chromosomal replication initiator protein DnaA	Chromosomal replication initiator protein DnaA
diphtheriae_00001	GCA_900478035.1_00804	GCA_900478035.1	Chromosomal replication initiator protein DnaA	Chromosomal replication initiator protein DnaA
diphtheriae_00001	GCA_900478045.1_00001	GCA_900478045.1	Chromosomal replication initiator protein DnaA	Chromosomal replication initiator protein DnaA
diphtheriae_00001	GCA_900626215.1_01809	GCA_900626215.1	Chromosomal replication initiator protein DnaA	Chromosomal replication initiator protein DnaA
diphtheriae_00001	GCA_900637825.1_00001	GCA_900637825.1	Chromosomal replication initiator protein DnaA	Chromosomal replication initiator protein DnaA
diphtheriae_00001	GCA_902702935.1_00001	GCA_902702935.1	Chromosomal replication initiator protein DnaA	Chromosomal replication initiator protein DnaA
diphtheriae_00002	GCA_000011305.1_00002	GCA_000011305.1	DNA polymerase III subunit beta	Beta sliding clamp
diphtheriae_00002	GCA_000022905.1_00002	GCA_000022905.1	DNA polymerase III subunit beta	Beta sliding clamp
diphtheriae_00002	GCA_000023145.1_00002	GCA_000023145.1	DNA polymerase III subunit beta	Beta sliding clamp
diphtheriae_00002	GCA_000143825.1_00597	GCA_000143825.1	DNA polymerase III subunit beta	Beta sliding clamp
diphtheriae_00002	GCA_000156615.2_02252	GCA_000156615.2	DNA polymerase III subunit beta	Beta sliding clamp
diphtheriae_00002	GCA_000159115.1_01591	GCA_000159115.1	DNA polymerase III subunit beta	Beta sliding clamp
diphtheriae_00002	GCA_000159635.1_01720	GCA_000159635.1	DNA polymerase III subunit beta	Beta sliding clamp
diphtheriae_00002	GCA_000163435.1_02119	GCA_000163435.1	DNA polymerase III subunit beta	Beta sliding clamp
diphtheriae_00002	GCA_000164115.1_01599	GCA_000164115.1	DNA polymerase III subunit beta	Beta sliding clamp
diphtheriae_00002	GCA_000177535.2_00002	GCA_000177535.2	DNA polymerase III subunit beta	Beta sliding clamp
diphtheriae_00002	GCA_000183325.2_00783	GCA_000183325.2	DNA polymerase III subunit beta	Beta sliding clamp
diphtheriae_00002	GCA_000195815.1_00002	GCA_000195815.1	DNA polymerase III subunit beta	Beta sliding clamp
diphtheriae_00002	GCA_000296405.1_01804	GCA_000296405.1	DNA polymerase III subunit beta	Beta sliding clamp
diphtheriae_00002	GCA_000312345.1_00733	GCA_000312345.1	DNA polymerase III subunit beta	Beta sliding clamp
diphtheriae_00002	GCA_000344785.1_00003	GCA_000344785.1	DNA polymerase III subunit beta	Beta sliding clamp
diphtheriae_00002	GCA_000372085.1_00760	GCA_000372085.1	DNA polymerase III subunit beta	Beta sliding clamp
diphtheriae_00002	GCA_000372385.1_00063	GCA_000372385.1	DNA polymerase III subunit beta	Beta sliding clamp
diphtheriae_00002	GCA_000372445.1_02021	GCA_000372445.1	DNA polymerase III subunit beta	Beta sliding clamp
diphtheriae_00002	GCA_000373805.1_02286	GCA_000373805.1	DNA polymerase III subunit beta	Beta sliding clamp
diphtheriae_00002	GCA_000375365.1_00883	GCA_000375365.1	DNA polymerase III subunit beta	Beta sliding clamp
diphtheriae_00002	GCA_000375525.1_01231	GCA_000375525.1	DNA polymerase III subunit beta	Beta sliding clamp
diphtheriae_00002	GCA_000379425.1_02785	GCA_000379425.1	DNA polymerase III subunit beta	Beta sliding clamp
diphtheriae_00002	GCA_000379705.1_00883	GCA_000379705.1	DNA polymerase III subunit beta	Beta sliding clamp
diphtheriae_00002	GCA_000380545.1_02300	GCA_000380545.1	DNA polymerase III subunit beta	Beta sliding clamp
diphtheriae_00002	GCA_000403725.2_00121	GCA_000403725.2	DNA polymerase III subunit beta	Beta sliding clamp
diphtheriae_00002	GCA_000411375.1_01797	GCA_000411375.1	DNA polymerase III subunit beta	Beta sliding clamp
diphtheriae_00002	GCA_000418365.1_00002	GCA_000418365.1	DNA polymerase III subunit beta	Beta sliding clamp
diphtheriae_00002	GCA_000420605.1_01480	GCA_000420605.1	DNA polymerase III subunit beta	Beta sliding clamp
diphtheriae_00002	GCA_000427865.1_00564	GCA_000427865.1	DNA polymerase III subunit beta	Beta sliding clamp
diphtheriae_00002	GCA_000428805.1_00076	GCA_000428805.1	DNA polymerase III subunit beta	Beta sliding clamp
diphtheriae_00002	GCA_000442645.1_00002	GCA_000442645.1	DNA polymerase III subunit beta	Beta sliding clamp
diphtheriae_00002	GCA_000525655.1_00002	GCA_000525655.1	DNA polymerase III subunit beta	Beta sliding clamp
diphtheriae_00002	GCA_000550785.1_00002	GCA_000550785.1	DNA polymerase III subunit beta	Beta sliding clamp
diphtheriae_00002	GCA_000550805.1_00002	GCA_000550805.1	DNA polymerase III subunit beta	Beta sliding clamp
diphtheriae_00002	GCA_000577555.1_00411	GCA_000577555.1	DNA polymerase III subunit beta	Beta sliding clamp
diphtheriae_00002	GCA_000590555.1_00002	GCA_000590555.1	DNA polymerase III subunit beta	Beta sliding clamp
diphtheriae_00002	GCA_000626675.1_00002	GCA_000626675.1	DNA polymerase III subunit beta	Beta sliding clamp
diphtheriae_00002	GCA_000688415.1_01622	GCA_000688415.1	DNA polymerase III subunit beta	Beta sliding clamp
diphtheriae_00002	GCA_000688435.1_01822	GCA_000688435.1	DNA polymerase III subunit beta	Beta sliding clamp
diphtheriae_00002	GCA_000732945.1_00002	GCA_000732945.1	DNA polymerase III subunit beta	Beta sliding clamp
diphtheriae_00002	GCA_000739455.1_00002	GCA_000739455.1	DNA polymerase III subunit beta	Beta sliding clamp
diphtheriae_00002	GCA_000747315.1_00002	GCA_000747315.1	DNA polymerase III subunit beta	Beta sliding clamp
diphtheriae_00002	GCA_000767055.1_00003	GCA_000767055.1	DNA polymerase III subunit beta	Beta sliding clamp
diphtheriae_00002	GCA_000767255.1_00304	GCA_000767255.1	DNA polymerase III subunit beta	Beta sliding clamp
diphtheriae_00002	GCA_000767685.1_00002	GCA_000767685.1	DNA polymerase III subunit beta	Beta sliding clamp
diphtheriae_00002	GCA_000805675.1_00262	GCA_000805675.1	DNA polymerase III subunit beta	Beta sliding clamp
diphtheriae_00002	GCA_000819445.1_00002	GCA_000819445.1	DNA polymerase III subunit beta	Beta sliding clamp
diphtheriae_00002	GCA_000833575.1_00002	GCA_000833575.1	DNA polymerase III subunit beta	Beta sliding clamp
diphtheriae_00002	GCA_000835165.1_00002	GCA_000835165.1	DNA polymerase III subunit beta	Beta sliding clamp
diphtheriae_00002	GCA_000980815.1_00002	GCA_000980815.1	DNA polymerase III subunit beta	Beta sliding clamp
diphtheriae_00002	GCA_000980835.1_00002	GCA_000980835.1	DNA polymerase III subunit beta	Beta sliding clamp
diphtheriae_00002	GCA_000988235.1_02514	GCA_000988235.1	DNA polymerase III subunit beta	Beta sliding clamp
diphtheriae_00002	GCA_001020985.1_00002	GCA_001020985.1	DNA polymerase III subunit beta	Beta sliding clamp
diphtheriae_00002	GCA_001021045.1_00002	GCA_001021045.1	DNA polymerase III subunit beta	Beta sliding clamp
diphtheriae_00002	GCA_001021065.1_00002	GCA_001021065.1	DNA polymerase III subunit beta	Beta sliding clamp
diphtheriae_00002	GCA_001263755.1_02004	GCA_001263755.1	DNA polymerase III subunit beta	Beta sliding clamp
diphtheriae_00002	GCA_001274895.1_00002	GCA_001274895.1	DNA polymerase III subunit beta	Beta sliding clamp
diphtheriae_00002	GCA_001277995.1_00003	GCA_001277995.1	DNA polymerase III subunit beta	Beta sliding clamp
diphtheriae_00002	GCA_001412085.1_00078	GCA_001412085.1	DNA polymerase III subunit beta	Beta sliding clamp
diphtheriae_00002	GCA_001412105.1_01470	GCA_001412105.1	DNA polymerase III subunit beta	Beta sliding clamp
diphtheriae_00002	GCA_001552395.1_01083	GCA_001552395.1	DNA polymerase III subunit beta	Beta sliding clamp
diphtheriae_00002	GCA_001586235.1_01498	GCA_001586235.1	DNA polymerase III subunit beta	Beta sliding clamp
diphtheriae_00002	GCA_001643015.1_00003	GCA_001643015.1	DNA polymerase III subunit beta	Beta sliding clamp
diphtheriae_00002	GCA_001913265.1_01314	GCA_001913265.1	DNA polymerase III subunit beta	Beta sliding clamp
diphtheriae_00002	GCA_001941345.1_00002	GCA_001941345.1	DNA polymerase III subunit beta	Beta sliding clamp
diphtheriae_00002	GCA_001941445.1_00002	GCA_001941445.1	DNA polymerase III subunit beta	Beta sliding clamp
diphtheriae_00002	GCA_001941465.1_00002	GCA_001941465.1	DNA polymerase III subunit beta	Beta sliding clamp
diphtheriae_00002	GCA_001941485.1_00003	GCA_001941485.1	DNA polymerase III subunit beta	Beta sliding clamp
diphtheriae_00002	GCA_001941505.1_00002	GCA_001941505.1	DNA polymerase III subunit beta	Beta sliding clamp
diphtheriae_00002	GCA_001941565.1_00003	GCA_001941565.1	DNA polymerase III subunit beta	Beta sliding clamp
diphtheriae_00002	GCA_002154655.1_02235	GCA_002154655.1	DNA polymerase III subunit beta	Beta sliding clamp
diphtheriae_00002	GCA_002155265.1_00002	GCA_002155265.1	DNA polymerase III subunit beta	Beta sliding clamp
diphtheriae_00002	GCA_002273005.1_01595	GCA_002273005.1	DNA polymerase III subunit beta	Beta sliding clamp
diphtheriae_00002	GCA_002287505.1_00003	GCA_002287505.1	DNA polymerase III subunit beta	Beta sliding clamp
diphtheriae_00002	GCA_002563965.1_00719	GCA_002563965.1	DNA polymerase III subunit beta	Beta sliding clamp
diphtheriae_00002	GCA_002847405.1_00002	GCA_002847405.1	DNA polymerase III subunit beta	Beta sliding clamp
diphtheriae_00002	GCA_003065405.1_00003	GCA_003065405.1	DNA polymerase III subunit beta	Beta sliding clamp
diphtheriae_00002	GCA_003070865.1_00002	GCA_003070865.1	DNA polymerase III subunit beta	Beta sliding clamp
diphtheriae_00002	GCA_003285565.1_00231	GCA_003285565.1	DNA polymerase III subunit beta	Beta sliding clamp
diphtheriae_00002	GCA_003641245.1_01844	GCA_003641245.1	DNA polymerase III subunit beta	Beta sliding clamp
diphtheriae_00002	GCA_003693265.1_00321	GCA_003693265.1	DNA polymerase III subunit beta	Beta sliding clamp
diphtheriae_00002	GCA_003716585.1_01958	GCA_003716585.1	DNA polymerase III subunit beta	Beta sliding clamp
diphtheriae_00002	GCA_003813965.1_00002	GCA_003813965.1	DNA polymerase III subunit beta	Beta sliding clamp
diphtheriae_00002	GCA_003813985.1_00002	GCA_003813985.1	DNA polymerase III subunit beta	Beta sliding clamp
diphtheriae_00002	GCA_003814005.1_00002	GCA_003814005.1	DNA polymerase III subunit beta	Beta sliding clamp
diphtheriae_00002	GCA_004114895.1_00002	GCA_004114895.1	DNA polymerase III subunit beta	Beta sliding clamp
diphtheriae_00002	GCA_004382825.2_00999	GCA_004382825.2	DNA polymerase III subunit beta	Beta sliding clamp
diphtheriae_00002	GCA_004795735.1_00002	GCA_004795735.1	DNA polymerase III subunit beta	Beta sliding clamp
diphtheriae_00002	GCA_006334925.1_01778	GCA_006334925.1	DNA polymerase III subunit beta	Beta sliding clamp
diphtheriae_00002	GCA_006539825.1_02492	GCA_006539825.1	DNA polymerase III subunit beta	Beta sliding clamp
diphtheriae_00002	GCA_007641235.1_00805	GCA_007641235.1	DNA polymerase III subunit beta	Beta sliding clamp
diphtheriae_00002	GCA_007859215.1_01169	GCA_007859215.1	DNA polymerase III subunit beta	Beta sliding clamp
diphtheriae_00002	GCA_007970465.1_01966	GCA_007970465.1	DNA polymerase III subunit beta	Beta sliding clamp
diphtheriae_00002	GCA_008693065.1_00842	GCA_008693065.1	DNA polymerase III subunit beta	Beta sliding clamp
diphtheriae_00002	GCA_008930985.1_01851	GCA_008930985.1	DNA polymerase III subunit beta	Beta sliding clamp
diphtheriae_00002	GCA_008931025.1_01571	GCA_008931025.1	DNA polymerase III subunit beta	Beta sliding clamp
diphtheriae_00002	GCA_011038645.2_00002	GCA_011038645.2	DNA polymerase III subunit beta	Beta sliding clamp
diphtheriae_00002	GCA_011038655.2_00002	GCA_011038655.2	DNA polymerase III subunit beta	Beta sliding clamp
diphtheriae_00002	GCA_011612265.2_02442	GCA_011612265.2	DNA polymerase III subunit beta	Beta sliding clamp
diphtheriae_00002	GCA_012396315.1_02144	GCA_012396315.1	DNA polymerase III subunit beta	Beta sliding clamp
diphtheriae_00002	GCA_013408445.1_01699	GCA_013408445.1	DNA polymerase III subunit beta	Beta sliding clamp
diphtheriae_00002	GCA_013410305.1_01919	GCA_013410305.1	DNA polymerase III subunit beta	Beta sliding clamp
diphtheriae_00002	GCA_013978595.1_01697	GCA_013978595.1	DNA polymerase III subunit beta	Beta sliding clamp
diphtheriae_00002	GCA_014217255.1_01160	GCA_014217255.1	DNA polymerase III subunit beta	Beta sliding clamp
diphtheriae_00002	GCA_014262665.1_00002	GCA_014262665.1	DNA polymerase III subunit beta	Beta sliding clamp
diphtheriae_00002	GCA_015351335.1_00803	GCA_015351335.1	DNA polymerase III subunit beta	Beta sliding clamp
diphtheriae_00002	GCA_015752125.1_01716	GCA_015752125.1	DNA polymerase III subunit beta	Beta sliding clamp
diphtheriae_00002	GCA_016628615.2_01965	GCA_016628615.2	DNA polymerase III subunit beta	Beta sliding clamp
diphtheriae_00002	GCA_016728725.1_01530	GCA_016728725.1	DNA polymerase III subunit beta	Beta sliding clamp
diphtheriae_00002	GCA_016785885.1_00131	GCA_016785885.1	DNA polymerase III subunit beta	Beta sliding clamp
diphtheriae_00002	GCA_017876455.1_00072	GCA_017876455.1	DNA polymerase III subunit beta	Beta sliding clamp
diphtheriae_00002	GCA_900049755.1_01781	GCA_900049755.1	DNA polymerase III subunit beta	Beta sliding clamp
diphtheriae_00002	GCA_900078305.2_01460	GCA_900078305.2	DNA polymerase III subunit beta	Beta sliding clamp
diphtheriae_00002	GCA_900092335.1_00765	GCA_900092335.1	DNA polymerase III subunit beta	Beta sliding clamp
diphtheriae_00002	GCA_900103625.1_01607	GCA_900103625.1	DNA polymerase III subunit beta	Beta sliding clamp
diphtheriae_00002	GCA_900105505.1_00989	GCA_900105505.1	DNA polymerase III subunit beta	Beta sliding clamp
diphtheriae_00002	GCA_900113445.1_01522	GCA_900113445.1	DNA polymerase III subunit beta	Beta sliding clamp
diphtheriae_00002	GCA_900155535.1_00640	GCA_900155535.1	DNA polymerase III subunit beta	Beta sliding clamp
diphtheriae_00002	GCA_900156665.1_01826	GCA_900156665.1	DNA polymerase III subunit beta	Beta sliding clamp
diphtheriae_00002	GCA_900169525.1_00295	GCA_900169525.1	DNA polymerase III subunit beta	Beta sliding clamp
diphtheriae_00002	GCA_900176155.1_00931	GCA_900176155.1	DNA polymerase III subunit beta	Beta sliding clamp
diphtheriae_00002	GCA_900176865.1_00681	GCA_900176865.1	DNA polymerase III subunit beta	Beta sliding clamp
diphtheriae_00002	GCA_900177745.1_02094	GCA_900177745.1	DNA polymerase III subunit beta	Beta sliding clamp
diphtheriae_00002	GCA_900187135.1_01324	GCA_900187135.1	DNA polymerase III subunit beta	Beta sliding clamp
diphtheriae_00002	GCA_900187215.1_00068	GCA_900187215.1	DNA polymerase III subunit beta	Beta sliding clamp
diphtheriae_00002	GCA_900187235.1_01481	GCA_900187235.1	DNA polymerase III subunit beta	Beta sliding clamp
diphtheriae_00002	GCA_900187295.1_02594	GCA_900187295.1	DNA polymerase III subunit beta	Beta sliding clamp
diphtheriae_00002	GCA_900205605.1_00157	GCA_900205605.1	DNA polymerase III subunit beta	Beta sliding clamp
diphtheriae_00002	GCA_900232865.1_01709	GCA_900232865.1	DNA polymerase III subunit beta	Beta sliding clamp
diphtheriae_00002	GCA_900411315.1_01360	GCA_900411315.1	DNA polymerase III subunit beta	Beta sliding clamp
diphtheriae_00002	GCA_900447205.1_01001	GCA_900447205.1	DNA polymerase III subunit beta	Beta sliding clamp
diphtheriae_00002	GCA_900447675.1_00020	GCA_900447675.1	DNA polymerase III subunit beta	Beta sliding clamp
diphtheriae_00002	GCA_900461185.1_02000	GCA_900461185.1	DNA polymerase III subunit beta	Beta sliding clamp
diphtheriae_00002	GCA_900478035.1_00806	GCA_900478035.1	DNA polymerase III subunit beta	Beta sliding clamp
diphtheriae_00002	GCA_900478045.1_02531	GCA_900478045.1	DNA polymerase III subunit beta	Beta sliding clamp
diphtheriae_00002	GCA_900626215.1_01807	GCA_900626215.1	DNA polymerase III subunit beta	Beta sliding clamp
diphtheriae_00002	GCA_900637825.1_00002	GCA_900637825.1	DNA polymerase III subunit beta	Beta sliding clamp
diphtheriae_00002	GCA_902702935.1_00002	GCA_902702935.1	DNA polymerase III subunit beta	Beta sliding clamp
diphtheriae_00004	GCA_000011305.1_00004	GCA_000011305.1	hypothetical protein	hypothetical protein
diphtheriae_00004	GCA_000022905.1_00004	GCA_000022905.1	hypothetical protein	hypothetical protein
diphtheriae_00004	GCA_000023145.1_00004	GCA_000023145.1	hypothetical protein	hypothetical protein
diphtheriae_00004	GCA_000143825.1_00595	GCA_000143825.1	hypothetical protein	hypothetical protein
diphtheriae_00004	GCA_000156615.2_02250	GCA_000156615.2	hypothetical protein	hypothetical protein
diphtheriae_00004	GCA_000159115.1_01593	GCA_000159115.1	hypothetical protein	hypothetical protein
diphtheriae_00004	GCA_000159635.1_01722	GCA_000159635.1	hypothetical protein	hypothetical protein
diphtheriae_00004	GCA_000163435.1_02121	GCA_000163435.1	hypothetical protein	hypothetical protein
diphtheriae_00004	GCA_000164115.1_01601	GCA_000164115.1	hypothetical protein	hypothetical protein
diphtheriae_00004	GCA_000177535.2_00004	GCA_000177535.2	hypothetical protein	hypothetical protein
diphtheriae_00004	GCA_000183325.2_00785	GCA_000183325.2	hypothetical protein	hypothetical protein
diphtheriae_00004	GCA_000195815.1_00004	GCA_000195815.1	hypothetical protein	hypothetical protein
diphtheriae_00004	GCA_000296405.1_01802	GCA_000296405.1	hypothetical protein	hypothetical protein
diphtheriae_00004	GCA_000312345.1_00735	GCA_000312345.1	hypothetical protein	hypothetical protein
diphtheriae_00004	GCA_000344785.1_00005	GCA_000344785.1	hypothetical protein	hypothetical protein
diphtheriae_00004	GCA_000372085.1_00762	GCA_000372085.1	hypothetical protein	hypothetical protein
diphtheriae_00004	GCA_000372385.1_00065	GCA_000372385.1	hypothetical protein	hypothetical protein
diphtheriae_00004	GCA_000372445.1_02023	GCA_000372445.1	hypothetical protein	hypothetical protein
diphtheriae_00004	GCA_000373805.1_02288	GCA_000373805.1	hypothetical protein	hypothetical protein
diphtheriae_00004	GCA_000375365.1_00885	GCA_000375365.1	hypothetical protein	hypothetical protein
diphtheriae_00004	GCA_000375525.1_01233	GCA_000375525.1	hypothetical protein	hypothetical protein
diphtheriae_00004	GCA_000379425.1_02783	GCA_000379425.1	hypothetical protein	hypothetical protein
diphtheriae_00004	GCA_000379705.1_00885	GCA_000379705.1	hypothetical protein	hypothetical protein
diphtheriae_00004	GCA_000380545.1_02298	GCA_000380545.1	hypothetical protein	hypothetical protein
diphtheriae_00004	GCA_000403725.2_00123	GCA_000403725.2	hypothetical protein	hypothetical protein
diphtheriae_00004	GCA_000411375.1_01799	GCA_000411375.1	hypothetical protein	hypothetical protein
diphtheriae_00004	GCA_000418365.1_00004	GCA_000418365.1	hypothetical protein	hypothetical protein
diphtheriae_00004	GCA_000420605.1_01482	GCA_000420605.1	hypothetical protein	hypothetical protein
diphtheriae_00004	GCA_000427865.1_00566	GCA_000427865.1	hypothetical protein	hypothetical protein
diphtheriae_00004	GCA_000428805.1_00078	GCA_000428805.1	hypothetical protein	hypothetical protein
diphtheriae_00004	GCA_000442645.1_00004	GCA_000442645.1	hypothetical protein	hypothetical protein
diphtheriae_00004	GCA_000525655.1_00004	GCA_000525655.1	hypothetical protein	hypothetical protein
diphtheriae_00004	GCA_000550785.1_00004	GCA_000550785.1	hypothetical protein	hypothetical protein
diphtheriae_00004	GCA_000550805.1_00004	GCA_000550805.1	hypothetical protein	hypothetical protein
diphtheriae_00004	GCA_000577555.1_00409	GCA_000577555.1	hypothetical protein	hypothetical protein
diphtheriae_00004	GCA_000590555.1_00004	GCA_000590555.1	hypothetical protein	hypothetical protein
diphtheriae_00004	GCA_000626675.1_00004	GCA_000626675.1	hypothetical protein	hypothetical protein
diphtheriae_00004	GCA_000688415.1_01624	GCA_000688415.1	hypothetical protein	hypothetical protein
diphtheriae_00004	GCA_000688435.1_01824	GCA_000688435.1	hypothetical protein	hypothetical protein
diphtheriae_00004	GCA_000732945.1_00004	GCA_000732945.1	hypothetical protein	hypothetical protein
diphtheriae_00004	GCA_000739455.1_00004	GCA_000739455.1	hypothetical protein	hypothetical protein
diphtheriae_00004	GCA_000747315.1_00004	GCA_000747315.1	hypothetical protein	hypothetical protein
diphtheriae_00004	GCA_000767055.1_00005	GCA_000767055.1	hypothetical protein	hypothetical protein
diphtheriae_00004	GCA_000767255.1_00308	GCA_000767255.1	hypothetical protein	hypothetical protein
diphtheriae_00004	GCA_000767685.1_00004	GCA_000767685.1	hypothetical protein	hypothetical protein
diphtheriae_00004	GCA_000805675.1_00264	GCA_000805675.1	hypothetical protein	hypothetical protein
diphtheriae_00004	GCA_000819445.1_00004	GCA_000819445.1	hypothetical protein	hypothetical protein
diphtheriae_00004	GCA_000833575.1_00004	GCA_000833575.1	hypothetical protein	hypothetical protein
diphtheriae_00004	GCA_000835165.1_00004	GCA_000835165.1	hypothetical protein	hypothetical protein
diphtheriae_00004	GCA_000980815.1_00004	GCA_000980815.1	hypothetical protein	hypothetical protein
diphtheriae_00004	GCA_000980835.1_00004	GCA_000980835.1	hypothetical protein	hypothetical protein
diphtheriae_00004	GCA_000988235.1_02512	GCA_000988235.1	hypothetical protein	hypothetical protein
diphtheriae_00004	GCA_001020985.1_00004	GCA_001020985.1	hypothetical protein	hypothetical protein
diphtheriae_00004	GCA_001021025.1_00004	GCA_001021025.1	hypothetical protein	hypothetical protein
diphtheriae_00004	GCA_001021045.1_00004	GCA_001021045.1	hypothetical protein	hypothetical protein
diphtheriae_00004	GCA_001021065.1_00004	GCA_001021065.1	hypothetical protein	hypothetical protein
diphtheriae_00004	GCA_001263755.1_02002	GCA_001263755.1	hypothetical protein	hypothetical protein
diphtheriae_00004	GCA_001274895.1_00004	GCA_001274895.1	hypothetical protein	hypothetical protein
diphtheriae_00004	GCA_001277995.1_00005	GCA_001277995.1	hypothetical protein	hypothetical protein
diphtheriae_00004	GCA_001412085.1_00080	GCA_001412085.1	hypothetical protein	hypothetical protein
diphtheriae_00004	GCA_001412105.1_01468	GCA_001412105.1	hypothetical protein	hypothetical protein
diphtheriae_00004	GCA_001552395.1_01085	GCA_001552395.1	hypothetical protein	hypothetical protein
diphtheriae_00004	GCA_001586235.1_01496	GCA_001586235.1	hypothetical protein	hypothetical protein
diphtheriae_00004	GCA_001643015.1_00005	GCA_001643015.1	hypothetical protein	hypothetical protein
diphtheriae_00004	GCA_001913265.1_01316	GCA_001913265.1	hypothetical protein	hypothetical protein
diphtheriae_00004	GCA_001941345.1_00004	GCA_001941345.1	hypothetical protein	hypothetical protein
diphtheriae_00004	GCA_001941445.1_00004	GCA_001941445.1	hypothetical protein	hypothetical protein
diphtheriae_00004	GCA_001941465.1_00004	GCA_001941465.1	hypothetical protein	hypothetical protein
diphtheriae_00004	GCA_001941485.1_00005	GCA_001941485.1	hypothetical protein	hypothetical protein
diphtheriae_00004	GCA_001941505.1_00004	GCA_001941505.1	hypothetical protein	hypothetical protein
diphtheriae_00004	GCA_001941565.1_00005	GCA_001941565.1	hypothetical protein	hypothetical protein
diphtheriae_00004	GCA_002154655.1_02237	GCA_002154655.1	hypothetical protein	hypothetical protein
diphtheriae_00004	GCA_002155265.1_00004	GCA_002155265.1	hypothetical protein	hypothetical protein
diphtheriae_00004	GCA_002273005.1_01597	GCA_002273005.1	hypothetical protein	hypothetical protein
diphtheriae_00004	GCA_002287505.1_00005	GCA_002287505.1	hypothetical protein	hypothetical protein
diphtheriae_00004	GCA_002355155.1_00004	GCA_002355155.1	hypothetical protein	hypothetical protein
diphtheriae_00004	GCA_002563965.1_00717	GCA_002563965.1	hypothetical protein	hypothetical protein
diphtheriae_00004	GCA_002847405.1_00004	GCA_002847405.1	hypothetical protein	hypothetical protein
diphtheriae_00004	GCA_003065405.1_00005	GCA_003065405.1	hypothetical protein	hypothetical protein
diphtheriae_00004	GCA_003070865.1_00004	GCA_003070865.1	hypothetical protein	hypothetical protein
diphtheriae_00004	GCA_003285565.1_00229	GCA_003285565.1	hypothetical protein	hypothetical protein
diphtheriae_00004	GCA_003641245.1_01842	GCA_003641245.1	hypothetical protein	hypothetical protein
diphtheriae_00004	GCA_003693265.1_00319	GCA_003693265.1	hypothetical protein	hypothetical protein
diphtheriae_00004	GCA_003716585.1_01960	GCA_003716585.1	hypothetical protein	hypothetical protein
diphtheriae_00004	GCA_003813965.1_00004	GCA_003813965.1	hypothetical protein	hypothetical protein
diphtheriae_00004	GCA_003813985.1_00004	GCA_003813985.1	hypothetical protein	hypothetical protein
diphtheriae_00004	GCA_003814005.1_00004	GCA_003814005.1	hypothetical protein	hypothetical protein
diphtheriae_00004	GCA_004114895.1_00004	GCA_004114895.1	hypothetical protein	hypothetical protein
diphtheriae_00004	GCA_004382825.2_01001	GCA_004382825.2	hypothetical protein	hypothetical protein
diphtheriae_00004	GCA_004795735.1_00004	GCA_004795735.1	hypothetical protein	hypothetical protein
diphtheriae_00004	GCA_006334925.1_01776	GCA_006334925.1	hypothetical protein	hypothetical protein
diphtheriae_00004	GCA_006539825.1_02494	GCA_006539825.1	hypothetical protein	hypothetical protein
diphtheriae_00004	GCA_007641235.1_00803	GCA_007641235.1	hypothetical protein	hypothetical protein
diphtheriae_00004	GCA_007859215.1_01167	GCA_007859215.1	hypothetical protein	hypothetical protein
diphtheriae_00004	GCA_007970465.1_01964	GCA_007970465.1	hypothetical protein	hypothetical protein
diphtheriae_00004	GCA_008693065.1_02240	GCA_008693065.1	hypothetical protein	hypothetical protein
diphtheriae_00004	GCA_008930985.1_01853	GCA_008930985.1	hypothetical protein	hypothetical protein
diphtheriae_00004	GCA_008931025.1_01569	GCA_008931025.1	hypothetical protein	hypothetical protein
diphtheriae_00004	GCA_011038645.2_00004	GCA_011038645.2	hypothetical protein	hypothetical protein
diphtheriae_00004	GCA_011038655.2_00004	GCA_011038655.2	hypothetical protein	hypothetical protein
diphtheriae_00004	GCA_011612265.2_02440	GCA_011612265.2	hypothetical protein	hypothetical protein
diphtheriae_00004	GCA_012396315.1_02142	GCA_012396315.1	hypothetical protein	hypothetical protein
diphtheriae_00004	GCA_013408445.1_01701	GCA_013408445.1	hypothetical protein	hypothetical protein
diphtheriae_00004	GCA_013410305.1_01921	GCA_013410305.1	hypothetical protein	hypothetical protein
diphtheriae_00004	GCA_013978595.1_01699	GCA_013978595.1	hypothetical protein	hypothetical protein
diphtheriae_00004	GCA_014217255.1_01162	GCA_014217255.1	hypothetical protein	hypothetical protein
diphtheriae_00004	GCA_014262665.1_00004	GCA_014262665.1	hypothetical protein	hypothetical protein
diphtheriae_00004	GCA_015351335.1_00805	GCA_015351335.1	hypothetical protein	hypothetical protein
diphtheriae_00004	GCA_015752125.1_01714	GCA_015752125.1	hypothetical protein	hypothetical protein
diphtheriae_00004	GCA_016628615.2_01963	GCA_016628615.2	hypothetical protein	hypothetical protein
diphtheriae_00004	GCA_016728725.1_01532	GCA_016728725.1	hypothetical protein	hypothetical protein
diphtheriae_00004	GCA_016785885.1_00133	GCA_016785885.1	hypothetical protein	hypothetical protein
diphtheriae_00004	GCA_017876455.1_00070	GCA_017876455.1	hypothetical protein	hypothetical protein
diphtheriae_00004	GCA_900049755.1_01783	GCA_900049755.1	hypothetical protein	hypothetical protein
diphtheriae_00004	GCA_900078305.2_01462	GCA_900078305.2	hypothetical protein	hypothetical protein
diphtheriae_00004	GCA_900092335.1_00763	GCA_900092335.1	hypothetical protein	hypothetical protein
diphtheriae_00004	GCA_900103625.1_01609	GCA_900103625.1	hypothetical protein	hypothetical protein
diphtheriae_00004	GCA_900105505.1_00991	GCA_900105505.1	hypothetical protein	hypothetical protein
diphtheriae_00004	GCA_900113445.1_01524	GCA_900113445.1	hypothetical protein	hypothetical protein
diphtheriae_00004	GCA_900155535.1_00642	GCA_900155535.1	hypothetical protein	hypothetical protein
diphtheriae_00004	GCA_900156665.1_01824	GCA_900156665.1	hypothetical protein	hypothetical protein
diphtheriae_00004	GCA_900169525.1_00297	GCA_900169525.1	hypothetical protein	hypothetical protein
diphtheriae_00004	GCA_900176155.1_00929	GCA_900176155.1	hypothetical protein	hypothetical protein
diphtheriae_00004	GCA_900176865.1_00679	GCA_900176865.1	hypothetical protein	hypothetical protein
diphtheriae_00004	GCA_900177745.1_02092	GCA_900177745.1	hypothetical protein	hypothetical protein
diphtheriae_00004	GCA_900187135.1_01326	GCA_900187135.1	hypothetical protein	hypothetical protein
diphtheriae_00004	GCA_900187215.1_00070	GCA_900187215.1	hypothetical protein	hypothetical protein
diphtheriae_00004	GCA_900187235.1_01483	GCA_900187235.1	hypothetical protein	hypothetical protein
diphtheriae_00004	GCA_900187295.1_02592	GCA_900187295.1	hypothetical protein	hypothetical protein
diphtheriae_00004	GCA_900205605.1_00155	GCA_900205605.1	hypothetical protein	hypothetical protein
diphtheriae_00004	GCA_900232865.1_01711	GCA_900232865.1	hypothetical protein	hypothetical protein
diphtheriae_00004	GCA_900411315.1_01358	GCA_900411315.1	hypothetical protein	hypothetical protein
diphtheriae_00004	GCA_900447205.1_01003	GCA_900447205.1	hypothetical protein	hypothetical protein
diphtheriae_00004	GCA_900447675.1_00022	GCA_900447675.1	hypothetical protein	hypothetical protein
diphtheriae_00004	GCA_900461185.1_01998	GCA_900461185.1	hypothetical protein	hypothetical protein
diphtheriae_00004	GCA_900478035.1_00808	GCA_900478035.1	hypothetical protein	hypothetical protein
diphtheriae_00004	GCA_900478045.1_02529	GCA_900478045.1	hypothetical protein	hypothetical protein
diphtheriae_00004	GCA_900626215.1_01805	GCA_900626215.1	hypothetical protein	hypothetical protein
diphtheriae_00004	GCA_900637825.1_00004	GCA_900637825.1	hypothetical protein	hypothetical protein
diphtheriae_00004	GCA_902702935.1_00004	GCA_902702935.1	hypothetical protein	hypothetical protein
diphtheriae_00005	GCA_000011305.1_00005	GCA_000011305.1	DNA gyrase subunit B	DNA gyrase subunit B
diphtheriae_00005	GCA_000022905.1_00005	GCA_000022905.1	DNA gyrase subunit B	DNA gyrase subunit B
diphtheriae_00005	GCA_000023145.1_00005	GCA_000023145.1	DNA gyrase subunit B	DNA gyrase subunit B
diphtheriae_00005	GCA_000143825.1_00594	GCA_000143825.1	DNA gyrase subunit B	DNA gyrase subunit B
diphtheriae_00005	GCA_000156615.2_02249	GCA_000156615.2	DNA gyrase subunit B	DNA gyrase subunit B
diphtheriae_00005	GCA_000159115.1_01594	GCA_000159115.1	DNA gyrase subunit B	DNA gyrase subunit B
diphtheriae_00005	GCA_000159635.1_01723	GCA_000159635.1	DNA gyrase subunit B	DNA gyrase subunit B
diphtheriae_00005	GCA_000163435.1_02122	GCA_000163435.1	DNA gyrase subunit B	DNA gyrase subunit B
diphtheriae_00005	GCA_000164115.1_01602	GCA_000164115.1	DNA gyrase subunit B	DNA gyrase subunit B
diphtheriae_00005	GCA_000177535.2_00005	GCA_000177535.2	DNA gyrase subunit B	DNA gyrase subunit B
diphtheriae_00005	GCA_000183325.2_00781	GCA_000183325.2	DNA gyrase subunit B	DNA gyrase subunit B
diphtheriae_00005	GCA_000195815.1_00005	GCA_000195815.1	DNA gyrase subunit B	DNA gyrase subunit B
diphtheriae_00005	GCA_000296405.1_01801	GCA_000296405.1	DNA gyrase subunit B	DNA gyrase subunit B
diphtheriae_00005	GCA_000312345.1_00736	GCA_000312345.1	DNA gyrase subunit B	DNA gyrase subunit B
diphtheriae_00005	GCA_000344785.1_00006	GCA_000344785.1	DNA gyrase subunit B	DNA gyrase subunit B
diphtheriae_00005	GCA_000372085.1_00763	GCA_000372085.1	DNA gyrase subunit B	DNA gyrase subunit B
diphtheriae_00005	GCA_000372385.1_00066	GCA_000372385.1	DNA gyrase subunit B	DNA gyrase subunit B
diphtheriae_00005	GCA_000372445.1_02024	GCA_000372445.1	DNA gyrase subunit B	DNA gyrase subunit B
diphtheriae_00005	GCA_000373805.1_02289	GCA_000373805.1	DNA gyrase subunit B	DNA gyrase subunit B
diphtheriae_00005	GCA_000375365.1_00886	GCA_000375365.1	DNA gyrase subunit B	DNA gyrase subunit B
diphtheriae_00005	GCA_000375525.1_01234	GCA_000375525.1	DNA gyrase subunit B	DNA gyrase subunit B
diphtheriae_00005	GCA_000379425.1_02782	GCA_000379425.1	DNA gyrase subunit B	DNA gyrase subunit B
diphtheriae_00005	GCA_000379705.1_00886	GCA_000379705.1	DNA gyrase subunit B	DNA gyrase subunit B
diphtheriae_00005	GCA_000380545.1_02297	GCA_000380545.1	DNA gyrase subunit B	DNA gyrase subunit B
diphtheriae_00005	GCA_000403725.2_00124	GCA_000403725.2	DNA gyrase subunit B	DNA gyrase subunit B
diphtheriae_00005	GCA_000411375.1_01801	GCA_000411375.1	DNA gyrase subunit B	DNA gyrase subunit B
diphtheriae_00005	GCA_000418365.1_00005	GCA_000418365.1	DNA gyrase subunit B	DNA gyrase subunit B
diphtheriae_00005	GCA_000420605.1_01483	GCA_000420605.1	DNA gyrase subunit B	DNA gyrase subunit B
diphtheriae_00005	GCA_000427865.1_00567	GCA_000427865.1	DNA gyrase subunit B	DNA gyrase subunit B
diphtheriae_00005	GCA_000428805.1_00079	GCA_000428805.1	DNA gyrase subunit B	DNA gyrase subunit B
diphtheriae_00005	GCA_000442645.1_00005	GCA_000442645.1	DNA gyrase subunit B	DNA gyrase subunit B
diphtheriae_00005	GCA_000525655.1_00005	GCA_000525655.1	DNA gyrase subunit B	DNA gyrase subunit B
diphtheriae_00005	GCA_000550785.1_00005	GCA_000550785.1	DNA gyrase subunit B	DNA gyrase subunit B
diphtheriae_00005	GCA_000550805.1_00005	GCA_000550805.1	DNA gyrase subunit B	DNA gyrase subunit B
diphtheriae_00005	GCA_000577555.1_00408	GCA_000577555.1	DNA gyrase subunit B	DNA gyrase subunit B
diphtheriae_00005	GCA_000590555.1_00005	GCA_000590555.1	DNA gyrase subunit B	DNA gyrase subunit B
diphtheriae_00005	GCA_000626675.1_00005	GCA_000626675.1	DNA gyrase subunit B	DNA gyrase subunit B
diphtheriae_00005	GCA_000688415.1_01625	GCA_000688415.1	DNA gyrase subunit B	DNA gyrase subunit B
diphtheriae_00005	GCA_000688435.1_01825	GCA_000688435.1	DNA gyrase subunit B	DNA gyrase subunit B
diphtheriae_00005	GCA_000732945.1_00005	GCA_000732945.1	DNA gyrase subunit B	DNA gyrase subunit B
diphtheriae_00005	GCA_000739455.1_00005	GCA_000739455.1	DNA gyrase subunit B	DNA gyrase subunit B
diphtheriae_00005	GCA_000747315.1_00005	GCA_000747315.1	DNA gyrase subunit B	DNA gyrase subunit B
diphtheriae_00005	GCA_000767055.1_00006	GCA_000767055.1	DNA gyrase subunit B	DNA gyrase subunit B
diphtheriae_00005	GCA_000767255.1_00310	GCA_000767255.1	DNA gyrase subunit B	DNA gyrase subunit B
diphtheriae_00005	GCA_000767685.1_00005	GCA_000767685.1	DNA gyrase subunit B	DNA gyrase subunit B
diphtheriae_00005	GCA_000805675.1_00265	GCA_000805675.1	DNA gyrase subunit B	DNA gyrase subunit B
diphtheriae_00005	GCA_000819445.1_00005	GCA_000819445.1	DNA gyrase subunit B	DNA gyrase subunit B
diphtheriae_00005	GCA_000833575.1_00005	GCA_000833575.1	DNA gyrase subunit B	DNA gyrase subunit B
diphtheriae_00005	GCA_000835165.1_00005	GCA_000835165.1	DNA gyrase subunit B	DNA gyrase subunit B
diphtheriae_00005	GCA_000980815.1_00005	GCA_000980815.1	DNA gyrase subunit B	DNA gyrase subunit B
diphtheriae_00005	GCA_000980835.1_00005	GCA_000980835.1	DNA gyrase subunit B	DNA gyrase subunit B
diphtheriae_00005	GCA_000988235.1_02511	GCA_000988235.1	DNA gyrase subunit B	DNA gyrase subunit B
diphtheriae_00005	GCA_001020985.1_00005	GCA_001020985.1	DNA gyrase subunit B	DNA gyrase subunit B
diphtheriae_00005	GCA_001021025.1_00007	GCA_001021025.1	DNA gyrase subunit B	DNA gyrase subunit B
diphtheriae_00005	GCA_001021045.1_00005	GCA_001021045.1	DNA gyrase subunit B	DNA gyrase subunit B
diphtheriae_00005	GCA_001021065.1_00005	GCA_001021065.1	DNA gyrase subunit B	DNA gyrase subunit B
diphtheriae_00005	GCA_001263755.1_02001	GCA_001263755.1	DNA gyrase subunit B	DNA gyrase subunit B
diphtheriae_00005	GCA_001274895.1_00005	GCA_001274895.1	DNA gyrase subunit B	DNA gyrase subunit B
diphtheriae_00005	GCA_001277995.1_00006	GCA_001277995.1	DNA gyrase subunit B	DNA gyrase subunit B
diphtheriae_00005	GCA_001412085.1_00081	GCA_001412085.1	DNA gyrase subunit B	DNA gyrase subunit B
diphtheriae_00005	GCA_001412105.1_01467	GCA_001412105.1	DNA gyrase subunit B	DNA gyrase subunit B
diphtheriae_00005	GCA_001552395.1_01086	GCA_001552395.1	DNA gyrase subunit B	DNA gyrase subunit B
diphtheriae_00005	GCA_001586235.1_01495	GCA_001586235.1	DNA gyrase subunit B	DNA gyrase subunit B
diphtheriae_00005	GCA_001643015.1_00006	GCA_001643015.1	DNA gyrase subunit B	DNA gyrase subunit B
diphtheriae_00005	GCA_001913265.1_01317	GCA_001913265.1	DNA gyrase subunit B	DNA gyrase subunit B
diphtheriae_00005	GCA_001941345.1_00005	GCA_001941345.1	DNA gyrase subunit B	DNA gyrase subunit B
diphtheriae_00005	GCA_001941445.1_00005	GCA_001941445.1	DNA gyrase subunit B	DNA gyrase subunit B
diphtheriae_00005	GCA_001941465.1_00005	GCA_001941465.1	DNA gyrase subunit B	DNA gyrase subunit B
diphtheriae_00005	GCA_001941485.1_00006	GCA_001941485.1	DNA gyrase subunit B	DNA gyrase subunit B
diphtheriae_00005	GCA_001941505.1_00005	GCA_001941505.1	DNA gyrase subunit B	DNA gyrase subunit B
diphtheriae_00005	GCA_001941565.1_00006	GCA_001941565.1	DNA gyrase subunit B	DNA gyrase subunit B
diphtheriae_00005	GCA_002154655.1_02238	GCA_002154655.1	DNA gyrase subunit B	DNA gyrase subunit B
diphtheriae_00005	GCA_002155265.1_00005	GCA_002155265.1	DNA gyrase subunit B	DNA gyrase subunit B
diphtheriae_00005	GCA_002273005.1_01598	GCA_002273005.1	DNA gyrase subunit B	DNA gyrase subunit B
diphtheriae_00005	GCA_002287505.1_00007	GCA_002287505.1	DNA gyrase subunit B	DNA gyrase subunit B
diphtheriae_00005	GCA_002355155.1_00005	GCA_002355155.1	DNA gyrase subunit B	DNA gyrase subunit B
diphtheriae_00005	GCA_002563965.1_00716	GCA_002563965.1	DNA gyrase subunit B	DNA gyrase subunit B
diphtheriae_00005	GCA_002847405.1_00005	GCA_002847405.1	DNA gyrase subunit B	DNA gyrase subunit B
diphtheriae_00005	GCA_003065405.1_00006	GCA_003065405.1	DNA gyrase subunit B	DNA gyrase subunit B
diphtheriae_00005	GCA_003070865.1_00005	GCA_003070865.1	DNA gyrase subunit B	DNA gyrase subunit B
diphtheriae_00005	GCA_003285565.1_00228	GCA_003285565.1	DNA gyrase subunit B	DNA gyrase subunit B
diphtheriae_00005	GCA_003641245.1_01841	GCA_003641245.1	DNA gyrase subunit B	DNA gyrase subunit B
diphtheriae_00005	GCA_003693265.1_00318	GCA_003693265.1	DNA gyrase subunit B	DNA gyrase subunit B
diphtheriae_00005	GCA_003716585.1_01966	GCA_003716585.1	DNA gyrase subunit B	DNA gyrase subunit B
diphtheriae_00005	GCA_003813965.1_00005	GCA_003813965.1	DNA gyrase subunit B	DNA gyrase subunit B
diphtheriae_00005	GCA_003813985.1_00005	GCA_003813985.1	DNA gyrase subunit B	DNA gyrase subunit B
diphtheriae_00005	GCA_003814005.1_00005	GCA_003814005.1	DNA gyrase subunit B	DNA gyrase subunit B
diphtheriae_00005	GCA_004114895.1_00005	GCA_004114895.1	DNA gyrase subunit B	DNA gyrase subunit B
diphtheriae_00005	GCA_004382825.2_01002	GCA_004382825.2	DNA gyrase subunit B	DNA gyrase subunit B
diphtheriae_00005	GCA_004795735.1_00005	GCA_004795735.1	DNA gyrase subunit B	DNA gyrase subunit B
diphtheriae_00005	GCA_006334925.1_01775	GCA_006334925.1	DNA gyrase subunit B	DNA gyrase subunit B
diphtheriae_00005	GCA_006539825.1_02495	GCA_006539825.1	DNA gyrase subunit B	DNA gyrase subunit B
diphtheriae_00005	GCA_007641235.1_00802	GCA_007641235.1	DNA gyrase subunit B	DNA gyrase subunit B
diphtheriae_00005	GCA_007859215.1_01166	GCA_007859215.1	DNA gyrase subunit B	DNA gyrase subunit B
diphtheriae_00005	GCA_007970465.1_01963	GCA_007970465.1	DNA gyrase subunit B	DNA gyrase subunit B
diphtheriae_00005	GCA_008693065.1_00838	GCA_008693065.1	DNA gyrase subunit B	DNA gyrase subunit B
diphtheriae_00005	GCA_008930985.1_01854	GCA_008930985.1	DNA gyrase subunit B	DNA gyrase subunit B
diphtheriae_00005	GCA_008931025.1_01568	GCA_008931025.1	DNA gyrase subunit B	DNA gyrase subunit B
diphtheriae_00005	GCA_011038645.2_00005	GCA_011038645.2	DNA gyrase subunit B	DNA gyrase subunit B
diphtheriae_00005	GCA_011038655.2_00005	GCA_011038655.2	DNA gyrase subunit B	DNA gyrase subunit B
diphtheriae_00005	GCA_011612265.2_02439	GCA_011612265.2	DNA gyrase subunit B	DNA gyrase subunit B
diphtheriae_00005	GCA_012396315.1_02141	GCA_012396315.1	DNA gyrase subunit B	DNA gyrase subunit B
diphtheriae_00005	GCA_013408445.1_01702	GCA_013408445.1	DNA gyrase subunit B	DNA gyrase subunit B
diphtheriae_00005	GCA_013410305.1_01922	GCA_013410305.1	DNA gyrase subunit B	DNA gyrase subunit B
diphtheriae_00005	GCA_013978595.1_01700	GCA_013978595.1	DNA gyrase subunit B	DNA gyrase subunit B
diphtheriae_00005	GCA_014217255.1_01163	GCA_014217255.1	DNA gyrase subunit B	DNA gyrase subunit B
diphtheriae_00005	GCA_014262665.1_00006	GCA_014262665.1	DNA gyrase subunit B	DNA gyrase subunit B
diphtheriae_00005	GCA_015351335.1_00806	GCA_015351335.1	DNA gyrase subunit B	DNA gyrase subunit B
diphtheriae_00005	GCA_015752125.1_01712	GCA_015752125.1	DNA gyrase subunit B	DNA gyrase subunit B
diphtheriae_00005	GCA_016628615.2_01962	GCA_016628615.2	DNA gyrase subunit B	DNA gyrase subunit B
diphtheriae_00005	GCA_016728725.1_01533	GCA_016728725.1	DNA gyrase subunit B	DNA gyrase subunit B
diphtheriae_00005	GCA_016785885.1_00134	GCA_016785885.1	DNA gyrase subunit B	DNA gyrase subunit B
diphtheriae_00005	GCA_017876455.1_00069	GCA_017876455.1	DNA gyrase subunit B	DNA gyrase subunit B
diphtheriae_00005	GCA_900049755.1_01784	GCA_900049755.1	DNA gyrase subunit B	DNA gyrase subunit B
diphtheriae_00005	GCA_900078305.2_01463	GCA_900078305.2	DNA gyrase subunit B	DNA gyrase subunit B
diphtheriae_00005	GCA_900092335.1_00762	GCA_900092335.1	DNA gyrase subunit B	DNA gyrase subunit B
diphtheriae_00005	GCA_900103625.1_01610	GCA_900103625.1	DNA gyrase subunit B	DNA gyrase subunit B
diphtheriae_00005	GCA_900105505.1_00993	GCA_900105505.1	DNA gyrase subunit B	DNA gyrase subunit B
diphtheriae_00005	GCA_900113445.1_01525	GCA_900113445.1	DNA gyrase subunit B	DNA gyrase subunit B
diphtheriae_00005	GCA_900155535.1_00644	GCA_900155535.1	DNA gyrase subunit B	DNA gyrase subunit B
diphtheriae_00005	GCA_900156665.1_01823	GCA_900156665.1	DNA gyrase subunit B	DNA gyrase subunit B
diphtheriae_00005	GCA_900169525.1_00298	GCA_900169525.1	DNA gyrase subunit B	DNA gyrase subunit B
diphtheriae_00005	GCA_900176155.1_00928	GCA_900176155.1	DNA gyrase subunit B	DNA gyrase subunit B
diphtheriae_00005	GCA_900176865.1_00678	GCA_900176865.1	DNA gyrase subunit B	DNA gyrase subunit B
diphtheriae_00005	GCA_900177745.1_02091	GCA_900177745.1	DNA gyrase subunit B	DNA gyrase subunit B
diphtheriae_00005	GCA_900187135.1_01327	GCA_900187135.1	DNA gyrase subunit B	DNA gyrase subunit B
diphtheriae_00005	GCA_900187215.1_00071	GCA_900187215.1	DNA gyrase subunit B	DNA gyrase subunit B
diphtheriae_00005	GCA_900187235.1_01484	GCA_900187235.1	DNA gyrase subunit B	DNA gyrase subunit B
diphtheriae_00005	GCA_900187295.1_02591	GCA_900187295.1	DNA gyrase subunit B	DNA gyrase subunit B
diphtheriae_00005	GCA_900205605.1_00154	GCA_900205605.1	DNA gyrase subunit B	DNA gyrase subunit B
diphtheriae_00005	GCA_900232865.1_01712	GCA_900232865.1	DNA gyrase subunit B	DNA gyrase subunit B
diphtheriae_00005	GCA_900411315.1_01357	GCA_900411315.1	DNA gyrase subunit B	DNA gyrase subunit B
diphtheriae_00005	GCA_900447205.1_01004	GCA_900447205.1	DNA gyrase subunit B	DNA gyrase subunit B
diphtheriae_00005	GCA_900447675.1_00023	GCA_900447675.1	DNA gyrase subunit B	DNA gyrase subunit B
diphtheriae_00005	GCA_900461185.1_01997	GCA_900461185.1	DNA gyrase subunit B	DNA gyrase subunit B
diphtheriae_00005	GCA_900478035.1_00809	GCA_900478035.1	DNA gyrase subunit B	DNA gyrase subunit B
diphtheriae_00005	GCA_900478045.1_02528	GCA_900478045.1	DNA gyrase subunit B	DNA gyrase subunit B
diphtheriae_00005	GCA_900626215.1_01804	GCA_900626215.1	DNA gyrase subunit B	DNA gyrase subunit B
diphtheriae_00005	GCA_900637825.1_00005	GCA_900637825.1	DNA gyrase subunit B	DNA gyrase subunit B
diphtheriae_00005	GCA_902702935.1_00005	GCA_902702935.1	DNA gyrase subunit B	DNA gyrase subunit B
diphtheriae_00009	GCA_000011305.1_00015	GCA_000011305.1	DNA gyrase subunit A	DNA gyrase subunit A
diphtheriae_00009	GCA_000022905.1_00010	GCA_000022905.1	DNA gyrase subunit A	DNA gyrase subunit A
diphtheriae_00009	GCA_000023145.1_00027	GCA_000023145.1	DNA gyrase subunit A	DNA gyrase subunit A
diphtheriae_00009	GCA_000143825.1_00582	GCA_000143825.1	DNA gyrase subunit A	DNA gyrase subunit A
diphtheriae_00009	GCA_000156615.2_02243	GCA_000156615.2	DNA gyrase subunit A	DNA gyrase subunit A
diphtheriae_00009	GCA_000159115.1_01599	GCA_000159115.1	DNA gyrase subunit A	DNA gyrase subunit A
diphtheriae_00009	GCA_000159635.1_01729	GCA_000159635.1	DNA gyrase subunit A	DNA gyrase subunit A
diphtheriae_00009	GCA_000163435.1_02128	GCA_000163435.1	DNA gyrase subunit A	DNA gyrase subunit A
diphtheriae_00009	GCA_000164115.1_01607	GCA_000164115.1	DNA gyrase subunit A	DNA gyrase subunit A
diphtheriae_00009	GCA_000177535.2_00007	GCA_000177535.2	DNA gyrase subunit A	DNA gyrase subunit A
diphtheriae_00009	GCA_000183325.2_00777	GCA_000183325.2	DNA gyrase subunit A	DNA gyrase subunit A
diphtheriae_00009	GCA_000195815.1_00009	GCA_000195815.1	DNA gyrase subunit A	DNA gyrase subunit A
diphtheriae_00009	GCA_000296405.1_01797	GCA_000296405.1	DNA gyrase subunit A	DNA gyrase subunit A
diphtheriae_00009	GCA_000312345.1_00747	GCA_000312345.1	DNA gyrase subunit A	DNA gyrase subunit A
diphtheriae_00009	GCA_000344785.1_00013	GCA_000344785.1	DNA gyrase subunit A	DNA gyrase subunit A
diphtheriae_00009	GCA_000372085.1_00769	GCA_000372085.1	DNA gyrase subunit A	DNA gyrase subunit A
diphtheriae_00009	GCA_000372385.1_00068	GCA_000372385.1	DNA gyrase subunit A	DNA gyrase subunit A
diphtheriae_00009	GCA_000372445.1_02028	GCA_000372445.1	DNA gyrase subunit A	DNA gyrase subunit A
diphtheriae_00009	GCA_000373805.1_02304	GCA_000373805.1	DNA gyrase subunit A	DNA gyrase subunit A
diphtheriae_00009	GCA_000375365.1_00893	GCA_000375365.1	DNA gyrase subunit A	DNA gyrase subunit A
diphtheriae_00009	GCA_000375525.1_01237	GCA_000375525.1	DNA gyrase subunit A	DNA gyrase subunit A
diphtheriae_00009	GCA_000379425.1_02767	GCA_000379425.1	DNA gyrase subunit A	DNA gyrase subunit A
diphtheriae_00009	GCA_000379705.1_00892	GCA_000379705.1	DNA gyrase subunit A	DNA gyrase subunit A
diphtheriae_00009	GCA_000380545.1_02290	GCA_000380545.1	DNA gyrase subunit A	DNA gyrase subunit A
diphtheriae_00009	GCA_000403725.2_00130	GCA_000403725.2	DNA gyrase subunit A	DNA gyrase subunit A
diphtheriae_00009	GCA_000411375.1_01826	GCA_000411375.1	DNA gyrase subunit A	DNA gyrase subunit A
diphtheriae_00009	GCA_000418365.1_00015	GCA_000418365.1	DNA gyrase subunit A	DNA gyrase subunit A
diphtheriae_00009	GCA_000420605.1_01491	GCA_000420605.1	DNA gyrase subunit A	DNA gyrase subunit A
diphtheriae_00009	GCA_000427865.1_00579	GCA_000427865.1	DNA gyrase subunit A	DNA gyrase subunit A
diphtheriae_00009	GCA_000428805.1_00083	GCA_000428805.1	DNA gyrase subunit A	DNA gyrase subunit A
diphtheriae_00009	GCA_000442645.1_00010	GCA_000442645.1	DNA gyrase subunit A	DNA gyrase subunit A
diphtheriae_00009	GCA_000525655.1_00010	GCA_000525655.1	DNA gyrase subunit A	DNA gyrase subunit A
diphtheriae_00009	GCA_000550785.1_00016	GCA_000550785.1	DNA gyrase subunit A	DNA gyrase subunit A
diphtheriae_00009	GCA_000550805.1_00016	GCA_000550805.1	DNA gyrase subunit A	DNA gyrase subunit A
diphtheriae_00009	GCA_000577555.1_00403	GCA_000577555.1	DNA gyrase subunit A	DNA gyrase subunit A
diphtheriae_00009	GCA_000590555.1_00008	GCA_000590555.1	DNA gyrase subunit A	DNA gyrase subunit A
diphtheriae_00009	GCA_000626675.1_00014	GCA_000626675.1	DNA gyrase subunit A	DNA gyrase subunit A
diphtheriae_00009	GCA_000688415.1_01628	GCA_000688415.1	DNA gyrase subunit A	DNA gyrase subunit A
diphtheriae_00009	GCA_000688435.1_01829	GCA_000688435.1	DNA gyrase subunit A	DNA gyrase subunit A
diphtheriae_00009	GCA_000732945.1_00009	GCA_000732945.1	DNA gyrase subunit A	DNA gyrase subunit A
diphtheriae_00009	GCA_000739455.1_00012	GCA_000739455.1	DNA gyrase subunit A	DNA gyrase subunit A
diphtheriae_00009	GCA_000747315.1_00011	GCA_000747315.1	DNA gyrase subunit A	DNA gyrase subunit A
diphtheriae_00009	GCA_000767055.1_00012	GCA_000767055.1	DNA gyrase subunit A	DNA gyrase subunit A
diphtheriae_00009	GCA_000767255.1_00314	GCA_000767255.1	DNA gyrase subunit A	DNA gyrase subunit A
diphtheriae_00009	GCA_000767685.1_00009	GCA_000767685.1	DNA gyrase subunit A	DNA gyrase subunit A
diphtheriae_00009	GCA_000805675.1_00270	GCA_000805675.1	DNA gyrase subunit A	DNA gyrase subunit A
diphtheriae_00009	GCA_000819445.1_00013	GCA_000819445.1	DNA gyrase subunit A	DNA gyrase subunit A
diphtheriae_00009	GCA_000833575.1_00008	GCA_000833575.1	DNA gyrase subunit A	DNA gyrase subunit A
diphtheriae_00009	GCA_000835165.1_00011	GCA_000835165.1	DNA gyrase subunit A	DNA gyrase subunit A
diphtheriae_00009	GCA_000980815.1_00014	GCA_000980815.1	DNA gyrase subunit A	DNA gyrase subunit A
diphtheriae_00009	GCA_000980835.1_00009	GCA_000980835.1	DNA gyrase subunit A	DNA gyrase subunit A
diphtheriae_00009	GCA_000988235.1_02506	GCA_000988235.1	DNA gyrase subunit A	DNA gyrase subunit A
diphtheriae_00009	GCA_001020985.1_00013	GCA_001020985.1	DNA gyrase subunit A	DNA gyrase subunit A
diphtheriae_00009	GCA_001021025.1_00015	GCA_001021025.1	DNA gyrase subunit A	DNA gyrase subunit A
diphtheriae_00009	GCA_001021045.1_00009	GCA_001021045.1	DNA gyrase subunit A	DNA gyrase subunit A
diphtheriae_00009	GCA_001021065.1_00025	GCA_001021065.1	DNA gyrase subunit A	DNA gyrase subunit A
diphtheriae_00009	GCA_001263755.1_01994	GCA_001263755.1	DNA gyrase subunit A	DNA gyrase subunit A
diphtheriae_00009	GCA_001274895.1_00009	GCA_001274895.1	DNA gyrase subunit A	DNA gyrase subunit A
diphtheriae_00009	GCA_001277995.1_00013	GCA_001277995.1	DNA gyrase subunit A	DNA gyrase subunit A
diphtheriae_00009	GCA_001412085.1_00098	GCA_001412085.1	DNA gyrase subunit A	DNA gyrase subunit A
diphtheriae_00009	GCA_001412105.1_01460	GCA_001412105.1	DNA gyrase subunit A	DNA gyrase subunit A
diphtheriae_00009	GCA_001552395.1_01091	GCA_001552395.1	DNA gyrase subunit A	DNA gyrase subunit A
diphtheriae_00009	GCA_001586235.1_01489	GCA_001586235.1	DNA gyrase subunit A	DNA gyrase subunit A
diphtheriae_00009	GCA_001643015.1_00013	GCA_001643015.1	DNA gyrase subunit A	DNA gyrase subunit A
diphtheriae_00009	GCA_001913265.1_01321	GCA_001913265.1	DNA gyrase subunit A	DNA gyrase subunit A
diphtheriae_00009	GCA_001941345.1_00010	GCA_001941345.1	DNA gyrase subunit A	DNA gyrase subunit A
diphtheriae_00009	GCA_001941445.1_00010	GCA_001941445.1	DNA gyrase subunit A	DNA gyrase subunit A
diphtheriae_00009	GCA_001941465.1_00009	GCA_001941465.1	DNA gyrase subunit A	DNA gyrase subunit A
diphtheriae_00009	GCA_001941485.1_00011	GCA_001941485.1	DNA gyrase subunit A	DNA gyrase subunit A
diphtheriae_00009	GCA_001941505.1_00011	GCA_001941505.1	DNA gyrase subunit A	DNA gyrase subunit A
diphtheriae_00009	GCA_001941565.1_00011	GCA_001941565.1	DNA gyrase subunit A	DNA gyrase subunit A
diphtheriae_00009	GCA_002154655.1_02244	GCA_002154655.1	DNA gyrase subunit A	DNA gyrase subunit A
diphtheriae_00009	GCA_002155265.1_00009	GCA_002155265.1	DNA gyrase subunit A	DNA gyrase subunit A
diphtheriae_00009	GCA_002273005.1_01605	GCA_002273005.1	DNA gyrase subunit A	DNA gyrase subunit A
diphtheriae_00009	GCA_002287505.1_00013	GCA_002287505.1	DNA gyrase subunit A	DNA gyrase subunit A
diphtheriae_00009	GCA_002355155.1_00012	GCA_002355155.1	DNA gyrase subunit A	DNA gyrase subunit A
diphtheriae_00009	GCA_002563965.1_00708	GCA_002563965.1	DNA gyrase subunit A	DNA gyrase subunit A
diphtheriae_00009	GCA_002847405.1_00012	GCA_002847405.1	DNA gyrase subunit A	DNA gyrase subunit A
diphtheriae_00009	GCA_003065405.1_00011	GCA_003065405.1	DNA gyrase subunit A	DNA gyrase subunit A
diphtheriae_00009	GCA_003070865.1_00016	GCA_003070865.1	DNA gyrase subunit A	DNA gyrase subunit A
diphtheriae_00009	GCA_003285565.1_00222	GCA_003285565.1	DNA gyrase subunit A	DNA gyrase subunit A
diphtheriae_00009	GCA_003641245.1_01836	GCA_003641245.1	DNA gyrase subunit A	DNA gyrase subunit A
diphtheriae_00009	GCA_003693265.1_01108	GCA_003693265.1	DNA gyrase subunit A	DNA gyrase subunit A
diphtheriae_00009	GCA_003716585.1_01970	GCA_003716585.1	DNA gyrase subunit A	DNA gyrase subunit A
diphtheriae_00009	GCA_003813965.1_00009	GCA_003813965.1	DNA gyrase subunit A	DNA gyrase subunit A
diphtheriae_00009	GCA_003813985.1_00012	GCA_003813985.1	DNA gyrase subunit A	DNA gyrase subunit A
diphtheriae_00009	GCA_003814005.1_00012	GCA_003814005.1	DNA gyrase subunit A	DNA gyrase subunit A
diphtheriae_00009	GCA_004114895.1_00012	GCA_004114895.1	DNA gyrase subunit A	DNA gyrase subunit A
diphtheriae_00009	GCA_004382825.2_01006	GCA_004382825.2	DNA gyrase subunit A	DNA gyrase subunit A
diphtheriae_00009	GCA_004795735.1_00010	GCA_004795735.1	DNA gyrase subunit A	DNA gyrase subunit A
diphtheriae_00009	GCA_006334925.1_01770	GCA_006334925.1	DNA gyrase subunit A	DNA gyrase subunit A
diphtheriae_00009	GCA_006539825.1_02505	GCA_006539825.1	DNA gyrase subunit A	DNA gyrase subunit A
diphtheriae_00009	GCA_007641235.1_00796	GCA_007641235.1	DNA gyrase subunit A	DNA gyrase subunit A
diphtheriae_00009	GCA_007859215.1_01162	GCA_007859215.1	DNA gyrase subunit A	DNA gyrase subunit A
diphtheriae_00009	GCA_007970465.1_01954	GCA_007970465.1	DNA gyrase subunit A	DNA gyrase subunit A
diphtheriae_00009	GCA_008693065.1_00825	GCA_008693065.1	DNA gyrase subunit A	DNA gyrase subunit A
diphtheriae_00009	GCA_008930985.1_01856	GCA_008930985.1	DNA gyrase subunit A	DNA gyrase subunit A
diphtheriae_00009	GCA_008931025.1_01566	GCA_008931025.1	DNA gyrase subunit A	DNA gyrase subunit A
diphtheriae_00009	GCA_011038645.2_00012	GCA_011038645.2	DNA gyrase subunit A	DNA gyrase subunit A
diphtheriae_00009	GCA_011038655.2_00014	GCA_011038655.2	DNA gyrase subunit A	DNA gyrase subunit A
diphtheriae_00009	GCA_011612265.2_02426	GCA_011612265.2	DNA gyrase subunit A	DNA gyrase subunit A
diphtheriae_00009	GCA_012396315.1_02135	GCA_012396315.1	DNA gyrase subunit A	DNA gyrase subunit A
diphtheriae_00009	GCA_013408445.1_01708	GCA_013408445.1	DNA gyrase subunit A	DNA gyrase subunit A
diphtheriae_00009	GCA_013410305.1_01930	GCA_013410305.1	DNA gyrase subunit A	DNA gyrase subunit A
diphtheriae_00009	GCA_013978595.1_01706	GCA_013978595.1	DNA gyrase subunit A	DNA gyrase subunit A
diphtheriae_00009	GCA_014217255.1_01166	GCA_014217255.1	DNA gyrase subunit A	DNA gyrase subunit A
diphtheriae_00009	GCA_014262665.1_00010	GCA_014262665.1	DNA gyrase subunit A	DNA gyrase subunit A
diphtheriae_00009	GCA_015351335.1_00813	GCA_015351335.1	DNA gyrase subunit A	DNA gyrase subunit A
diphtheriae_00009	GCA_015752125.1_01698	GCA_015752125.1	DNA gyrase subunit A	DNA gyrase subunit A
diphtheriae_00009	GCA_016628615.2_01957	GCA_016628615.2	DNA gyrase subunit A	DNA gyrase subunit A
diphtheriae_00009	GCA_016728725.1_01538	GCA_016728725.1	DNA gyrase subunit A	DNA gyrase subunit A
diphtheriae_00009	GCA_016785885.1_00139	GCA_016785885.1	DNA gyrase subunit A	DNA gyrase subunit A
diphtheriae_00009	GCA_017876455.1_00064	GCA_017876455.1	DNA gyrase subunit A	DNA gyrase subunit A
diphtheriae_00009	GCA_900049755.1_01794	GCA_900049755.1	DNA gyrase subunit A	DNA gyrase subunit A
diphtheriae_00009	GCA_900078305.2_01468	GCA_900078305.2	DNA gyrase subunit A	DNA gyrase subunit A
diphtheriae_00009	GCA_900092335.1_00756	GCA_900092335.1	DNA gyrase subunit A	DNA gyrase subunit A
diphtheriae_00009	GCA_900103625.1_01617	GCA_900103625.1	DNA gyrase subunit A	DNA gyrase subunit A
diphtheriae_00009	GCA_900105505.1_01000	GCA_900105505.1	DNA gyrase subunit A	DNA gyrase subunit A
diphtheriae_00009	GCA_900113445.1_01531	GCA_900113445.1	DNA gyrase subunit A	DNA gyrase subunit A
diphtheriae_00009	GCA_900155535.1_00654	GCA_900155535.1	DNA gyrase subunit A	DNA gyrase subunit A
diphtheriae_00009	GCA_900156665.1_01815	GCA_900156665.1	DNA gyrase subunit A	DNA gyrase subunit A
diphtheriae_00009	GCA_900169525.1_00305	GCA_900169525.1	DNA gyrase subunit A	DNA gyrase subunit A
diphtheriae_00009	GCA_900176155.1_00912	GCA_900176155.1	DNA gyrase subunit A	DNA gyrase subunit A
diphtheriae_00009	GCA_900176865.1_00672	GCA_900176865.1	DNA gyrase subunit A	DNA gyrase subunit A
diphtheriae_00009	GCA_900177745.1_02085	GCA_900177745.1	DNA gyrase subunit A	DNA gyrase subunit A
diphtheriae_00009	GCA_900187135.1_01331	GCA_900187135.1	DNA gyrase subunit A	DNA gyrase subunit A
diphtheriae_00009	GCA_900187215.1_00078	GCA_900187215.1	DNA gyrase subunit A	DNA gyrase subunit A
diphtheriae_00009	GCA_900187235.1_01489	GCA_900187235.1	DNA gyrase subunit A	DNA gyrase subunit A
diphtheriae_00009	GCA_900187295.1_02584	GCA_900187295.1	DNA gyrase subunit A	DNA gyrase subunit A
diphtheriae_00009	GCA_900205605.1_00150	GCA_900205605.1	DNA gyrase subunit A	DNA gyrase subunit A
diphtheriae_00009	GCA_900232865.1_01715	GCA_900232865.1	DNA gyrase subunit A	DNA gyrase subunit A
diphtheriae_00009	GCA_900411315.1_01351	GCA_900411315.1	DNA gyrase subunit A	DNA gyrase subunit A
diphtheriae_00009	GCA_900447205.1_01019	GCA_900447205.1	DNA gyrase subunit A	DNA gyrase subunit A
diphtheriae_00009	GCA_900447675.1_00028	GCA_900447675.1	DNA gyrase subunit A	DNA gyrase subunit A
diphtheriae_00009	GCA_900461185.1_01991	GCA_900461185.1	DNA gyrase subunit A	DNA gyrase subunit A
diphtheriae_00009	GCA_900478035.1_00817	GCA_900478035.1	DNA gyrase subunit A	DNA gyrase subunit A
diphtheriae_00009	GCA_900478045.1_02523	GCA_900478045.1	DNA gyrase subunit A	DNA gyrase subunit A
diphtheriae_00009	GCA_900626215.1_01795	GCA_900626215.1	DNA gyrase subunit A	DNA gyrase subunit A
diphtheriae_00009	GCA_900637825.1_00009	GCA_900637825.1	DNA gyrase subunit A	DNA gyrase subunit A
diphtheriae_00009	GCA_902702935.1_00009	GCA_902702935.1	DNA gyrase subunit A	DNA gyrase subunit A
diphtheriae_00049	GCA_000011305.1_00036	GCA_000011305.1	Penicillin-binding protein A	Penicillin-binding protein A
diphtheriae_00049	GCA_000022905.1_00037	GCA_000022905.1	Penicillin-binding protein A	Penicillin-binding protein A
diphtheriae_00049	GCA_000023145.1_00137	GCA_000023145.1	Penicillin-binding protein A	Penicillin-binding protein A
diphtheriae_00049	GCA_000143825.1_00550	GCA_000143825.1	Penicillin-binding protein A	Penicillin-binding protein A
diphtheriae_00049	GCA_000156615.2_02458	GCA_000156615.2	Penicillin-binding protein A	Penicillin-binding protein A
diphtheriae_00049	GCA_000159115.1_01626	GCA_000159115.1	Penicillin-binding protein A	Penicillin-binding protein A
diphtheriae_00049	GCA_000159635.1_01754	GCA_000159635.1	Penicillin-binding protein A	Penicillin-binding protein A
diphtheriae_00049	GCA_000163435.1_02157	GCA_000163435.1	Penicillin-binding protein A	Penicillin-binding protein A
diphtheriae_00049	GCA_000164115.1_01739	GCA_000164115.1	Penicillin-binding protein A	Penicillin-binding protein A
diphtheriae_00049	GCA_000177535.2_00047	GCA_000177535.2	Penicillin-binding protein A	Penicillin-binding protein A
diphtheriae_00049	GCA_000183325.2_00284	GCA_000183325.2	Penicillin-binding protein A	Penicillin-binding protein A
diphtheriae_00049	GCA_000195815.1_00050	GCA_000195815.1	Penicillin-binding protein A	Penicillin-binding protein A
diphtheriae_00049	GCA_000296405.1_01768	GCA_000296405.1	Penicillin-binding protein A	Penicillin-binding protein A
diphtheriae_00049	GCA_000312345.1_00762	GCA_000312345.1	Penicillin-binding protein A	Penicillin-binding protein A
diphtheriae_00049	GCA_000344785.1_00051	GCA_000344785.1	Penicillin-binding protein A	Penicillin-binding protein A
diphtheriae_00049	GCA_000372085.1_00789	GCA_000372085.1	Penicillin-binding protein A	Penicillin-binding protein A
diphtheriae_00049	GCA_000372385.1_00083	GCA_000372385.1	Penicillin-binding protein A	Penicillin-binding protein A
diphtheriae_00049	GCA_000372445.1_02045	GCA_000372445.1	Penicillin-binding protein A	Penicillin-binding protein A
diphtheriae_00049	GCA_000373805.1_01401	GCA_000373805.1	Penicillin-binding protein A	Penicillin-binding protein A
diphtheriae_00049	GCA_000375365.1_00913	GCA_000375365.1	Penicillin-binding protein A	Penicillin-binding protein A
diphtheriae_00049	GCA_000375525.1_00863	GCA_000375525.1	Penicillin-binding protein A	Penicillin-binding protein A
diphtheriae_00049	GCA_000379425.1_02719	GCA_000379425.1	Penicillin-binding protein A	Penicillin-binding protein A
diphtheriae_00049	GCA_000379705.1_00920	GCA_000379705.1	Penicillin-binding protein A	Penicillin-binding protein A
diphtheriae_00049	GCA_000380545.1_02238	GCA_000380545.1	Penicillin-binding protein A	Penicillin-binding protein A
diphtheriae_00049	GCA_000403725.2_00153	GCA_000403725.2	Penicillin-binding protein A	Penicillin-binding protein A
diphtheriae_00049	GCA_000411375.1_01953	GCA_000411375.1	Penicillin-binding protein A	Penicillin-binding protein A
diphtheriae_00049	GCA_000418365.1_00069	GCA_000418365.1	Penicillin-binding protein A	Penicillin-binding protein A
diphtheriae_00049	GCA_000420605.1_01238	GCA_000420605.1	Penicillin-binding protein A	Penicillin-binding protein A
diphtheriae_00049	GCA_000427865.1_01606	GCA_000427865.1	Penicillin-binding protein A	Penicillin-binding protein A
diphtheriae_00049	GCA_000428805.1_00093	GCA_000428805.1	Penicillin-binding protein A	Penicillin-binding protein A
diphtheriae_00049	GCA_000442645.1_00028	GCA_000442645.1	Penicillin-binding protein A	Penicillin-binding protein A
diphtheriae_00049	GCA_000525655.1_00042	GCA_000525655.1	Penicillin-binding protein A	Penicillin-binding protein A
diphtheriae_00049	GCA_000550785.1_00169	GCA_000550785.1	Penicillin-binding protein A	Penicillin-binding protein A
diphtheriae_00049	GCA_000550805.1_00046	GCA_000550805.1	Penicillin-binding protein A	Penicillin-binding protein A
diphtheriae_00049	GCA_000577555.1_01812	GCA_000577555.1	Penicillin-binding protein A	Penicillin-binding protein A
diphtheriae_00049	GCA_000590555.1_00032	GCA_000590555.1	Penicillin-binding protein A	Penicillin-binding protein A
diphtheriae_00049	GCA_000626675.1_00094	GCA_000626675.1	Penicillin-binding protein A	Penicillin-binding protein A
diphtheriae_00049	GCA_000688415.1_01660	GCA_000688415.1	Penicillin-binding protein A	Penicillin-binding protein A
diphtheriae_00049	GCA_000688435.1_01843	GCA_000688435.1	Penicillin-binding protein A	Penicillin-binding protein A
diphtheriae_00049	GCA_000732945.1_00037	GCA_000732945.1	Penicillin-binding protein A	Penicillin-binding protein A
diphtheriae_00049	GCA_000739455.1_00036	GCA_000739455.1	Penicillin-binding protein A	Penicillin-binding protein A
diphtheriae_00049	GCA_000747315.1_00035	GCA_000747315.1	Penicillin-binding protein A	Penicillin-binding protein A
diphtheriae_00049	GCA_000767055.1_00045	GCA_000767055.1	Penicillin-binding protein A	Penicillin-binding protein A
diphtheriae_00049	GCA_000767255.1_00334	GCA_000767255.1	Penicillin-binding protein A	Penicillin-binding protein A
diphtheriae_00049	GCA_000767685.1_00047	GCA_000767685.1	Penicillin-binding protein A	Penicillin-binding protein A
diphtheriae_00049	GCA_000805675.1_00298	GCA_000805675.1	Penicillin-binding protein A	Penicillin-binding protein A
diphtheriae_00049	GCA_000819445.1_00031	GCA_000819445.1	Penicillin-binding protein A	Penicillin-binding protein A
diphtheriae_00049	GCA_000833575.1_00032	GCA_000833575.1	Penicillin-binding protein A	Penicillin-binding protein A
diphtheriae_00049	GCA_000835165.1_00030	GCA_000835165.1	Penicillin-binding protein A	Penicillin-binding protein A
diphtheriae_00049	GCA_000980815.1_00045	GCA_000980815.1	Penicillin-binding protein A	Penicillin-binding protein A
diphtheriae_00049	GCA_000980835.1_00032	GCA_000980835.1	Penicillin-binding protein A	Penicillin-binding protein A
diphtheriae_00049	GCA_000988235.1_00456	GCA_000988235.1	Penicillin-binding protein A	Penicillin-binding protein A
diphtheriae_00049	GCA_001020985.1_00048	GCA_001020985.1	Penicillin-binding protein A	Penicillin-binding protein A
diphtheriae_00049	GCA_001021025.1_00042	GCA_001021025.1	Penicillin-binding protein A	Penicillin-binding protein A
diphtheriae_00049	GCA_001021045.1_00039	GCA_001021045.1	Penicillin-binding protein A	Penicillin-binding protein A
diphtheriae_00049	GCA_001021065.1_00041	GCA_001021065.1	Penicillin-binding protein A	Penicillin-binding protein A
diphtheriae_00049	GCA_001263755.1_01973	GCA_001263755.1	Penicillin-binding protein A	Penicillin-binding protein A
diphtheriae_00049	GCA_001274895.1_00020	GCA_001274895.1	Penicillin-binding protein A	Penicillin-binding protein A
diphtheriae_00049	GCA_001277995.1_00037	GCA_001277995.1	Penicillin-binding protein A	Penicillin-binding protein A
diphtheriae_00049	GCA_001412085.1_00130	GCA_001412085.1	Penicillin-binding protein A	Penicillin-binding protein A
diphtheriae_00049	GCA_001412105.1_01441	GCA_001412105.1	Penicillin-binding protein A	Penicillin-binding protein A
diphtheriae_00049	GCA_001552395.1_01119	GCA_001552395.1	Penicillin-binding protein A	Penicillin-binding protein A
diphtheriae_00049	GCA_001586235.1_01457	GCA_001586235.1	Penicillin-binding protein A	Penicillin-binding protein A
diphtheriae_00049	GCA_001643015.1_00032	GCA_001643015.1	Penicillin-binding protein A	Penicillin-binding protein A
diphtheriae_00049	GCA_001913265.1_01361	GCA_001913265.1	Penicillin-binding protein A	Penicillin-binding protein A
diphtheriae_00049	GCA_001941345.1_00147	GCA_001941345.1	Penicillin-binding protein A	Penicillin-binding protein A
diphtheriae_00049	GCA_001941445.1_00031	GCA_001941445.1	Penicillin-binding protein A	Penicillin-binding protein A
diphtheriae_00049	GCA_001941465.1_00042	GCA_001941465.1	Penicillin-binding protein A	Penicillin-binding protein A
diphtheriae_00049	GCA_001941485.1_00035	GCA_001941485.1	Penicillin-binding protein A	Penicillin-binding protein A
diphtheriae_00049	GCA_001941505.1_00023	GCA_001941505.1	Penicillin-binding protein A	Penicillin-binding protein A
diphtheriae_00049	GCA_001941565.1_00030	GCA_001941565.1	Penicillin-binding protein A	Penicillin-binding protein A
diphtheriae_00049	GCA_002155265.1_00037	GCA_002155265.1	Penicillin-binding protein A	Penicillin-binding protein A
diphtheriae_00049	GCA_002273005.1_00276	GCA_002273005.1	Penicillin-binding protein A	Penicillin-binding protein A
diphtheriae_00049	GCA_002287505.1_00031	GCA_002287505.1	Penicillin-binding protein A	Penicillin-binding protein A
diphtheriae_00049	GCA_002355155.1_00043	GCA_002355155.1	Penicillin-binding protein A	Penicillin-binding protein A
diphtheriae_00049	GCA_002563965.1_00680	GCA_002563965.1	Penicillin-binding protein A	Penicillin-binding protein A
diphtheriae_00049	GCA_002847405.1_00050	GCA_002847405.1	Penicillin-binding protein A	Penicillin-binding protein A
diphtheriae_00049	GCA_003065405.1_00032	GCA_003065405.1	Penicillin-binding protein A	Penicillin-binding protein A
diphtheriae_00049	GCA_003070865.1_00042	GCA_003070865.1	Penicillin-binding protein A	Penicillin-binding protein A
diphtheriae_00049	GCA_003285565.1_01039	GCA_003285565.1	Penicillin-binding protein A	Penicillin-binding protein A
diphtheriae_00049	GCA_003641245.1_01824	GCA_003641245.1	Penicillin-binding protein A	Penicillin-binding protein A
diphtheriae_00049	GCA_003693265.1_01420	GCA_003693265.1	Penicillin-binding protein A	Penicillin-binding protein A
diphtheriae_00049	GCA_003716585.1_01988	GCA_003716585.1	Penicillin-binding protein A	Penicillin-binding protein A
diphtheriae_00049	GCA_003813965.1_00033	GCA_003813965.1	Penicillin-binding protein A	Penicillin-binding protein A
diphtheriae_00049	GCA_003813985.1_00031	GCA_003813985.1	Penicillin-binding protein A	Penicillin-binding protein A
diphtheriae_00049	GCA_003814005.1_00029	GCA_003814005.1	Penicillin-binding protein A	Penicillin-binding protein A
diphtheriae_00049	GCA_004114895.1_00029	GCA_004114895.1	Penicillin-binding protein A	Penicillin-binding protein A
diphtheriae_00049	GCA_004382825.2_01048	GCA_004382825.2	Penicillin-binding protein A	Penicillin-binding protein A
diphtheriae_00049	GCA_004795735.1_00040	GCA_004795735.1	Penicillin-binding protein A	Penicillin-binding protein A
diphtheriae_00049	GCA_006334925.1_01756	GCA_006334925.1	Penicillin-binding protein A	Penicillin-binding protein A
diphtheriae_00049	GCA_006539825.1_02921	GCA_006539825.1	Penicillin-binding protein A	Penicillin-binding protein A
diphtheriae_00049	GCA_007641235.1_00775	GCA_007641235.1	Penicillin-binding protein A	Penicillin-binding protein A
diphtheriae_00049	GCA_007859215.1_01152	GCA_007859215.1	Penicillin-binding protein A	Penicillin-binding protein A
diphtheriae_00049	GCA_007970465.1_01885	GCA_007970465.1	Penicillin-binding protein A	Penicillin-binding protein A
diphtheriae_00049	GCA_008693065.1_00914	GCA_008693065.1	Penicillin-binding protein A	Penicillin-binding protein A
diphtheriae_00049	GCA_008930985.1_01868	GCA_008930985.1	Penicillin-binding protein A	Penicillin-binding protein A
diphtheriae_00049	GCA_008931025.1_01551	GCA_008931025.1	Penicillin-binding protein A	Penicillin-binding protein A
diphtheriae_00049	GCA_011038645.2_00033	GCA_011038645.2	Penicillin-binding protein A	Penicillin-binding protein A
diphtheriae_00049	GCA_011038655.2_00044	GCA_011038655.2	Penicillin-binding protein A	Penicillin-binding protein A
diphtheriae_00049	GCA_011612265.2_02400	GCA_011612265.2	Penicillin-binding protein A	Penicillin-binding protein A
diphtheriae_00049	GCA_012396315.1_02112	GCA_012396315.1	Penicillin-binding protein A	Penicillin-binding protein A
diphtheriae_00049	GCA_013408445.1_01751	GCA_013408445.1	Penicillin-binding protein A	Penicillin-binding protein A
diphtheriae_00049	GCA_013410305.1_01947	GCA_013410305.1	Penicillin-binding protein A	Penicillin-binding protein A
diphtheriae_00049	GCA_013978595.1_01732	GCA_013978595.1	Penicillin-binding protein A	Penicillin-binding protein A
diphtheriae_00049	GCA_014217255.1_01184	GCA_014217255.1	Penicillin-binding protein A	Penicillin-binding protein A
diphtheriae_00049	GCA_014262665.1_00034	GCA_014262665.1	Penicillin-binding protein A	Penicillin-binding protein A
diphtheriae_00049	GCA_015351335.1_00837	GCA_015351335.1	Penicillin-binding protein A	Penicillin-binding protein A
diphtheriae_00049	GCA_015752125.1_01652	GCA_015752125.1	Penicillin-binding protein A	Penicillin-binding protein A
diphtheriae_00049	GCA_016628615.2_01920	GCA_016628615.2	Penicillin-binding protein A	Penicillin-binding protein A
diphtheriae_00049	GCA_016728725.1_01551	GCA_016728725.1	Penicillin-binding protein A	Penicillin-binding protein A
diphtheriae_00049	GCA_016785885.1_00161	GCA_016785885.1	Penicillin-binding protein A	Penicillin-binding protein A
diphtheriae_00049	GCA_017876455.1_00053	GCA_017876455.1	Penicillin-binding protein A	Penicillin-binding protein A
diphtheriae_00049	GCA_900049755.1_01314	GCA_900049755.1	Penicillin-binding protein A	Penicillin-binding protein A
diphtheriae_00049	GCA_900078305.2_01489	GCA_900078305.2	Penicillin-binding protein A	Penicillin-binding protein A
diphtheriae_00049	GCA_900092335.1_00727	GCA_900092335.1	Penicillin-binding protein A	Penicillin-binding protein A
diphtheriae_00049	GCA_900103625.1_01633	GCA_900103625.1	Penicillin-binding protein A	Penicillin-binding protein A
diphtheriae_00049	GCA_900105505.1_01025	GCA_900105505.1	Penicillin-binding protein A	Penicillin-binding protein A
diphtheriae_00049	GCA_900113445.1_02195	GCA_900113445.1	Penicillin-binding protein A	Penicillin-binding protein A
diphtheriae_00049	GCA_900155535.1_00680	GCA_900155535.1	Penicillin-binding protein A	Penicillin-binding protein A
diphtheriae_00049	GCA_900156665.1_01786	GCA_900156665.1	Penicillin-binding protein A	Penicillin-binding protein A
diphtheriae_00049	GCA_900169525.1_00351	GCA_900169525.1	Penicillin-binding protein A	Penicillin-binding protein A
diphtheriae_00049	GCA_900176155.1_01147	GCA_900176155.1	Penicillin-binding protein A	Penicillin-binding protein A
diphtheriae_00049	GCA_900176865.1_00646	GCA_900176865.1	Penicillin-binding protein A	hypothetical protein
diphtheriae_00049	GCA_900177745.1_02066	GCA_900177745.1	Penicillin-binding protein A	Penicillin-binding protein A
diphtheriae_00049	GCA_900187135.1_01364	GCA_900187135.1	Penicillin-binding protein A	Penicillin-binding protein A
diphtheriae_00049	GCA_900187215.1_00102	GCA_900187215.1	Penicillin-binding protein A	Penicillin-binding protein A
diphtheriae_00049	GCA_900187235.1_01535	GCA_900187235.1	Penicillin-binding protein A	Penicillin-binding protein A
diphtheriae_00049	GCA_900187295.1_02540	GCA_900187295.1	Penicillin-binding protein A	Penicillin-binding protein A
diphtheriae_00049	GCA_900205605.1_01893	GCA_900205605.1	Penicillin-binding protein A	Penicillin-binding protein A
diphtheriae_00049	GCA_900232865.1_01748	GCA_900232865.1	Penicillin-binding protein A	Penicillin-binding protein A
diphtheriae_00049	GCA_900411315.1_01335	GCA_900411315.1	Penicillin-binding protein A	Penicillin-binding protein A
diphtheriae_00049	GCA_900447205.1_01049	GCA_900447205.1	Penicillin-binding protein A	Penicillin-binding protein A
diphtheriae_00049	GCA_900447675.1_00060	GCA_900447675.1	Penicillin-binding protein A	Penicillin-binding protein A
diphtheriae_00049	GCA_900461185.1_01958	GCA_900461185.1	Penicillin-binding protein A	Penicillin-binding protein A
diphtheriae_00049	GCA_900478035.1_00845	GCA_900478035.1	Penicillin-binding protein A	Penicillin-binding protein A
diphtheriae_00049	GCA_900478045.1_02495	GCA_900478045.1	Penicillin-binding protein A	Penicillin-binding protein A
diphtheriae_00049	GCA_900626215.1_01721	GCA_900626215.1	Penicillin-binding protein A	Penicillin-binding protein A
diphtheriae_00049	GCA_900637825.1_00037	GCA_900637825.1	Penicillin-binding protein A	Penicillin-binding protein A
diphtheriae_00049	GCA_902702935.1_00086	GCA_902702935.1	Penicillin-binding protein A	Penicillin-binding protein A
diphtheriae_00050	GCA_000011305.1_00037	GCA_000011305.1	Uncharacterized FtsW-like protein	putative FtsW-like protein
diphtheriae_00050	GCA_000022905.1_00038	GCA_000022905.1	Uncharacterized FtsW-like protein	putative FtsW-like protein
diphtheriae_00050	GCA_000023145.1_00138	GCA_000023145.1	Uncharacterized FtsW-like protein	putative FtsW-like protein
diphtheriae_00050	GCA_000143825.1_00549	GCA_000143825.1	Uncharacterized FtsW-like protein	putative FtsW-like protein
diphtheriae_00050	GCA_000156615.2_02459	GCA_000156615.2	Uncharacterized FtsW-like protein	putative FtsW-like protein
diphtheriae_00050	GCA_000159115.1_01627	GCA_000159115.1	Uncharacterized FtsW-like protein	putative FtsW-like protein
diphtheriae_00050	GCA_000159635.1_01755	GCA_000159635.1	Uncharacterized FtsW-like protein	putative FtsW-like protein
diphtheriae_00050	GCA_000163435.1_02158	GCA_000163435.1	Uncharacterized FtsW-like protein	putative FtsW-like protein
diphtheriae_00050	GCA_000164115.1_01738	GCA_000164115.1	Uncharacterized FtsW-like protein	putative FtsW-like protein
diphtheriae_00050	GCA_000177535.2_00048	GCA_000177535.2	Uncharacterized FtsW-like protein	putative FtsW-like protein
diphtheriae_00050	GCA_000183325.2_00283	GCA_000183325.2	Uncharacterized FtsW-like protein	putative FtsW-like protein
diphtheriae_00050	GCA_000195815.1_00051	GCA_000195815.1	Uncharacterized FtsW-like protein	putative FtsW-like protein
diphtheriae_00050	GCA_000296405.1_01767	GCA_000296405.1	Uncharacterized FtsW-like protein	putative FtsW-like protein
diphtheriae_00050	GCA_000312345.1_00763	GCA_000312345.1	Uncharacterized FtsW-like protein	putative FtsW-like protein
diphtheriae_00050	GCA_000344785.1_00052	GCA_000344785.1	Uncharacterized FtsW-like protein	putative FtsW-like protein
diphtheriae_00050	GCA_000372085.1_00790	GCA_000372085.1	Uncharacterized FtsW-like protein	putative FtsW-like protein
diphtheriae_00050	GCA_000372385.1_00084	GCA_000372385.1	Uncharacterized FtsW-like protein	putative FtsW-like protein
diphtheriae_00050	GCA_000372445.1_02046	GCA_000372445.1	Uncharacterized FtsW-like protein	putative FtsW-like protein
diphtheriae_00050	GCA_000373805.1_01400	GCA_000373805.1	Uncharacterized FtsW-like protein	putative FtsW-like protein
diphtheriae_00050	GCA_000375365.1_00914	GCA_000375365.1	Uncharacterized FtsW-like protein	putative FtsW-like protein
diphtheriae_00050	GCA_000375525.1_00862	GCA_000375525.1	Uncharacterized FtsW-like protein	putative FtsW-like protein
diphtheriae_00050	GCA_000379425.1_02718	GCA_000379425.1	Uncharacterized FtsW-like protein	putative FtsW-like protein
diphtheriae_00050	GCA_000379705.1_00921	GCA_000379705.1	Uncharacterized FtsW-like protein	putative FtsW-like protein
diphtheriae_00050	GCA_000380545.1_02237	GCA_000380545.1	Uncharacterized FtsW-like protein	putative FtsW-like protein
diphtheriae_00050	GCA_000403725.2_00154	GCA_000403725.2	Uncharacterized FtsW-like protein	putative FtsW-like protein
diphtheriae_00050	GCA_000411375.1_01954	GCA_000411375.1	Uncharacterized FtsW-like protein	putative FtsW-like protein
diphtheriae_00050	GCA_000418365.1_00070	GCA_000418365.1	Uncharacterized FtsW-like protein	putative FtsW-like protein
diphtheriae_00050	GCA_000420605.1_01239	GCA_000420605.1	Uncharacterized FtsW-like protein	putative FtsW-like protein
diphtheriae_00050	GCA_000427865.1_01607	GCA_000427865.1	Uncharacterized FtsW-like protein	putative FtsW-like protein
diphtheriae_00050	GCA_000428805.1_00094	GCA_000428805.1	Uncharacterized FtsW-like protein	putative FtsW-like protein
diphtheriae_00050	GCA_000442645.1_00029	GCA_000442645.1	Uncharacterized FtsW-like protein	putative FtsW-like protein
diphtheriae_00050	GCA_000525655.1_00043	GCA_000525655.1	Uncharacterized FtsW-like protein	putative FtsW-like protein
diphtheriae_00050	GCA_000550785.1_00170	GCA_000550785.1	Uncharacterized FtsW-like protein	putative FtsW-like protein
diphtheriae_00050	GCA_000550805.1_00047	GCA_000550805.1	Uncharacterized FtsW-like protein	putative FtsW-like protein
diphtheriae_00050	GCA_000577555.1_01811	GCA_000577555.1	Uncharacterized FtsW-like protein	putative FtsW-like protein
diphtheriae_00050	GCA_000590555.1_00033	GCA_000590555.1	Uncharacterized FtsW-like protein	putative FtsW-like protein
diphtheriae_00050	GCA_000626675.1_00095	GCA_000626675.1	Uncharacterized FtsW-like protein	putative FtsW-like protein
diphtheriae_00050	GCA_000688415.1_01661	GCA_000688415.1	Uncharacterized FtsW-like protein	putative FtsW-like protein
diphtheriae_00050	GCA_000688435.1_01844	GCA_000688435.1	Uncharacterized FtsW-like protein	putative FtsW-like protein
diphtheriae_00050	GCA_000732945.1_00038	GCA_000732945.1	Uncharacterized FtsW-like protein	putative FtsW-like protein
diphtheriae_00050	GCA_000739455.1_00037	GCA_000739455.1	Uncharacterized FtsW-like protein	putative FtsW-like protein
diphtheriae_00050	GCA_000747315.1_00036	GCA_000747315.1	Uncharacterized FtsW-like protein	putative FtsW-like protein
diphtheriae_00050	GCA_000767055.1_00046	GCA_000767055.1	Uncharacterized FtsW-like protein	putative FtsW-like protein
diphtheriae_00050	GCA_000767255.1_00335	GCA_000767255.1	Uncharacterized FtsW-like protein	putative FtsW-like protein
diphtheriae_00050	GCA_000767685.1_00048	GCA_000767685.1	Uncharacterized FtsW-like protein	putative FtsW-like protein
diphtheriae_00050	GCA_000805675.1_00299	GCA_000805675.1	Uncharacterized FtsW-like protein	putative FtsW-like protein
diphtheriae_00050	GCA_000819445.1_00032	GCA_000819445.1	Uncharacterized FtsW-like protein	putative FtsW-like protein
diphtheriae_00050	GCA_000833575.1_00033	GCA_000833575.1	Uncharacterized FtsW-like protein	putative FtsW-like protein
diphtheriae_00050	GCA_000835165.1_00031	GCA_000835165.1	Uncharacterized FtsW-like protein	putative FtsW-like protein
diphtheriae_00050	GCA_000980815.1_00046	GCA_000980815.1	Uncharacterized FtsW-like protein	putative FtsW-like protein
diphtheriae_00050	GCA_000980835.1_00033	GCA_000980835.1	Uncharacterized FtsW-like protein	putative FtsW-like protein
diphtheriae_00050	GCA_000988235.1_00457	GCA_000988235.1	Uncharacterized FtsW-like protein	putative FtsW-like protein
diphtheriae_00050	GCA_001020985.1_00049	GCA_001020985.1	Uncharacterized FtsW-like protein	putative FtsW-like protein
diphtheriae_00050	GCA_001021025.1_00043	GCA_001021025.1	Uncharacterized FtsW-like protein	putative FtsW-like protein
diphtheriae_00050	GCA_001021045.1_00040	GCA_001021045.1	Uncharacterized FtsW-like protein	putative FtsW-like protein
diphtheriae_00050	GCA_001021065.1_00042	GCA_001021065.1	Uncharacterized FtsW-like protein	putative FtsW-like protein
diphtheriae_00050	GCA_001263755.1_01972	GCA_001263755.1	Uncharacterized FtsW-like protein	putative FtsW-like protein
diphtheriae_00050	GCA_001274895.1_00021	GCA_001274895.1	Uncharacterized FtsW-like protein	putative FtsW-like protein
diphtheriae_00050	GCA_001277995.1_00038	GCA_001277995.1	Uncharacterized FtsW-like protein	putative FtsW-like protein
diphtheriae_00050	GCA_001412085.1_00131	GCA_001412085.1	Uncharacterized FtsW-like protein	putative FtsW-like protein
diphtheriae_00050	GCA_001412105.1_01440	GCA_001412105.1	Uncharacterized FtsW-like protein	putative FtsW-like protein
diphtheriae_00050	GCA_001552395.1_01120	GCA_001552395.1	Uncharacterized FtsW-like protein	putative FtsW-like protein
diphtheriae_00050	GCA_001586235.1_01456	GCA_001586235.1	Uncharacterized FtsW-like protein	putative FtsW-like protein
diphtheriae_00050	GCA_001643015.1_00033	GCA_001643015.1	Uncharacterized FtsW-like protein	putative FtsW-like protein
diphtheriae_00050	GCA_001913265.1_01362	GCA_001913265.1	Uncharacterized FtsW-like protein	putative FtsW-like protein
diphtheriae_00050	GCA_001941345.1_00148	GCA_001941345.1	Uncharacterized FtsW-like protein	putative FtsW-like protein
diphtheriae_00050	GCA_001941445.1_00032	GCA_001941445.1	Uncharacterized FtsW-like protein	putative FtsW-like protein
diphtheriae_00050	GCA_001941465.1_00043	GCA_001941465.1	Uncharacterized FtsW-like protein	putative FtsW-like protein
diphtheriae_00050	GCA_001941485.1_00036	GCA_001941485.1	Uncharacterized FtsW-like protein	putative FtsW-like protein
diphtheriae_00050	GCA_001941505.1_00024	GCA_001941505.1	Uncharacterized FtsW-like protein	putative FtsW-like protein
diphtheriae_00050	GCA_001941565.1_00031	GCA_001941565.1	Uncharacterized FtsW-like protein	putative FtsW-like protein
diphtheriae_00050	GCA_002154655.1_01675	GCA_002154655.1	Uncharacterized FtsW-like protein	putative FtsW-like protein
diphtheriae_00050	GCA_002155265.1_00038	GCA_002155265.1	Uncharacterized FtsW-like protein	putative FtsW-like protein
diphtheriae_00050	GCA_002273005.1_00275	GCA_002273005.1	Uncharacterized FtsW-like protein	putative FtsW-like protein
diphtheriae_00050	GCA_002287505.1_00032	GCA_002287505.1	Uncharacterized FtsW-like protein	putative FtsW-like protein
diphtheriae_00050	GCA_002355155.1_00044	GCA_002355155.1	Uncharacterized FtsW-like protein	putative FtsW-like protein
diphtheriae_00050	GCA_002563965.1_00679	GCA_002563965.1	Uncharacterized FtsW-like protein	putative FtsW-like protein
diphtheriae_00050	GCA_002847405.1_00051	GCA_002847405.1	Uncharacterized FtsW-like protein	putative FtsW-like protein
diphtheriae_00050	GCA_003065405.1_00033	GCA_003065405.1	Uncharacterized FtsW-like protein	putative FtsW-like protein
diphtheriae_00050	GCA_003070865.1_00043	GCA_003070865.1	Uncharacterized FtsW-like protein	putative FtsW-like protein
diphtheriae_00050	GCA_003285565.1_01038	GCA_003285565.1	Uncharacterized FtsW-like protein	putative FtsW-like protein
diphtheriae_00050	GCA_003641245.1_01823	GCA_003641245.1	Uncharacterized FtsW-like protein	putative FtsW-like protein
diphtheriae_00050	GCA_003693265.1_01419	GCA_003693265.1	Uncharacterized FtsW-like protein	putative FtsW-like protein
diphtheriae_00050	GCA_003716585.1_01989	GCA_003716585.1	Uncharacterized FtsW-like protein	putative FtsW-like protein
diphtheriae_00050	GCA_003813965.1_00031	GCA_003813965.1	Uncharacterized FtsW-like protein	putative FtsW-like protein
diphtheriae_00050	GCA_003813985.1_00032	GCA_003813985.1	Uncharacterized FtsW-like protein	putative FtsW-like protein
diphtheriae_00050	GCA_003814005.1_00030	GCA_003814005.1	Uncharacterized FtsW-like protein	putative FtsW-like protein
diphtheriae_00050	GCA_004114895.1_00030	GCA_004114895.1	Uncharacterized FtsW-like protein	putative FtsW-like protein
diphtheriae_00050	GCA_004382825.2_01049	GCA_004382825.2	Uncharacterized FtsW-like protein	putative FtsW-like protein
diphtheriae_00050	GCA_004795735.1_00041	GCA_004795735.1	Uncharacterized FtsW-like protein	putative FtsW-like protein
diphtheriae_00050	GCA_006334925.1_01755	GCA_006334925.1	Uncharacterized FtsW-like protein	putative FtsW-like protein
diphtheriae_00050	GCA_006539825.1_02920	GCA_006539825.1	Uncharacterized FtsW-like protein	putative FtsW-like protein
diphtheriae_00050	GCA_007641235.1_00774	GCA_007641235.1	Uncharacterized FtsW-like protein	putative FtsW-like protein
diphtheriae_00050	GCA_007859215.1_01151	GCA_007859215.1	Uncharacterized FtsW-like protein	putative FtsW-like protein
diphtheriae_00050	GCA_007970465.1_01884	GCA_007970465.1	Uncharacterized FtsW-like protein	putative FtsW-like protein
diphtheriae_00050	GCA_008693065.1_00915	GCA_008693065.1	Uncharacterized FtsW-like protein	putative FtsW-like protein
diphtheriae_00050	GCA_008930985.1_01869	GCA_008930985.1	Uncharacterized FtsW-like protein	putative FtsW-like protein
diphtheriae_00050	GCA_008931025.1_01550	GCA_008931025.1	Uncharacterized FtsW-like protein	putative FtsW-like protein
diphtheriae_00050	GCA_011038645.2_00034	GCA_011038645.2	Uncharacterized FtsW-like protein	putative FtsW-like protein
diphtheriae_00050	GCA_011038655.2_00045	GCA_011038655.2	Uncharacterized FtsW-like protein	putative FtsW-like protein
diphtheriae_00050	GCA_011612265.2_02399	GCA_011612265.2	Uncharacterized FtsW-like protein	putative FtsW-like protein
diphtheriae_00050	GCA_012396315.1_02111	GCA_012396315.1	Uncharacterized FtsW-like protein	putative FtsW-like protein
diphtheriae_00050	GCA_013408445.1_01752	GCA_013408445.1	Uncharacterized FtsW-like protein	putative FtsW-like protein
diphtheriae_00050	GCA_013410305.1_01948	GCA_013410305.1	Uncharacterized FtsW-like protein	putative FtsW-like protein
diphtheriae_00050	GCA_013978595.1_01733	GCA_013978595.1	Uncharacterized FtsW-like protein	putative FtsW-like protein
diphtheriae_00050	GCA_014217255.1_01185	GCA_014217255.1	Uncharacterized FtsW-like protein	putative FtsW-like protein
diphtheriae_00050	GCA_014262665.1_00035	GCA_014262665.1	Uncharacterized FtsW-like protein	putative FtsW-like protein
diphtheriae_00050	GCA_015351335.1_00838	GCA_015351335.1	Uncharacterized FtsW-like protein	putative FtsW-like protein
diphtheriae_00050	GCA_015752125.1_01651	GCA_015752125.1	Uncharacterized FtsW-like protein	putative FtsW-like protein
diphtheriae_00050	GCA_016628615.2_01919	GCA_016628615.2	Uncharacterized FtsW-like protein	putative FtsW-like protein
diphtheriae_00050	GCA_016728725.1_01552	GCA_016728725.1	Uncharacterized FtsW-like protein	putative FtsW-like protein
diphtheriae_00050	GCA_016785885.1_00162	GCA_016785885.1	Uncharacterized FtsW-like protein	putative FtsW-like protein
diphtheriae_00050	GCA_017876455.1_00052	GCA_017876455.1	Uncharacterized FtsW-like protein	putative FtsW-like protein
diphtheriae_00050	GCA_900049755.1_01313	GCA_900049755.1	Uncharacterized FtsW-like protein	putative FtsW-like protein
diphtheriae_00050	GCA_900078305.2_01490	GCA_900078305.2	Uncharacterized FtsW-like protein	putative FtsW-like protein
diphtheriae_00050	GCA_900092335.1_00726	GCA_900092335.1	Uncharacterized FtsW-like protein	putative FtsW-like protein
diphtheriae_00050	GCA_900103625.1_01634	GCA_900103625.1	Uncharacterized FtsW-like protein	putative FtsW-like protein
diphtheriae_00050	GCA_900105505.1_01026	GCA_900105505.1	Uncharacterized FtsW-like protein	putative FtsW-like protein
diphtheriae_00050	GCA_900113445.1_02194	GCA_900113445.1	Uncharacterized FtsW-like protein	putative FtsW-like protein
diphtheriae_00050	GCA_900155535.1_00681	GCA_900155535.1	Uncharacterized FtsW-like protein	putative FtsW-like protein
diphtheriae_00050	GCA_900156665.1_01785	GCA_900156665.1	Uncharacterized FtsW-like protein	putative FtsW-like protein
diphtheriae_00050	GCA_900169525.1_00352	GCA_900169525.1	Uncharacterized FtsW-like protein	putative FtsW-like protein
diphtheriae_00050	GCA_900176155.1_01148	GCA_900176155.1	Uncharacterized FtsW-like protein	putative FtsW-like protein
diphtheriae_00050	GCA_900176865.1_00645	GCA_900176865.1	Uncharacterized FtsW-like protein	putative FtsW-like protein
diphtheriae_00050	GCA_900177745.1_02065	GCA_900177745.1	Uncharacterized FtsW-like protein	putative FtsW-like protein
diphtheriae_00050	GCA_900187135.1_01365	GCA_900187135.1	Uncharacterized FtsW-like protein	putative FtsW-like protein
diphtheriae_00050	GCA_900187215.1_00103	GCA_900187215.1	Uncharacterized FtsW-like protein	putative FtsW-like protein
diphtheriae_00050	GCA_900187235.1_01536	GCA_900187235.1	Uncharacterized FtsW-like protein	putative FtsW-like protein
diphtheriae_00050	GCA_900187295.1_02539	GCA_900187295.1	Uncharacterized FtsW-like protein	putative FtsW-like protein
diphtheriae_00050	GCA_900205605.1_01894	GCA_900205605.1	Uncharacterized FtsW-like protein	putative FtsW-like protein
diphtheriae_00050	GCA_900232865.1_01749	GCA_900232865.1	Uncharacterized FtsW-like protein	putative FtsW-like protein
diphtheriae_00050	GCA_900411315.1_01334	GCA_900411315.1	Uncharacterized FtsW-like protein	putative FtsW-like protein
diphtheriae_00050	GCA_900447205.1_01050	GCA_900447205.1	Uncharacterized FtsW-like protein	putative FtsW-like protein
diphtheriae_00050	GCA_900447675.1_00061	GCA_900447675.1	Uncharacterized FtsW-like protein	putative FtsW-like protein
diphtheriae_00050	GCA_900461185.1_01957	GCA_900461185.1	Uncharacterized FtsW-like protein	putative FtsW-like protein
diphtheriae_00050	GCA_900478035.1_00846	GCA_900478035.1	Uncharacterized FtsW-like protein	putative FtsW-like protein
diphtheriae_00050	GCA_900478045.1_02494	GCA_900478045.1	Uncharacterized FtsW-like protein	putative FtsW-like protein
diphtheriae_00050	GCA_900626215.1_01720	GCA_900626215.1	Uncharacterized FtsW-like protein	putative FtsW-like protein
diphtheriae_00050	GCA_900637825.1_00038	GCA_900637825.1	Uncharacterized FtsW-like protein	putative FtsW-like protein
diphtheriae_00050	GCA_902702935.1_00087	GCA_902702935.1	Uncharacterized FtsW-like protein	putative FtsW-like protein
diphtheriae_00052	GCA_000011305.1_00038	GCA_000011305.1	PP2C-family Ser/Thr phosphatase	PP2C-family Ser/Thr phosphatase
diphtheriae_00052	GCA_000022905.1_00039	GCA_000022905.1	PP2C-family Ser/Thr phosphatase	PP2C-family Ser/Thr phosphatase
diphtheriae_00052	GCA_000023145.1_00139	GCA_000023145.1	PP2C-family Ser/Thr phosphatase	PP2C-family Ser/Thr phosphatase
diphtheriae_00052	GCA_000143825.1_00548	GCA_000143825.1	PP2C-family Ser/Thr phosphatase	PP2C-family Ser/Thr phosphatase
diphtheriae_00052	GCA_000156615.2_02460	GCA_000156615.2	PP2C-family Ser/Thr phosphatase	PP2C-family Ser/Thr phosphatase
diphtheriae_00052	GCA_000159115.1_01628	GCA_000159115.1	PP2C-family Ser/Thr phosphatase	PP2C-family Ser/Thr phosphatase
diphtheriae_00052	GCA_000159635.1_01756	GCA_000159635.1	PP2C-family Ser/Thr phosphatase	PP2C-family Ser/Thr phosphatase
diphtheriae_00052	GCA_000163435.1_02159	GCA_000163435.1	PP2C-family Ser/Thr phosphatase	PP2C-family Ser/Thr phosphatase
diphtheriae_00052	GCA_000164115.1_01737	GCA_000164115.1	PP2C-family Ser/Thr phosphatase	PP2C-family Ser/Thr phosphatase
diphtheriae_00052	GCA_000177535.2_00049	GCA_000177535.2	PP2C-family Ser/Thr phosphatase	PP2C-family Ser/Thr phosphatase
diphtheriae_00052	GCA_000195815.1_00052	GCA_000195815.1	PP2C-family Ser/Thr phosphatase	PP2C-family Ser/Thr phosphatase
diphtheriae_00052	GCA_000296405.1_01766	GCA_000296405.1	PP2C-family Ser/Thr phosphatase	PP2C-family Ser/Thr phosphatase
diphtheriae_00052	GCA_000312345.1_00764	GCA_000312345.1	PP2C-family Ser/Thr phosphatase	PP2C-family Ser/Thr phosphatase
diphtheriae_00052	GCA_000344785.1_00053	GCA_000344785.1	PP2C-family Ser/Thr phosphatase	PP2C-family Ser/Thr phosphatase
diphtheriae_00052	GCA_000372085.1_00791	GCA_000372085.1	PP2C-family Ser/Thr phosphatase	PP2C-family Ser/Thr phosphatase
diphtheriae_00052	GCA_000372385.1_00085	GCA_000372385.1	PP2C-family Ser/Thr phosphatase	PP2C-family Ser/Thr phosphatase
diphtheriae_00052	GCA_000372445.1_02047	GCA_000372445.1	PP2C-family Ser/Thr phosphatase	PP2C-family Ser/Thr phosphatase
diphtheriae_00052	GCA_000373805.1_01399	GCA_000373805.1	PP2C-family Ser/Thr phosphatase	PP2C-family Ser/Thr phosphatase
diphtheriae_00052	GCA_000375365.1_00915	GCA_000375365.1	PP2C-family Ser/Thr phosphatase	PP2C-family Ser/Thr phosphatase
diphtheriae_00052	GCA_000375525.1_00861	GCA_000375525.1	PP2C-family Ser/Thr phosphatase	PP2C-family Ser/Thr phosphatase
diphtheriae_00052	GCA_000379425.1_02717	GCA_000379425.1	PP2C-family Ser/Thr phosphatase	PP2C-family Ser/Thr phosphatase
diphtheriae_00052	GCA_000379705.1_00922	GCA_000379705.1	PP2C-family Ser/Thr phosphatase	PP2C-family Ser/Thr phosphatase
diphtheriae_00052	GCA_000380545.1_02236	GCA_000380545.1	PP2C-family Ser/Thr phosphatase	PP2C-family Ser/Thr phosphatase
diphtheriae_00052	GCA_000403725.2_00155	GCA_000403725.2	PP2C-family Ser/Thr phosphatase	PP2C-family Ser/Thr phosphatase
diphtheriae_00052	GCA_000411375.1_01955	GCA_000411375.1	PP2C-family Ser/Thr phosphatase	PP2C-family Ser/Thr phosphatase
diphtheriae_00052	GCA_000418365.1_00071	GCA_000418365.1	PP2C-family Ser/Thr phosphatase	hypothetical protein
diphtheriae_00052	GCA_000420605.1_01240	GCA_000420605.1	PP2C-family Ser/Thr phosphatase	PP2C-family Ser/Thr phosphatase
diphtheriae_00052	GCA_000427865.1_01608	GCA_000427865.1	PP2C-family Ser/Thr phosphatase	PP2C-family Ser/Thr phosphatase
diphtheriae_00052	GCA_000428805.1_00095	GCA_000428805.1	PP2C-family Ser/Thr phosphatase	PP2C-family Ser/Thr phosphatase
diphtheriae_00052	GCA_000442645.1_00030	GCA_000442645.1	PP2C-family Ser/Thr phosphatase	PP2C-family Ser/Thr phosphatase
diphtheriae_00052	GCA_000525655.1_00044	GCA_000525655.1	PP2C-family Ser/Thr phosphatase	PP2C-family Ser/Thr phosphatase
diphtheriae_00052	GCA_000550785.1_00171	GCA_000550785.1	PP2C-family Ser/Thr phosphatase	hypothetical protein
diphtheriae_00052	GCA_000550805.1_00048	GCA_000550805.1	PP2C-family Ser/Thr phosphatase	PP2C-family Ser/Thr phosphatase
diphtheriae_00052	GCA_000577555.1_01810	GCA_000577555.1	PP2C-family Ser/Thr phosphatase	PP2C-family Ser/Thr phosphatase
diphtheriae_00052	GCA_000590555.1_00034	GCA_000590555.1	PP2C-family Ser/Thr phosphatase	PP2C-family Ser/Thr phosphatase
diphtheriae_00052	GCA_000626675.1_00096	GCA_000626675.1	PP2C-family Ser/Thr phosphatase	hypothetical protein
diphtheriae_00052	GCA_000688415.1_01662	GCA_000688415.1	PP2C-family Ser/Thr phosphatase	PP2C-family Ser/Thr phosphatase
diphtheriae_00052	GCA_000688435.1_01845	GCA_000688435.1	PP2C-family Ser/Thr phosphatase	PP2C-family Ser/Thr phosphatase
diphtheriae_00052	GCA_000732945.1_00039	GCA_000732945.1	PP2C-family Ser/Thr phosphatase	PP2C-family Ser/Thr phosphatase
diphtheriae_00052	GCA_000739455.1_00038	GCA_000739455.1	PP2C-family Ser/Thr phosphatase	PP2C-family Ser/Thr phosphatase
diphtheriae_00052	GCA_000747315.1_00037	GCA_000747315.1	PP2C-family Ser/Thr phosphatase	PP2C-family Ser/Thr phosphatase
diphtheriae_00052	GCA_000767055.1_00047	GCA_000767055.1	PP2C-family Ser/Thr phosphatase	PP2C-family Ser/Thr phosphatase
diphtheriae_00052	GCA_000767255.1_00336	GCA_000767255.1	PP2C-family Ser/Thr phosphatase	PP2C-family Ser/Thr phosphatase
diphtheriae_00052	GCA_000767685.1_00049	GCA_000767685.1	PP2C-family Ser/Thr phosphatase	PP2C-family Ser/Thr phosphatase
diphtheriae_00052	GCA_000805675.1_00300	GCA_000805675.1	PP2C-family Ser/Thr phosphatase	PP2C-family Ser/Thr phosphatase
diphtheriae_00052	GCA_000819445.1_00033	GCA_000819445.1	PP2C-family Ser/Thr phosphatase	PP2C-family Ser/Thr phosphatase
diphtheriae_00052	GCA_000833575.1_00034	GCA_000833575.1	PP2C-family Ser/Thr phosphatase	PP2C-family Ser/Thr phosphatase
diphtheriae_00052	GCA_000835165.1_00032	GCA_000835165.1	PP2C-family Ser/Thr phosphatase	PP2C-family Ser/Thr phosphatase
diphtheriae_00052	GCA_000980815.1_00047	GCA_000980815.1	PP2C-family Ser/Thr phosphatase	PP2C-family Ser/Thr phosphatase
diphtheriae_00052	GCA_000980835.1_00034	GCA_000980835.1	PP2C-family Ser/Thr phosphatase	PP2C-family Ser/Thr phosphatase
diphtheriae_00052	GCA_000988235.1_00459	GCA_000988235.1	PP2C-family Ser/Thr phosphatase	PP2C-family Ser/Thr phosphatase
diphtheriae_00052	GCA_001020985.1_00050	GCA_001020985.1	PP2C-family Ser/Thr phosphatase	PP2C-family Ser/Thr phosphatase
diphtheriae_00052	GCA_001021025.1_00044	GCA_001021025.1	PP2C-family Ser/Thr phosphatase	PP2C-family Ser/Thr phosphatase
diphtheriae_00052	GCA_001021045.1_00041	GCA_001021045.1	PP2C-family Ser/Thr phosphatase	PP2C-family Ser/Thr phosphatase
diphtheriae_00052	GCA_001021065.1_00043	GCA_001021065.1	PP2C-family Ser/Thr phosphatase	PP2C-family Ser/Thr phosphatase
diphtheriae_00052	GCA_001263755.1_01971	GCA_001263755.1	PP2C-family Ser/Thr phosphatase	PP2C-family Ser/Thr phosphatase
diphtheriae_00052	GCA_001274895.1_00022	GCA_001274895.1	PP2C-family Ser/Thr phosphatase	PP2C-family Ser/Thr phosphatase
diphtheriae_00052	GCA_001277995.1_00039	GCA_001277995.1	PP2C-family Ser/Thr phosphatase	PP2C-family Ser/Thr phosphatase
diphtheriae_00052	GCA_001412085.1_00132	GCA_001412085.1	PP2C-family Ser/Thr phosphatase	PP2C-family Ser/Thr phosphatase
diphtheriae_00052	GCA_001412105.1_01439	GCA_001412105.1	PP2C-family Ser/Thr phosphatase	PP2C-family Ser/Thr phosphatase
diphtheriae_00052	GCA_001552395.1_01121	GCA_001552395.1	PP2C-family Ser/Thr phosphatase	PP2C-family Ser/Thr phosphatase
diphtheriae_00052	GCA_001586235.1_01455	GCA_001586235.1	PP2C-family Ser/Thr phosphatase	PP2C-family Ser/Thr phosphatase
diphtheriae_00052	GCA_001643015.1_00034	GCA_001643015.1	PP2C-family Ser/Thr phosphatase	PP2C-family Ser/Thr phosphatase
diphtheriae_00052	GCA_001913265.1_01363	GCA_001913265.1	PP2C-family Ser/Thr phosphatase	PP2C-family Ser/Thr phosphatase
diphtheriae_00052	GCA_001941345.1_00149	GCA_001941345.1	PP2C-family Ser/Thr phosphatase	PP2C-family Ser/Thr phosphatase
diphtheriae_00052	GCA_001941445.1_00033	GCA_001941445.1	PP2C-family Ser/Thr phosphatase	PP2C-family Ser/Thr phosphatase
diphtheriae_00052	GCA_001941465.1_00044	GCA_001941465.1	PP2C-family Ser/Thr phosphatase	PP2C-family Ser/Thr phosphatase
diphtheriae_00052	GCA_001941485.1_00037	GCA_001941485.1	PP2C-family Ser/Thr phosphatase	hypothetical protein
diphtheriae_00052	GCA_001941505.1_00025	GCA_001941505.1	PP2C-family Ser/Thr phosphatase	PP2C-family Ser/Thr phosphatase
diphtheriae_00052	GCA_001941565.1_00032	GCA_001941565.1	PP2C-family Ser/Thr phosphatase	PP2C-family Ser/Thr phosphatase
diphtheriae_00052	GCA_002154655.1_01676	GCA_002154655.1	PP2C-family Ser/Thr phosphatase	PP2C-family Ser/Thr phosphatase
diphtheriae_00052	GCA_002155265.1_00039	GCA_002155265.1	PP2C-family Ser/Thr phosphatase	PP2C-family Ser/Thr phosphatase
diphtheriae_00052	GCA_002273005.1_00274	GCA_002273005.1	PP2C-family Ser/Thr phosphatase	PP2C-family Ser/Thr phosphatase
diphtheriae_00052	GCA_002287505.1_00033	GCA_002287505.1	PP2C-family Ser/Thr phosphatase	PP2C-family Ser/Thr phosphatase
diphtheriae_00052	GCA_002355155.1_00045	GCA_002355155.1	PP2C-family Ser/Thr phosphatase	PP2C-family Ser/Thr phosphatase
diphtheriae_00052	GCA_002563965.1_00678	GCA_002563965.1	PP2C-family Ser/Thr phosphatase	PP2C-family Ser/Thr phosphatase
diphtheriae_00052	GCA_002847405.1_00052	GCA_002847405.1	PP2C-family Ser/Thr phosphatase	PP2C-family Ser/Thr phosphatase
diphtheriae_00052	GCA_003065405.1_00034	GCA_003065405.1	PP2C-family Ser/Thr phosphatase	PP2C-family Ser/Thr phosphatase
diphtheriae_00052	GCA_003070865.1_00044	GCA_003070865.1	PP2C-family Ser/Thr phosphatase	PP2C-family Ser/Thr phosphatase
diphtheriae_00052	GCA_003285565.1_01037	GCA_003285565.1	PP2C-family Ser/Thr phosphatase	hypothetical protein
diphtheriae_00052	GCA_003641245.1_01822	GCA_003641245.1	PP2C-family Ser/Thr phosphatase	PP2C-family Ser/Thr phosphatase
diphtheriae_00052	GCA_003693265.1_01418	GCA_003693265.1	PP2C-family Ser/Thr phosphatase	PP2C-family Ser/Thr phosphatase
diphtheriae_00052	GCA_003716585.1_01990	GCA_003716585.1	PP2C-family Ser/Thr phosphatase	PP2C-family Ser/Thr phosphatase
diphtheriae_00052	GCA_003813965.1_00030	GCA_003813965.1	PP2C-family Ser/Thr phosphatase	PP2C-family Ser/Thr phosphatase
diphtheriae_00052	GCA_003813985.1_00033	GCA_003813985.1	PP2C-family Ser/Thr phosphatase	PP2C-family Ser/Thr phosphatase
diphtheriae_00052	GCA_003814005.1_00031	GCA_003814005.1	PP2C-family Ser/Thr phosphatase	PP2C-family Ser/Thr phosphatase
diphtheriae_00052	GCA_004114895.1_00031	GCA_004114895.1	PP2C-family Ser/Thr phosphatase	PP2C-family Ser/Thr phosphatase
diphtheriae_00052	GCA_004382825.2_01050	GCA_004382825.2	PP2C-family Ser/Thr phosphatase	PP2C-family Ser/Thr phosphatase
diphtheriae_00052	GCA_004795735.1_00042	GCA_004795735.1	PP2C-family Ser/Thr phosphatase	hypothetical protein
diphtheriae_00052	GCA_006334925.1_01754	GCA_006334925.1	PP2C-family Ser/Thr phosphatase	PP2C-family Ser/Thr phosphatase
diphtheriae_00052	GCA_006539825.1_02919	GCA_006539825.1	PP2C-family Ser/Thr phosphatase	hypothetical protein
diphtheriae_00052	GCA_007641235.1_00773	GCA_007641235.1	PP2C-family Ser/Thr phosphatase	PP2C-family Ser/Thr phosphatase
diphtheriae_00052	GCA_007859215.1_01150	GCA_007859215.1	PP2C-family Ser/Thr phosphatase	PP2C-family Ser/Thr phosphatase
diphtheriae_00052	GCA_007970465.1_01883	GCA_007970465.1	PP2C-family Ser/Thr phosphatase	hypothetical protein
diphtheriae_00052	GCA_008693065.1_00916	GCA_008693065.1	PP2C-family Ser/Thr phosphatase	PP2C-family Ser/Thr phosphatase
diphtheriae_00052	GCA_008930985.1_01870	GCA_008930985.1	PP2C-family Ser/Thr phosphatase	PP2C-family Ser/Thr phosphatase
diphtheriae_00052	GCA_008931025.1_01549	GCA_008931025.1	PP2C-family Ser/Thr phosphatase	PP2C-family Ser/Thr phosphatase
diphtheriae_00052	GCA_011038645.2_00035	GCA_011038645.2	PP2C-family Ser/Thr phosphatase	PP2C-family Ser/Thr phosphatase
diphtheriae_00052	GCA_011038655.2_00046	GCA_011038655.2	PP2C-family Ser/Thr phosphatase	hypothetical protein
diphtheriae_00052	GCA_011612265.2_02398	GCA_011612265.2	PP2C-family Ser/Thr phosphatase	hypothetical protein
diphtheriae_00052	GCA_012396315.1_02110	GCA_012396315.1	PP2C-family Ser/Thr phosphatase	PP2C-family Ser/Thr phosphatase
diphtheriae_00052	GCA_013408445.1_01753	GCA_013408445.1	PP2C-family Ser/Thr phosphatase	PP2C-family Ser/Thr phosphatase
diphtheriae_00052	GCA_013410305.1_01949	GCA_013410305.1	PP2C-family Ser/Thr phosphatase	PP2C-family Ser/Thr phosphatase
diphtheriae_00052	GCA_013978595.1_01734	GCA_013978595.1	PP2C-family Ser/Thr phosphatase	PP2C-family Ser/Thr phosphatase
diphtheriae_00052	GCA_014217255.1_01186	GCA_014217255.1	PP2C-family Ser/Thr phosphatase	PP2C-family Ser/Thr phosphatase
diphtheriae_00052	GCA_014262665.1_00036	GCA_014262665.1	PP2C-family Ser/Thr phosphatase	PP2C-family Ser/Thr phosphatase
diphtheriae_00052	GCA_015351335.1_00839	GCA_015351335.1	PP2C-family Ser/Thr phosphatase	PP2C-family Ser/Thr phosphatase
diphtheriae_00052	GCA_015752125.1_01650	GCA_015752125.1	PP2C-family Ser/Thr phosphatase	PP2C-family Ser/Thr phosphatase
diphtheriae_00052	GCA_016628615.2_01918	GCA_016628615.2	PP2C-family Ser/Thr phosphatase	PP2C-family Ser/Thr phosphatase
diphtheriae_00052	GCA_016728725.1_01553	GCA_016728725.1	PP2C-family Ser/Thr phosphatase	PP2C-family Ser/Thr phosphatase
diphtheriae_00052	GCA_016785885.1_00163	GCA_016785885.1	PP2C-family Ser/Thr phosphatase	PP2C-family Ser/Thr phosphatase
diphtheriae_00052	GCA_017876455.1_00051	GCA_017876455.1	PP2C-family Ser/Thr phosphatase	PP2C-family Ser/Thr phosphatase
diphtheriae_00052	GCA_900049755.1_01312	GCA_900049755.1	PP2C-family Ser/Thr phosphatase	hypothetical protein
diphtheriae_00052	GCA_900078305.2_01491	GCA_900078305.2	PP2C-family Ser/Thr phosphatase	PP2C-family Ser/Thr phosphatase
diphtheriae_00052	GCA_900092335.1_00725	GCA_900092335.1	PP2C-family Ser/Thr phosphatase	PP2C-family Ser/Thr phosphatase
diphtheriae_00052	GCA_900103625.1_01635	GCA_900103625.1	PP2C-family Ser/Thr phosphatase	PP2C-family Ser/Thr phosphatase
diphtheriae_00052	GCA_900105505.1_01027	GCA_900105505.1	PP2C-family Ser/Thr phosphatase	PP2C-family Ser/Thr phosphatase
diphtheriae_00052	GCA_900113445.1_02193	GCA_900113445.1	PP2C-family Ser/Thr phosphatase	PP2C-family Ser/Thr phosphatase
diphtheriae_00052	GCA_900155535.1_00682	GCA_900155535.1	PP2C-family Ser/Thr phosphatase	PP2C-family Ser/Thr phosphatase
diphtheriae_00052	GCA_900156665.1_01784	GCA_900156665.1	PP2C-family Ser/Thr phosphatase	PP2C-family Ser/Thr phosphatase
diphtheriae_00052	GCA_900169525.1_00353	GCA_900169525.1	PP2C-family Ser/Thr phosphatase	PP2C-family Ser/Thr phosphatase
diphtheriae_00052	GCA_900176155.1_01149	GCA_900176155.1	PP2C-family Ser/Thr phosphatase	PP2C-family Ser/Thr phosphatase
diphtheriae_00052	GCA_900176865.1_00644	GCA_900176865.1	PP2C-family Ser/Thr phosphatase	PP2C-family Ser/Thr phosphatase
diphtheriae_00052	GCA_900177745.1_02064	GCA_900177745.1	PP2C-family Ser/Thr phosphatase	PP2C-family Ser/Thr phosphatase
diphtheriae_00052	GCA_900187135.1_01366	GCA_900187135.1	PP2C-family Ser/Thr phosphatase	PP2C-family Ser/Thr phosphatase
diphtheriae_00052	GCA_900187215.1_00104	GCA_900187215.1	PP2C-family Ser/Thr phosphatase	PP2C-family Ser/Thr phosphatase
diphtheriae_00052	GCA_900187235.1_01537	GCA_900187235.1	PP2C-family Ser/Thr phosphatase	PP2C-family Ser/Thr phosphatase
diphtheriae_00052	GCA_900187295.1_02538	GCA_900187295.1	PP2C-family Ser/Thr phosphatase	PP2C-family Ser/Thr phosphatase
diphtheriae_00052	GCA_900205605.1_01895	GCA_900205605.1	PP2C-family Ser/Thr phosphatase	PP2C-family Ser/Thr phosphatase
diphtheriae_00052	GCA_900232865.1_01750	GCA_900232865.1	PP2C-family Ser/Thr phosphatase	PP2C-family Ser/Thr phosphatase
diphtheriae_00052	GCA_900447205.1_01051	GCA_900447205.1	PP2C-family Ser/Thr phosphatase	PP2C-family Ser/Thr phosphatase
diphtheriae_00052	GCA_900447675.1_00062	GCA_900447675.1	PP2C-family Ser/Thr phosphatase	PP2C-family Ser/Thr phosphatase
diphtheriae_00052	GCA_900461185.1_01956	GCA_900461185.1	PP2C-family Ser/Thr phosphatase	PP2C-family Ser/Thr phosphatase
diphtheriae_00052	GCA_900478035.1_00847	GCA_900478035.1	PP2C-family Ser/Thr phosphatase	PP2C-family Ser/Thr phosphatase
diphtheriae_00052	GCA_900478045.1_02493	GCA_900478045.1	PP2C-family Ser/Thr phosphatase	PP2C-family Ser/Thr phosphatase
diphtheriae_00052	GCA_900637825.1_00039	GCA_900637825.1	PP2C-family Ser/Thr phosphatase	PP2C-family Ser/Thr phosphatase
diphtheriae_00052	GCA_902702935.1_00088	GCA_902702935.1	PP2C-family Ser/Thr phosphatase	PP2C-family Ser/Thr phosphatase
diphtheriae_00053	GCA_000011305.1_00039	GCA_000011305.1	FHA domain-containing protein FhaB	FHA domain-containing protein FhaB
diphtheriae_00053	GCA_000022905.1_00040	GCA_000022905.1	FHA domain-containing protein FhaB	FHA domain-containing protein FhaB
diphtheriae_00053	GCA_000023145.1_00140	GCA_000023145.1	FHA domain-containing protein FhaB	FHA domain-containing protein FhaB
diphtheriae_00053	GCA_000143825.1_00547	GCA_000143825.1	FHA domain-containing protein FhaB	FHA domain-containing protein FhaB
diphtheriae_00053	GCA_000156615.2_02461	GCA_000156615.2	FHA domain-containing protein FhaB	FHA domain-containing protein FhaB
diphtheriae_00053	GCA_000159115.1_01629	GCA_000159115.1	FHA domain-containing protein FhaB	FHA domain-containing protein FhaB
diphtheriae_00053	GCA_000159635.1_01757	GCA_000159635.1	FHA domain-containing protein FhaB	FHA domain-containing protein FhaB
diphtheriae_00053	GCA_000163435.1_02160	GCA_000163435.1	FHA domain-containing protein FhaB	FHA domain-containing protein FhaB
diphtheriae_00053	GCA_000164115.1_01736	GCA_000164115.1	FHA domain-containing protein FhaB	FHA domain-containing protein FhaB
diphtheriae_00053	GCA_000177535.2_00050	GCA_000177535.2	FHA domain-containing protein FhaB	FHA domain-containing protein FhaB
diphtheriae_00053	GCA_000183325.2_01051	GCA_000183325.2	FHA domain-containing protein FhaB	Oxoglutarate dehydrogenase inhibitor
diphtheriae_00053	GCA_000195815.1_00053	GCA_000195815.1	FHA domain-containing protein FhaB	FHA domain-containing protein FhaB
diphtheriae_00053	GCA_000296405.1_01765	GCA_000296405.1	FHA domain-containing protein FhaB	FHA domain-containing protein FhaB
diphtheriae_00053	GCA_000312345.1_00765	GCA_000312345.1	FHA domain-containing protein FhaB	FHA domain-containing protein FhaB
diphtheriae_00053	GCA_000344785.1_00054	GCA_000344785.1	FHA domain-containing protein FhaB	FHA domain-containing protein FhaB
diphtheriae_00053	GCA_000372085.1_00792	GCA_000372085.1	FHA domain-containing protein FhaB	FHA domain-containing protein FhaB
diphtheriae_00053	GCA_000372385.1_00086	GCA_000372385.1	FHA domain-containing protein FhaB	FHA domain-containing protein FhaB
diphtheriae_00053	GCA_000372445.1_02048	GCA_000372445.1	FHA domain-containing protein FhaB	hypothetical protein
diphtheriae_00053	GCA_000373805.1_01398	GCA_000373805.1	FHA domain-containing protein FhaB	FHA domain-containing protein FhaB
diphtheriae_00053	GCA_000375365.1_00916	GCA_000375365.1	FHA domain-containing protein FhaB	FHA domain-containing protein FhaB
diphtheriae_00053	GCA_000375525.1_00860	GCA_000375525.1	FHA domain-containing protein FhaB	FHA domain-containing protein FhaB
diphtheriae_00053	GCA_000379425.1_02716	GCA_000379425.1	FHA domain-containing protein FhaB	FHA domain-containing protein FhaB
diphtheriae_00053	GCA_000379705.1_00923	GCA_000379705.1	FHA domain-containing protein FhaB	FHA domain-containing protein FhaB
diphtheriae_00053	GCA_000380545.1_02235	GCA_000380545.1	FHA domain-containing protein FhaB	FHA domain-containing protein FhaB
diphtheriae_00053	GCA_000403725.2_00156	GCA_000403725.2	FHA domain-containing protein FhaB	FHA domain-containing protein FhaB
diphtheriae_00053	GCA_000411375.1_01956	GCA_000411375.1	FHA domain-containing protein FhaB	FHA domain-containing protein FhaB
diphtheriae_00053	GCA_000418365.1_00072	GCA_000418365.1	FHA domain-containing protein FhaB	FHA domain-containing protein FhaB
diphtheriae_00053	GCA_000420605.1_01241	GCA_000420605.1	FHA domain-containing protein FhaB	FHA domain-containing protein FhaB
diphtheriae_00053	GCA_000427865.1_01609	GCA_000427865.1	FHA domain-containing protein FhaB	FHA domain-containing protein FhaB
diphtheriae_00053	GCA_000428805.1_00096	GCA_000428805.1	FHA domain-containing protein FhaB	FHA domain-containing protein FhaB
diphtheriae_00053	GCA_000442645.1_00031	GCA_000442645.1	FHA domain-containing protein FhaB	FHA domain-containing protein FhaB
diphtheriae_00053	GCA_000525655.1_00045	GCA_000525655.1	FHA domain-containing protein FhaB	FHA domain-containing protein FhaB
diphtheriae_00053	GCA_000550785.1_00172	GCA_000550785.1	FHA domain-containing protein FhaB	FHA domain-containing protein FhaB
diphtheriae_00053	GCA_000550805.1_00049	GCA_000550805.1	FHA domain-containing protein FhaB	FHA domain-containing protein FhaB
diphtheriae_00053	GCA_000577555.1_01809	GCA_000577555.1	FHA domain-containing protein FhaB	FHA domain-containing protein FhaB
diphtheriae_00053	GCA_000590555.1_00035	GCA_000590555.1	FHA domain-containing protein FhaB	FHA domain-containing protein FhaB
diphtheriae_00053	GCA_000626675.1_00097	GCA_000626675.1	FHA domain-containing protein FhaB	FHA domain-containing protein FhaB
diphtheriae_00053	GCA_000688415.1_01663	GCA_000688415.1	FHA domain-containing protein FhaB	FHA domain-containing protein FhaB
diphtheriae_00053	GCA_000688435.1_01846	GCA_000688435.1	FHA domain-containing protein FhaB	FHA domain-containing protein FhaB
diphtheriae_00053	GCA_000732945.1_00040	GCA_000732945.1	FHA domain-containing protein FhaB	FHA domain-containing protein FhaB
diphtheriae_00053	GCA_000739455.1_00039	GCA_000739455.1	FHA domain-containing protein FhaB	FHA domain-containing protein FhaB
diphtheriae_00053	GCA_000747315.1_00038	GCA_000747315.1	FHA domain-containing protein FhaB	FHA domain-containing protein FhaB
diphtheriae_00053	GCA_000767055.1_00048	GCA_000767055.1	FHA domain-containing protein FhaB	FHA domain-containing protein FhaB
diphtheriae_00053	GCA_000767255.1_00337	GCA_000767255.1	FHA domain-containing protein FhaB	FHA domain-containing protein FhaB
diphtheriae_00053	GCA_000767685.1_00050	GCA_000767685.1	FHA domain-containing protein FhaB	FHA domain-containing protein FhaB
diphtheriae_00053	GCA_000805675.1_00301	GCA_000805675.1	FHA domain-containing protein FhaB	FHA domain-containing protein FhaB
diphtheriae_00053	GCA_000819445.1_00034	GCA_000819445.1	FHA domain-containing protein FhaB	FHA domain-containing protein FhaB
diphtheriae_00053	GCA_000833575.1_00035	GCA_000833575.1	FHA domain-containing protein FhaB	FHA domain-containing protein FhaB
diphtheriae_00053	GCA_000835165.1_00033	GCA_000835165.1	FHA domain-containing protein FhaB	FHA domain-containing protein FhaB
diphtheriae_00053	GCA_000980815.1_00048	GCA_000980815.1	FHA domain-containing protein FhaB	FHA domain-containing protein FhaB
diphtheriae_00053	GCA_000980835.1_00035	GCA_000980835.1	FHA domain-containing protein FhaB	FHA domain-containing protein FhaB
diphtheriae_00053	GCA_000988235.1_00460	GCA_000988235.1	FHA domain-containing protein FhaB	FHA domain-containing protein FhaB
diphtheriae_00053	GCA_001020985.1_00051	GCA_001020985.1	FHA domain-containing protein FhaB	FHA domain-containing protein FhaB
diphtheriae_00053	GCA_001021025.1_00045	GCA_001021025.1	FHA domain-containing protein FhaB	FHA domain-containing protein FhaB
diphtheriae_00053	GCA_001021045.1_00042	GCA_001021045.1	FHA domain-containing protein FhaB	FHA domain-containing protein FhaB
diphtheriae_00053	GCA_001021065.1_00044	GCA_001021065.1	FHA domain-containing protein FhaB	FHA domain-containing protein FhaB
diphtheriae_00053	GCA_001263755.1_01970	GCA_001263755.1	FHA domain-containing protein FhaB	FHA domain-containing protein FhaB
diphtheriae_00053	GCA_001274895.1_00023	GCA_001274895.1	FHA domain-containing protein FhaB	FHA domain-containing protein FhaB
diphtheriae_00053	GCA_001277995.1_00040	GCA_001277995.1	FHA domain-containing protein FhaB	FHA domain-containing protein FhaB
diphtheriae_00053	GCA_001412085.1_00133	GCA_001412085.1	FHA domain-containing protein FhaB	FHA domain-containing protein FhaB
diphtheriae_00053	GCA_001412105.1_01438	GCA_001412105.1	FHA domain-containing protein FhaB	FHA domain-containing protein FhaB
diphtheriae_00053	GCA_001552395.1_01122	GCA_001552395.1	FHA domain-containing protein FhaB	FHA domain-containing protein FhaB
diphtheriae_00053	GCA_001586235.1_01454	GCA_001586235.1	FHA domain-containing protein FhaB	FHA domain-containing protein FhaB
diphtheriae_00053	GCA_001643015.1_00035	GCA_001643015.1	FHA domain-containing protein FhaB	FHA domain-containing protein FhaB
diphtheriae_00053	GCA_001913265.1_01364	GCA_001913265.1	FHA domain-containing protein FhaB	FHA domain-containing protein FhaB
diphtheriae_00053	GCA_001941345.1_00150	GCA_001941345.1	FHA domain-containing protein FhaB	FHA domain-containing protein FhaB
diphtheriae_00053	GCA_001941445.1_00034	GCA_001941445.1	FHA domain-containing protein FhaB	FHA domain-containing protein FhaB
diphtheriae_00053	GCA_001941465.1_00045	GCA_001941465.1	FHA domain-containing protein FhaB	FHA domain-containing protein FhaB
diphtheriae_00053	GCA_001941485.1_00038	GCA_001941485.1	FHA domain-containing protein FhaB	FHA domain-containing protein FhaB
diphtheriae_00053	GCA_001941505.1_00026	GCA_001941505.1	FHA domain-containing protein FhaB	FHA domain-containing protein FhaB
diphtheriae_00053	GCA_001941565.1_00033	GCA_001941565.1	FHA domain-containing protein FhaB	FHA domain-containing protein FhaB
diphtheriae_00053	GCA_002154655.1_01677	GCA_002154655.1	FHA domain-containing protein FhaB	FHA domain-containing protein FhaB
diphtheriae_00053	GCA_002155265.1_00040	GCA_002155265.1	FHA domain-containing protein FhaB	FHA domain-containing protein FhaB
diphtheriae_00053	GCA_002273005.1_00273	GCA_002273005.1	FHA domain-containing protein FhaB	FHA domain-containing protein FhaB
diphtheriae_00053	GCA_002287505.1_00034	GCA_002287505.1	FHA domain-containing protein FhaB	FHA domain-containing protein FhaB
diphtheriae_00053	GCA_002355155.1_00046	GCA_002355155.1	FHA domain-containing protein FhaB	FHA domain-containing protein FhaB
diphtheriae_00053	GCA_002563965.1_00677	GCA_002563965.1	FHA domain-containing protein FhaB	FHA domain-containing protein FhaB
diphtheriae_00053	GCA_002847405.1_00053	GCA_002847405.1	FHA domain-containing protein FhaB	FHA domain-containing protein FhaB
diphtheriae_00053	GCA_003065405.1_00035	GCA_003065405.1	FHA domain-containing protein FhaB	FHA domain-containing protein FhaB
diphtheriae_00053	GCA_003070865.1_00045	GCA_003070865.1	FHA domain-containing protein FhaB	FHA domain-containing protein FhaB
diphtheriae_00053	GCA_003285565.1_01036	GCA_003285565.1	FHA domain-containing protein FhaB	FHA domain-containing protein FhaB
diphtheriae_00053	GCA_003641245.1_01821	GCA_003641245.1	FHA domain-containing protein FhaB	FHA domain-containing protein FhaB
diphtheriae_00053	GCA_003693265.1_01417	GCA_003693265.1	FHA domain-containing protein FhaB	FHA domain-containing protein FhaB
diphtheriae_00053	GCA_003716585.1_01991	GCA_003716585.1	FHA domain-containing protein FhaB	FHA domain-containing protein FhaB
diphtheriae_00053	GCA_003813965.1_00029	GCA_003813965.1	FHA domain-containing protein FhaB	FHA domain-containing protein FhaB
diphtheriae_00053	GCA_003813985.1_00034	GCA_003813985.1	FHA domain-containing protein FhaB	FHA domain-containing protein FhaB
diphtheriae_00053	GCA_003814005.1_00032	GCA_003814005.1	FHA domain-containing protein FhaB	FHA domain-containing protein FhaB
diphtheriae_00053	GCA_004114895.1_00032	GCA_004114895.1	FHA domain-containing protein FhaB	FHA domain-containing protein FhaB
diphtheriae_00053	GCA_004382825.2_01051	GCA_004382825.2	FHA domain-containing protein FhaB	FHA domain-containing protein FhaB
diphtheriae_00053	GCA_004795735.1_00043	GCA_004795735.1	FHA domain-containing protein FhaB	FHA domain-containing protein FhaB
diphtheriae_00053	GCA_006334925.1_01753	GCA_006334925.1	FHA domain-containing protein FhaB	FHA domain-containing protein FhaB
diphtheriae_00053	GCA_006539825.1_02918	GCA_006539825.1	FHA domain-containing protein FhaB	FHA domain-containing protein FhaB
diphtheriae_00053	GCA_007641235.1_00772	GCA_007641235.1	FHA domain-containing protein FhaB	FHA domain-containing protein FhaB
diphtheriae_00053	GCA_007859215.1_01149	GCA_007859215.1	FHA domain-containing protein FhaB	FHA domain-containing protein FhaB
diphtheriae_00053	GCA_007970465.1_01882	GCA_007970465.1	FHA domain-containing protein FhaB	FHA domain-containing protein FhaB
diphtheriae_00053	GCA_008693065.1_00917	GCA_008693065.1	FHA domain-containing protein FhaB	FHA domain-containing protein FhaB
diphtheriae_00053	GCA_008930985.1_01871	GCA_008930985.1	FHA domain-containing protein FhaB	FHA domain-containing protein FhaB
diphtheriae_00053	GCA_008931025.1_01548	GCA_008931025.1	FHA domain-containing protein FhaB	FHA domain-containing protein FhaB
diphtheriae_00053	GCA_011038645.2_00036	GCA_011038645.2	FHA domain-containing protein FhaB	FHA domain-containing protein FhaB
diphtheriae_00053	GCA_011038655.2_00047	GCA_011038655.2	FHA domain-containing protein FhaB	FHA domain-containing protein FhaB
diphtheriae_00053	GCA_011612265.2_02397	GCA_011612265.2	FHA domain-containing protein FhaB	FHA domain-containing protein FhaB
diphtheriae_00053	GCA_012396315.1_02109	GCA_012396315.1	FHA domain-containing protein FhaB	FHA domain-containing protein FhaB
diphtheriae_00053	GCA_013408445.1_01754	GCA_013408445.1	FHA domain-containing protein FhaB	FHA domain-containing protein FhaB
diphtheriae_00053	GCA_013410305.1_01950	GCA_013410305.1	FHA domain-containing protein FhaB	FHA domain-containing protein FhaB
diphtheriae_00053	GCA_013978595.1_01735	GCA_013978595.1	FHA domain-containing protein FhaB	FHA domain-containing protein FhaB
diphtheriae_00053	GCA_014217255.1_01187	GCA_014217255.1	FHA domain-containing protein FhaB	FHA domain-containing protein FhaB
diphtheriae_00053	GCA_014262665.1_00037	GCA_014262665.1	FHA domain-containing protein FhaB	FHA domain-containing protein FhaB
diphtheriae_00053	GCA_015351335.1_00840	GCA_015351335.1	FHA domain-containing protein FhaB	FHA domain-containing protein FhaB
diphtheriae_00053	GCA_015752125.1_01649	GCA_015752125.1	FHA domain-containing protein FhaB	FHA domain-containing protein FhaB
diphtheriae_00053	GCA_016628615.2_01917	GCA_016628615.2	FHA domain-containing protein FhaB	FHA domain-containing protein FhaB
diphtheriae_00053	GCA_016728725.1_01554	GCA_016728725.1	FHA domain-containing protein FhaB	FHA domain-containing protein FhaB
diphtheriae_00053	GCA_016785885.1_00164	GCA_016785885.1	FHA domain-containing protein FhaB	FHA domain-containing protein FhaB
diphtheriae_00053	GCA_017876455.1_00050	GCA_017876455.1	FHA domain-containing protein FhaB	FHA domain-containing protein FhaB
diphtheriae_00053	GCA_900049755.1_01311	GCA_900049755.1	FHA domain-containing protein FhaB	FHA domain-containing protein FhaB
diphtheriae_00053	GCA_900078305.2_01492	GCA_900078305.2	FHA domain-containing protein FhaB	FHA domain-containing protein FhaB
diphtheriae_00053	GCA_900092335.1_00724	GCA_900092335.1	FHA domain-containing protein FhaB	FHA domain-containing protein FhaB
diphtheriae_00053	GCA_900103625.1_01636	GCA_900103625.1	FHA domain-containing protein FhaB	FHA domain-containing protein FhaB
diphtheriae_00053	GCA_900105505.1_01028	GCA_900105505.1	FHA domain-containing protein FhaB	FHA domain-containing protein FhaB
diphtheriae_00053	GCA_900113445.1_02192	GCA_900113445.1	FHA domain-containing protein FhaB	FHA domain-containing protein FhaB
diphtheriae_00053	GCA_900155535.1_00683	GCA_900155535.1	FHA domain-containing protein FhaB	FHA domain-containing protein FhaB
diphtheriae_00053	GCA_900156665.1_01783	GCA_900156665.1	FHA domain-containing protein FhaB	FHA domain-containing protein FhaB
diphtheriae_00053	GCA_900169525.1_00354	GCA_900169525.1	FHA domain-containing protein FhaB	FHA domain-containing protein FhaB
diphtheriae_00053	GCA_900176155.1_01150	GCA_900176155.1	FHA domain-containing protein FhaB	FHA domain-containing protein FhaB
diphtheriae_00053	GCA_900176865.1_00643	GCA_900176865.1	FHA domain-containing protein FhaB	FHA domain-containing protein FhaB
diphtheriae_00053	GCA_900177745.1_02063	GCA_900177745.1	FHA domain-containing protein FhaB	FHA domain-containing protein FhaB
diphtheriae_00053	GCA_900187135.1_01367	GCA_900187135.1	FHA domain-containing protein FhaB	FHA domain-containing protein FhaB
diphtheriae_00053	GCA_900187215.1_00105	GCA_900187215.1	FHA domain-containing protein FhaB	FHA domain-containing protein FhaB
diphtheriae_00053	GCA_900187235.1_01538	GCA_900187235.1	FHA domain-containing protein FhaB	FHA domain-containing protein FhaB
diphtheriae_00053	GCA_900187295.1_02537	GCA_900187295.1	FHA domain-containing protein FhaB	FHA domain-containing protein FhaB
diphtheriae_00053	GCA_900205605.1_01896	GCA_900205605.1	FHA domain-containing protein FhaB	FHA domain-containing protein FhaB
diphtheriae_00053	GCA_900232865.1_01751	GCA_900232865.1	FHA domain-containing protein FhaB	FHA domain-containing protein FhaB
diphtheriae_00053	GCA_900411315.1_01332	GCA_900411315.1	FHA domain-containing protein FhaB	FHA domain-containing protein FhaB
diphtheriae_00053	GCA_900447205.1_01052	GCA_900447205.1	FHA domain-containing protein FhaB	FHA domain-containing protein FhaB
diphtheriae_00053	GCA_900447675.1_00063	GCA_900447675.1	FHA domain-containing protein FhaB	FHA domain-containing protein FhaB
diphtheriae_00053	GCA_900461185.1_01955	GCA_900461185.1	FHA domain-containing protein FhaB	FHA domain-containing protein FhaB
diphtheriae_00053	GCA_900478035.1_00848	GCA_900478035.1	FHA domain-containing protein FhaB	FHA domain-containing protein FhaB
diphtheriae_00053	GCA_900478045.1_02492	GCA_900478045.1	FHA domain-containing protein FhaB	FHA domain-containing protein FhaB
diphtheriae_00053	GCA_900626215.1_02795	GCA_900626215.1	FHA domain-containing protein FhaB	FHA domain-containing protein FhaB
diphtheriae_00053	GCA_900637825.1_00040	GCA_900637825.1	FHA domain-containing protein FhaB	FHA domain-containing protein FhaB
diphtheriae_00053	GCA_902702935.1_00089	GCA_902702935.1	FHA domain-containing protein FhaB	FHA domain-containing protein FhaB
diphtheriae_00054	GCA_000011305.1_00040	GCA_000011305.1	FHA domain-containing protein FhaA	hypothetical protein
diphtheriae_00054	GCA_000022905.1_00041	GCA_000022905.1	FHA domain-containing protein FhaA	hypothetical protein
diphtheriae_00054	GCA_000023145.1_00141	GCA_000023145.1	FHA domain-containing protein FhaA	hypothetical protein
diphtheriae_00054	GCA_000143825.1_00546	GCA_000143825.1	FHA domain-containing protein FhaA	hypothetical protein
diphtheriae_00054	GCA_000156615.2_02462	GCA_000156615.2	FHA domain-containing protein FhaA	hypothetical protein
diphtheriae_00054	GCA_000159115.1_01630	GCA_000159115.1	FHA domain-containing protein FhaA	hypothetical protein
diphtheriae_00054	GCA_000159635.1_01758	GCA_000159635.1	FHA domain-containing protein FhaA	hypothetical protein
diphtheriae_00054	GCA_000164115.1_01735	GCA_000164115.1	FHA domain-containing protein FhaA	hypothetical protein
diphtheriae_00054	GCA_000177535.2_01053	GCA_000177535.2	FHA domain-containing protein FhaA	Oxoglutarate dehydrogenase inhibitor
diphtheriae_00054	GCA_000183325.2_00992	GCA_000183325.2	FHA domain-containing protein FhaA	hypothetical protein
diphtheriae_00054	GCA_000195815.1_00054	GCA_000195815.1	FHA domain-containing protein FhaA	hypothetical protein
diphtheriae_00054	GCA_000296405.1_01764	GCA_000296405.1	FHA domain-containing protein FhaA	hypothetical protein
diphtheriae_00054	GCA_000312345.1_00766	GCA_000312345.1	FHA domain-containing protein FhaA	hypothetical protein
diphtheriae_00054	GCA_000344785.1_00055	GCA_000344785.1	FHA domain-containing protein FhaA	hypothetical protein
diphtheriae_00054	GCA_000372085.1_00793	GCA_000372085.1	FHA domain-containing protein FhaA	hypothetical protein
diphtheriae_00054	GCA_000372385.1_00087	GCA_000372385.1	FHA domain-containing protein FhaA	hypothetical protein
diphtheriae_00054	GCA_000372445.1_02049	GCA_000372445.1	FHA domain-containing protein FhaA	hypothetical protein
diphtheriae_00054	GCA_000373805.1_01397	GCA_000373805.1	FHA domain-containing protein FhaA	hypothetical protein
diphtheriae_00054	GCA_000375365.1_00917	GCA_000375365.1	FHA domain-containing protein FhaA	hypothetical protein
diphtheriae_00054	GCA_000375525.1_00859	GCA_000375525.1	FHA domain-containing protein FhaA	hypothetical protein
diphtheriae_00054	GCA_000379425.1_02715	GCA_000379425.1	FHA domain-containing protein FhaA	hypothetical protein
diphtheriae_00054	GCA_000379705.1_00924	GCA_000379705.1	FHA domain-containing protein FhaA	hypothetical protein
diphtheriae_00054	GCA_000380545.1_02234	GCA_000380545.1	FHA domain-containing protein FhaA	hypothetical protein
diphtheriae_00054	GCA_000403725.2_00157	GCA_000403725.2	FHA domain-containing protein FhaA	hypothetical protein
diphtheriae_00054	GCA_000411375.1_01957	GCA_000411375.1	FHA domain-containing protein FhaA	hypothetical protein
diphtheriae_00054	GCA_000418365.1_00073	GCA_000418365.1	FHA domain-containing protein FhaA	hypothetical protein
diphtheriae_00054	GCA_000420605.1_01242	GCA_000420605.1	FHA domain-containing protein FhaA	hypothetical protein
diphtheriae_00054	GCA_000427865.1_01610	GCA_000427865.1	FHA domain-containing protein FhaA	hypothetical protein
diphtheriae_00054	GCA_000428805.1_00097	GCA_000428805.1	FHA domain-containing protein FhaA	hypothetical protein
diphtheriae_00054	GCA_000442645.1_00032	GCA_000442645.1	FHA domain-containing protein FhaA	hypothetical protein
diphtheriae_00054	GCA_000525655.1_00046	GCA_000525655.1	FHA domain-containing protein FhaA	hypothetical protein
diphtheriae_00054	GCA_000550785.1_00173	GCA_000550785.1	FHA domain-containing protein FhaA	hypothetical protein
diphtheriae_00054	GCA_000550805.1_00050	GCA_000550805.1	FHA domain-containing protein FhaA	hypothetical protein
diphtheriae_00054	GCA_000577555.1_01808	GCA_000577555.1	FHA domain-containing protein FhaA	hypothetical protein
diphtheriae_00054	GCA_000590555.1_00036	GCA_000590555.1	FHA domain-containing protein FhaA	hypothetical protein
diphtheriae_00054	GCA_000626675.1_00098	GCA_000626675.1	FHA domain-containing protein FhaA	hypothetical protein
diphtheriae_00054	GCA_000688415.1_01664	GCA_000688415.1	FHA domain-containing protein FhaA	hypothetical protein
diphtheriae_00054	GCA_000688435.1_01847	GCA_000688435.1	FHA domain-containing protein FhaA	hypothetical protein
diphtheriae_00054	GCA_000732945.1_00041	GCA_000732945.1	FHA domain-containing protein FhaA	hypothetical protein
diphtheriae_00054	GCA_000739455.1_00040	GCA_000739455.1	FHA domain-containing protein FhaA	hypothetical protein
diphtheriae_00054	GCA_000747315.1_00039	GCA_000747315.1	FHA domain-containing protein FhaA	hypothetical protein
diphtheriae_00054	GCA_000767055.1_00049	GCA_000767055.1	FHA domain-containing protein FhaA	hypothetical protein
diphtheriae_00054	GCA_000767255.1_00070	GCA_000767255.1	FHA domain-containing protein FhaA	Oxoglutarate dehydrogenase inhibitor
diphtheriae_00054	GCA_000767685.1_00051	GCA_000767685.1	FHA domain-containing protein FhaA	hypothetical protein
diphtheriae_00054	GCA_000805675.1_00302	GCA_000805675.1	FHA domain-containing protein FhaA	hypothetical protein
diphtheriae_00054	GCA_000819445.1_00035	GCA_000819445.1	FHA domain-containing protein FhaA	hypothetical protein
diphtheriae_00054	GCA_000833575.1_00036	GCA_000833575.1	FHA domain-containing protein FhaA	hypothetical protein
diphtheriae_00054	GCA_000835165.1_00034	GCA_000835165.1	FHA domain-containing protein FhaA	hypothetical protein
diphtheriae_00054	GCA_000980815.1_00049	GCA_000980815.1	FHA domain-containing protein FhaA	hypothetical protein
diphtheriae_00054	GCA_000980835.1_00036	GCA_000980835.1	FHA domain-containing protein FhaA	hypothetical protein
diphtheriae_00054	GCA_000988235.1_00461	GCA_000988235.1	FHA domain-containing protein FhaA	hypothetical protein
diphtheriae_00054	GCA_001020985.1_00052	GCA_001020985.1	FHA domain-containing protein FhaA	hypothetical protein
diphtheriae_00054	GCA_001021025.1_00046	GCA_001021025.1	FHA domain-containing protein FhaA	hypothetical protein
diphtheriae_00054	GCA_001021045.1_00043	GCA_001021045.1	FHA domain-containing protein FhaA	hypothetical protein
diphtheriae_00054	GCA_001021065.1_00045	GCA_001021065.1	FHA domain-containing protein FhaA	hypothetical protein
diphtheriae_00054	GCA_001263755.1_01969	GCA_001263755.1	FHA domain-containing protein FhaA	hypothetical protein
diphtheriae_00054	GCA_001274895.1_00024	GCA_001274895.1	FHA domain-containing protein FhaA	hypothetical protein
diphtheriae_00054	GCA_001277995.1_00041	GCA_001277995.1	FHA domain-containing protein FhaA	hypothetical protein
diphtheriae_00054	GCA_001412085.1_00134	GCA_001412085.1	FHA domain-containing protein FhaA	hypothetical protein
diphtheriae_00054	GCA_001412105.1_01437	GCA_001412105.1	FHA domain-containing protein FhaA	hypothetical protein
diphtheriae_00054	GCA_001552395.1_01123	GCA_001552395.1	FHA domain-containing protein FhaA	hypothetical protein
diphtheriae_00054	GCA_001586235.1_01453	GCA_001586235.1	FHA domain-containing protein FhaA	hypothetical protein
diphtheriae_00054	GCA_001643015.1_00036	GCA_001643015.1	FHA domain-containing protein FhaA	hypothetical protein
diphtheriae_00054	GCA_001913265.1_01365	GCA_001913265.1	FHA domain-containing protein FhaA	hypothetical protein
diphtheriae_00054	GCA_001941345.1_00151	GCA_001941345.1	FHA domain-containing protein FhaA	hypothetical protein
diphtheriae_00054	GCA_001941445.1_00035	GCA_001941445.1	FHA domain-containing protein FhaA	hypothetical protein
diphtheriae_00054	GCA_001941465.1_00046	GCA_001941465.1	FHA domain-containing protein FhaA	hypothetical protein
diphtheriae_00054	GCA_001941485.1_00039	GCA_001941485.1	FHA domain-containing protein FhaA	hypothetical protein
diphtheriae_00054	GCA_001941505.1_00027	GCA_001941505.1	FHA domain-containing protein FhaA	hypothetical protein
diphtheriae_00054	GCA_001941565.1_00034	GCA_001941565.1	FHA domain-containing protein FhaA	hypothetical protein
diphtheriae_00054	GCA_002154655.1_01678	GCA_002154655.1	FHA domain-containing protein FhaA	hypothetical protein
diphtheriae_00054	GCA_002155265.1_00041	GCA_002155265.1	FHA domain-containing protein FhaA	hypothetical protein
diphtheriae_00054	GCA_002273005.1_00272	GCA_002273005.1	FHA domain-containing protein FhaA	hypothetical protein
diphtheriae_00054	GCA_002287505.1_00035	GCA_002287505.1	FHA domain-containing protein FhaA	hypothetical protein
diphtheriae_00054	GCA_002355155.1_00047	GCA_002355155.1	FHA domain-containing protein FhaA	hypothetical protein
diphtheriae_00054	GCA_002563965.1_00676	GCA_002563965.1	FHA domain-containing protein FhaA	hypothetical protein
diphtheriae_00054	GCA_002847405.1_00054	GCA_002847405.1	FHA domain-containing protein FhaA	hypothetical protein
diphtheriae_00054	GCA_003065405.1_00036	GCA_003065405.1	FHA domain-containing protein FhaA	hypothetical protein
diphtheriae_00054	GCA_003070865.1_00046	GCA_003070865.1	FHA domain-containing protein FhaA	hypothetical protein
diphtheriae_00054	GCA_003285565.1_01035	GCA_003285565.1	FHA domain-containing protein FhaA	hypothetical protein
diphtheriae_00054	GCA_003641245.1_01820	GCA_003641245.1	FHA domain-containing protein FhaA	hypothetical protein
diphtheriae_00054	GCA_003693265.1_01416	GCA_003693265.1	FHA domain-containing protein FhaA	hypothetical protein
diphtheriae_00054	GCA_003716585.1_01992	GCA_003716585.1	FHA domain-containing protein FhaA	hypothetical protein
diphtheriae_00054	GCA_003813965.1_00028	GCA_003813965.1	FHA domain-containing protein FhaA	hypothetical protein
diphtheriae_00054	GCA_003813985.1_00035	GCA_003813985.1	FHA domain-containing protein FhaA	hypothetical protein
diphtheriae_00054	GCA_003814005.1_00033	GCA_003814005.1	FHA domain-containing protein FhaA	hypothetical protein
diphtheriae_00054	GCA_004114895.1_00033	GCA_004114895.1	FHA domain-containing protein FhaA	hypothetical protein
diphtheriae_00054	GCA_004382825.2_01052	GCA_004382825.2	FHA domain-containing protein FhaA	hypothetical protein
diphtheriae_00054	GCA_004795735.1_00044	GCA_004795735.1	FHA domain-containing protein FhaA	hypothetical protein
diphtheriae_00054	GCA_006334925.1_01752	GCA_006334925.1	FHA domain-containing protein FhaA	hypothetical protein
diphtheriae_00054	GCA_006539825.1_02917	GCA_006539825.1	FHA domain-containing protein FhaA	hypothetical protein
diphtheriae_00054	GCA_007641235.1_00771	GCA_007641235.1	FHA domain-containing protein FhaA	hypothetical protein
diphtheriae_00054	GCA_007859215.1_01148	GCA_007859215.1	FHA domain-containing protein FhaA	hypothetical protein
diphtheriae_00054	GCA_007970465.1_01881	GCA_007970465.1	FHA domain-containing protein FhaA	hypothetical protein
diphtheriae_00054	GCA_008693065.1_00918	GCA_008693065.1	FHA domain-containing protein FhaA	hypothetical protein
diphtheriae_00054	GCA_008930985.1_01872	GCA_008930985.1	FHA domain-containing protein FhaA	hypothetical protein
diphtheriae_00054	GCA_008931025.1_01547	GCA_008931025.1	FHA domain-containing protein FhaA	hypothetical protein
diphtheriae_00054	GCA_011038645.2_00037	GCA_011038645.2	FHA domain-containing protein FhaA	hypothetical protein
diphtheriae_00054	GCA_011038655.2_00048	GCA_011038655.2	FHA domain-containing protein FhaA	hypothetical protein
diphtheriae_00054	GCA_011612265.2_02396	GCA_011612265.2	FHA domain-containing protein FhaA	hypothetical protein
diphtheriae_00054	GCA_012396315.1_02108	GCA_012396315.1	FHA domain-containing protein FhaA	hypothetical protein
diphtheriae_00054	GCA_013408445.1_01755	GCA_013408445.1	FHA domain-containing protein FhaA	hypothetical protein
diphtheriae_00054	GCA_013410305.1_01951	GCA_013410305.1	FHA domain-containing protein FhaA	hypothetical protein
diphtheriae_00054	GCA_013978595.1_01736	GCA_013978595.1	FHA domain-containing protein FhaA	hypothetical protein
diphtheriae_00054	GCA_014217255.1_01188	GCA_014217255.1	FHA domain-containing protein FhaA	hypothetical protein
diphtheriae_00054	GCA_014262665.1_00038	GCA_014262665.1	FHA domain-containing protein FhaA	hypothetical protein
diphtheriae_00054	GCA_015351335.1_00841	GCA_015351335.1	FHA domain-containing protein FhaA	hypothetical protein
diphtheriae_00054	GCA_015752125.1_01648	GCA_015752125.1	FHA domain-containing protein FhaA	hypothetical protein
diphtheriae_00054	GCA_016628615.2_01916	GCA_016628615.2	FHA domain-containing protein FhaA	hypothetical protein
diphtheriae_00054	GCA_016728725.1_01555	GCA_016728725.1	FHA domain-containing protein FhaA	hypothetical protein
diphtheriae_00054	GCA_016785885.1_00165	GCA_016785885.1	FHA domain-containing protein FhaA	hypothetical protein
diphtheriae_00054	GCA_017876455.1_00049	GCA_017876455.1	FHA domain-containing protein FhaA	hypothetical protein
diphtheriae_00054	GCA_900049755.1_01310	GCA_900049755.1	FHA domain-containing protein FhaA	FHA domain-containing protein FhaA
diphtheriae_00054	GCA_900078305.2_01493	GCA_900078305.2	FHA domain-containing protein FhaA	hypothetical protein
diphtheriae_00054	GCA_900092335.1_00723	GCA_900092335.1	FHA domain-containing protein FhaA	hypothetical protein
diphtheriae_00054	GCA_900103625.1_01637	GCA_900103625.1	FHA domain-containing protein FhaA	hypothetical protein
diphtheriae_00054	GCA_900105505.1_01029	GCA_900105505.1	FHA domain-containing protein FhaA	hypothetical protein
diphtheriae_00054	GCA_900113445.1_02191	GCA_900113445.1	FHA domain-containing protein FhaA	hypothetical protein
diphtheriae_00054	GCA_900155535.1_00684	GCA_900155535.1	FHA domain-containing protein FhaA	hypothetical protein
diphtheriae_00054	GCA_900156665.1_01782	GCA_900156665.1	FHA domain-containing protein FhaA	hypothetical protein
diphtheriae_00054	GCA_900169525.1_00355	GCA_900169525.1	FHA domain-containing protein FhaA	hypothetical protein
diphtheriae_00054	GCA_900176155.1_01151	GCA_900176155.1	FHA domain-containing protein FhaA	hypothetical protein
diphtheriae_00054	GCA_900176865.1_00642	GCA_900176865.1	FHA domain-containing protein FhaA	hypothetical protein
diphtheriae_00054	GCA_900177745.1_02062	GCA_900177745.1	FHA domain-containing protein FhaA	hypothetical protein
diphtheriae_00054	GCA_900187135.1_01368	GCA_900187135.1	FHA domain-containing protein FhaA	hypothetical protein
diphtheriae_00054	GCA_900187215.1_00106	GCA_900187215.1	FHA domain-containing protein FhaA	hypothetical protein
diphtheriae_00054	GCA_900187235.1_01539	GCA_900187235.1	FHA domain-containing protein FhaA	hypothetical protein
diphtheriae_00054	GCA_900187295.1_02536	GCA_900187295.1	FHA domain-containing protein FhaA	hypothetical protein
diphtheriae_00054	GCA_900205605.1_01897	GCA_900205605.1	FHA domain-containing protein FhaA	hypothetical protein
diphtheriae_00054	GCA_900232865.1_01752	GCA_900232865.1	FHA domain-containing protein FhaA	hypothetical protein
diphtheriae_00054	GCA_900411315.1_01331	GCA_900411315.1	FHA domain-containing protein FhaA	hypothetical protein
diphtheriae_00054	GCA_900447205.1_01053	GCA_900447205.1	FHA domain-containing protein FhaA	hypothetical protein
diphtheriae_00054	GCA_900447675.1_00064	GCA_900447675.1	FHA domain-containing protein FhaA	hypothetical protein
diphtheriae_00054	GCA_900478035.1_00849	GCA_900478035.1	FHA domain-containing protein FhaA	hypothetical protein
diphtheriae_00054	GCA_900478045.1_02491	GCA_900478045.1	FHA domain-containing protein FhaA	hypothetical protein
diphtheriae_00054	GCA_900626215.1_02794	GCA_900626215.1	FHA domain-containing protein FhaA	FHA domain-containing protein FhaA
diphtheriae_00054	GCA_900637825.1_00041	GCA_900637825.1	FHA domain-containing protein FhaA	hypothetical protein
diphtheriae_00054	GCA_902702935.1_00090	GCA_902702935.1	FHA domain-containing protein FhaA	hypothetical protein
diphtheriae_00128	GCA_000011305.1_00157	GCA_000011305.1	Decaprenylphosphoryl-beta-D-ribose oxidase	Decaprenylphosphoryl-beta-D-ribose oxidase
diphtheriae_00128	GCA_000022905.1_00110	GCA_000022905.1	Decaprenylphosphoryl-beta-D-ribose oxidase	Decaprenylphosphoryl-beta-D-ribose oxidase
diphtheriae_00128	GCA_000023145.1_02112	GCA_000023145.1	Decaprenylphosphoryl-beta-D-ribose oxidase	Decaprenylphosphoryl-beta-D-ribose oxidase
diphtheriae_00128	GCA_000143825.1_00498	GCA_000143825.1	Decaprenylphosphoryl-beta-D-ribose oxidase	Decaprenylphosphoryl-beta-D-ribose oxidase
diphtheriae_00128	GCA_000156615.2_00576	GCA_000156615.2	Decaprenylphosphoryl-beta-D-ribose oxidase	Decaprenylphosphoryl-beta-D-ribose oxidase
diphtheriae_00128	GCA_000159115.1_01707	GCA_000159115.1	Decaprenylphosphoryl-beta-D-ribose oxidase	Decaprenylphosphoryl-beta-D-ribose oxidase
diphtheriae_00128	GCA_000159635.1_01843	GCA_000159635.1	Decaprenylphosphoryl-beta-D-ribose oxidase	Decaprenylphosphoryl-beta-D-ribose oxidase
diphtheriae_00128	GCA_000163435.1_02062	GCA_000163435.1	Decaprenylphosphoryl-beta-D-ribose oxidase	Decaprenylphosphoryl-beta-D-ribose oxidase
diphtheriae_00128	GCA_000164115.1_00421	GCA_000164115.1	Decaprenylphosphoryl-beta-D-ribose oxidase	Decaprenylphosphoryl-beta-D-ribose oxidase
diphtheriae_00128	GCA_000177535.2_02251	GCA_000177535.2	Decaprenylphosphoryl-beta-D-ribose oxidase	Decaprenylphosphoryl-beta-D-ribose oxidase
diphtheriae_00128	GCA_000183325.2_01372	GCA_000183325.2	Decaprenylphosphoryl-beta-D-ribose oxidase	Decaprenylphosphoryl-beta-D-ribose oxidase
diphtheriae_00128	GCA_000195815.1_00147	GCA_000195815.1	Decaprenylphosphoryl-beta-D-ribose oxidase	Decaprenylphosphoryl-beta-D-ribose oxidase
diphtheriae_00128	GCA_000296405.1_01705	GCA_000296405.1	Decaprenylphosphoryl-beta-D-ribose oxidase	Decaprenylphosphoryl-beta-D-ribose oxidase
diphtheriae_00128	GCA_000312345.1_00854	GCA_000312345.1	Decaprenylphosphoryl-beta-D-ribose oxidase	Decaprenylphosphoryl-beta-D-ribose oxidase
diphtheriae_00128	GCA_000344785.1_00186	GCA_000344785.1	Decaprenylphosphoryl-beta-D-ribose oxidase	Decaprenylphosphoryl-beta-D-ribose oxidase
diphtheriae_00128	GCA_000372085.1_00829	GCA_000372085.1	Decaprenylphosphoryl-beta-D-ribose oxidase	Decaprenylphosphoryl-beta-D-ribose oxidase
diphtheriae_00128	GCA_000372385.1_00137	GCA_000372385.1	Decaprenylphosphoryl-beta-D-ribose oxidase	Decaprenylphosphoryl-beta-D-ribose oxidase
diphtheriae_00128	GCA_000372445.1_02111	GCA_000372445.1	Decaprenylphosphoryl-beta-D-ribose oxidase	Decaprenylphosphoryl-beta-D-ribose oxidase
diphtheriae_00128	GCA_000373805.1_02088	GCA_000373805.1	Decaprenylphosphoryl-beta-D-ribose oxidase	Decaprenylphosphoryl-beta-D-ribose oxidase
diphtheriae_00128	GCA_000375365.1_00962	GCA_000375365.1	Decaprenylphosphoryl-beta-D-ribose oxidase	Decaprenylphosphoryl-beta-D-ribose oxidase
diphtheriae_00128	GCA_000375525.1_00767	GCA_000375525.1	Decaprenylphosphoryl-beta-D-ribose oxidase	Decaprenylphosphoryl-beta-D-ribose oxidase
diphtheriae_00128	GCA_000379425.1_01347	GCA_000379425.1	Decaprenylphosphoryl-beta-D-ribose oxidase	Decaprenylphosphoryl-beta-D-ribose oxidase
diphtheriae_00128	GCA_000379705.1_00956	GCA_000379705.1	Decaprenylphosphoryl-beta-D-ribose oxidase	Decaprenylphosphoryl-beta-D-ribose oxidase
diphtheriae_00128	GCA_000380545.1_01240	GCA_000380545.1	Decaprenylphosphoryl-beta-D-ribose oxidase	Decaprenylphosphoryl-beta-D-ribose oxidase
diphtheriae_00128	GCA_000403725.2_00204	GCA_000403725.2	Decaprenylphosphoryl-beta-D-ribose oxidase	Decaprenylphosphoryl-beta-D-ribose oxidase
diphtheriae_00128	GCA_000411375.1_02471	GCA_000411375.1	Decaprenylphosphoryl-beta-D-ribose oxidase	Decaprenylphosphoryl-beta-D-ribose oxidase
diphtheriae_00128	GCA_000418365.1_00120	GCA_000418365.1	Decaprenylphosphoryl-beta-D-ribose oxidase	Decaprenylphosphoryl-beta-D-ribose oxidase
diphtheriae_00128	GCA_000420605.1_01293	GCA_000420605.1	Decaprenylphosphoryl-beta-D-ribose oxidase	Decaprenylphosphoryl-beta-D-ribose oxidase
diphtheriae_00128	GCA_000427865.1_00771	GCA_000427865.1	Decaprenylphosphoryl-beta-D-ribose oxidase	Decaprenylphosphoryl-beta-D-ribose oxidase
diphtheriae_00128	GCA_000428805.1_00148	GCA_000428805.1	Decaprenylphosphoryl-beta-D-ribose oxidase	Decaprenylphosphoryl-beta-D-ribose oxidase
diphtheriae_00128	GCA_000442645.1_00223	GCA_000442645.1	Decaprenylphosphoryl-beta-D-ribose oxidase	Decaprenylphosphoryl-beta-D-ribose oxidase
diphtheriae_00128	GCA_000525655.1_02301	GCA_000525655.1	Decaprenylphosphoryl-beta-D-ribose oxidase	Decaprenylphosphoryl-beta-D-ribose oxidase
diphtheriae_00128	GCA_000550785.1_00291	GCA_000550785.1	Decaprenylphosphoryl-beta-D-ribose oxidase	Decaprenylphosphoryl-beta-D-ribose oxidase
diphtheriae_00128	GCA_000550805.1_00149	GCA_000550805.1	Decaprenylphosphoryl-beta-D-ribose oxidase	Decaprenylphosphoryl-beta-D-ribose oxidase
diphtheriae_00128	GCA_000577555.1_01051	GCA_000577555.1	Decaprenylphosphoryl-beta-D-ribose oxidase	Decaprenylphosphoryl-beta-D-ribose oxidase
diphtheriae_00128	GCA_000590555.1_00065	GCA_000590555.1	Decaprenylphosphoryl-beta-D-ribose oxidase	Decaprenylphosphoryl-beta-D-ribose oxidase
diphtheriae_00128	GCA_000626675.1_03250	GCA_000626675.1	Decaprenylphosphoryl-beta-D-ribose oxidase	Decaprenylphosphoryl-beta-D-ribose oxidase
diphtheriae_00128	GCA_000688415.1_01944	GCA_000688415.1	Decaprenylphosphoryl-beta-D-ribose oxidase	Decaprenylphosphoryl-beta-D-ribose oxidase
diphtheriae_00128	GCA_000688435.1_00749	GCA_000688435.1	Decaprenylphosphoryl-beta-D-ribose oxidase	Decaprenylphosphoryl-beta-D-ribose oxidase
diphtheriae_00128	GCA_000732945.1_00089	GCA_000732945.1	Decaprenylphosphoryl-beta-D-ribose oxidase	Decaprenylphosphoryl-beta-D-ribose oxidase
diphtheriae_00128	GCA_000739455.1_00104	GCA_000739455.1	Decaprenylphosphoryl-beta-D-ribose oxidase	Decaprenylphosphoryl-beta-D-ribose oxidase
diphtheriae_00128	GCA_000747315.1_00084	GCA_000747315.1	Decaprenylphosphoryl-beta-D-ribose oxidase	Decaprenylphosphoryl-beta-D-ribose oxidase
diphtheriae_00128	GCA_000767055.1_00225	GCA_000767055.1	Decaprenylphosphoryl-beta-D-ribose oxidase	Decaprenylphosphoryl-beta-D-ribose oxidase
diphtheriae_00128	GCA_000767255.1_01471	GCA_000767255.1	Decaprenylphosphoryl-beta-D-ribose oxidase	Decaprenylphosphoryl-beta-D-ribose oxidase
diphtheriae_00128	GCA_000767685.1_00151	GCA_000767685.1	Decaprenylphosphoryl-beta-D-ribose oxidase	Decaprenylphosphoryl-beta-D-ribose oxidase
diphtheriae_00128	GCA_000805675.1_00352	GCA_000805675.1	Decaprenylphosphoryl-beta-D-ribose oxidase	Decaprenylphosphoryl-beta-D-ribose oxidase
diphtheriae_00128	GCA_000819445.1_00145	GCA_000819445.1	Decaprenylphosphoryl-beta-D-ribose oxidase	Decaprenylphosphoryl-beta-D-ribose oxidase
diphtheriae_00128	GCA_000833575.1_00095	GCA_000833575.1	Decaprenylphosphoryl-beta-D-ribose oxidase	Decaprenylphosphoryl-beta-D-ribose oxidase
diphtheriae_00128	GCA_000835165.1_00155	GCA_000835165.1	Decaprenylphosphoryl-beta-D-ribose oxidase	Decaprenylphosphoryl-beta-D-ribose oxidase
diphtheriae_00128	GCA_000980815.1_00110	GCA_000980815.1	Decaprenylphosphoryl-beta-D-ribose oxidase	Decaprenylphosphoryl-beta-D-ribose oxidase
diphtheriae_00128	GCA_000980835.1_00073	GCA_000980835.1	Decaprenylphosphoryl-beta-D-ribose oxidase	Decaprenylphosphoryl-beta-D-ribose oxidase
diphtheriae_00128	GCA_000988235.1_01915	GCA_000988235.1	Decaprenylphosphoryl-beta-D-ribose oxidase	Decaprenylphosphoryl-beta-D-ribose oxidase
diphtheriae_00128	GCA_001020985.1_00115	GCA_001020985.1	Decaprenylphosphoryl-beta-D-ribose oxidase	Decaprenylphosphoryl-beta-D-ribose oxidase
diphtheriae_00128	GCA_001021025.1_00198	GCA_001021025.1	Decaprenylphosphoryl-beta-D-ribose oxidase	Decaprenylphosphoryl-beta-D-ribose oxidase
diphtheriae_00128	GCA_001021045.1_00146	GCA_001021045.1	Decaprenylphosphoryl-beta-D-ribose oxidase	Decaprenylphosphoryl-beta-D-ribose oxidase
diphtheriae_00128	GCA_001021065.1_00088	GCA_001021065.1	Decaprenylphosphoryl-beta-D-ribose oxidase	Decaprenylphosphoryl-beta-D-ribose oxidase
diphtheriae_00128	GCA_001263755.1_01915	GCA_001263755.1	Decaprenylphosphoryl-beta-D-ribose oxidase	Decaprenylphosphoryl-beta-D-ribose oxidase
diphtheriae_00128	GCA_001274895.1_00106	GCA_001274895.1	Decaprenylphosphoryl-beta-D-ribose oxidase	Decaprenylphosphoryl-beta-D-ribose oxidase
diphtheriae_00128	GCA_001277995.1_00219	GCA_001277995.1	Decaprenylphosphoryl-beta-D-ribose oxidase	Decaprenylphosphoryl-beta-D-ribose oxidase
diphtheriae_00128	GCA_001412085.1_00197	GCA_001412085.1	Decaprenylphosphoryl-beta-D-ribose oxidase	Decaprenylphosphoryl-beta-D-ribose oxidase
diphtheriae_00128	GCA_001412105.1_01380	GCA_001412105.1	Decaprenylphosphoryl-beta-D-ribose oxidase	Decaprenylphosphoryl-beta-D-ribose oxidase
diphtheriae_00128	GCA_001552395.1_01173	GCA_001552395.1	Decaprenylphosphoryl-beta-D-ribose oxidase	Decaprenylphosphoryl-beta-D-ribose oxidase
diphtheriae_00128	GCA_001586235.1_01371	GCA_001586235.1	Decaprenylphosphoryl-beta-D-ribose oxidase	Decaprenylphosphoryl-beta-D-ribose oxidase
diphtheriae_00128	GCA_001643015.1_00209	GCA_001643015.1	Decaprenylphosphoryl-beta-D-ribose oxidase	Decaprenylphosphoryl-beta-D-ribose oxidase
diphtheriae_00128	GCA_001913265.1_01439	GCA_001913265.1	Decaprenylphosphoryl-beta-D-ribose oxidase	Decaprenylphosphoryl-beta-D-ribose oxidase
diphtheriae_00128	GCA_001941345.1_00208	GCA_001941345.1	Decaprenylphosphoryl-beta-D-ribose oxidase	Decaprenylphosphoryl-beta-D-ribose oxidase
diphtheriae_00128	GCA_001941445.1_00086	GCA_001941445.1	Decaprenylphosphoryl-beta-D-ribose oxidase	Decaprenylphosphoryl-beta-D-ribose oxidase
diphtheriae_00128	GCA_001941465.1_00179	GCA_001941465.1	Decaprenylphosphoryl-beta-D-ribose oxidase	Decaprenylphosphoryl-beta-D-ribose oxidase
diphtheriae_00128	GCA_001941485.1_00149	GCA_001941485.1	Decaprenylphosphoryl-beta-D-ribose oxidase	Decaprenylphosphoryl-beta-D-ribose oxidase
diphtheriae_00128	GCA_001941505.1_00075	GCA_001941505.1	Decaprenylphosphoryl-beta-D-ribose oxidase	Decaprenylphosphoryl-beta-D-ribose oxidase
diphtheriae_00128	GCA_001941565.1_00138	GCA_001941565.1	Decaprenylphosphoryl-beta-D-ribose oxidase	Decaprenylphosphoryl-beta-D-ribose oxidase
diphtheriae_00128	GCA_002154655.1_00032	GCA_002154655.1	Decaprenylphosphoryl-beta-D-ribose oxidase	Decaprenylphosphoryl-beta-D-ribose oxidase
diphtheriae_00128	GCA_002155265.1_00110	GCA_002155265.1	Decaprenylphosphoryl-beta-D-ribose oxidase	Decaprenylphosphoryl-beta-D-ribose oxidase
diphtheriae_00128	GCA_002273005.1_00218	GCA_002273005.1	Decaprenylphosphoryl-beta-D-ribose oxidase	Decaprenylphosphoryl-beta-D-ribose oxidase
diphtheriae_00128	GCA_002287505.1_00093	GCA_002287505.1	Decaprenylphosphoryl-beta-D-ribose oxidase	Decaprenylphosphoryl-beta-D-ribose oxidase
diphtheriae_00128	GCA_002355155.1_00316	GCA_002355155.1	Decaprenylphosphoryl-beta-D-ribose oxidase	Decaprenylphosphoryl-beta-D-ribose oxidase
diphtheriae_00128	GCA_002563965.1_00610	GCA_002563965.1	Decaprenylphosphoryl-beta-D-ribose oxidase	Decaprenylphosphoryl-beta-D-ribose oxidase
diphtheriae_00128	GCA_002847405.1_00207	GCA_002847405.1	Decaprenylphosphoryl-beta-D-ribose oxidase	Decaprenylphosphoryl-beta-D-ribose oxidase
diphtheriae_00128	GCA_003065405.1_00115	GCA_003065405.1	Decaprenylphosphoryl-beta-D-ribose oxidase	Decaprenylphosphoryl-beta-D-ribose oxidase
diphtheriae_00128	GCA_003070865.1_00111	GCA_003070865.1	Decaprenylphosphoryl-beta-D-ribose oxidase	Decaprenylphosphoryl-beta-D-ribose oxidase
diphtheriae_00128	GCA_003285565.1_01995	GCA_003285565.1	Decaprenylphosphoryl-beta-D-ribose oxidase	Decaprenylphosphoryl-beta-D-ribose oxidase
diphtheriae_00128	GCA_003641245.1_01730	GCA_003641245.1	Decaprenylphosphoryl-beta-D-ribose oxidase	Decaprenylphosphoryl-beta-D-ribose oxidase
diphtheriae_00128	GCA_003693265.1_00431	GCA_003693265.1	Decaprenylphosphoryl-beta-D-ribose oxidase	Decaprenylphosphoryl-beta-D-ribose oxidase
diphtheriae_00128	GCA_003716585.1_02059	GCA_003716585.1	Decaprenylphosphoryl-beta-D-ribose oxidase	Decaprenylphosphoryl-beta-D-ribose oxidase
diphtheriae_00128	GCA_003813965.1_02277	GCA_003813965.1	Decaprenylphosphoryl-beta-D-ribose oxidase	Decaprenylphosphoryl-beta-D-ribose oxidase
diphtheriae_00128	GCA_003813985.1_00121	GCA_003813985.1	Decaprenylphosphoryl-beta-D-ribose oxidase	Decaprenylphosphoryl-beta-D-ribose oxidase
diphtheriae_00128	GCA_003814005.1_00116	GCA_003814005.1	Decaprenylphosphoryl-beta-D-ribose oxidase	Decaprenylphosphoryl-beta-D-ribose oxidase
diphtheriae_00128	GCA_004114895.1_00122	GCA_004114895.1	Decaprenylphosphoryl-beta-D-ribose oxidase	Decaprenylphosphoryl-beta-D-ribose oxidase
diphtheriae_00128	GCA_004382825.2_01151	GCA_004382825.2	Decaprenylphosphoryl-beta-D-ribose oxidase	Decaprenylphosphoryl-beta-D-ribose oxidase
diphtheriae_00128	GCA_004795735.1_00147	GCA_004795735.1	Decaprenylphosphoryl-beta-D-ribose oxidase	Decaprenylphosphoryl-beta-D-ribose oxidase
diphtheriae_00128	GCA_006334925.1_00181	GCA_006334925.1	Decaprenylphosphoryl-beta-D-ribose oxidase	Decaprenylphosphoryl-beta-D-ribose oxidase
diphtheriae_00128	GCA_006539825.1_02200	GCA_006539825.1	Decaprenylphosphoryl-beta-D-ribose oxidase	Decaprenylphosphoryl-beta-D-ribose oxidase
diphtheriae_00128	GCA_007641235.1_00717	GCA_007641235.1	Decaprenylphosphoryl-beta-D-ribose oxidase	Decaprenylphosphoryl-beta-D-ribose oxidase
diphtheriae_00128	GCA_007859215.1_00810	GCA_007859215.1	Decaprenylphosphoryl-beta-D-ribose oxidase	Decaprenylphosphoryl-beta-D-ribose oxidase
diphtheriae_00128	GCA_007970465.1_02049	GCA_007970465.1	Decaprenylphosphoryl-beta-D-ribose oxidase	Decaprenylphosphoryl-beta-D-ribose oxidase
diphtheriae_00128	GCA_008693065.1_01524	GCA_008693065.1	Decaprenylphosphoryl-beta-D-ribose oxidase	Decaprenylphosphoryl-beta-D-ribose oxidase
diphtheriae_00128	GCA_008930985.1_01915	GCA_008930985.1	Decaprenylphosphoryl-beta-D-ribose oxidase	Decaprenylphosphoryl-beta-D-ribose oxidase
diphtheriae_00128	GCA_008931025.1_01511	GCA_008931025.1	Decaprenylphosphoryl-beta-D-ribose oxidase	Decaprenylphosphoryl-beta-D-ribose oxidase
diphtheriae_00128	GCA_011038645.2_00089	GCA_011038645.2	Decaprenylphosphoryl-beta-D-ribose oxidase	Decaprenylphosphoryl-beta-D-ribose oxidase
diphtheriae_00128	GCA_011038655.2_00100	GCA_011038655.2	Decaprenylphosphoryl-beta-D-ribose oxidase	Decaprenylphosphoryl-beta-D-ribose oxidase
diphtheriae_00128	GCA_011612265.2_02315	GCA_011612265.2	Decaprenylphosphoryl-beta-D-ribose oxidase	Decaprenylphosphoryl-beta-D-ribose oxidase
diphtheriae_00128	GCA_012396315.1_00684	GCA_012396315.1	Decaprenylphosphoryl-beta-D-ribose oxidase	Decaprenylphosphoryl-beta-D-ribose oxidase
diphtheriae_00128	GCA_013408445.1_01826	GCA_013408445.1	Decaprenylphosphoryl-beta-D-ribose oxidase	Decaprenylphosphoryl-beta-D-ribose oxidase
diphtheriae_00128	GCA_013410305.1_02023	GCA_013410305.1	Decaprenylphosphoryl-beta-D-ribose oxidase	Decaprenylphosphoryl-beta-D-ribose oxidase
diphtheriae_00128	GCA_013978595.1_01802	GCA_013978595.1	Decaprenylphosphoryl-beta-D-ribose oxidase	Decaprenylphosphoryl-beta-D-ribose oxidase
diphtheriae_00128	GCA_014217255.1_01256	GCA_014217255.1	Decaprenylphosphoryl-beta-D-ribose oxidase	Decaprenylphosphoryl-beta-D-ribose oxidase
diphtheriae_00128	GCA_014262665.1_01880	GCA_014262665.1	Decaprenylphosphoryl-beta-D-ribose oxidase	Decaprenylphosphoryl-beta-D-ribose oxidase
diphtheriae_00128	GCA_015351335.1_00890	GCA_015351335.1	Decaprenylphosphoryl-beta-D-ribose oxidase	Decaprenylphosphoryl-beta-D-ribose oxidase
diphtheriae_00128	GCA_015752125.1_01604	GCA_015752125.1	Decaprenylphosphoryl-beta-D-ribose oxidase	Decaprenylphosphoryl-beta-D-ribose oxidase
diphtheriae_00128	GCA_016628615.2_01812	GCA_016628615.2	Decaprenylphosphoryl-beta-D-ribose oxidase	Decaprenylphosphoryl-beta-D-ribose oxidase
diphtheriae_00128	GCA_016728725.1_01629	GCA_016728725.1	Decaprenylphosphoryl-beta-D-ribose oxidase	Decaprenylphosphoryl-beta-D-ribose oxidase
diphtheriae_00128	GCA_016785885.1_00218	GCA_016785885.1	Decaprenylphosphoryl-beta-D-ribose oxidase	Decaprenylphosphoryl-beta-D-ribose oxidase
diphtheriae_00128	GCA_900049755.1_01091	GCA_900049755.1	Decaprenylphosphoryl-beta-D-ribose oxidase	Decaprenylphosphoryl-beta-D-ribose oxidase
diphtheriae_00128	GCA_900078305.2_01537	GCA_900078305.2	Decaprenylphosphoryl-beta-D-ribose oxidase	Decaprenylphosphoryl-beta-D-ribose oxidase
diphtheriae_00128	GCA_900092335.1_00657	GCA_900092335.1	Decaprenylphosphoryl-beta-D-ribose oxidase	Decaprenylphosphoryl-beta-D-ribose oxidase
diphtheriae_00128	GCA_900103625.1_01681	GCA_900103625.1	Decaprenylphosphoryl-beta-D-ribose oxidase	Decaprenylphosphoryl-beta-D-ribose oxidase
diphtheriae_00128	GCA_900105505.1_01082	GCA_900105505.1	Decaprenylphosphoryl-beta-D-ribose oxidase	Decaprenylphosphoryl-beta-D-ribose oxidase
diphtheriae_00128	GCA_900113445.1_01736	GCA_900113445.1	Decaprenylphosphoryl-beta-D-ribose oxidase	Decaprenylphosphoryl-beta-D-ribose oxidase
diphtheriae_00128	GCA_900155535.1_00723	GCA_900155535.1	Decaprenylphosphoryl-beta-D-ribose oxidase	Decaprenylphosphoryl-beta-D-ribose oxidase
diphtheriae_00128	GCA_900156665.1_01751	GCA_900156665.1	Decaprenylphosphoryl-beta-D-ribose oxidase	Decaprenylphosphoryl-beta-D-ribose oxidase
diphtheriae_00128	GCA_900169525.1_00549	GCA_900169525.1	Decaprenylphosphoryl-beta-D-ribose oxidase	Decaprenylphosphoryl-beta-D-ribose oxidase
diphtheriae_00128	GCA_900176155.1_01224	GCA_900176155.1	Decaprenylphosphoryl-beta-D-ribose oxidase	Decaprenylphosphoryl-beta-D-ribose oxidase
diphtheriae_00128	GCA_900176865.1_00594	GCA_900176865.1	Decaprenylphosphoryl-beta-D-ribose oxidase	Decaprenylphosphoryl-beta-D-ribose oxidase
diphtheriae_00128	GCA_900177745.1_01981	GCA_900177745.1	Decaprenylphosphoryl-beta-D-ribose oxidase	Decaprenylphosphoryl-beta-D-ribose oxidase
diphtheriae_00128	GCA_900187135.1_01469	GCA_900187135.1	Decaprenylphosphoryl-beta-D-ribose oxidase	Decaprenylphosphoryl-beta-D-ribose oxidase
diphtheriae_00128	GCA_900187215.1_00170	GCA_900187215.1	Decaprenylphosphoryl-beta-D-ribose oxidase	Decaprenylphosphoryl-beta-D-ribose oxidase
diphtheriae_00128	GCA_900187235.1_01412	GCA_900187235.1	Decaprenylphosphoryl-beta-D-ribose oxidase	Decaprenylphosphoryl-beta-D-ribose oxidase
diphtheriae_00128	GCA_900187295.1_02412	GCA_900187295.1	Decaprenylphosphoryl-beta-D-ribose oxidase	Decaprenylphosphoryl-beta-D-ribose oxidase
diphtheriae_00128	GCA_900205605.1_01555	GCA_900205605.1	Decaprenylphosphoryl-beta-D-ribose oxidase	Decaprenylphosphoryl-beta-D-ribose oxidase
diphtheriae_00128	GCA_900232865.1_01653	GCA_900232865.1	Decaprenylphosphoryl-beta-D-ribose oxidase	Decaprenylphosphoryl-beta-D-ribose oxidase
diphtheriae_00128	GCA_900411315.1_01269	GCA_900411315.1	Decaprenylphosphoryl-beta-D-ribose oxidase	Decaprenylphosphoryl-beta-D-ribose oxidase
diphtheriae_00128	GCA_900447205.1_01160	GCA_900447205.1	Decaprenylphosphoryl-beta-D-ribose oxidase	Decaprenylphosphoryl-beta-D-ribose oxidase
diphtheriae_00128	GCA_900447675.1_00141	GCA_900447675.1	Decaprenylphosphoryl-beta-D-ribose oxidase	Decaprenylphosphoryl-beta-D-ribose oxidase
diphtheriae_00128	GCA_900461185.1_02055	GCA_900461185.1	Decaprenylphosphoryl-beta-D-ribose oxidase	Decaprenylphosphoryl-beta-D-ribose oxidase
diphtheriae_00128	GCA_900478035.1_00915	GCA_900478035.1	Decaprenylphosphoryl-beta-D-ribose oxidase	Decaprenylphosphoryl-beta-D-ribose oxidase
diphtheriae_00128	GCA_900478045.1_02441	GCA_900478045.1	Decaprenylphosphoryl-beta-D-ribose oxidase	Decaprenylphosphoryl-beta-D-ribose oxidase
diphtheriae_00128	GCA_900626215.1_01952	GCA_900626215.1	Decaprenylphosphoryl-beta-D-ribose oxidase	Decaprenylphosphoryl-beta-D-ribose oxidase
diphtheriae_00128	GCA_900637825.1_00108	GCA_900637825.1	Decaprenylphosphoryl-beta-D-ribose oxidase	Decaprenylphosphoryl-beta-D-ribose oxidase
diphtheriae_00128	GCA_902702935.1_00167	GCA_902702935.1	Decaprenylphosphoryl-beta-D-ribose oxidase	Decaprenylphosphoryl-beta-D-ribose oxidase
diphtheriae_00133	GCA_000011305.1_00168	GCA_000011305.1	Galactofuranosyltransferase GlfT1	Galactofuranosyltransferase GlfT1
diphtheriae_00133	GCA_000022905.1_00116	GCA_000022905.1	Galactofuranosyltransferase GlfT1	Galactofuranosyltransferase GlfT1
diphtheriae_00133	GCA_000023145.1_02090	GCA_000023145.1	Galactofuranosyltransferase GlfT1	Galactofuranosyltransferase GlfT1
diphtheriae_00133	GCA_000143825.1_00494	GCA_000143825.1	Galactofuranosyltransferase GlfT1	Galactofuranosyltransferase GlfT1
diphtheriae_00133	GCA_000156615.2_00570	GCA_000156615.2	Galactofuranosyltransferase GlfT1	Galactofuranosyltransferase GlfT1
diphtheriae_00133	GCA_000159115.1_01712	GCA_000159115.1	Galactofuranosyltransferase GlfT1	Galactofuranosyltransferase GlfT1
diphtheriae_00133	GCA_000159635.1_01847	GCA_000159635.1	Galactofuranosyltransferase GlfT1	Galactofuranosyltransferase GlfT1
diphtheriae_00133	GCA_000163435.1_02056	GCA_000163435.1	Galactofuranosyltransferase GlfT1	Galactofuranosyltransferase GlfT1
diphtheriae_00133	GCA_000164115.1_00413	GCA_000164115.1	Galactofuranosyltransferase GlfT1	Galactofuranosyltransferase GlfT1
diphtheriae_00133	GCA_000177535.2_02239	GCA_000177535.2	Galactofuranosyltransferase GlfT1	Galactofuranosyltransferase GlfT1
diphtheriae_00133	GCA_000183325.2_00698	GCA_000183325.2	Galactofuranosyltransferase GlfT1	Galactofuranosyltransferase GlfT1
diphtheriae_00133	GCA_000195815.1_00153	GCA_000195815.1	Galactofuranosyltransferase GlfT1	Galactofuranosyltransferase GlfT1
diphtheriae_00133	GCA_000296405.1_01698	GCA_000296405.1	Galactofuranosyltransferase GlfT1	Galactofuranosyltransferase GlfT1
diphtheriae_00133	GCA_000312345.1_00859	GCA_000312345.1	Galactofuranosyltransferase GlfT1	Galactofuranosyltransferase GlfT1
diphtheriae_00133	GCA_000344785.1_00192	GCA_000344785.1	Galactofuranosyltransferase GlfT1	Galactofuranosyltransferase GlfT1
diphtheriae_00133	GCA_000372085.1_00832	GCA_000372085.1	Galactofuranosyltransferase GlfT1	Galactofuranosyltransferase GlfT1
diphtheriae_00133	GCA_000372385.1_00156	GCA_000372385.1	Galactofuranosyltransferase GlfT1	Galactofuranosyltransferase GlfT1
diphtheriae_00133	GCA_000372445.1_02123	GCA_000372445.1	Galactofuranosyltransferase GlfT1	Galactofuranosyltransferase GlfT1
diphtheriae_00133	GCA_000373805.1_02095	GCA_000373805.1	Galactofuranosyltransferase GlfT1	Galactofuranosyltransferase GlfT1
diphtheriae_00133	GCA_000375365.1_00968	GCA_000375365.1	Galactofuranosyltransferase GlfT1	Galactofuranosyltransferase GlfT1
diphtheriae_00133	GCA_000375525.1_00762	GCA_000375525.1	Galactofuranosyltransferase GlfT1	Galactofuranosyltransferase GlfT1
diphtheriae_00133	GCA_000379425.1_01354	GCA_000379425.1	Galactofuranosyltransferase GlfT1	Galactofuranosyltransferase GlfT1
diphtheriae_00133	GCA_000379705.1_00961	GCA_000379705.1	Galactofuranosyltransferase GlfT1	Galactofuranosyltransferase GlfT1
diphtheriae_00133	GCA_000380545.1_01248	GCA_000380545.1	Galactofuranosyltransferase GlfT1	Galactofuranosyltransferase GlfT1
diphtheriae_00133	GCA_000403725.2_00208	GCA_000403725.2	Galactofuranosyltransferase GlfT1	Galactofuranosyltransferase GlfT1
diphtheriae_00133	GCA_000411375.1_02466	GCA_000411375.1	Galactofuranosyltransferase GlfT1	hypothetical protein
diphtheriae_00133	GCA_000418365.1_00129	GCA_000418365.1	Galactofuranosyltransferase GlfT1	Galactofuranosyltransferase GlfT1
diphtheriae_00133	GCA_000420605.1_01299	GCA_000420605.1	Galactofuranosyltransferase GlfT1	Galactofuranosyltransferase GlfT1
diphtheriae_00133	GCA_000427865.1_00780	GCA_000427865.1	Galactofuranosyltransferase GlfT1	Galactofuranosyltransferase GlfT1
diphtheriae_00133	GCA_000428805.1_00153	GCA_000428805.1	Galactofuranosyltransferase GlfT1	Galactofuranosyltransferase GlfT1
diphtheriae_00133	GCA_000442645.1_00239	GCA_000442645.1	Galactofuranosyltransferase GlfT1	Galactofuranosyltransferase GlfT1
diphtheriae_00133	GCA_000525655.1_02293	GCA_000525655.1	Galactofuranosyltransferase GlfT1	Galactofuranosyltransferase GlfT1
diphtheriae_00133	GCA_000550785.1_00303	GCA_000550785.1	Galactofuranosyltransferase GlfT1	Galactofuranosyltransferase GlfT1
diphtheriae_00133	GCA_000550805.1_00154	GCA_000550805.1	Galactofuranosyltransferase GlfT1	Galactofuranosyltransferase GlfT1
diphtheriae_00133	GCA_000577555.1_01056	GCA_000577555.1	Galactofuranosyltransferase GlfT1	Galactofuranosyltransferase GlfT1
diphtheriae_00133	GCA_000590555.1_00070	GCA_000590555.1	Galactofuranosyltransferase GlfT1	Galactofuranosyltransferase GlfT1
diphtheriae_00133	GCA_000626675.1_03242	GCA_000626675.1	Galactofuranosyltransferase GlfT1	Galactofuranosyltransferase GlfT1
diphtheriae_00133	GCA_000688415.1_01938	GCA_000688415.1	Galactofuranosyltransferase GlfT1	Galactofuranosyltransferase GlfT1
diphtheriae_00133	GCA_000688435.1_00757	GCA_000688435.1	Galactofuranosyltransferase GlfT1	Galactofuranosyltransferase GlfT1
diphtheriae_00133	GCA_000732945.1_00094	GCA_000732945.1	Galactofuranosyltransferase GlfT1	Galactofuranosyltransferase GlfT1
diphtheriae_00133	GCA_000739455.1_00108	GCA_000739455.1	Galactofuranosyltransferase GlfT1	Galactofuranosyltransferase GlfT1
diphtheriae_00133	GCA_000747315.1_00088	GCA_000747315.1	Galactofuranosyltransferase GlfT1	Galactofuranosyltransferase GlfT1
diphtheriae_00133	GCA_000767055.1_00233	GCA_000767055.1	Galactofuranosyltransferase GlfT1	Galactofuranosyltransferase GlfT1
diphtheriae_00133	GCA_000767255.1_01464	GCA_000767255.1	Galactofuranosyltransferase GlfT1	Galactofuranosyltransferase GlfT1
diphtheriae_00133	GCA_000767685.1_00157	GCA_000767685.1	Galactofuranosyltransferase GlfT1	Galactofuranosyltransferase GlfT1
diphtheriae_00133	GCA_000805675.1_00358	GCA_000805675.1	Galactofuranosyltransferase GlfT1	Galactofuranosyltransferase GlfT1
diphtheriae_00133	GCA_000819445.1_00152	GCA_000819445.1	Galactofuranosyltransferase GlfT1	Galactofuranosyltransferase GlfT1
diphtheriae_00133	GCA_000833575.1_00101	GCA_000833575.1	Galactofuranosyltransferase GlfT1	Galactofuranosyltransferase GlfT1
diphtheriae_00133	GCA_000835165.1_00163	GCA_000835165.1	Galactofuranosyltransferase GlfT1	Galactofuranosyltransferase GlfT1
diphtheriae_00133	GCA_000980815.1_00116	GCA_000980815.1	Galactofuranosyltransferase GlfT1	Galactofuranosyltransferase GlfT1
diphtheriae_00133	GCA_000980835.1_00077	GCA_000980835.1	Galactofuranosyltransferase GlfT1	Galactofuranosyltransferase GlfT1
diphtheriae_00133	GCA_000988235.1_01907	GCA_000988235.1	Galactofuranosyltransferase GlfT1	Galactofuranosyltransferase GlfT1
diphtheriae_00133	GCA_001020985.1_00120	GCA_001020985.1	Galactofuranosyltransferase GlfT1	Galactofuranosyltransferase GlfT1
diphtheriae_00133	GCA_001021025.1_00206	GCA_001021025.1	Galactofuranosyltransferase GlfT1	Galactofuranosyltransferase GlfT1
diphtheriae_00133	GCA_001021045.1_00154	GCA_001021045.1	Galactofuranosyltransferase GlfT1	Galactofuranosyltransferase GlfT1
diphtheriae_00133	GCA_001021065.1_00093	GCA_001021065.1	Galactofuranosyltransferase GlfT1	Galactofuranosyltransferase GlfT1
diphtheriae_00133	GCA_001263755.1_01910	GCA_001263755.1	Galactofuranosyltransferase GlfT1	Galactofuranosyltransferase GlfT1
diphtheriae_00133	GCA_001274895.1_00114	GCA_001274895.1	Galactofuranosyltransferase GlfT1	Galactofuranosyltransferase GlfT1
diphtheriae_00133	GCA_001277995.1_00226	GCA_001277995.1	Galactofuranosyltransferase GlfT1	Galactofuranosyltransferase GlfT1
diphtheriae_00133	GCA_001412085.1_00203	GCA_001412085.1	Galactofuranosyltransferase GlfT1	Galactofuranosyltransferase GlfT1
diphtheriae_00133	GCA_001412105.1_01374	GCA_001412105.1	Galactofuranosyltransferase GlfT1	Galactofuranosyltransferase GlfT1
diphtheriae_00133	GCA_001552395.1_01179	GCA_001552395.1	Galactofuranosyltransferase GlfT1	Galactofuranosyltransferase GlfT1
diphtheriae_00133	GCA_001586235.1_01365	GCA_001586235.1	Galactofuranosyltransferase GlfT1	Galactofuranosyltransferase GlfT1
diphtheriae_00133	GCA_001643015.1_00217	GCA_001643015.1	Galactofuranosyltransferase GlfT1	Galactofuranosyltransferase GlfT1
diphtheriae_00133	GCA_001913265.1_01444	GCA_001913265.1	Galactofuranosyltransferase GlfT1	Galactofuranosyltransferase GlfT1
diphtheriae_00133	GCA_001941345.1_00221	GCA_001941345.1	Galactofuranosyltransferase GlfT1	Galactofuranosyltransferase GlfT1
diphtheriae_00133	GCA_001941445.1_00090	GCA_001941445.1	Galactofuranosyltransferase GlfT1	Galactofuranosyltransferase GlfT1
diphtheriae_00133	GCA_001941465.1_00185	GCA_001941465.1	Galactofuranosyltransferase GlfT1	Galactofuranosyltransferase GlfT1
diphtheriae_00133	GCA_001941485.1_00155	GCA_001941485.1	Galactofuranosyltransferase GlfT1	Galactofuranosyltransferase GlfT1
diphtheriae_00133	GCA_001941505.1_00081	GCA_001941505.1	Galactofuranosyltransferase GlfT1	Galactofuranosyltransferase GlfT1
diphtheriae_00133	GCA_001941565.1_00145	GCA_001941565.1	Galactofuranosyltransferase GlfT1	Galactofuranosyltransferase GlfT1
diphtheriae_00133	GCA_002154655.1_00037	GCA_002154655.1	Galactofuranosyltransferase GlfT1	Galactofuranosyltransferase GlfT1
diphtheriae_00133	GCA_002155265.1_00116	GCA_002155265.1	Galactofuranosyltransferase GlfT1	Galactofuranosyltransferase GlfT1
diphtheriae_00133	GCA_002273005.1_00214	GCA_002273005.1	Galactofuranosyltransferase GlfT1	Galactofuranosyltransferase GlfT1
diphtheriae_00133	GCA_002287505.1_00098	GCA_002287505.1	Galactofuranosyltransferase GlfT1	Galactofuranosyltransferase GlfT1
diphtheriae_00133	GCA_002355155.1_00324	GCA_002355155.1	Galactofuranosyltransferase GlfT1	Galactofuranosyltransferase GlfT1
diphtheriae_00133	GCA_002563965.1_00604	GCA_002563965.1	Galactofuranosyltransferase GlfT1	Galactofuranosyltransferase GlfT1
diphtheriae_00133	GCA_002847405.1_00215	GCA_002847405.1	Galactofuranosyltransferase GlfT1	Galactofuranosyltransferase GlfT1
diphtheriae_00133	GCA_003065405.1_00122	GCA_003065405.1	Galactofuranosyltransferase GlfT1	Galactofuranosyltransferase GlfT1
diphtheriae_00133	GCA_003070865.1_00116	GCA_003070865.1	Galactofuranosyltransferase GlfT1	Galactofuranosyltransferase GlfT1
diphtheriae_00133	GCA_003285565.1_01988	GCA_003285565.1	Galactofuranosyltransferase GlfT1	Galactofuranosyltransferase GlfT1
diphtheriae_00133	GCA_003641245.1_01723	GCA_003641245.1	Galactofuranosyltransferase GlfT1	Galactofuranosyltransferase GlfT1
diphtheriae_00133	GCA_003693265.1_00427	GCA_003693265.1	Galactofuranosyltransferase GlfT1	Galactofuranosyltransferase GlfT1
diphtheriae_00133	GCA_003716585.1_02068	GCA_003716585.1	Galactofuranosyltransferase GlfT1	Galactofuranosyltransferase GlfT1
diphtheriae_00133	GCA_003813965.1_02270	GCA_003813965.1	Galactofuranosyltransferase GlfT1	Galactofuranosyltransferase GlfT1
diphtheriae_00133	GCA_003813985.1_02095	GCA_003813985.1	Galactofuranosyltransferase GlfT1	Galactofuranosyltransferase GlfT1
diphtheriae_00133	GCA_003814005.1_02166	GCA_003814005.1	Galactofuranosyltransferase GlfT1	Galactofuranosyltransferase GlfT1
diphtheriae_00133	GCA_004114895.1_02133	GCA_004114895.1	Galactofuranosyltransferase GlfT1	Galactofuranosyltransferase GlfT1
diphtheriae_00133	GCA_004382825.2_01157	GCA_004382825.2	Galactofuranosyltransferase GlfT1	Galactofuranosyltransferase GlfT1
diphtheriae_00133	GCA_004795735.1_00152	GCA_004795735.1	Galactofuranosyltransferase GlfT1	Galactofuranosyltransferase GlfT1
diphtheriae_00133	GCA_006334925.1_01683	GCA_006334925.1	Galactofuranosyltransferase GlfT1	Galactofuranosyltransferase GlfT1
diphtheriae_00133	GCA_006539825.1_02210	GCA_006539825.1	Galactofuranosyltransferase GlfT1	Galactofuranosyltransferase GlfT1
diphtheriae_00133	GCA_007641235.1_00713	GCA_007641235.1	Galactofuranosyltransferase GlfT1	Galactofuranosyltransferase GlfT1
diphtheriae_00133	GCA_007859215.1_00815	GCA_007859215.1	Galactofuranosyltransferase GlfT1	Galactofuranosyltransferase GlfT1
diphtheriae_00133	GCA_007970465.1_02058	GCA_007970465.1	Galactofuranosyltransferase GlfT1	Galactofuranosyltransferase GlfT1
diphtheriae_00133	GCA_008693065.1_01528	GCA_008693065.1	Galactofuranosyltransferase GlfT1	Galactofuranosyltransferase GlfT1
diphtheriae_00133	GCA_008930985.1_00747	GCA_008930985.1	Galactofuranosyltransferase GlfT1	Galactofuranosyltransferase GlfT1
diphtheriae_00133	GCA_008931025.1_01482	GCA_008931025.1	Galactofuranosyltransferase GlfT1	Galactofuranosyltransferase GlfT1
diphtheriae_00133	GCA_011038645.2_00094	GCA_011038645.2	Galactofuranosyltransferase GlfT1	Galactofuranosyltransferase GlfT1
diphtheriae_00133	GCA_011038655.2_00104	GCA_011038655.2	Galactofuranosyltransferase GlfT1	Galactofuranosyltransferase GlfT1
diphtheriae_00133	GCA_011612265.2_02310	GCA_011612265.2	Galactofuranosyltransferase GlfT1	Galactofuranosyltransferase GlfT1
diphtheriae_00133	GCA_012396315.1_00680	GCA_012396315.1	Galactofuranosyltransferase GlfT1	Galactofuranosyltransferase GlfT1
diphtheriae_00133	GCA_013408445.1_01832	GCA_013408445.1	Galactofuranosyltransferase GlfT1	Galactofuranosyltransferase GlfT1
diphtheriae_00133	GCA_013410305.1_02028	GCA_013410305.1	Galactofuranosyltransferase GlfT1	Galactofuranosyltransferase GlfT1
diphtheriae_00133	GCA_013978595.1_01806	GCA_013978595.1	Galactofuranosyltransferase GlfT1	Galactofuranosyltransferase GlfT1
diphtheriae_00133	GCA_014217255.1_01262	GCA_014217255.1	Galactofuranosyltransferase GlfT1	Galactofuranosyltransferase GlfT1
diphtheriae_00133	GCA_014262665.1_01875	GCA_014262665.1	Galactofuranosyltransferase GlfT1	Galactofuranosyltransferase GlfT1
diphtheriae_00133	GCA_015351335.1_00894	GCA_015351335.1	Galactofuranosyltransferase GlfT1	Galactofuranosyltransferase GlfT1
diphtheriae_00133	GCA_015752125.1_01599	GCA_015752125.1	Galactofuranosyltransferase GlfT1	Galactofuranosyltransferase GlfT1
diphtheriae_00133	GCA_016628615.2_01808	GCA_016628615.2	Galactofuranosyltransferase GlfT1	Galactofuranosyltransferase GlfT1
diphtheriae_00133	GCA_016728725.1_01637	GCA_016728725.1	Galactofuranosyltransferase GlfT1	Galactofuranosyltransferase GlfT1
diphtheriae_00133	GCA_016785885.1_00222	GCA_016785885.1	Galactofuranosyltransferase GlfT1	Galactofuranosyltransferase GlfT1
diphtheriae_00133	GCA_017876455.1_02555	GCA_017876455.1	Galactofuranosyltransferase GlfT1	Galactofuranosyltransferase GlfT1
diphtheriae_00133	GCA_900049755.1_01083	GCA_900049755.1	Galactofuranosyltransferase GlfT1	Galactofuranosyltransferase GlfT1
diphtheriae_00133	GCA_900078305.2_01542	GCA_900078305.2	Galactofuranosyltransferase GlfT1	Galactofuranosyltransferase GlfT1
diphtheriae_00133	GCA_900092335.1_00652	GCA_900092335.1	Galactofuranosyltransferase GlfT1	Galactofuranosyltransferase GlfT1
diphtheriae_00133	GCA_900103625.1_01690	GCA_900103625.1	Galactofuranosyltransferase GlfT1	Galactofuranosyltransferase GlfT1
diphtheriae_00133	GCA_900105505.1_01085	GCA_900105505.1	Galactofuranosyltransferase GlfT1	Galactofuranosyltransferase GlfT1
diphtheriae_00133	GCA_900113445.1_01726	GCA_900113445.1	Galactofuranosyltransferase GlfT1	Galactofuranosyltransferase GlfT1
diphtheriae_00133	GCA_900155535.1_00728	GCA_900155535.1	Galactofuranosyltransferase GlfT1	Galactofuranosyltransferase GlfT1
diphtheriae_00133	GCA_900156665.1_01746	GCA_900156665.1	Galactofuranosyltransferase GlfT1	Galactofuranosyltransferase GlfT1
diphtheriae_00133	GCA_900169525.1_00569	GCA_900169525.1	Galactofuranosyltransferase GlfT1	Galactofuranosyltransferase GlfT1
diphtheriae_00133	GCA_900176155.1_01229	GCA_900176155.1	Galactofuranosyltransferase GlfT1	hypothetical protein
diphtheriae_00133	GCA_900176865.1_00590	GCA_900176865.1	Galactofuranosyltransferase GlfT1	Galactofuranosyltransferase GlfT1
diphtheriae_00133	GCA_900177745.1_01974	GCA_900177745.1	Galactofuranosyltransferase GlfT1	Galactofuranosyltransferase GlfT1
diphtheriae_00133	GCA_900187135.1_01475	GCA_900187135.1	Galactofuranosyltransferase GlfT1	Galactofuranosyltransferase GlfT1
diphtheriae_00133	GCA_900187215.1_00174	GCA_900187215.1	Galactofuranosyltransferase GlfT1	Galactofuranosyltransferase GlfT1
diphtheriae_00133	GCA_900187235.1_01405	GCA_900187235.1	Galactofuranosyltransferase GlfT1	hypothetical protein
diphtheriae_00133	GCA_900187295.1_02407	GCA_900187295.1	Galactofuranosyltransferase GlfT1	Galactofuranosyltransferase GlfT1
diphtheriae_00133	GCA_900205605.1_01561	GCA_900205605.1	Galactofuranosyltransferase GlfT1	Galactofuranosyltransferase GlfT1
diphtheriae_00133	GCA_900232865.1_01639	GCA_900232865.1	Galactofuranosyltransferase GlfT1	Galactofuranosyltransferase GlfT1
diphtheriae_00133	GCA_900411315.1_01264	GCA_900411315.1	Galactofuranosyltransferase GlfT1	Galactofuranosyltransferase GlfT1
diphtheriae_00133	GCA_900447205.1_01167	GCA_900447205.1	Galactofuranosyltransferase GlfT1	Galactofuranosyltransferase GlfT1
diphtheriae_00133	GCA_900447675.1_00147	GCA_900447675.1	Galactofuranosyltransferase GlfT1	Galactofuranosyltransferase GlfT1
diphtheriae_00133	GCA_900461185.1_02061	GCA_900461185.1	Galactofuranosyltransferase GlfT1	Galactofuranosyltransferase GlfT1
diphtheriae_00133	GCA_900478035.1_00921	GCA_900478035.1	Galactofuranosyltransferase GlfT1	Galactofuranosyltransferase GlfT1
diphtheriae_00133	GCA_900478045.1_02435	GCA_900478045.1	Galactofuranosyltransferase GlfT1	Galactofuranosyltransferase GlfT1
diphtheriae_00133	GCA_900626215.1_01960	GCA_900626215.1	Galactofuranosyltransferase GlfT1	Galactofuranosyltransferase GlfT1
diphtheriae_00133	GCA_900637825.1_00113	GCA_900637825.1	Galactofuranosyltransferase GlfT1	Galactofuranosyltransferase GlfT1
diphtheriae_00133	GCA_902702935.1_00172	GCA_902702935.1	Galactofuranosyltransferase GlfT1	Galactofuranosyltransferase GlfT1
diphtheriae_00139	GCA_000011305.1_00170	GCA_000011305.1	Teichoic acids export ATP-binding protein TagH	Teichoic acids export ATP-binding protein TagH
diphtheriae_00139	GCA_000022905.1_00120	GCA_000022905.1	Teichoic acids export ATP-binding protein TagH	Teichoic acids export ATP-binding protein TagH
diphtheriae_00139	GCA_000023145.1_02089	GCA_000023145.1	Teichoic acids export ATP-binding protein TagH	Teichoic acids export ATP-binding protein TagH
diphtheriae_00139	GCA_000143825.1_00492	GCA_000143825.1	Teichoic acids export ATP-binding protein TagH	Teichoic acids export ATP-binding protein TagH
diphtheriae_00139	GCA_000156615.2_00568	GCA_000156615.2	Teichoic acids export ATP-binding protein TagH	Teichoic acids export ATP-binding protein TagH
diphtheriae_00139	GCA_000159115.1_01714	GCA_000159115.1	Teichoic acids export ATP-binding protein TagH	Teichoic acids export ATP-binding protein TagH
diphtheriae_00139	GCA_000159635.1_01849	GCA_000159635.1	Teichoic acids export ATP-binding protein TagH	Teichoic acids export ATP-binding protein TagH
diphtheriae_00139	GCA_000163435.1_02051	GCA_000163435.1	Teichoic acids export ATP-binding protein TagH	Teichoic acids export ATP-binding protein TagH
diphtheriae_00139	GCA_000164115.1_00404	GCA_000164115.1	Teichoic acids export ATP-binding protein TagH	Teichoic acids export ATP-binding protein TagH
diphtheriae_00139	GCA_000177535.2_02237	GCA_000177535.2	Teichoic acids export ATP-binding protein TagH	Teichoic acids export ATP-binding protein TagH
diphtheriae_00139	GCA_000183325.2_01812	GCA_000183325.2	Teichoic acids export ATP-binding protein TagH	Teichoic acids export ATP-binding protein TagH
diphtheriae_00139	GCA_000195815.1_00159	GCA_000195815.1	Teichoic acids export ATP-binding protein TagH	Teichoic acids export ATP-binding protein TagH
diphtheriae_00139	GCA_000296405.1_01697	GCA_000296405.1	Teichoic acids export ATP-binding protein TagH	Vitamin B12 import ATP-binding protein BtuD
diphtheriae_00139	GCA_000312345.1_00868	GCA_000312345.1	Teichoic acids export ATP-binding protein TagH	Teichoic acids export ATP-binding protein TagH
diphtheriae_00139	GCA_000344785.1_00193	GCA_000344785.1	Teichoic acids export ATP-binding protein TagH	Teichoic acids export ATP-binding protein TagH
diphtheriae_00139	GCA_000372085.1_00833	GCA_000372085.1	Teichoic acids export ATP-binding protein TagH	Teichoic acids export ATP-binding protein TagH
diphtheriae_00139	GCA_000372385.1_00157	GCA_000372385.1	Teichoic acids export ATP-binding protein TagH	Teichoic acids export ATP-binding protein TagH
diphtheriae_00139	GCA_000372445.1_02124	GCA_000372445.1	Teichoic acids export ATP-binding protein TagH	Teichoic acids export ATP-binding protein TagH
diphtheriae_00139	GCA_000373805.1_02096	GCA_000373805.1	Teichoic acids export ATP-binding protein TagH	Teichoic acids export ATP-binding protein TagH
diphtheriae_00139	GCA_000375365.1_00970	GCA_000375365.1	Teichoic acids export ATP-binding protein TagH	Teichoic acids export ATP-binding protein TagH
diphtheriae_00139	GCA_000375525.1_00761	GCA_000375525.1	Teichoic acids export ATP-binding protein TagH	Teichoic acids export ATP-binding protein TagH
diphtheriae_00139	GCA_000379425.1_01355	GCA_000379425.1	Teichoic acids export ATP-binding protein TagH	Teichoic acids export ATP-binding protein TagH
diphtheriae_00139	GCA_000379705.1_00962	GCA_000379705.1	Teichoic acids export ATP-binding protein TagH	Teichoic acids export ATP-binding protein TagH
diphtheriae_00139	GCA_000380545.1_01250	GCA_000380545.1	Teichoic acids export ATP-binding protein TagH	Teichoic acids export ATP-binding protein TagH
diphtheriae_00139	GCA_000403725.2_00209	GCA_000403725.2	Teichoic acids export ATP-binding protein TagH	Teichoic acids export ATP-binding protein TagH
diphtheriae_00139	GCA_000411375.1_02465	GCA_000411375.1	Teichoic acids export ATP-binding protein TagH	Teichoic acids export ATP-binding protein TagH
diphtheriae_00139	GCA_000418365.1_00139	GCA_000418365.1	Teichoic acids export ATP-binding protein TagH	Teichoic acids export ATP-binding protein TagH
diphtheriae_00139	GCA_000420605.1_01300	GCA_000420605.1	Teichoic acids export ATP-binding protein TagH	Teichoic acids export ATP-binding protein TagH
diphtheriae_00139	GCA_000427865.1_00781	GCA_000427865.1	Teichoic acids export ATP-binding protein TagH	Teichoic acids export ATP-binding protein TagH
diphtheriae_00139	GCA_000428805.1_00159	GCA_000428805.1	Teichoic acids export ATP-binding protein TagH	Teichoic acids export ATP-binding protein TagH
diphtheriae_00139	GCA_000442645.1_00240	GCA_000442645.1	Teichoic acids export ATP-binding protein TagH	Teichoic acids export ATP-binding protein TagH
diphtheriae_00139	GCA_000525655.1_02291	GCA_000525655.1	Teichoic acids export ATP-binding protein TagH	Teichoic acids export ATP-binding protein TagH
diphtheriae_00139	GCA_000550785.1_00312	GCA_000550785.1	Teichoic acids export ATP-binding protein TagH	Teichoic acids export ATP-binding protein TagH
diphtheriae_00139	GCA_000550805.1_00160	GCA_000550805.1	Teichoic acids export ATP-binding protein TagH	Teichoic acids export ATP-binding protein TagH
diphtheriae_00139	GCA_000577555.1_01293	GCA_000577555.1	Teichoic acids export ATP-binding protein TagH	Teichoic acids export ATP-binding protein TagH
diphtheriae_00139	GCA_000590555.1_00071	GCA_000590555.1	Teichoic acids export ATP-binding protein TagH	Teichoic acids export ATP-binding protein TagH
diphtheriae_00139	GCA_000626675.1_03227	GCA_000626675.1	Teichoic acids export ATP-binding protein TagH	Teichoic acids export ATP-binding protein TagH
diphtheriae_00139	GCA_000688415.1_01937	GCA_000688415.1	Teichoic acids export ATP-binding protein TagH	Teichoic acids export ATP-binding protein TagH
diphtheriae_00139	GCA_000688435.1_00759	GCA_000688435.1	Teichoic acids export ATP-binding protein TagH	Teichoic acids export ATP-binding protein TagH
diphtheriae_00139	GCA_000732945.1_00095	GCA_000732945.1	Teichoic acids export ATP-binding protein TagH	Teichoic acids export ATP-binding protein TagH
diphtheriae_00139	GCA_000739455.1_00110	GCA_000739455.1	Teichoic acids export ATP-binding protein TagH	Teichoic acids export ATP-binding protein TagH
diphtheriae_00139	GCA_000747315.1_00092	GCA_000747315.1	Teichoic acids export ATP-binding protein TagH	Teichoic acids export ATP-binding protein TagH
diphtheriae_00139	GCA_000767055.1_00234	GCA_000767055.1	Teichoic acids export ATP-binding protein TagH	Teichoic acids export ATP-binding protein TagH
diphtheriae_00139	GCA_000767255.1_01461	GCA_000767255.1	Teichoic acids export ATP-binding protein TagH	Teichoic acids export ATP-binding protein TagH
diphtheriae_00139	GCA_000767685.1_00164	GCA_000767685.1	Teichoic acids export ATP-binding protein TagH	Teichoic acids export ATP-binding protein TagH
diphtheriae_00139	GCA_000805675.1_00360	GCA_000805675.1	Teichoic acids export ATP-binding protein TagH	Teichoic acids export ATP-binding protein TagH
diphtheriae_00139	GCA_000819445.1_00154	GCA_000819445.1	Teichoic acids export ATP-binding protein TagH	Teichoic acids export ATP-binding protein TagH
diphtheriae_00139	GCA_000833575.1_00103	GCA_000833575.1	Teichoic acids export ATP-binding protein TagH	Teichoic acids export ATP-binding protein TagH
diphtheriae_00139	GCA_000835165.1_00165	GCA_000835165.1	Teichoic acids export ATP-binding protein TagH	Teichoic acids export ATP-binding protein TagH
diphtheriae_00139	GCA_000980815.1_00118	GCA_000980815.1	Teichoic acids export ATP-binding protein TagH	Teichoic acids export ATP-binding protein TagH
diphtheriae_00139	GCA_000980835.1_00078	GCA_000980835.1	Teichoic acids export ATP-binding protein TagH	Teichoic acids export ATP-binding protein TagH
diphtheriae_00139	GCA_000988235.1_01906	GCA_000988235.1	Teichoic acids export ATP-binding protein TagH	Teichoic acids export ATP-binding protein TagH
diphtheriae_00139	GCA_001020985.1_00129	GCA_001020985.1	Teichoic acids export ATP-binding protein TagH	Teichoic acids export ATP-binding protein TagH
diphtheriae_00139	GCA_001021025.1_00207	GCA_001021025.1	Teichoic acids export ATP-binding protein TagH	Teichoic acids export ATP-binding protein TagH
diphtheriae_00139	GCA_001021045.1_00156	GCA_001021045.1	Teichoic acids export ATP-binding protein TagH	Teichoic acids export ATP-binding protein TagH
diphtheriae_00139	GCA_001021065.1_00094	GCA_001021065.1	Teichoic acids export ATP-binding protein TagH	Teichoic acids export ATP-binding protein TagH
diphtheriae_00139	GCA_001263755.1_01906	GCA_001263755.1	Teichoic acids export ATP-binding protein TagH	Teichoic acids export ATP-binding protein TagH
diphtheriae_00139	GCA_001274895.1_00115	GCA_001274895.1	Teichoic acids export ATP-binding protein TagH	Teichoic acids export ATP-binding protein TagH
diphtheriae_00139	GCA_001277995.1_00228	GCA_001277995.1	Teichoic acids export ATP-binding protein TagH	Teichoic acids export ATP-binding protein TagH
diphtheriae_00139	GCA_001412085.1_00205	GCA_001412085.1	Teichoic acids export ATP-binding protein TagH	Teichoic acids export ATP-binding protein TagH
diphtheriae_00139	GCA_001412105.1_01372	GCA_001412105.1	Teichoic acids export ATP-binding protein TagH	Teichoic acids export ATP-binding protein TagH
diphtheriae_00139	GCA_001552395.1_01181	GCA_001552395.1	Teichoic acids export ATP-binding protein TagH	Teichoic acids export ATP-binding protein TagH
diphtheriae_00139	GCA_001586235.1_01364	GCA_001586235.1	Teichoic acids export ATP-binding protein TagH	Teichoic acids export ATP-binding protein TagH
diphtheriae_00139	GCA_001643015.1_00219	GCA_001643015.1	Teichoic acids export ATP-binding protein TagH	Teichoic acids export ATP-binding protein TagH
diphtheriae_00139	GCA_001913265.1_01450	GCA_001913265.1	Teichoic acids export ATP-binding protein TagH	Teichoic acids export ATP-binding protein TagH
diphtheriae_00139	GCA_001941345.1_00224	GCA_001941345.1	Teichoic acids export ATP-binding protein TagH	Vitamin B12 import ATP-binding protein BtuD
diphtheriae_00139	GCA_001941445.1_00091	GCA_001941445.1	Teichoic acids export ATP-binding protein TagH	Teichoic acids export ATP-binding protein TagH
diphtheriae_00139	GCA_001941465.1_00186	GCA_001941465.1	Teichoic acids export ATP-binding protein TagH	Teichoic acids export ATP-binding protein TagH
diphtheriae_00139	GCA_001941485.1_00156	GCA_001941485.1	Teichoic acids export ATP-binding protein TagH	Vitamin B12 import ATP-binding protein BtuD
diphtheriae_00139	GCA_001941505.1_00082	GCA_001941505.1	Teichoic acids export ATP-binding protein TagH	Vitamin B12 import ATP-binding protein BtuD
diphtheriae_00139	GCA_001941565.1_00148	GCA_001941565.1	Teichoic acids export ATP-binding protein TagH	Teichoic acids export ATP-binding protein TagH
diphtheriae_00139	GCA_002154655.1_00039	GCA_002154655.1	Teichoic acids export ATP-binding protein TagH	Teichoic acids export ATP-binding protein TagH
diphtheriae_00139	GCA_002155265.1_00124	GCA_002155265.1	Teichoic acids export ATP-binding protein TagH	Teichoic acids export ATP-binding protein TagH
diphtheriae_00139	GCA_002273005.1_00211	GCA_002273005.1	Teichoic acids export ATP-binding protein TagH	Teichoic acids export ATP-binding protein TagH
diphtheriae_00139	GCA_002287505.1_00100	GCA_002287505.1	Teichoic acids export ATP-binding protein TagH	Teichoic acids export ATP-binding protein TagH
diphtheriae_00139	GCA_002355155.1_00326	GCA_002355155.1	Teichoic acids export ATP-binding protein TagH	Teichoic acids export ATP-binding protein TagH
diphtheriae_00139	GCA_002563965.1_00601	GCA_002563965.1	Teichoic acids export ATP-binding protein TagH	Teichoic acids export ATP-binding protein TagH
diphtheriae_00139	GCA_002847405.1_00217	GCA_002847405.1	Teichoic acids export ATP-binding protein TagH	Teichoic acids export ATP-binding protein TagH
diphtheriae_00139	GCA_003065405.1_00123	GCA_003065405.1	Teichoic acids export ATP-binding protein TagH	Teichoic acids export ATP-binding protein TagH
diphtheriae_00139	GCA_003070865.1_00118	GCA_003070865.1	Teichoic acids export ATP-binding protein TagH	Teichoic acids export ATP-binding protein TagH
diphtheriae_00139	GCA_003285565.1_00395	GCA_003285565.1	Teichoic acids export ATP-binding protein TagH	Teichoic acids export ATP-binding protein TagH
diphtheriae_00139	GCA_003641245.1_01722	GCA_003641245.1	Teichoic acids export ATP-binding protein TagH	Teichoic acids export ATP-binding protein TagH
diphtheriae_00139	GCA_003693265.1_00425	GCA_003693265.1	Teichoic acids export ATP-binding protein TagH	Teichoic acids export ATP-binding protein TagH
diphtheriae_00139	GCA_003716585.1_02070	GCA_003716585.1	Teichoic acids export ATP-binding protein TagH	Teichoic acids export ATP-binding protein TagH
diphtheriae_00139	GCA_003813965.1_02261	GCA_003813965.1	Teichoic acids export ATP-binding protein TagH	Teichoic acids export ATP-binding protein TagH
diphtheriae_00139	GCA_003813985.1_02094	GCA_003813985.1	Teichoic acids export ATP-binding protein TagH	Teichoic acids export ATP-binding protein TagH
diphtheriae_00139	GCA_003814005.1_02165	GCA_003814005.1	Teichoic acids export ATP-binding protein TagH	Teichoic acids export ATP-binding protein TagH
diphtheriae_00139	GCA_004114895.1_02132	GCA_004114895.1	Teichoic acids export ATP-binding protein TagH	Teichoic acids export ATP-binding protein TagH
diphtheriae_00139	GCA_004382825.2_01165	GCA_004382825.2	Teichoic acids export ATP-binding protein TagH	Teichoic acids export ATP-binding protein TagH
diphtheriae_00139	GCA_004795735.1_00155	GCA_004795735.1	Teichoic acids export ATP-binding protein TagH	Teichoic acids export ATP-binding protein TagH
diphtheriae_00139	GCA_006334925.1_01682	GCA_006334925.1	Teichoic acids export ATP-binding protein TagH	Teichoic acids export ATP-binding protein TagH
diphtheriae_00139	GCA_006539825.1_02221	GCA_006539825.1	Teichoic acids export ATP-binding protein TagH	Teichoic acids export ATP-binding protein TagH
diphtheriae_00139	GCA_007641235.1_00710	GCA_007641235.1	Teichoic acids export ATP-binding protein TagH	Teichoic acids export ATP-binding protein TagH
diphtheriae_00139	GCA_007859215.1_00818	GCA_007859215.1	Teichoic acids export ATP-binding protein TagH	Teichoic acids export ATP-binding protein TagH
diphtheriae_00139	GCA_007970465.1_02061	GCA_007970465.1	Teichoic acids export ATP-binding protein TagH	Teichoic acids export ATP-binding protein TagH
diphtheriae_00139	GCA_008693065.1_01532	GCA_008693065.1	Teichoic acids export ATP-binding protein TagH	Teichoic acids export ATP-binding protein TagH
diphtheriae_00139	GCA_008930985.1_00748	GCA_008930985.1	Teichoic acids export ATP-binding protein TagH	Teichoic acids export ATP-binding protein TagH
diphtheriae_00139	GCA_008931025.1_01481	GCA_008931025.1	Teichoic acids export ATP-binding protein TagH	Teichoic acids export ATP-binding protein TagH
diphtheriae_00139	GCA_011038645.2_00096	GCA_011038645.2	Teichoic acids export ATP-binding protein TagH	Teichoic acids export ATP-binding protein TagH
diphtheriae_00139	GCA_011038655.2_00108	GCA_011038655.2	Teichoic acids export ATP-binding protein TagH	Teichoic acids export ATP-binding protein TagH
diphtheriae_00139	GCA_011612265.2_02302	GCA_011612265.2	Teichoic acids export ATP-binding protein TagH	Teichoic acids export ATP-binding protein TagH
diphtheriae_00139	GCA_012396315.1_00678	GCA_012396315.1	Teichoic acids export ATP-binding protein TagH	Teichoic acids export ATP-binding protein TagH
diphtheriae_00139	GCA_013408445.1_01834	GCA_013408445.1	Teichoic acids export ATP-binding protein TagH	Teichoic acids export ATP-binding protein TagH
diphtheriae_00139	GCA_013410305.1_02035	GCA_013410305.1	Teichoic acids export ATP-binding protein TagH	Teichoic acids export ATP-binding protein TagH
diphtheriae_00139	GCA_013978595.1_01808	GCA_013978595.1	Teichoic acids export ATP-binding protein TagH	Teichoic acids export ATP-binding protein TagH
diphtheriae_00139	GCA_014217255.1_01263	GCA_014217255.1	Teichoic acids export ATP-binding protein TagH	Teichoic acids export ATP-binding protein TagH
diphtheriae_00139	GCA_014262665.1_01873	GCA_014262665.1	Teichoic acids export ATP-binding protein TagH	Teichoic acids export ATP-binding protein TagH
diphtheriae_00139	GCA_015351335.1_00896	GCA_015351335.1	Teichoic acids export ATP-binding protein TagH	Teichoic acids export ATP-binding protein TagH
diphtheriae_00139	GCA_015752125.1_01598	GCA_015752125.1	Teichoic acids export ATP-binding protein TagH	Teichoic acids export ATP-binding protein TagH
diphtheriae_00139	GCA_016628615.2_01806	GCA_016628615.2	Teichoic acids export ATP-binding protein TagH	Teichoic acids export ATP-binding protein TagH
diphtheriae_00139	GCA_016728725.1_01638	GCA_016728725.1	Teichoic acids export ATP-binding protein TagH	Teichoic acids export ATP-binding protein TagH
diphtheriae_00139	GCA_016785885.1_00225	GCA_016785885.1	Teichoic acids export ATP-binding protein TagH	Teichoic acids export ATP-binding protein TagH
diphtheriae_00139	GCA_017876455.1_02554	GCA_017876455.1	Teichoic acids export ATP-binding protein TagH	Teichoic acids export ATP-binding protein TagH
diphtheriae_00139	GCA_900049755.1_01077	GCA_900049755.1	Teichoic acids export ATP-binding protein TagH	Teichoic acids export ATP-binding protein TagH
diphtheriae_00139	GCA_900078305.2_01544	GCA_900078305.2	Teichoic acids export ATP-binding protein TagH	Vitamin B12 import ATP-binding protein BtuD
diphtheriae_00139	GCA_900092335.1_00649	GCA_900092335.1	Teichoic acids export ATP-binding protein TagH	Teichoic acids export ATP-binding protein TagH
diphtheriae_00139	GCA_900103625.1_01692	GCA_900103625.1	Teichoic acids export ATP-binding protein TagH	Teichoic acids export ATP-binding protein TagH
diphtheriae_00139	GCA_900105505.1_01087	GCA_900105505.1	Teichoic acids export ATP-binding protein TagH	Teichoic acids export ATP-binding protein TagH
diphtheriae_00139	GCA_900113445.1_01728	GCA_900113445.1	Teichoic acids export ATP-binding protein TagH	Teichoic acids export ATP-binding protein TagH
diphtheriae_00139	GCA_900155535.1_00730	GCA_900155535.1	Teichoic acids export ATP-binding protein TagH	Teichoic acids export ATP-binding protein TagH
diphtheriae_00139	GCA_900156665.1_01744	GCA_900156665.1	Teichoic acids export ATP-binding protein TagH	Teichoic acids export ATP-binding protein TagH
diphtheriae_00139	GCA_900169525.1_00571	GCA_900169525.1	Teichoic acids export ATP-binding protein TagH	Teichoic acids export ATP-binding protein TagH
diphtheriae_00139	GCA_900176155.1_01230	GCA_900176155.1	Teichoic acids export ATP-binding protein TagH	Teichoic acids export ATP-binding protein TagH
diphtheriae_00139	GCA_900176865.1_00588	GCA_900176865.1	Teichoic acids export ATP-binding protein TagH	Teichoic acids export ATP-binding protein TagH
diphtheriae_00139	GCA_900177745.1_01972	GCA_900177745.1	Teichoic acids export ATP-binding protein TagH	Teichoic acids export ATP-binding protein TagH
diphtheriae_00139	GCA_900187135.1_01482	GCA_900187135.1	Teichoic acids export ATP-binding protein TagH	Teichoic acids export ATP-binding protein TagH
diphtheriae_00139	GCA_900187215.1_00176	GCA_900187215.1	Teichoic acids export ATP-binding protein TagH	Teichoic acids export ATP-binding protein TagH
diphtheriae_00139	GCA_900187235.1_01403	GCA_900187235.1	Teichoic acids export ATP-binding protein TagH	Teichoic acids export ATP-binding protein TagH
diphtheriae_00139	GCA_900187295.1_02406	GCA_900187295.1	Teichoic acids export ATP-binding protein TagH	Teichoic acids export ATP-binding protein TagH
diphtheriae_00139	GCA_900205605.1_01568	GCA_900205605.1	Teichoic acids export ATP-binding protein TagH	Teichoic acids export ATP-binding protein TagH
diphtheriae_00139	GCA_900232865.1_01637	GCA_900232865.1	Teichoic acids export ATP-binding protein TagH	Vitamin B12 import ATP-binding protein BtuD
diphtheriae_00139	GCA_900411315.1_01262	GCA_900411315.1	Teichoic acids export ATP-binding protein TagH	Teichoic acids export ATP-binding protein TagH
diphtheriae_00139	GCA_900447205.1_01168	GCA_900447205.1	Teichoic acids export ATP-binding protein TagH	Teichoic acids export ATP-binding protein TagH
diphtheriae_00139	GCA_900447675.1_00149	GCA_900447675.1	Teichoic acids export ATP-binding protein TagH	Teichoic acids export ATP-binding protein TagH
diphtheriae_00139	GCA_900461185.1_02066	GCA_900461185.1	Teichoic acids export ATP-binding protein TagH	Teichoic acids export ATP-binding protein TagH
diphtheriae_00139	GCA_900478035.1_00924	GCA_900478035.1	Teichoic acids export ATP-binding protein TagH	Teichoic acids export ATP-binding protein TagH
diphtheriae_00139	GCA_900478045.1_02433	GCA_900478045.1	Teichoic acids export ATP-binding protein TagH	Teichoic acids export ATP-binding protein TagH
diphtheriae_00139	GCA_900626215.1_01974	GCA_900626215.1	Teichoic acids export ATP-binding protein TagH	Teichoic acids export ATP-binding protein TagH
diphtheriae_00139	GCA_900637825.1_00115	GCA_900637825.1	Teichoic acids export ATP-binding protein TagH	Teichoic acids export ATP-binding protein TagH
diphtheriae_00139	GCA_902702935.1_00178	GCA_902702935.1	Teichoic acids export ATP-binding protein TagH	Teichoic acids export ATP-binding protein TagH
diphtheriae_00140	GCA_000011305.1_00171	GCA_000011305.1	hypothetical protein	hypothetical protein
diphtheriae_00140	GCA_000022905.1_00121	GCA_000022905.1	hypothetical protein	hypothetical protein
diphtheriae_00140	GCA_000023145.1_02088	GCA_000023145.1	hypothetical protein	hypothetical protein
diphtheriae_00140	GCA_000143825.1_00491	GCA_000143825.1	hypothetical protein	hypothetical protein
diphtheriae_00140	GCA_000156615.2_00567	GCA_000156615.2	hypothetical protein	hypothetical protein
diphtheriae_00140	GCA_000159115.1_01715	GCA_000159115.1	hypothetical protein	hypothetical protein
diphtheriae_00140	GCA_000159635.1_01850	GCA_000159635.1	hypothetical protein	hypothetical protein
diphtheriae_00140	GCA_000163435.1_02050	GCA_000163435.1	hypothetical protein	hypothetical protein
diphtheriae_00140	GCA_000164115.1_00403	GCA_000164115.1	hypothetical protein	hypothetical protein
diphtheriae_00140	GCA_000177535.2_02236	GCA_000177535.2	hypothetical protein	hypothetical protein
diphtheriae_00140	GCA_000183325.2_01811	GCA_000183325.2	hypothetical protein	hypothetical protein
diphtheriae_00140	GCA_000195815.1_00160	GCA_000195815.1	hypothetical protein	hypothetical protein
diphtheriae_00140	GCA_000296405.1_01696	GCA_000296405.1	hypothetical protein	hypothetical protein
diphtheriae_00140	GCA_000312345.1_00867	GCA_000312345.1	hypothetical protein	hypothetical protein
diphtheriae_00140	GCA_000344785.1_00194	GCA_000344785.1	hypothetical protein	hypothetical protein
diphtheriae_00140	GCA_000372085.1_00834	GCA_000372085.1	hypothetical protein	hypothetical protein
diphtheriae_00140	GCA_000372385.1_00158	GCA_000372385.1	hypothetical protein	hypothetical protein
diphtheriae_00140	GCA_000372445.1_02125	GCA_000372445.1	hypothetical protein	hypothetical protein
diphtheriae_00140	GCA_000373805.1_02097	GCA_000373805.1	hypothetical protein	hypothetical protein
diphtheriae_00140	GCA_000375365.1_00971	GCA_000375365.1	hypothetical protein	hypothetical protein
diphtheriae_00140	GCA_000375525.1_00760	GCA_000375525.1	hypothetical protein	hypothetical protein
diphtheriae_00140	GCA_000379425.1_01356	GCA_000379425.1	hypothetical protein	hypothetical protein
diphtheriae_00140	GCA_000379705.1_00963	GCA_000379705.1	hypothetical protein	hypothetical protein
diphtheriae_00140	GCA_000380545.1_01251	GCA_000380545.1	hypothetical protein	hypothetical protein
diphtheriae_00140	GCA_000403725.2_00210	GCA_000403725.2	hypothetical protein	hypothetical protein
diphtheriae_00140	GCA_000411375.1_02464	GCA_000411375.1	hypothetical protein	hypothetical protein
diphtheriae_00140	GCA_000418365.1_00140	GCA_000418365.1	hypothetical protein	hypothetical protein
diphtheriae_00140	GCA_000420605.1_01301	GCA_000420605.1	hypothetical protein	hypothetical protein
diphtheriae_00140	GCA_000427865.1_00782	GCA_000427865.1	hypothetical protein	hypothetical protein
diphtheriae_00140	GCA_000428805.1_00160	GCA_000428805.1	hypothetical protein	hypothetical protein
diphtheriae_00140	GCA_000442645.1_00241	GCA_000442645.1	hypothetical protein	hypothetical protein
diphtheriae_00140	GCA_000525655.1_02290	GCA_000525655.1	hypothetical protein	hypothetical protein
diphtheriae_00140	GCA_000550785.1_00313	GCA_000550785.1	hypothetical protein	hypothetical protein
diphtheriae_00140	GCA_000550805.1_00161	GCA_000550805.1	hypothetical protein	hypothetical protein
diphtheriae_00140	GCA_000577555.1_01292	GCA_000577555.1	hypothetical protein	hypothetical protein
diphtheriae_00140	GCA_000590555.1_00072	GCA_000590555.1	hypothetical protein	hypothetical protein
diphtheriae_00140	GCA_000626675.1_03226	GCA_000626675.1	hypothetical protein	hypothetical protein
diphtheriae_00140	GCA_000688415.1_01936	GCA_000688415.1	hypothetical protein	hypothetical protein
diphtheriae_00140	GCA_000688435.1_00760	GCA_000688435.1	hypothetical protein	hypothetical protein
diphtheriae_00140	GCA_000732945.1_00096	GCA_000732945.1	hypothetical protein	hypothetical protein
diphtheriae_00140	GCA_000739455.1_00111	GCA_000739455.1	hypothetical protein	hypothetical protein
diphtheriae_00140	GCA_000747315.1_00093	GCA_000747315.1	hypothetical protein	hypothetical protein
diphtheriae_00140	GCA_000767055.1_00235	GCA_000767055.1	hypothetical protein	hypothetical protein
diphtheriae_00140	GCA_000767255.1_01460	GCA_000767255.1	hypothetical protein	hypothetical protein
diphtheriae_00140	GCA_000767685.1_00165	GCA_000767685.1	hypothetical protein	hypothetical protein
diphtheriae_00140	GCA_000805675.1_00361	GCA_000805675.1	hypothetical protein	hypothetical protein
diphtheriae_00140	GCA_000819445.1_00155	GCA_000819445.1	hypothetical protein	hypothetical protein
diphtheriae_00140	GCA_000833575.1_00104	GCA_000833575.1	hypothetical protein	hypothetical protein
diphtheriae_00140	GCA_000835165.1_00166	GCA_000835165.1	hypothetical protein	hypothetical protein
diphtheriae_00140	GCA_000980815.1_00119	GCA_000980815.1	hypothetical protein	hypothetical protein
diphtheriae_00140	GCA_000980835.1_00079	GCA_000980835.1	hypothetical protein	hypothetical protein
diphtheriae_00140	GCA_000988235.1_01905	GCA_000988235.1	hypothetical protein	hypothetical protein
diphtheriae_00140	GCA_001020985.1_00130	GCA_001020985.1	hypothetical protein	hypothetical protein
diphtheriae_00140	GCA_001021025.1_00208	GCA_001021025.1	hypothetical protein	hypothetical protein
diphtheriae_00140	GCA_001021045.1_00157	GCA_001021045.1	hypothetical protein	hypothetical protein
diphtheriae_00140	GCA_001021065.1_00095	GCA_001021065.1	hypothetical protein	hypothetical protein
diphtheriae_00140	GCA_001263755.1_01905	GCA_001263755.1	hypothetical protein	hypothetical protein
diphtheriae_00140	GCA_001274895.1_00116	GCA_001274895.1	hypothetical protein	hypothetical protein
diphtheriae_00140	GCA_001277995.1_00229	GCA_001277995.1	hypothetical protein	hypothetical protein
diphtheriae_00140	GCA_001412085.1_00206	GCA_001412085.1	hypothetical protein	hypothetical protein
diphtheriae_00140	GCA_001412105.1_01371	GCA_001412105.1	hypothetical protein	hypothetical protein
diphtheriae_00140	GCA_001552395.1_01182	GCA_001552395.1	hypothetical protein	hypothetical protein
diphtheriae_00140	GCA_001586235.1_01363	GCA_001586235.1	hypothetical protein	hypothetical protein
diphtheriae_00140	GCA_001643015.1_00220	GCA_001643015.1	hypothetical protein	hypothetical protein
diphtheriae_00140	GCA_001913265.1_01451	GCA_001913265.1	hypothetical protein	hypothetical protein
diphtheriae_00140	GCA_001941345.1_00225	GCA_001941345.1	hypothetical protein	hypothetical protein
diphtheriae_00140	GCA_001941445.1_00092	GCA_001941445.1	hypothetical protein	hypothetical protein
diphtheriae_00140	GCA_001941465.1_00187	GCA_001941465.1	hypothetical protein	hypothetical protein
diphtheriae_00140	GCA_001941485.1_00157	GCA_001941485.1	hypothetical protein	hypothetical protein
diphtheriae_00140	GCA_001941505.1_00083	GCA_001941505.1	hypothetical protein	hypothetical protein
diphtheriae_00140	GCA_001941565.1_00149	GCA_001941565.1	hypothetical protein	hypothetical protein
diphtheriae_00140	GCA_002154655.1_00040	GCA_002154655.1	hypothetical protein	hypothetical protein
diphtheriae_00140	GCA_002155265.1_00125	GCA_002155265.1	hypothetical protein	hypothetical protein
diphtheriae_00140	GCA_002273005.1_00210	GCA_002273005.1	hypothetical protein	hypothetical protein
diphtheriae_00140	GCA_002287505.1_00101	GCA_002287505.1	hypothetical protein	hypothetical protein
diphtheriae_00140	GCA_002355155.1_00327	GCA_002355155.1	hypothetical protein	hypothetical protein
diphtheriae_00140	GCA_002563965.1_00600	GCA_002563965.1	hypothetical protein	hypothetical protein
diphtheriae_00140	GCA_002847405.1_00218	GCA_002847405.1	hypothetical protein	hypothetical protein
diphtheriae_00140	GCA_003065405.1_00124	GCA_003065405.1	hypothetical protein	hypothetical protein
diphtheriae_00140	GCA_003070865.1_00119	GCA_003070865.1	hypothetical protein	hypothetical protein
diphtheriae_00140	GCA_003285565.1_00394	GCA_003285565.1	hypothetical protein	hypothetical protein
diphtheriae_00140	GCA_003641245.1_01721	GCA_003641245.1	hypothetical protein	hypothetical protein
diphtheriae_00140	GCA_003693265.1_00424	GCA_003693265.1	hypothetical protein	hypothetical protein
diphtheriae_00140	GCA_003716585.1_02071	GCA_003716585.1	hypothetical protein	hypothetical protein
diphtheriae_00140	GCA_003813965.1_02260	GCA_003813965.1	hypothetical protein	hypothetical protein
diphtheriae_00140	GCA_003813985.1_02093	GCA_003813985.1	hypothetical protein	hypothetical protein
diphtheriae_00140	GCA_003814005.1_02164	GCA_003814005.1	hypothetical protein	hypothetical protein
diphtheriae_00140	GCA_004114895.1_02131	GCA_004114895.1	hypothetical protein	hypothetical protein
diphtheriae_00140	GCA_004382825.2_01166	GCA_004382825.2	hypothetical protein	hypothetical protein
diphtheriae_00140	GCA_004795735.1_00156	GCA_004795735.1	hypothetical protein	hypothetical protein
diphtheriae_00140	GCA_006334925.1_01681	GCA_006334925.1	hypothetical protein	hypothetical protein
diphtheriae_00140	GCA_006539825.1_02222	GCA_006539825.1	hypothetical protein	hypothetical protein
diphtheriae_00140	GCA_007641235.1_00709	GCA_007641235.1	hypothetical protein	hypothetical protein
diphtheriae_00140	GCA_007859215.1_00819	GCA_007859215.1	hypothetical protein	hypothetical protein
diphtheriae_00140	GCA_007970465.1_02062	GCA_007970465.1	hypothetical protein	hypothetical protein
diphtheriae_00140	GCA_008693065.1_01533	GCA_008693065.1	hypothetical protein	hypothetical protein
diphtheriae_00140	GCA_008930985.1_00749	GCA_008930985.1	hypothetical protein	hypothetical protein
diphtheriae_00140	GCA_008931025.1_01480	GCA_008931025.1	hypothetical protein	hypothetical protein
diphtheriae_00140	GCA_011038645.2_00097	GCA_011038645.2	hypothetical protein	hypothetical protein
diphtheriae_00140	GCA_011038655.2_00109	GCA_011038655.2	hypothetical protein	hypothetical protein
diphtheriae_00140	GCA_011612265.2_02301	GCA_011612265.2	hypothetical protein	hypothetical protein
diphtheriae_00140	GCA_012396315.1_00677	GCA_012396315.1	hypothetical protein	hypothetical protein
diphtheriae_00140	GCA_013408445.1_01835	GCA_013408445.1	hypothetical protein	hypothetical protein
diphtheriae_00140	GCA_013410305.1_02036	GCA_013410305.1	hypothetical protein	hypothetical protein
diphtheriae_00140	GCA_013978595.1_01809	GCA_013978595.1	hypothetical protein	hypothetical protein
diphtheriae_00140	GCA_014217255.1_01264	GCA_014217255.1	hypothetical protein	hypothetical protein
diphtheriae_00140	GCA_014262665.1_01872	GCA_014262665.1	hypothetical protein	hypothetical protein
diphtheriae_00140	GCA_015351335.1_00897	GCA_015351335.1	hypothetical protein	hypothetical protein
diphtheriae_00140	GCA_015752125.1_01597	GCA_015752125.1	hypothetical protein	hypothetical protein
diphtheriae_00140	GCA_016628615.2_01805	GCA_016628615.2	hypothetical protein	hypothetical protein
diphtheriae_00140	GCA_016728725.1_01639	GCA_016728725.1	hypothetical protein	hypothetical protein
diphtheriae_00140	GCA_016785885.1_00226	GCA_016785885.1	hypothetical protein	hypothetical protein
diphtheriae_00140	GCA_017876455.1_02553	GCA_017876455.1	hypothetical protein	hypothetical protein
diphtheriae_00140	GCA_900049755.1_01076	GCA_900049755.1	hypothetical protein	hypothetical protein
diphtheriae_00140	GCA_900078305.2_01545	GCA_900078305.2	hypothetical protein	hypothetical protein
diphtheriae_00140	GCA_900092335.1_00648	GCA_900092335.1	hypothetical protein	hypothetical protein
diphtheriae_00140	GCA_900103625.1_01693	GCA_900103625.1	hypothetical protein	hypothetical protein
diphtheriae_00140	GCA_900105505.1_01088	GCA_900105505.1	hypothetical protein	hypothetical protein
diphtheriae_00140	GCA_900113445.1_01729	GCA_900113445.1	hypothetical protein	hypothetical protein
diphtheriae_00140	GCA_900155535.1_00731	GCA_900155535.1	hypothetical protein	hypothetical protein
diphtheriae_00140	GCA_900156665.1_01743	GCA_900156665.1	hypothetical protein	hypothetical protein
diphtheriae_00140	GCA_900169525.1_00572	GCA_900169525.1	hypothetical protein	hypothetical protein
diphtheriae_00140	GCA_900176155.1_01231	GCA_900176155.1	hypothetical protein	hypothetical protein
diphtheriae_00140	GCA_900176865.1_00587	GCA_900176865.1	hypothetical protein	hypothetical protein
diphtheriae_00140	GCA_900177745.1_01971	GCA_900177745.1	hypothetical protein	hypothetical protein
diphtheriae_00140	GCA_900187135.1_01483	GCA_900187135.1	hypothetical protein	hypothetical protein
diphtheriae_00140	GCA_900187215.1_00177	GCA_900187215.1	hypothetical protein	hypothetical protein
diphtheriae_00140	GCA_900187235.1_01402	GCA_900187235.1	hypothetical protein	hypothetical protein
diphtheriae_00140	GCA_900187295.1_02405	GCA_900187295.1	hypothetical protein	hypothetical protein
diphtheriae_00140	GCA_900205605.1_01569	GCA_900205605.1	hypothetical protein	hypothetical protein
diphtheriae_00140	GCA_900232865.1_01636	GCA_900232865.1	hypothetical protein	hypothetical protein
diphtheriae_00140	GCA_900411315.1_01261	GCA_900411315.1	hypothetical protein	hypothetical protein
diphtheriae_00140	GCA_900447205.1_01169	GCA_900447205.1	hypothetical protein	hypothetical protein
diphtheriae_00140	GCA_900447675.1_00150	GCA_900447675.1	hypothetical protein	hypothetical protein
diphtheriae_00140	GCA_900461185.1_02067	GCA_900461185.1	hypothetical protein	hypothetical protein
diphtheriae_00140	GCA_900478035.1_00925	GCA_900478035.1	hypothetical protein	hypothetical protein
diphtheriae_00140	GCA_900478045.1_02432	GCA_900478045.1	hypothetical protein	hypothetical protein
diphtheriae_00140	GCA_900626215.1_01975	GCA_900626215.1	hypothetical protein	hypothetical protein
diphtheriae_00140	GCA_900637825.1_00116	GCA_900637825.1	hypothetical protein	hypothetical protein
diphtheriae_00140	GCA_902702935.1_00179	GCA_902702935.1	hypothetical protein	hypothetical protein
diphtheriae_00163	GCA_000011305.1_00192	GCA_000011305.1	Prephenate dehydrogenase	Prephenate dehydrogenase
diphtheriae_00163	GCA_000022905.1_00164	GCA_000022905.1	Prephenate dehydrogenase	Prephenate dehydrogenase
diphtheriae_00163	GCA_000023145.1_00211	GCA_000023145.1	Prephenate dehydrogenase	Prephenate dehydrogenase
diphtheriae_00163	GCA_000143825.1_00476	GCA_000143825.1	Prephenate dehydrogenase	Prephenate dehydrogenase
diphtheriae_00163	GCA_000156615.2_00542	GCA_000156615.2	Prephenate dehydrogenase	Prephenate dehydrogenase
diphtheriae_00163	GCA_000159115.1_01755	GCA_000159115.1	Prephenate dehydrogenase	Prephenate dehydrogenase
diphtheriae_00163	GCA_000159635.1_01916	GCA_000159635.1	Prephenate dehydrogenase	Prephenate dehydrogenase
diphtheriae_00163	GCA_000163435.1_02036	GCA_000163435.1	Prephenate dehydrogenase	Prephenate dehydrogenase
diphtheriae_00163	GCA_000164115.1_01972	GCA_000164115.1	Prephenate dehydrogenase	Prephenate dehydrogenase
diphtheriae_00163	GCA_000177535.2_02222	GCA_000177535.2	Prephenate dehydrogenase	Prephenate dehydrogenase
diphtheriae_00163	GCA_000183325.2_01142	GCA_000183325.2	Prephenate dehydrogenase	Prephenate dehydrogenase
diphtheriae_00163	GCA_000195815.1_00232	GCA_000195815.1	Prephenate dehydrogenase	Prephenate dehydrogenase
diphtheriae_00163	GCA_000296405.1_01675	GCA_000296405.1	Prephenate dehydrogenase	Prephenate dehydrogenase
diphtheriae_00163	GCA_000312345.1_00873	GCA_000312345.1	Prephenate dehydrogenase	Prephenate dehydrogenase
diphtheriae_00163	GCA_000344785.1_00204	GCA_000344785.1	Prephenate dehydrogenase	Prephenate dehydrogenase
diphtheriae_00163	GCA_000372085.1_00843	GCA_000372085.1	Prephenate dehydrogenase	Prephenate dehydrogenase
diphtheriae_00163	GCA_000372385.1_00182	GCA_000372385.1	Prephenate dehydrogenase	Prephenate dehydrogenase
diphtheriae_00163	GCA_000372445.1_02144	GCA_000372445.1	Prephenate dehydrogenase	Prephenate dehydrogenase
diphtheriae_00163	GCA_000373805.1_00817	GCA_000373805.1	Prephenate dehydrogenase	Prephenate dehydrogenase
diphtheriae_00163	GCA_000375365.1_00985	GCA_000375365.1	Prephenate dehydrogenase	Prephenate dehydrogenase
diphtheriae_00163	GCA_000375525.1_00704	GCA_000375525.1	Prephenate dehydrogenase	Prephenate dehydrogenase
diphtheriae_00163	GCA_000379425.1_01391	GCA_000379425.1	Prephenate dehydrogenase	Prephenate dehydrogenase
diphtheriae_00163	GCA_000379705.1_00975	GCA_000379705.1	Prephenate dehydrogenase	Prephenate dehydrogenase
diphtheriae_00163	GCA_000380545.1_01276	GCA_000380545.1	Prephenate dehydrogenase	Prephenate dehydrogenase
diphtheriae_00163	GCA_000403725.2_00221	GCA_000403725.2	Prephenate dehydrogenase	Prephenate dehydrogenase
diphtheriae_00163	GCA_000411375.1_02448	GCA_000411375.1	Prephenate dehydrogenase	Prephenate dehydrogenase
diphtheriae_00163	GCA_000418365.1_02253	GCA_000418365.1	Prephenate dehydrogenase	Prephenate dehydrogenase
diphtheriae_00163	GCA_000420605.1_01980	GCA_000420605.1	Prephenate dehydrogenase	Prephenate dehydrogenase
diphtheriae_00163	GCA_000427865.1_01142	GCA_000427865.1	Prephenate dehydrogenase	Prephenate dehydrogenase
diphtheriae_00163	GCA_000428805.1_00172	GCA_000428805.1	Prephenate dehydrogenase	Prephenate dehydrogenase
diphtheriae_00163	GCA_000442645.1_00265	GCA_000442645.1	Prephenate dehydrogenase	Prephenate dehydrogenase
diphtheriae_00163	GCA_000525655.1_02271	GCA_000525655.1	Prephenate dehydrogenase	Prephenate dehydrogenase
diphtheriae_00163	GCA_000550785.1_00332	GCA_000550785.1	Prephenate dehydrogenase	Prephenate dehydrogenase
diphtheriae_00163	GCA_000550805.1_00251	GCA_000550805.1	Prephenate dehydrogenase	Prephenate dehydrogenase
diphtheriae_00163	GCA_000577555.1_01713	GCA_000577555.1	Prephenate dehydrogenase	Prephenate dehydrogenase
diphtheriae_00163	GCA_000590555.1_00081	GCA_000590555.1	Prephenate dehydrogenase	Prephenate dehydrogenase
diphtheriae_00163	GCA_000626675.1_00473	GCA_000626675.1	Prephenate dehydrogenase	Prephenate dehydrogenase
diphtheriae_00163	GCA_000688415.1_00099	GCA_000688415.1	Prephenate dehydrogenase	Prephenate dehydrogenase
diphtheriae_00163	GCA_000688435.1_00778	GCA_000688435.1	Prephenate dehydrogenase	Prephenate dehydrogenase
diphtheriae_00163	GCA_000732945.1_00108	GCA_000732945.1	Prephenate dehydrogenase	hypothetical protein
diphtheriae_00163	GCA_000739455.1_00123	GCA_000739455.1	Prephenate dehydrogenase	Prephenate dehydrogenase
diphtheriae_00163	GCA_000747315.1_00102	GCA_000747315.1	Prephenate dehydrogenase	Prephenate dehydrogenase
diphtheriae_00163	GCA_000767055.1_00265	GCA_000767055.1	Prephenate dehydrogenase	Prephenate dehydrogenase
diphtheriae_00163	GCA_000767255.1_01443	GCA_000767255.1	Prephenate dehydrogenase	Prephenate dehydrogenase
diphtheriae_00163	GCA_000767685.1_00185	GCA_000767685.1	Prephenate dehydrogenase	Prephenate dehydrogenase
diphtheriae_00163	GCA_000805675.1_00402	GCA_000805675.1	Prephenate dehydrogenase	Prephenate dehydrogenase
diphtheriae_00163	GCA_000819445.1_00168	GCA_000819445.1	Prephenate dehydrogenase	Prephenate dehydrogenase
diphtheriae_00163	GCA_000833575.1_00161	GCA_000833575.1	Prephenate dehydrogenase	Prephenate dehydrogenase
diphtheriae_00163	GCA_000835165.1_00182	GCA_000835165.1	Prephenate dehydrogenase	Prephenate dehydrogenase
diphtheriae_00163	GCA_000980815.1_00144	GCA_000980815.1	Prephenate dehydrogenase	Prephenate dehydrogenase
diphtheriae_00163	GCA_000980835.1_00118	GCA_000980835.1	Prephenate dehydrogenase	Prephenate dehydrogenase
diphtheriae_00163	GCA_000988235.1_01140	GCA_000988235.1	Prephenate dehydrogenase	Prephenate dehydrogenase
[truncated: 46,384 more rows]

## Sheet: homolog data
Query_ID	Name	q_function	GCA_000011305.1	GCA_000022905.1	GCA_000023145.1	GCA_000143825.1	GCA_000156615.2	GCA_000159115.1	GCA_000159635.1	GCA_000163435.1	GCA_000164115.1	GCA_000177535.2	GCA_000183325.2	GCA_000195815.1	GCA_000296405.1	GCA_000312345.1	GCA_000344785.1	GCA_000372085.1	GCA_000372385.1	GCA_000372445.1	GCA_000373805.1	GCA_000375365.1	GCA_000375525.1	GCA_000379425.1	GCA_000379705.1	GCA_000380545.1	GCA_000403725.2	GCA_000411375.1	GCA_000418365.1	GCA_000420605.1	GCA_000427865.1	GCA_000428805.1	GCA_000442645.1	GCA_000525655.1	GCA_000550785.1	GCA_000550805.1	GCA_000577555.1	GCA_000590555.1	GCA_000626675.1	GCA_000688415.1	GCA_000688435.1	GCA_000732945.1	GCA_000739455.1	GCA_000747315.1	GCA_000767055.1	GCA_000767255.1	GCA_000767685.1	GCA_000805675.1	GCA_000819445.1
			C._efficiens_YS-314	C._aurimucosum_ATCC_700975	C._kroppenstedtii_DSM_44385	C._genitalium_ATCC_33030	C._pseudogenitalium_ATCC_33035	C._accolens_ATCC_49725	C._lipophiloflavum_DSM_44291	C._jeikeium_ATCC_43734	C._ammoniagenes_DSM_20306	C._resistens_DSM_45100	C._bovis_DSM_20582	C._diphtheriae_NCTC_13129	C._otitidis_ATCC_51513	C._timonense_5401744	C._callunae_DSM_20147	C._capitovis_DSM_44611	C._ciconiae_DSM_44920	C._ulceribovis_DSM_45146	C._pilosum_DSM_20521	C._mastitidis_DSM_44356	C._propinquum_DSM_44285	C._lubricantis_DSM_45231	C._caspium_DSM_44850	C._crenatum_MT	C._ihumii_GD7	C._pyruviciproducens_ATCC_BAA-1742	C._terpenotabidum_Y-11	C._massiliense_DSM_45435	C._sputi_DSM_45148	C._freiburgense_DSM_45254	C._maris_DSM_45190	C._falsenii_BL_8171	C._casei_LMG_S-19264	C._vitaeruminis_DSM_20294	C._jeddahense_JCB	C._argentoratense_DSM_44202	C._glyciniphilum_AJ_3170	C._pseudodiphtheriticum_DSM_44287	C._halotolerans_DSM_44683	C._atypicum_R2070	C._imitans_DSM_44264	C._ureicelerivorans_IMMIB_RIV-2301	C._doosanense_CAU_212	C._auriscanis_CIP_106629	C._ulcerans_FRC11	C._minutissimum_ATCC_23348	C._humireducens_DSM_45392
diphtheriae_00001	diphtheriae_00001 (dnaA)	Chromosomal replication initiator protein DnaA	GCA_000011305.1_00001	GCA_000022905.1_00001	GCA_000023145.1_00001	GCA_000143825.1_00598	GCA_000156615.2_02253	GCA_000159115.1_01590	GCA_000159635.1_01719	GCA_000163435.1_02118	GCA_000164115.1_01598	GCA_000177535.2_00001	GCA_000183325.2_00782	GCA_000195815.1_00001	GCA_000296405.1_01805	GCA_000312345.1_00732	GCA_000344785.1_00001	GCA_000372085.1_00759	GCA_000372385.1_00062	GCA_000372445.1_02020	GCA_000373805.1_02285	GCA_000375365.1_00882	GCA_000375525.1_01230	GCA_000379425.1_02786	GCA_000379705.1_00882	GCA_000380545.1_02301	GCA_000403725.2_00120	GCA_000411375.1_01795	GCA_000418365.1_00001	GCA_000420605.1_01479	GCA_000427865.1_00563	GCA_000428805.1_00075	GCA_000442645.1_00001	GCA_000525655.1_00001	GCA_000550785.1_00001	GCA_000550805.1_00001	NA	GCA_000590555.1_00001	GCA_000626675.1_00001	GCA_000688415.1_01621	GCA_000688435.1_01821	GCA_000732945.1_00001	GCA_000739455.1_00001	GCA_000747315.1_00001	GCA_000767055.1_00001	GCA_000767255.1_00303	GCA_000767685.1_00001	GCA_000805675.1_00261	GCA_000819445.1_00001
diphtheriae_00002	diphtheriae_00002 (dnaN)	DNA polymerase III subunit beta	GCA_000011305.1_00002	GCA_000022905.1_00002	GCA_000023145.1_00002	GCA_000143825.1_00597	GCA_000156615.2_02252	GCA_000159115.1_01591	GCA_000159635.1_01720	GCA_000163435.1_02119	GCA_000164115.1_01599	GCA_000177535.2_00002	GCA_000183325.2_00783	GCA_000195815.1_00002	GCA_000296405.1_01804	GCA_000312345.1_00733	GCA_000344785.1_00003	GCA_000372085.1_00760	GCA_000372385.1_00063	GCA_000372445.1_02021	GCA_000373805.1_02286	GCA_000375365.1_00883	GCA_000375525.1_01231	GCA_000379425.1_02785	GCA_000379705.1_00883	GCA_000380545.1_02300	GCA_000403725.2_00121	GCA_000411375.1_01797	GCA_000418365.1_00002	GCA_000420605.1_01480	GCA_000427865.1_00564	GCA_000428805.1_00076	GCA_000442645.1_00002	GCA_000525655.1_00002	GCA_000550785.1_00002	GCA_000550805.1_00002	GCA_000577555.1_00411	GCA_000590555.1_00002	GCA_000626675.1_00002	GCA_000688415.1_01622	GCA_000688435.1_01822	GCA_000732945.1_00002	GCA_000739455.1_00002	GCA_000747315.1_00002	GCA_000767055.1_00003	GCA_000767255.1_00304	GCA_000767685.1_00002	GCA_000805675.1_00262	GCA_000819445.1_00002
diphtheriae_00004	diphtheriae_00004 (unknown)	hypothetical protein	GCA_000011305.1_00004	GCA_000022905.1_00004	GCA_000023145.1_00004	GCA_000143825.1_00595	GCA_000156615.2_02250	GCA_000159115.1_01593	GCA_000159635.1_01722	GCA_000163435.1_02121	GCA_000164115.1_01601	GCA_000177535.2_00004	GCA_000183325.2_00785	GCA_000195815.1_00004	GCA_000296405.1_01802	GCA_000312345.1_00735	GCA_000344785.1_00005	GCA_000372085.1_00762	GCA_000372385.1_00065	GCA_000372445.1_02023	GCA_000373805.1_02288	GCA_000375365.1_00885	GCA_000375525.1_01233	GCA_000379425.1_02783	GCA_000379705.1_00885	GCA_000380545.1_02298	GCA_000403725.2_00123	GCA_000411375.1_01799	GCA_000418365.1_00004	GCA_000420605.1_01482	GCA_000427865.1_00566	GCA_000428805.1_00078	GCA_000442645.1_00004	GCA_000525655.1_00004	GCA_000550785.1_00004	GCA_000550805.1_00004	GCA_000577555.1_00409	GCA_000590555.1_00004	GCA_000626675.1_00004	GCA_000688415.1_01624	GCA_000688435.1_01824	GCA_000732945.1_00004	GCA_000739455.1_00004	GCA_000747315.1_00004	GCA_000767055.1_00005	GCA_000767255.1_00308	GCA_000767685.1_00004	GCA_000805675.1_00264	GCA_000819445.1_00004
diphtheriae_00005	diphtheriae_00005 (gyrB)	DNA gyrase subunit B	GCA_000011305.1_00005	GCA_000022905.1_00005	GCA_000023145.1_00005	GCA_000143825.1_00594	GCA_000156615.2_02249	GCA_000159115.1_01594	GCA_000159635.1_01723	GCA_000163435.1_02122	GCA_000164115.1_01602	GCA_000177535.2_00005	GCA_000183325.2_00781	GCA_000195815.1_00005	GCA_000296405.1_01801	GCA_000312345.1_00736	GCA_000344785.1_00006	GCA_000372085.1_00763	GCA_000372385.1_00066	GCA_000372445.1_02024	GCA_000373805.1_02289	GCA_000375365.1_00886	GCA_000375525.1_01234	GCA_000379425.1_02782	GCA_000379705.1_00886	GCA_000380545.1_02297	GCA_000403725.2_00124	GCA_000411375.1_01801	GCA_000418365.1_00005	GCA_000420605.1_01483	GCA_000427865.1_00567	GCA_000428805.1_00079	GCA_000442645.1_00005	GCA_000525655.1_00005	GCA_000550785.1_00005	GCA_000550805.1_00005	GCA_000577555.1_00408	GCA_000590555.1_00005	GCA_000626675.1_00005	GCA_000688415.1_01625	GCA_000688435.1_01825	GCA_000732945.1_00005	GCA_000739455.1_00005	GCA_000747315.1_00005	GCA_000767055.1_00006	GCA_000767255.1_00310	GCA_000767685.1_00005	GCA_000805675.1_00265	GCA_000819445.1_00005
diphtheriae_00009	diphtheriae_00009 (gyrA)	DNA gyrase subunit A	GCA_000011305.1_00015	GCA_000022905.1_00010	GCA_000023145.1_00027	GCA_000143825.1_00582	GCA_000156615.2_02243	GCA_000159115.1_01599	GCA_000159635.1_01729	GCA_000163435.1_02128	GCA_000164115.1_01607	GCA_000177535.2_00007	GCA_000183325.2_00777	GCA_000195815.1_00009	GCA_000296405.1_01797	GCA_000312345.1_00747	GCA_000344785.1_00013	GCA_000372085.1_00769	GCA_000372385.1_00068	GCA_000372445.1_02028	GCA_000373805.1_02304	GCA_000375365.1_00893	GCA_000375525.1_01237	GCA_000379425.1_02767	GCA_000379705.1_00892	GCA_000380545.1_02290	GCA_000403725.2_00130	GCA_000411375.1_01826	GCA_000418365.1_00015	GCA_000420605.1_01491	GCA_000427865.1_00579	GCA_000428805.1_00083	GCA_000442645.1_00010	GCA_000525655.1_00010	GCA_000550785.1_00016	GCA_000550805.1_00016	GCA_000577555.1_00403	GCA_000590555.1_00008	GCA_000626675.1_00014	GCA_000688415.1_01628	GCA_000688435.1_01829	GCA_000732945.1_00009	GCA_000739455.1_00012	GCA_000747315.1_00011	GCA_000767055.1_00012	GCA_000767255.1_00314	GCA_000767685.1_00009	GCA_000805675.1_00270	GCA_000819445.1_00013
diphtheriae_00049	diphtheriae_00049 (pbpA)	Penicillin-binding protein A	GCA_000011305.1_00036	GCA_000022905.1_00037	GCA_000023145.1_00137	GCA_000143825.1_00550	GCA_000156615.2_02458	GCA_000159115.1_01626	GCA_000159635.1_01754	GCA_000163435.1_02157	GCA_000164115.1_01739	GCA_000177535.2_00047	GCA_000183325.2_00284	GCA_000195815.1_00050	GCA_000296405.1_01768	GCA_000312345.1_00762	GCA_000344785.1_00051	GCA_000372085.1_00789	GCA_000372385.1_00083	GCA_000372445.1_02045	GCA_000373805.1_01401	GCA_000375365.1_00913	GCA_000375525.1_00863	GCA_000379425.1_02719	GCA_000379705.1_00920	GCA_000380545.1_02238	GCA_000403725.2_00153	GCA_000411375.1_01953	GCA_000418365.1_00069	GCA_000420605.1_01238	GCA_000427865.1_01606	GCA_000428805.1_00093	GCA_000442645.1_00028	GCA_000525655.1_00042	GCA_000550785.1_00169	GCA_000550805.1_00046	GCA_000577555.1_01812	GCA_000590555.1_00032	GCA_000626675.1_00094	GCA_000688415.1_01660	GCA_000688435.1_01843	GCA_000732945.1_00037	GCA_000739455.1_00036	GCA_000747315.1_00035	GCA_000767055.1_00045	GCA_000767255.1_00334	GCA_000767685.1_00047	GCA_000805675.1_00298	GCA_000819445.1_00031
diphtheriae_00050	diphtheriae_00050 (rodA)	Uncharacterized FtsW-like protein	GCA_000011305.1_00037	GCA_000022905.1_00038	GCA_000023145.1_00138	GCA_000143825.1_00549	GCA_000156615.2_02459	GCA_000159115.1_01627	GCA_000159635.1_01755	GCA_000163435.1_02158	GCA_000164115.1_01738	GCA_000177535.2_00048	GCA_000183325.2_00283	GCA_000195815.1_00051	GCA_000296405.1_01767	GCA_000312345.1_00763	GCA_000344785.1_00052	GCA_000372085.1_00790	GCA_000372385.1_00084	GCA_000372445.1_02046	GCA_000373805.1_01400	GCA_000375365.1_00914	GCA_000375525.1_00862	GCA_000379425.1_02718	GCA_000379705.1_00921	GCA_000380545.1_02237	GCA_000403725.2_00154	GCA_000411375.1_01954	GCA_000418365.1_00070	GCA_000420605.1_01239	GCA_000427865.1_01607	GCA_000428805.1_00094	GCA_000442645.1_00029	GCA_000525655.1_00043	GCA_000550785.1_00170	GCA_000550805.1_00047	GCA_000577555.1_01811	GCA_000590555.1_00033	GCA_000626675.1_00095	GCA_000688415.1_01661	GCA_000688435.1_01844	GCA_000732945.1_00038	GCA_000739455.1_00037	GCA_000747315.1_00036	GCA_000767055.1_00046	GCA_000767255.1_00335	GCA_000767685.1_00048	GCA_000805675.1_00299	GCA_000819445.1_00032
diphtheriae_00052	diphtheriae_00052 (pstP_2)	PP2C-family Ser/Thr phosphatase	GCA_000011305.1_00038	GCA_000022905.1_00039	GCA_000023145.1_00139	GCA_000143825.1_00548	GCA_000156615.2_02460	GCA_000159115.1_01628	GCA_000159635.1_01756	GCA_000163435.1_02159	GCA_000164115.1_01737	GCA_000177535.2_00049	NA	GCA_000195815.1_00052	GCA_000296405.1_01766	GCA_000312345.1_00764	GCA_000344785.1_00053	GCA_000372085.1_00791	GCA_000372385.1_00085	GCA_000372445.1_02047	GCA_000373805.1_01399	GCA_000375365.1_00915	GCA_000375525.1_00861	GCA_000379425.1_02717	GCA_000379705.1_00922	GCA_000380545.1_02236	GCA_000403725.2_00155	GCA_000411375.1_01955	GCA_000418365.1_00071	GCA_000420605.1_01240	GCA_000427865.1_01608	GCA_000428805.1_00095	GCA_000442645.1_00030	GCA_000525655.1_00044	GCA_000550785.1_00171	GCA_000550805.1_00048	GCA_000577555.1_01810	GCA_000590555.1_00034	GCA_000626675.1_00096	GCA_000688415.1_01662	GCA_000688435.1_01845	GCA_000732945.1_00039	GCA_000739455.1_00038	GCA_000747315.1_00037	GCA_000767055.1_00047	GCA_000767255.1_00336	GCA_000767685.1_00049	GCA_000805675.1_00300	GCA_000819445.1_00033
diphtheriae_00053	diphtheriae_00053 (fhaB)	FHA domain-containing protein FhaB	GCA_000011305.1_00039	GCA_000022905.1_00040	GCA_000023145.1_00140	GCA_000143825.1_00547	GCA_000156615.2_02461	GCA_000159115.1_01629	GCA_000159635.1_01757	GCA_000163435.1_02160	GCA_000164115.1_01736	GCA_000177535.2_00050	GCA_000183325.2_01051	GCA_000195815.1_00053	GCA_000296405.1_01765	GCA_000312345.1_00765	GCA_000344785.1_00054	GCA_000372085.1_00792	GCA_000372385.1_00086	GCA_000372445.1_02048	GCA_000373805.1_01398	GCA_000375365.1_00916	GCA_000375525.1_00860	GCA_000379425.1_02716	GCA_000379705.1_00923	GCA_000380545.1_02235	GCA_000403725.2_00156	GCA_000411375.1_01956	GCA_000418365.1_00072	GCA_000420605.1_01241	GCA_000427865.1_01609	GCA_000428805.1_00096	GCA_000442645.1_00031	GCA_000525655.1_00045	GCA_000550785.1_00172	GCA_000550805.1_00049	GCA_000577555.1_01809	GCA_000590555.1_00035	GCA_000626675.1_00097	GCA_000688415.1_01663	GCA_000688435.1_01846	GCA_000732945.1_00040	GCA_000739455.1_00039	GCA_000747315.1_00038	GCA_000767055.1_00048	GCA_000767255.1_00337	GCA_000767685.1_00050	GCA_000805675.1_00301	GCA_000819445.1_00034
diphtheriae_00054	diphtheriae_00054 (fhaA)	FHA domain-containing protein FhaA	GCA_000011305.1_00040	GCA_000022905.1_00041	GCA_000023145.1_00141	GCA_000143825.1_00546	GCA_000156615.2_02462	GCA_000159115.1_01630	GCA_000159635.1_01758	NA	GCA_000164115.1_01735	GCA_000177535.2_01053	GCA_000183325.2_00992	GCA_000195815.1_00054	GCA_000296405.1_01764	GCA_000312345.1_00766	GCA_000344785.1_00055	GCA_000372085.1_00793	GCA_000372385.1_00087	GCA_000372445.1_02049	GCA_000373805.1_01397	GCA_000375365.1_00917	GCA_000375525.1_00859	GCA_000379425.1_02715	GCA_000379705.1_00924	GCA_000380545.1_02234	GCA_000403725.2_00157	GCA_000411375.1_01957	GCA_000418365.1_00073	GCA_000420605.1_01242	GCA_000427865.1_01610	GCA_000428805.1_00097	GCA_000442645.1_00032	GCA_000525655.1_00046	GCA_000550785.1_00173	GCA_000550805.1_00050	GCA_000577555.1_01808	GCA_000590555.1_00036	GCA_000626675.1_00098	GCA_000688415.1_01664	GCA_000688435.1_01847	GCA_000732945.1_00041	GCA_000739455.1_00040	GCA_000747315.1_00039	GCA_000767055.1_00049	GCA_000767255.1_00070	GCA_000767685.1_00051	GCA_000805675.1_00302	GCA_000819445.1_00035
diphtheriae_00128	diphtheriae_00128 (dprE1)	Decaprenylphosphoryl-beta-D-ribose oxidase	GCA_000011305.1_00157	GCA_000022905.1_00110	GCA_000023145.1_02112	GCA_000143825.1_00498	GCA_000156615.2_00576	GCA_000159115.1_01707	GCA_000159635.1_01843	GCA_000163435.1_02062	GCA_000164115.1_00421	GCA_000177535.2_02251	GCA_000183325.2_01372	GCA_000195815.1_00147	GCA_000296405.1_01705	GCA_000312345.1_00854	GCA_000344785.1_00186	GCA_000372085.1_00829	GCA_000372385.1_00137	GCA_000372445.1_02111	GCA_000373805.1_02088	GCA_000375365.1_00962	GCA_000375525.1_00767	GCA_000379425.1_01347	GCA_000379705.1_00956	GCA_000380545.1_01240	GCA_000403725.2_00204	GCA_000411375.1_02471	GCA_000418365.1_00120	GCA_000420605.1_01293	GCA_000427865.1_00771	GCA_000428805.1_00148	GCA_000442645.1_00223	GCA_000525655.1_02301	GCA_000550785.1_00291	GCA_000550805.1_00149	GCA_000577555.1_01051	GCA_000590555.1_00065	GCA_000626675.1_03250	GCA_000688415.1_01944	GCA_000688435.1_00749	GCA_000732945.1_00089	GCA_000739455.1_00104	GCA_000747315.1_00084	GCA_000767055.1_00225	GCA_000767255.1_01471	GCA_000767685.1_00151	GCA_000805675.1_00352	GCA_000819445.1_00145
diphtheriae_00133	diphtheriae_00133 (glfT1)	Galactofuranosyltransferase GlfT1	GCA_000011305.1_00168	GCA_000022905.1_00116	GCA_000023145.1_02090	GCA_000143825.1_00494	GCA_000156615.2_00570	GCA_000159115.1_01712	GCA_000159635.1_01847	GCA_000163435.1_02056	GCA_000164115.1_00413	GCA_000177535.2_02239	GCA_000183325.2_00698	GCA_000195815.1_00153	GCA_000296405.1_01698	GCA_000312345.1_00859	GCA_000344785.1_00192	GCA_000372085.1_00832	GCA_000372385.1_00156	GCA_000372445.1_02123	GCA_000373805.1_02095	GCA_000375365.1_00968	GCA_000375525.1_00762	GCA_000379425.1_01354	GCA_000379705.1_00961	GCA_000380545.1_01248	GCA_000403725.2_00208	GCA_000411375.1_02466	GCA_000418365.1_00129	GCA_000420605.1_01299	GCA_000427865.1_00780	GCA_000428805.1_00153	GCA_000442645.1_00239	GCA_000525655.1_02293	GCA_000550785.1_00303	GCA_000550805.1_00154	GCA_000577555.1_01056	GCA_000590555.1_00070	GCA_000626675.1_03242	GCA_000688415.1_01938	GCA_000688435.1_00757	GCA_000732945.1_00094	GCA_000739455.1_00108	GCA_000747315.1_00088	GCA_000767055.1_00233	GCA_000767255.1_01464	GCA_000767685.1_00157	GCA_000805675.1_00358	GCA_000819445.1_00152
diphtheriae_00139	diphtheriae_00139 (tagH)	Teichoic acids export ATP-binding protein TagH	GCA_000011305.1_00170	GCA_000022905.1_00120	GCA_000023145.1_02089	GCA_000143825.1_00492	GCA_000156615.2_00568	GCA_000159115.1_01714	GCA_000159635.1_01849	GCA_000163435.1_02051	GCA_000164115.1_00404	GCA_000177535.2_02237	GCA_000183325.2_01812	GCA_000195815.1_00159	GCA_000296405.1_01697	GCA_000312345.1_00868	GCA_000344785.1_00193	GCA_000372085.1_00833	GCA_000372385.1_00157	GCA_000372445.1_02124	GCA_000373805.1_02096	GCA_000375365.1_00970	GCA_000375525.1_00761	GCA_000379425.1_01355	GCA_000379705.1_00962	GCA_000380545.1_01250	GCA_000403725.2_00209	GCA_000411375.1_02465	GCA_000418365.1_00139	GCA_000420605.1_01300	GCA_000427865.1_00781	GCA_000428805.1_00159	GCA_000442645.1_00240	GCA_000525655.1_02291	GCA_000550785.1_00312	GCA_000550805.1_00160	GCA_000577555.1_01293	GCA_000590555.1_00071	GCA_000626675.1_03227	GCA_000688415.1_01937	GCA_000688435.1_00759	GCA_000732945.1_00095	GCA_000739455.1_00110	GCA_000747315.1_00092	GCA_000767055.1_00234	GCA_000767255.1_01461	GCA_000767685.1_00164	GCA_000805675.1_00360	GCA_000819445.1_00154
diphtheriae_00140	diphtheriae_00140 (unknown)	hypothetical protein	GCA_000011305.1_00171	GCA_000022905.1_00121	GCA_000023145.1_02088	GCA_000143825.1_00491	GCA_000156615.2_00567	GCA_000159115.1_01715	GCA_000159635.1_01850	GCA_000163435.1_02050	GCA_000164115.1_00403	GCA_000177535.2_02236	GCA_000183325.2_01811	GCA_000195815.1_00160	GCA_000296405.1_01696	GCA_000312345.1_00867	GCA_000344785.1_00194	GCA_000372085.1_00834	GCA_000372385.1_00158	GCA_000372445.1_02125	GCA_000373805.1_02097	GCA_000375365.1_00971	GCA_000375525.1_00760	GCA_000379425.1_01356	GCA_000379705.1_00963	GCA_000380545.1_01251	GCA_000403725.2_00210	GCA_000411375.1_02464	GCA_000418365.1_00140	GCA_000420605.1_01301	GCA_000427865.1_00782	GCA_000428805.1_00160	GCA_000442645.1_00241	GCA_000525655.1_02290	GCA_000550785.1_00313	GCA_000550805.1_00161	GCA_000577555.1_01292	GCA_000590555.1_00072	GCA_000626675.1_03226	GCA_000688415.1_01936	GCA_000688435.1_00760	GCA_000732945.1_00096	GCA_000739455.1_00111	GCA_000747315.1_00093	GCA_000767055.1_00235	GCA_000767255.1_01460	GCA_000767685.1_00165	GCA_000805675.1_00361	GCA_000819445.1_00155
diphtheriae_00163	diphtheriae_00163 (tyrA)	Prephenate dehydrogenase	GCA_000011305.1_00192	GCA_000022905.1_00164	GCA_000023145.1_00211	GCA_000143825.1_00476	GCA_000156615.2_00542	GCA_000159115.1_01755	GCA_000159635.1_01916	GCA_000163435.1_02036	GCA_000164115.1_01972	GCA_000177535.2_02222	GCA_000183325.2_01142	GCA_000195815.1_00232	GCA_000296405.1_01675	GCA_000312345.1_00873	GCA_000344785.1_00204	GCA_000372085.1_00843	GCA_000372385.1_00182	GCA_000372445.1_02144	GCA_000373805.1_00817	GCA_000375365.1_00985	GCA_000375525.1_00704	GCA_000379425.1_01391	GCA_000379705.1_00975	GCA_000380545.1_01276	GCA_000403725.2_00221	GCA_000411375.1_02448	GCA_000418365.1_02253	GCA_000420605.1_01980	GCA_000427865.1_01142	GCA_000428805.1_00172	GCA_000442645.1_00265	GCA_000525655.1_02271	GCA_000550785.1_00332	GCA_000550805.1_00251	GCA_000577555.1_01713	GCA_000590555.1_00081	GCA_000626675.1_00473	GCA_000688415.1_00099	GCA_000688435.1_00778	GCA_000732945.1_00108	GCA_000739455.1_00123	GCA_000747315.1_00102	GCA_000767055.1_00265	GCA_000767255.1_01443	GCA_000767685.1_00185	GCA_000805675.1_00402	GCA_000819445.1_00168
diphtheriae_00165	diphtheriae_00165 (tadA)	tRNA-specific adenosine deaminase	GCA_000011305.1_00194	GCA_000022905.1_00166	GCA_000023145.1_00213	GCA_000143825.1_00474	GCA_000156615.2_00540	GCA_000159115.1_01757	GCA_000159635.1_01918	GCA_000163435.1_02034	GCA_000164115.1_01974	GCA_000177535.2_02220	NA	GCA_000195815.1_00234	GCA_000296405.1_01673	GCA_000312345.1_00875	GCA_000344785.1_00206	GCA_000372085.1_00845	GCA_000372385.1_00184	GCA_000372445.1_02146	GCA_000373805.1_00815	GCA_000375365.1_00987	GCA_000375525.1_00702	GCA_000379425.1_01393	GCA_000379705.1_00977	GCA_000380545.1_01278	GCA_000403725.2_00223	GCA_000411375.1_02447	GCA_000418365.1_02251	GCA_000420605.1_01982	GCA_000427865.1_01144	GCA_000428805.1_00174	GCA_000442645.1_00267	GCA_000525655.1_02269	GCA_000550785.1_00334	GCA_000550805.1_00253	GCA_000577555.1_01715	GCA_000590555.1_00080	GCA_000626675.1_00475	GCA_000688415.1_00101	GCA_000688435.1_00780	GCA_000732945.1_00110	GCA_000739455.1_00125	GCA_000747315.1_00104	GCA_000767055.1_00267	GCA_000767255.1_01441	GCA_000767685.1_00187	GCA_000805675.1_00404	GCA_000819445.1_00170
diphtheriae_00179	diphtheriae_00179 (dnaX_1)	DNA polymerase III subunit gamma/tau	GCA_000011305.1_00208	GCA_000022905.1_00190	GCA_000023145.1_00157	GCA_000143825.1_00455	GCA_000156615.2_00525	GCA_000159115.1_01779	GCA_000159635.1_01932	GCA_000163435.1_02022	GCA_000164115.1_01988	GCA_000177535.2_02189	NA	GCA_000195815.1_00246	NA	GCA_000312345.1_00888	GCA_000344785.1_00222	GCA_000372085.1_00864	GCA_000372385.1_00203	GCA_000372445.1_00012	GCA_000373805.1_00800	GCA_000375365.1_00627	GCA_000375525.1_01644	GCA_000379425.1_01403	GCA_000379705.1_00988	GCA_000380545.1_01294	GCA_000403725.2_00237	GCA_000411375.1_02423	GCA_000418365.1_02234	GCA_000420605.1_01894	GCA_000427865.1_01179	GCA_000428805.1_00186	GCA_000442645.1_00288	GCA_000525655.1_02243	GCA_000550785.1_00364	GCA_000550805.1_00275	GCA_000577555.1_02048	GCA_000590555.1_00095	GCA_000626675.1_00514	GCA_000688415.1_00209	GCA_000688435.1_00795	GCA_000732945.1_00128	GCA_000739455.1_00151	GCA_000747315.1_00116	GCA_000767055.1_00284	GCA_000767255.1_00862	GCA_000767685.1_00199	GCA_000805675.1_00428	GCA_000819445.1_00183
diphtheriae_00182	diphtheriae_00182 (cobQ_1)	Cobyric acid synthase	GCA_000011305.1_00211	GCA_000022905.1_00195	GCA_000023145.1_00187	GCA_000143825.1_00452	GCA_000156615.2_00521	GCA_000159115.1_01783	GCA_000159635.1_01935	GCA_000163435.1_02018	GCA_000164115.1_01992	GCA_000177535.2_02185	NA	GCA_000195815.1_00249	GCA_000296405.1_01657	GCA_000312345.1_00891	GCA_000344785.1_00225	GCA_000372085.1_00869	GCA_000372385.1_00206	GCA_000372445.1_00015	GCA_000373805.1_00797	GCA_000375365.1_01008	GCA_000375525.1_01648	GCA_000379425.1_02586	GCA_000379705.1_00991	GCA_000380545.1_01300	GCA_000403725.2_00241	GCA_000411375.1_02419	GCA_000418365.1_02214	GCA_000420605.1_01902	GCA_000427865.1_01185	GCA_000428805.1_00189	GCA_000442645.1_00293	GCA_000525655.1_02239	GCA_000550785.1_00360	GCA_000550805.1_00281	GCA_000577555.1_02125	GCA_000590555.1_00098	GCA_000626675.1_00528	GCA_000688415.1_00213	GCA_000688435.1_00803	GCA_000732945.1_00157	GCA_000739455.1_00154	GCA_000747315.1_00120	GCA_000767055.1_00292	GCA_000767255.1_00856	GCA_000767685.1_00209	GCA_000805675.1_00432	GCA_000819445.1_00189
diphtheriae_00183	diphtheriae_00183 (murD_1)	UDP-N-acetylmuramoylalanine--D-glutamate ligase	GCA_000011305.1_00212	GCA_000022905.1_00196	GCA_000023145.1_00188	GCA_000143825.1_00451	GCA_000156615.2_00520	GCA_000159115.1_01784	GCA_000159635.1_01936	GCA_000163435.1_02017	GCA_000164115.1_01993	GCA_000177535.2_02184	GCA_000183325.2_01118	GCA_000195815.1_00250	GCA_000296405.1_01656	GCA_000312345.1_00892	GCA_000344785.1_00226	GCA_000372085.1_00870	GCA_000372385.1_00207	GCA_000372445.1_00016	GCA_000373805.1_00796	GCA_000375365.1_01009	GCA_000375525.1_01649	GCA_000379425.1_02585	GCA_000379705.1_00992	GCA_000380545.1_01301	GCA_000403725.2_00242	GCA_000411375.1_02418	GCA_000418365.1_02213	GCA_000420605.1_01903	GCA_000427865.1_01186	GCA_000428805.1_00190	GCA_000442645.1_00294	GCA_000525655.1_02238	GCA_000550785.1_00359	GCA_000550805.1_00282	GCA_000577555.1_02124	GCA_000590555.1_00099	GCA_000626675.1_00529	GCA_000688415.1_00214	GCA_000688435.1_00804	GCA_000732945.1_00158	GCA_000739455.1_00155	GCA_000747315.1_00121	GCA_000767055.1_00293	GCA_000767255.1_00855	GCA_000767685.1_00210	GCA_000805675.1_00433	GCA_000819445.1_00190
diphtheriae_00197	diphtheriae_00197 (lysC)	Aspartokinase	GCA_000011305.1_00220	GCA_000022905.1_00202	GCA_000023145.1_00194	GCA_000143825.1_00445	GCA_000156615.2_00513	GCA_000159115.1_01790	GCA_000159635.1_01940	GCA_000163435.1_02007	GCA_000164115.1_01998	GCA_000177535.2_02172	GCA_000183325.2_00126	GCA_000195815.1_00264	GCA_000296405.1_01295	GCA_000312345.1_00896	GCA_000344785.1_00235	GCA_000372085.1_00874	GCA_000372385.1_00213	GCA_000372445.1_00020	GCA_000373805.1_00790	GCA_000375365.1_01015	GCA_000375525.1_01652	GCA_000379425.1_02581	GCA_000379705.1_00997	GCA_000380545.1_01356	GCA_000403725.2_00247	GCA_000411375.1_02413	GCA_000418365.1_02204	GCA_000420605.1_01908	GCA_000427865.1_01191	GCA_000428805.1_00204	GCA_000442645.1_00303	GCA_000525655.1_02232	GCA_000550785.1_00354	GCA_000550805.1_02523	GCA_000577555.1_00719	GCA_000590555.1_00107	GCA_000626675.1_00540	GCA_000688415.1_00217	GCA_000688435.1_00814	GCA_000732945.1_00192	GCA_000739455.1_00160	GCA_000747315.1_00125	GCA_000767055.1_00299	GCA_000767255.1_00840	GCA_000767685.1_00226	GCA_000805675.1_00439	GCA_000819445.1_00197
diphtheriae_00198	diphtheriae_00198 (asd)	Aspartate-semialdehyde dehydrogenase	GCA_000011305.1_00221	GCA_000022905.1_00203	GCA_000023145.1_00195	GCA_000143825.1_00444	GCA_000156615.2_00512	GCA_000159115.1_01791	GCA_000159635.1_01941	GCA_000163435.1_02006	GCA_000164115.1_01999	GCA_000177535.2_02171	GCA_000183325.2_00127	GCA_000195815.1_00266	GCA_000296405.1_01294	GCA_000312345.1_00897	GCA_000344785.1_00236	GCA_000372085.1_00875	GCA_000372385.1_00200	GCA_000372445.1_00021	GCA_000373805.1_00789	GCA_000375365.1_01016	GCA_000375525.1_01653	GCA_000379425.1_02582	GCA_000379705.1_00998	GCA_000380545.1_01357	GCA_000403725.2_00248	GCA_000411375.1_02408	GCA_000418365.1_02203	GCA_000420605.1_01913	GCA_000427865.1_01192	GCA_000428805.1_00207	GCA_000442645.1_00304	GCA_000525655.1_02231	GCA_000550785.1_00353	GCA_000550805.1_02521	GCA_000577555.1_00718	GCA_000590555.1_00108	GCA_000626675.1_00541	GCA_000688415.1_00218	GCA_000688435.1_00816	GCA_000732945.1_00193	GCA_000739455.1_00161	GCA_000747315.1_00126	GCA_000767055.1_00300	GCA_000767255.1_00835	GCA_000767685.1_00228	GCA_000805675.1_00440	GCA_000819445.1_00198
diphtheriae_00213	diphtheriae_00213 (unknown)	hypothetical protein	NA	GCA_000022905.1_01675	GCA_000023145.1_02071	GCA_000143825.1_00441	GCA_000156615.2_01873	GCA_000159115.1_01153	NA	GCA_000163435.1_02001	NA	GCA_000177535.2_02165	GCA_000183325.2_01086	GCA_000195815.1_00275	GCA_000296405.1_01286	GCA_000312345.1_00902	GCA_000344785.1_00243	GCA_000372085.1_00879	GCA_000372385.1_01314	GCA_000372445.1_00025	GCA_000373805.1_00784	GCA_000375365.1_01021	NA	NA	GCA_000379705.1_01001	GCA_000380545.1_01370	GCA_000403725.2_00251	NA	GCA_000418365.1_02197	NA	NA	GCA_000428805.1_00216	NA	GCA_000525655.1_02225	NA	GCA_000550805.1_00288	GCA_000577555.1_00714	GCA_000590555.1_00112	GCA_000626675.1_00549	NA	NA	GCA_000732945.1_00201	GCA_000739455.1_00171	GCA_000747315.1_00132	GCA_000767055.1_00307	GCA_000767255.1_02576	GCA_000767685.1_00235	GCA_000805675.1_01833	GCA_000819445.1_00207
diphtheriae_00214	diphtheriae_00214 (unknown)	hypothetical protein	NA	GCA_000022905.1_01676	GCA_000023145.1_02070	GCA_000143825.1_00440	GCA_000156615.2_01874	GCA_000159115.1_01152	NA	GCA_000163435.1_02000	NA	GCA_000177535.2_02164	GCA_000183325.2_01085	GCA_000195815.1_00276	GCA_000296405.1_01285	GCA_000312345.1_00903	GCA_000344785.1_00244	GCA_000372085.1_00880	GCA_000372385.1_01313	NA	GCA_000373805.1_00783	GCA_000375365.1_01022	NA	NA	GCA_000379705.1_01002	GCA_000380545.1_01371	GCA_000403725.2_00252	NA	GCA_000418365.1_02196	NA	GCA_000427865.1_00596	GCA_000428805.1_00217	NA	GCA_000525655.1_02224	NA	GCA_000550805.1_00289	GCA_000577555.1_00713	GCA_000590555.1_00113	GCA_000626675.1_00550	NA	NA	GCA_000732945.1_00202	GCA_000739455.1_00172	GCA_000747315.1_00133	GCA_000767055.1_00308	GCA_000767255.1_02577	GCA_000767685.1_00236	GCA_000805675.1_01834	GCA_000819445.1_00208
diphtheriae_00215	diphtheriae_00215 (mrpE)	Na(+)/H(+) antiporter subunit E	NA	GCA_000022905.1_01677	GCA_000023145.1_02069	GCA_000143825.1_00439	GCA_000156615.2_01875	GCA_000159115.1_01151	NA	GCA_000163435.1_01999	NA	GCA_000177535.2_02163	GCA_000183325.2_01084	GCA_000195815.1_00277	GCA_000296405.1_01284	GCA_000312345.1_00904	GCA_000344785.1_00245	GCA_000372085.1_00881	GCA_000372385.1_01312	GCA_000372445.1_00027	GCA_000373805.1_00782	GCA_000375365.1_01023	NA	GCA_000379425.1_02570	GCA_000379705.1_01003	GCA_000380545.1_01372	GCA_000403725.2_00253	NA	GCA_000418365.1_02195	NA	NA	GCA_000428805.1_00218	NA	GCA_000525655.1_02223	GCA_000550785.1_01210	GCA_000550805.1_00290	GCA_000577555.1_00712	GCA_000590555.1_00114	GCA_000626675.1_00551	NA	NA	GCA_000732945.1_00203	GCA_000739455.1_00173	GCA_000747315.1_00134	GCA_000767055.1_00309	GCA_000767255.1_02579	GCA_000767685.1_00237	GCA_000805675.1_01835	GCA_000819445.1_00209
diphtheriae_00216	diphtheriae_00216 (mrpD)	Na(+)/H(+) antiporter subunit D	GCA_000011305.1_00228	GCA_000022905.1_01678	GCA_000023145.1_02068	GCA_000143825.1_00438	GCA_000156615.2_01876	GCA_000159115.1_01150	GCA_000159635.1_01947	GCA_000163435.1_01998	GCA_000164115.1_02411	GCA_000177535.2_02162	GCA_000183325.2_01083	GCA_000195815.1_00278	GCA_000296405.1_01283	GCA_000312345.1_00905	GCA_000344785.1_00246	GCA_000372085.1_00882	GCA_000372385.1_01311	GCA_000372445.1_00028	GCA_000373805.1_00781	GCA_000375365.1_01024	GCA_000375525.1_00323	GCA_000379425.1_02571	GCA_000379705.1_01004	GCA_000380545.1_01373	GCA_000403725.2_00254	GCA_000411375.1_01482	GCA_000418365.1_02194	GCA_000420605.1_00321	GCA_000427865.1_00598	GCA_000428805.1_00219	GCA_000442645.1_01710	GCA_000525655.1_02222	GCA_000550785.1_01209	GCA_000550805.1_00291	GCA_000577555.1_00711	GCA_000590555.1_00115	GCA_000626675.1_00552	GCA_000688415.1_01008	GCA_000688435.1_00166	GCA_000732945.1_00204	GCA_000739455.1_00174	GCA_000747315.1_00135	GCA_000767055.1_00310	GCA_000767255.1_02580	GCA_000767685.1_00238	GCA_000805675.1_01836	GCA_000819445.1_00210
diphtheriae_00217	diphtheriae_00217 (mrpC)	Na(+)/H(+) antiporter subunit C	GCA_000011305.1_00227	GCA_000022905.1_01679	GCA_000023145.1_02067	GCA_000143825.1_00437	GCA_000156615.2_01877	GCA_000159115.1_01149	GCA_000159635.1_01946	GCA_000163435.1_01997	GCA_000164115.1_01116	GCA_000177535.2_02161	GCA_000183325.2_01082	GCA_000195815.1_00279	GCA_000296405.1_01282	GCA_000312345.1_00906	GCA_000344785.1_00247	GCA_000372085.1_00883	GCA_000372385.1_01310	GCA_000372445.1_00029	GCA_000373805.1_00780	GCA_000375365.1_01025	GCA_000375525.1_01332	GCA_000379425.1_02572	GCA_000379705.1_01005	GCA_000380545.1_01374	GCA_000403725.2_00255	GCA_000411375.1_01481	GCA_000418365.1_02193	GCA_000420605.1_00322	GCA_000427865.1_00599	GCA_000428805.1_00220	GCA_000442645.1_01711	GCA_000525655.1_02221	GCA_000550785.1_01208	GCA_000550805.1_00292	GCA_000577555.1_00710	GCA_000590555.1_00116	GCA_000626675.1_00553	GCA_000688415.1_01730	GCA_000688435.1_00165	GCA_000732945.1_00205	GCA_000739455.1_00175	GCA_000747315.1_00136	GCA_000767055.1_00311	GCA_000767255.1_02581	GCA_000767685.1_00239	GCA_000805675.1_01837	GCA_000819445.1_00211
diphtheriae_00218	diphtheriae_00218 (mrpA)	Na(+)/H(+) antiporter subunit A	GCA_000011305.1_00226	GCA_000022905.1_01680	GCA_000023145.1_02066	GCA_000143825.1_00436	GCA_000156615.2_01878	GCA_000159115.1_01148	GCA_000159635.1_01945	GCA_000163435.1_01996	GCA_000164115.1_02409	GCA_000177535.2_02160	NA	GCA_000195815.1_00280	GCA_000296405.1_01281	GCA_000312345.1_00907	GCA_000344785.1_00248	GCA_000372085.1_00884	GCA_000372385.1_01309	GCA_000372445.1_00030	GCA_000373805.1_00779	GCA_000375365.1_01026	GCA_000375525.1_00325	GCA_000379425.1_02573	GCA_000379705.1_01006	GCA_000380545.1_01375	GCA_000403725.2_00256	GCA_000411375.1_01480	GCA_000418365.1_02192	GCA_000420605.1_00323	GCA_000427865.1_00600	GCA_000428805.1_00221	GCA_000442645.1_01712	GCA_000525655.1_02220	GCA_000550785.1_01207	GCA_000550805.1_00293	GCA_000577555.1_00709	GCA_000590555.1_00117	GCA_000626675.1_00554	GCA_000688415.1_01006	GCA_000688435.1_00164	GCA_000732945.1_00206	GCA_000739455.1_00176	GCA_000747315.1_00137	GCA_000767055.1_00312	GCA_000767255.1_02582	GCA_000767685.1_00240	GCA_000805675.1_01838	GCA_000819445.1_00212
diphtheriae_00247	diphtheriae_00247 (cspA)	Probable cold shock protein A	GCA_000011305.1_02683	GCA_000022905.1_00247	GCA_000023145.1_02034	GCA_000143825.1_00405	GCA_000156615.2_00459	GCA_000159115.1_01823	GCA_000159635.1_01976	GCA_000163435.1_01964	GCA_000164115.1_02059	GCA_000177535.2_02132	GCA_000183325.2_01730	GCA_000195815.1_00309	GCA_000296405.1_01259	GCA_000312345.1_00933	GCA_000344785.1_00956	GCA_000372085.1_00910	GCA_000372385.1_01273	GCA_000372445.1_00058	GCA_000373805.1_01314	GCA_000375365.1_01054	GCA_000375525.1_01684	GCA_000379425.1_02540	GCA_000379705.1_01032	GCA_000380545.1_00244	GCA_000403725.2_00286	GCA_000411375.1_02362	GCA_000418365.1_02164	GCA_000420605.1_01672	GCA_000427865.1_01232	GCA_000428805.1_00254	GCA_000442645.1_00337	GCA_000525655.1_02196	GCA_000550785.1_00416	GCA_000550805.1_00323	GCA_000577555.1_01920	GCA_000590555.1_00144	GCA_000626675.1_00588	GCA_000688415.1_00248	GCA_000688435.1_00849	GCA_000732945.1_00299	GCA_000739455.1_00204	GCA_000747315.1_00163	GCA_000767055.1_00338	GCA_000767255.1_02124	GCA_000767685.1_00270	GCA_000805675.1_00479	GCA_000819445.1_00240
diphtheriae_00254	diphtheriae_00254 (topA)	DNA topoisomerase 1	GCA_000011305.1_00303	GCA_000022905.1_00249	GCA_000023145.1_02033	GCA_000143825.1_00403	GCA_000156615.2_00457	GCA_000159115.1_01825	GCA_000159635.1_01978	GCA_000163435.1_01963	GCA_000164115.1_02064	GCA_000177535.2_02131	GCA_000183325.2_01729	GCA_000195815.1_00316	GCA_000296405.1_01257	GCA_000312345.1_00935	GCA_000344785.1_00280	GCA_000372085.1_00912	GCA_000372385.1_01272	GCA_000372445.1_00059	GCA_000373805.1_01365	GCA_000375365.1_01058	GCA_000375525.1_01685	GCA_000379425.1_02538	GCA_000379705.1_01038	GCA_000380545.1_01423	GCA_000403725.2_00288	GCA_000411375.1_02361	GCA_000418365.1_02161	GCA_000420605.1_01674	GCA_000427865.1_01233	GCA_000428805.1_00256	GCA_000442645.1_00339	GCA_000525655.1_02195	GCA_000550785.1_00420	GCA_000550805.1_00325	GCA_000577555.1_00721	GCA_000590555.1_00145	GCA_000626675.1_00591	GCA_000688415.1_00249	GCA_000688435.1_00853	GCA_000732945.1_00301	GCA_000739455.1_00207	GCA_000747315.1_00165	GCA_000767055.1_00340	GCA_000767255.1_02125	GCA_000767685.1_00271	GCA_000805675.1_00481	GCA_000819445.1_00242
diphtheriae_00261	diphtheriae_00261 (dnaX_2)	DNA polymerase III subunit tau	GCA_000011305.1_00307	GCA_000022905.1_00253	GCA_000023145.1_02020	GCA_000143825.1_00401	GCA_000156615.2_00453	GCA_000159115.1_01828	GCA_000159635.1_01980	GCA_000163435.1_01960	GCA_000164115.1_02068	GCA_000177535.2_02127	GCA_000183325.2_01023	GCA_000195815.1_00322	GCA_000296405.1_01252	GCA_000312345.1_00938	GCA_000344785.1_00286	GCA_000372085.1_00914	GCA_000372385.1_01269	GCA_000372445.1_00061	GCA_000373805.1_01368	GCA_000375365.1_01946	GCA_000375525.1_01688	GCA_000379425.1_02535	GCA_000379705.1_01041	GCA_000380545.1_01426	GCA_000403725.2_00291	GCA_000411375.1_02359	GCA_000418365.1_02142	GCA_000420605.1_01677	GCA_000427865.1_01235	GCA_000428805.1_00258	GCA_000442645.1_00346	GCA_000525655.1_02188	GCA_000550785.1_00425	GCA_000550805.1_00331	GCA_000577555.1_00724	GCA_000590555.1_00162	GCA_000626675.1_00596	GCA_000688415.1_00252	GCA_000688435.1_00862	GCA_000732945.1_00304	GCA_000739455.1_00210	GCA_000747315.1_00167	GCA_000767055.1_00351	GCA_000767255.1_02129	GCA_000767685.1_00274	GCA_000805675.1_00485	GCA_000819445.1_00248
diphtheriae_00282	diphtheriae_00282 (rmlA)	Glucose-1-phosphate thymidylyltransferase	GCA_000011305.1_00339	GCA_000022905.1_00268	GCA_000023145.1_00074	GCA_000143825.1_00388	GCA_000156615.2_00447	GCA_000159115.1_01835	GCA_000159635.1_01990	GCA_000163435.1_01891	GCA_000164115.1_02077	GCA_000177535.2_02046	GCA_000183325.2_01794	GCA_000195815.1_00342	GCA_000296405.1_01598	GCA_000312345.1_00954	GCA_000344785.1_00309	GCA_000372085.1_00922	GCA_000372385.1_01193	GCA_000372445.1_00133	GCA_000373805.1_01381	GCA_000375365.1_02030	GCA_000375525.1_01706	GCA_000379425.1_02522	GCA_000379705.1_00554	GCA_000380545.1_02160	GCA_000403725.2_00354	GCA_000411375.1_02293	GCA_000418365.1_02089	GCA_000420605.1_01683	GCA_000427865.1_01306	GCA_000428805.1_01325	GCA_000442645.1_00372	GCA_000525655.1_02096	GCA_000550785.1_00432	GCA_000550805.1_00344	GCA_000577555.1_01938	GCA_000590555.1_00154	GCA_000626675.1_00684	GCA_000688415.1_00262	GCA_000688435.1_00939	GCA_000732945.1_00364	GCA_000739455.1_00229	GCA_000747315.1_00174	GCA_000767055.1_00428	GCA_000767255.1_02214	GCA_000767685.1_00279	GCA_000805675.1_00516	GCA_000819445.1_00260
diphtheriae_00283	diphtheriae_00283 (rfbC)	Probable dTDP-4-dehydrorhamnose 3,5-epimerase	GCA_000011305.1_00340	GCA_000022905.1_00270	GCA_000023145.1_01560	GCA_000143825.1_00386	GCA_000156615.2_00446	GCA_000159115.1_01836	GCA_000159635.1_01993	GCA_000163435.1_01668	GCA_000164115.1_02078	GCA_000177535.2_01842	GCA_000183325.2_01702	GCA_000195815.1_00343	GCA_000296405.1_01164	GCA_000312345.1_00955	GCA_000344785.1_00310	GCA_000372085.1_00923	GCA_000372385.1_01194	GCA_000372445.1_00352	GCA_000373805.1_01047	GCA_000375365.1_01230	GCA_000375525.1_01707	GCA_000379425.1_02521	GCA_000379705.1_00718	GCA_000380545.1_02159	GCA_000403725.2_00355	GCA_000411375.1_02091	GCA_000418365.1_01827	GCA_000420605.1_01688	GCA_000427865.1_01775	GCA_000428805.1_01203	GCA_000442645.1_00373	GCA_000525655.1_01801	GCA_000550785.1_00433	GCA_000550805.1_00345	GCA_000577555.1_01935	GCA_000590555.1_00153	GCA_000626675.1_00932	GCA_000688415.1_00263	GCA_000688435.1_00938	GCA_000732945.1_00363	GCA_000739455.1_00231	GCA_000747315.1_00176	GCA_000767055.1_00429	GCA_000767255.1_00568	GCA_000767685.1_00280	GCA_000805675.1_00517	GCA_000819445.1_00261
diphtheriae_00284	diphtheriae_00284 (rmlB)	dTDP-glucose 4,6-dehydratase	GCA_000011305.1_00341	GCA_000022905.1_00271	GCA_000023145.1_01943	GCA_000143825.1_00382	GCA_000156615.2_00445	GCA_000159115.1_01837	GCA_000159635.1_01995	GCA_000163435.1_01897	GCA_000164115.1_02079	GCA_000177535.2_02052	GCA_000183325.2_01797	GCA_000195815.1_00344	NA	GCA_000312345.1_00971	GCA_000344785.1_00311	GCA_000372085.1_00924	GCA_000372385.1_01195	GCA_000372445.1_00131	GCA_000373805.1_01048	GCA_000375365.1_02028	GCA_000375525.1_01708	GCA_000379425.1_02520	GCA_000379705.1_00551	GCA_000380545.1_02158	GCA_000403725.2_00356	GCA_000411375.1_02296	GCA_000418365.1_02091	GCA_000420605.1_01689	GCA_000427865.1_01303	GCA_000428805.1_01323	GCA_000442645.1_00374	GCA_000525655.1_02099	GCA_000550785.1_00434	GCA_000550805.1_00346	GCA_000577555.1_01934	GCA_000590555.1_00152	GCA_000626675.1_00678	GCA_000688415.1_00264	GCA_000688435.1_00936	GCA_000732945.1_00362	GCA_000739455.1_00232	GCA_000747315.1_00177	GCA_000767055.1_00430	GCA_000767255.1_02206	GCA_000767685.1_00281	GCA_000805675.1_00518	GCA_000819445.1_00262
diphtheriae_00289	diphtheriae_00289 (lpd)	Dihydrolipoyl dehydrogenase	GCA_000011305.1_00377	GCA_000022905.1_00276	GCA_000023145.1_02013	GCA_000143825.1_00374	GCA_000156615.2_00439	GCA_000159115.1_01842	GCA_000159635.1_02001	GCA_000163435.1_01945	GCA_000164115.1_02084	GCA_000177535.2_02101	GCA_000183325.2_00082	GCA_000195815.1_00349	GCA_000296405.1_01649	GCA_000312345.1_00977	GCA_000344785.1_00341	GCA_000372085.1_00930	GCA_000372385.1_00270	GCA_000372445.1_00079	GCA_000373805.1_01056	GCA_000375365.1_01971	GCA_000375525.1_01711	GCA_000379425.1_02513	GCA_000379705.1_00507	GCA_000380545.1_02126	GCA_000403725.2_00363	GCA_000411375.1_02340	GCA_000418365.1_02133	GCA_000420605.1_01693	GCA_000427865.1_01253	GCA_000428805.1_01259	GCA_000442645.1_00382	GCA_000525655.1_02170	GCA_000550785.1_00439	GCA_000550805.1_00353	GCA_000577555.1_02292	GCA_000590555.1_00164	GCA_000626675.1_00620	GCA_000688415.1_00267	GCA_000688435.1_00881	GCA_000732945.1_00318	GCA_000739455.1_00238	GCA_000747315.1_00182	GCA_000767055.1_00437	GCA_000767255.1_02149	GCA_000767685.1_00286	GCA_000805675.1_00523	GCA_000819445.1_00272
diphtheriae_00305	diphtheriae_00305 (murB)	UDP-N-acetylenolpyruvoylglucosamine reductase	GCA_000011305.1_00407	GCA_000022905.1_00296	GCA_000023145.1_01975	GCA_000143825.1_00360	GCA_000156615.2_00423	GCA_000159115.1_01867	GCA_000159635.1_02015	GCA_000163435.1_01928	GCA_000164115.1_01688	GCA_000177535.2_02085	GCA_000183325.2_01591	GCA_000195815.1_00366	GCA_000296405.1_01640	GCA_000312345.1_00991	GCA_000344785.1_00365	GCA_000372085.1_00943	GCA_000372385.1_01171	GCA_000372445.1_00099	GCA_000373805.1_01070	GCA_000375365.1_01983	GCA_000375525.1_01722	GCA_000379425.1_02500	GCA_000379705.1_00518	GCA_000380545.1_02095	GCA_000403725.2_00375	GCA_000411375.1_02328	GCA_000418365.1_02119	GCA_000420605.1_01705	GCA_000427865.1_01271	GCA_000428805.1_01282	GCA_000442645.1_00395	GCA_000525655.1_02136	GCA_000550785.1_00455	GCA_000550805.1_00367	GCA_000577555.1_02004	GCA_000590555.1_00177	GCA_000626675.1_00650	GCA_000688415.1_00278	GCA_000688435.1_00895	GCA_000732945.1_00331	GCA_000739455.1_00250	GCA_000747315.1_00196	GCA_000767055.1_00451	GCA_000767255.1_02170	GCA_000767685.1_00301	GCA_000805675.1_00539	GCA_000819445.1_00285
diphtheriae_00311	diphtheriae_00311 (regX3)	Sensory transduction protein regX3	GCA_000011305.1_00414	GCA_000022905.1_00310	GCA_000023145.1_01969	GCA_000143825.1_00353	GCA_000156615.2_00413	GCA_000159115.1_01877	GCA_000159635.1_02025	GCA_000163435.1_01919	GCA_000164115.1_01678	GCA_000177535.2_02077	GCA_000183325.2_01378	GCA_000195815.1_00373	GCA_000296405.1_01625	GCA_000312345.1_01001	GCA_000344785.1_00371	GCA_000372085.1_00950	GCA_000372385.1_01165	GCA_000372445.1_00104	GCA_000373805.1_01085	GCA_000375365.1_01989	GCA_000375525.1_01966	GCA_000379425.1_02482	GCA_000379705.1_00524	GCA_000380545.1_02089	GCA_000403725.2_00384	GCA_000411375.1_02322	GCA_000418365.1_02114	GCA_000420605.1_01711	GCA_000427865.1_01276	GCA_000428805.1_01299	GCA_000442645.1_00431	GCA_000525655.1_02122	GCA_000550785.1_00476	GCA_000550805.1_00373	GCA_000577555.1_00511	GCA_000590555.1_00376	GCA_000626675.1_00655	GCA_000688415.1_00290	GCA_000688435.1_00901	GCA_000732945.1_00336	GCA_000739455.1_00258	GCA_000747315.1_00204	GCA_000767055.1_00462	GCA_000767255.1_02178	GCA_000767685.1_00306	GCA_000805675.1_00553	GCA_000819445.1_00294
diphtheriae_00321	diphtheriae_00321 (hemA)	Glutamyl-tRNA reductase	GCA_000011305.1_00424	GCA_000022905.1_00321	GCA_000023145.1_01958	GCA_000143825.1_00344	GCA_000156615.2_00404	GCA_000159115.1_01887	GCA_000159635.1_02034	GCA_000163435.1_01910	GCA_000164115.1_01669	GCA_000177535.2_02068	GCA_000183325.2_00819	GCA_000195815.1_00381	GCA_000296405.1_01616	GCA_000312345.1_01010	GCA_000344785.1_00382	GCA_000372085.1_00959	GCA_000372385.1_01156	GCA_000372445.1_00118	GCA_000373805.1_01099	GCA_000375365.1_01998	GCA_000375525.1_01956	GCA_000379425.1_02473	GCA_000379705.1_00535	GCA_000380545.1_02078	GCA_000403725.2_00393	GCA_000411375.1_02313	GCA_000418365.1_02106	GCA_000420605.1_01498	GCA_000427865.1_01286	GCA_000428805.1_01307	GCA_000442645.1_00441	GCA_000525655.1_02113	GCA_000550785.1_00487	GCA_000550805.1_00382	GCA_000577555.1_00520	GCA_000590555.1_00191	GCA_000626675.1_00664	GCA_000688415.1_00300	GCA_000688435.1_00911	GCA_000732945.1_00345	GCA_000739455.1_00267	GCA_000747315.1_00214	GCA_000767055.1_00471	GCA_000767255.1_02187	GCA_000767685.1_00318	GCA_000805675.1_00564	GCA_000819445.1_00304
diphtheriae_00322	diphtheriae_00322 (hemC)	Porphobilinogen deaminase	GCA_000011305.1_00425	GCA_000022905.1_00322	GCA_000023145.1_01957	GCA_000143825.1_00343	GCA_000156615.2_00403	GCA_000159115.1_01888	GCA_000159635.1_02035	GCA_000163435.1_01909	GCA_000164115.1_01668	GCA_000177535.2_02067	GCA_000183325.2_00818	GCA_000195815.1_00382	GCA_000296405.1_01615	GCA_000312345.1_01011	GCA_000344785.1_00383	GCA_000372085.1_00960	GCA_000372385.1_01155	GCA_000372445.1_00119	GCA_000373805.1_01100	GCA_000375365.1_01999	GCA_000375525.1_01955	GCA_000379425.1_02472	GCA_000379705.1_00536	GCA_000380545.1_02077	GCA_000403725.2_00394	GCA_000411375.1_02312	GCA_000418365.1_02105	GCA_000420605.1_01499	GCA_000427865.1_01287	GCA_000428805.1_01308	GCA_000442645.1_00442	GCA_000525655.1_02112	GCA_000550785.1_00488	GCA_000550805.1_00383	GCA_000577555.1_00521	GCA_000590555.1_00192	GCA_000626675.1_00665	GCA_000688415.1_00301	GCA_000688435.1_00912	GCA_000732945.1_00346	GCA_000739455.1_00268	GCA_000747315.1_00215	GCA_000767055.1_00472	GCA_000767255.1_02188	GCA_000767685.1_00319	GCA_000805675.1_00565	GCA_000819445.1_00305
diphtheriae_00324	diphtheriae_00324 (hemB)	Delta-aminolevulinic acid dehydratase	GCA_000011305.1_00442	GCA_000022905.1_00324	GCA_000023145.1_01955	GCA_000143825.1_00341	GCA_000156615.2_00401	GCA_000159115.1_01890	GCA_000159635.1_02037	GCA_000163435.1_01907	GCA_000164115.1_01666	GCA_000177535.2_02065	GCA_000183325.2_02089	GCA_000195815.1_00384	GCA_000296405.1_01612	GCA_000312345.1_01013	GCA_000344785.1_00390	GCA_000372085.1_00962	GCA_000372385.1_01208	GCA_000372445.1_00121	GCA_000373805.1_01104	GCA_000375365.1_02002	GCA_000375525.1_01953	GCA_000379425.1_02469	GCA_000379705.1_00539	GCA_000380545.1_02063	GCA_000403725.2_00396	GCA_000411375.1_02310	GCA_000418365.1_02101	GCA_000420605.1_01501	GCA_000427865.1_01293	GCA_000428805.1_01310	GCA_000442645.1_00445	GCA_000525655.1_02110	GCA_000550785.1_00490	GCA_000550805.1_00385	GCA_000577555.1_00523	GCA_000590555.1_00194	GCA_000626675.1_00667	GCA_000688415.1_00303	GCA_000688435.1_00915	GCA_000732945.1_00349	GCA_000739455.1_00270	GCA_000747315.1_00217	GCA_000767055.1_00475	GCA_000767255.1_02191	GCA_000767685.1_00321	GCA_000805675.1_00567	GCA_000819445.1_00312
diphtheriae_00328	diphtheriae_00328 (hemE)	Uroporphyrinogen decarboxylase	GCA_000011305.1_00446	GCA_000022905.1_00327	GCA_000023145.1_01078	GCA_000143825.1_00337	GCA_000156615.2_00398	GCA_000159115.1_01893	GCA_000159635.1_02041	GCA_000163435.1_00879	GCA_000164115.1_01663	GCA_000177535.2_01238	GCA_000183325.2_00549	GCA_000195815.1_00388	GCA_000296405.1_01610	GCA_000312345.1_01017	GCA_000344785.1_00394	GCA_000372085.1_00966	GCA_000372385.1_01203	GCA_000372445.1_00815	GCA_000373805.1_01109	GCA_000375365.1_02006	GCA_000375525.1_01951	GCA_000379425.1_02463	GCA_000379705.1_00542	GCA_000380545.1_02059	GCA_000403725.2_00400	GCA_000411375.1_02306	GCA_000418365.1_01304	GCA_000420605.1_01504	GCA_000427865.1_00673	GCA_000428805.1_01313	GCA_000442645.1_00448	GCA_000525655.1_01203	GCA_000550785.1_00493	GCA_000550805.1_00389	GCA_000577555.1_00527	GCA_000590555.1_00196	GCA_000626675.1_01661	GCA_000688415.1_00305	GCA_000688435.1_00922	GCA_000732945.1_00353	GCA_000739455.1_00274	GCA_000747315.1_00221	GCA_000767055.1_00479	GCA_000767255.1_00220	GCA_000767685.1_00324	GCA_000805675.1_00570	GCA_000819445.1_00316
diphtheriae_00329	diphtheriae_00329 (hemY)	Protoporphyrinogen oxidase	GCA_000011305.1_00447	GCA_000022905.1_00328	GCA_000023145.1_01077	GCA_000143825.1_00336	GCA_000156615.2_00397	GCA_000159115.1_01894	GCA_000159635.1_02042	GCA_000163435.1_00878	GCA_000164115.1_01662	GCA_000177535.2_01237	GCA_000183325.2_00548	GCA_000195815.1_00389	GCA_000296405.1_01609	GCA_000312345.1_01018	GCA_000344785.1_00395	GCA_000372085.1_00967	GCA_000372385.1_01202	GCA_000372445.1_00816	GCA_000373805.1_01110	GCA_000375365.1_02007	GCA_000375525.1_01950	GCA_000379425.1_02462	GCA_000379705.1_00543	GCA_000380545.1_02058	GCA_000403725.2_00401	GCA_000411375.1_02305	GCA_000418365.1_01303	GCA_000420605.1_01505	GCA_000427865.1_00674	GCA_000428805.1_01314	GCA_000442645.1_00449	GCA_000525655.1_01202	GCA_000550785.1_00494	GCA_000550805.1_00390	GCA_000577555.1_00528	GCA_000590555.1_00197	GCA_000626675.1_01662	GCA_000688415.1_00306	GCA_000688435.1_00923	GCA_000732945.1_00354	GCA_000739455.1_00275	GCA_000747315.1_00222	GCA_000767055.1_00480	GCA_000767255.1_00221	GCA_000767685.1_00325	GCA_000805675.1_00571	GCA_000819445.1_00317
diphtheriae_00331	diphtheriae_00331 (pspB_1)	Putative phosphoserine phosphatase 2	GCA_000011305.1_00449	GCA_000022905.1_00346	GCA_000023145.1_01950	GCA_000143825.1_00326	NA	GCA_000159115.1_01898	GCA_000159635.1_02045	GCA_000163435.1_01902	GCA_000164115.1_01657	GCA_000177535.2_02059	GCA_000183325.2_00466	GCA_000195815.1_00391	GCA_000296405.1_01607	GCA_000312345.1_01024	GCA_000344785.1_00397	GCA_000372085.1_00970	GCA_000372385.1_01200	GCA_000372445.1_00126	GCA_000373805.1_01114	GCA_000375365.1_02022	GCA_000375525.1_01948	GCA_000379425.1_02458	GCA_000379705.1_00546	GCA_000380545.1_02056	GCA_000403725.2_00405	GCA_000411375.1_02302	GCA_000418365.1_02096	GCA_000420605.1_01513	GCA_000427865.1_01297	GCA_000428805.1_01316	GCA_000442645.1_00452	GCA_000525655.1_02104	GCA_000550785.1_00499	GCA_000550805.1_00393	GCA_000577555.1_00532	GCA_000590555.1_00199	GCA_000626675.1_00673	GCA_000688415.1_00308	GCA_000688435.1_00927	GCA_000732945.1_00356	GCA_000739455.1_00280	GCA_000747315.1_00228	GCA_000767055.1_00482	GCA_000767255.1_02198	GCA_000767685.1_00328	GCA_000805675.1_00585	GCA_000819445.1_00320
diphtheriae_00338	diphtheriae_00338 (menA)	1,4-dihydroxy-2-naphthoate octaprenyltransferase	GCA_000011305.1_00457	GCA_000022905.1_00354	GCA_000023145.1_01940	GCA_000143825.1_00317	GCA_000156615.2_00388	GCA_000159115.1_01906	GCA_000159635.1_02057	GCA_000163435.1_01886	GCA_000164115.1_01648	GCA_000177535.2_02040	GCA_000183325.2_00682	GCA_000195815.1_00398	GCA_000296405.1_01596	GCA_000312345.1_01034	GCA_000344785.1_00405	GCA_000372085.1_00980	GCA_000372385.1_01190	GCA_000372445.1_00136	GCA_000373805.1_01124	GCA_000375365.1_02035	GCA_000375525.1_01940	GCA_000379425.1_02448	GCA_000379705.1_00557	GCA_000380545.1_02043	GCA_000403725.2_00418	GCA_000411375.1_02290	GCA_000418365.1_02086	GCA_000420605.1_01521	GCA_000427865.1_01312	GCA_000428805.1_01329	GCA_000442645.1_00462	GCA_000525655.1_02092	GCA_000550785.1_00509	GCA_000550805.1_00401	GCA_000577555.1_01536	GCA_000590555.1_00207	GCA_000626675.1_00687	GCA_000688415.1_00316	GCA_000688435.1_00943	GCA_000732945.1_00367	GCA_000739455.1_00292	GCA_000747315.1_00241	GCA_000767055.1_00492	GCA_000767255.1_02219	GCA_000767685.1_00337	GCA_000805675.1_00593	GCA_000819445.1_00331
diphtheriae_00340	diphtheriae_00340 (menE)	Probable 2-succinylbenzoate--CoA ligase	GCA_000011305.1_00459	GCA_000022905.1_00360	GCA_000023145.1_01938	GCA_000143825.1_00315	GCA_000156615.2_00386	GCA_000159115.1_01907	GCA_000159635.1_02060	GCA_000163435.1_01885	GCA_000164115.1_01643	GCA_000177535.2_02039	NA	GCA_000195815.1_00400	GCA_000296405.1_01595	GCA_000312345.1_01037	GCA_000344785.1_00407	GCA_000372085.1_00983	GCA_000372385.1_01188	GCA_000372445.1_00138	GCA_000373805.1_01125	GCA_000375365.1_02038	GCA_000375525.1_01938	GCA_000379425.1_02447	GCA_000379705.1_00558	GCA_000380545.1_02041	GCA_000403725.2_00430	GCA_000411375.1_02288	GCA_000418365.1_02085	GCA_000420605.1_01524	GCA_000427865.1_01314	GCA_000428805.1_01333	GCA_000442645.1_00464	GCA_000525655.1_02091	GCA_000550785.1_00514	GCA_000550805.1_00405	GCA_000577555.1_02341	GCA_000590555.1_00209	GCA_000626675.1_00688	GCA_000688415.1_00318	GCA_000688435.1_00953	GCA_000732945.1_00369	GCA_000739455.1_00298	GCA_000747315.1_00255	GCA_000767055.1_00494	GCA_000767255.1_02220	GCA_000767685.1_00338	GCA_000805675.1_00599	GCA_000819445.1_00334
diphtheriae_00341	diphtheriae_00341 (menB)	1,4-dihydroxy-2-naphthoyl-CoA synthase	GCA_000011305.1_00463	GCA_000022905.1_00362	GCA_000023145.1_01933	GCA_000143825.1_00310	GCA_000156615.2_00379	GCA_000159115.1_01909	GCA_000159635.1_02061	GCA_000163435.1_01878	GCA_000164115.1_00878	GCA_000177535.2_02036	GCA_000183325.2_00890	GCA_000195815.1_00401	GCA_000296405.1_01594	GCA_000312345.1_01042	GCA_000344785.1_00412	GCA_000372085.1_00984	GCA_000372385.1_00272	GCA_000372445.1_00140	GCA_000373805.1_01130	GCA_000375365.1_02040	GCA_000375525.1_01937	GCA_000379425.1_02439	GCA_000379705.1_00561	GCA_000380545.1_02751	GCA_000403725.2_00438	GCA_000411375.1_02287	GCA_000418365.1_02081	GCA_000420605.1_01526	GCA_000427865.1_01552	GCA_000428805.1_01334	GCA_000442645.1_00469	GCA_000525655.1_02086	GCA_000550785.1_00524	GCA_000550805.1_00407	GCA_000577555.1_00653	GCA_000590555.1_00218	GCA_000626675.1_00692	GCA_000688415.1_00319	GCA_000688435.1_00956	GCA_000732945.1_00372	GCA_000739455.1_00307	GCA_000747315.1_00264	GCA_000767055.1_00506	GCA_000767255.1_02223	GCA_000767685.1_00339	GCA_000805675.1_00601	GCA_000819445.1_00335
diphtheriae_00342	diphtheriae_00342 (menC)	o-succinylbenzoate synthase	GCA_000011305.1_00465	GCA_000022905.1_00366	GCA_000023145.1_01932	GCA_000143825.1_00306	GCA_000156615.2_00377	GCA_000159115.1_01914	GCA_000159635.1_02065	GCA_000163435.1_01877	GCA_000164115.1_00879	GCA_000177535.2_02035	NA	GCA_000195815.1_00402	GCA_000296405.1_01593	GCA_000312345.1_01055	GCA_000344785.1_00415	GCA_000372085.1_00987	GCA_000372385.1_00273	GCA_000372445.1_00142	GCA_000373805.1_01131	GCA_000375365.1_02042	GCA_000375525.1_01936	GCA_000379425.1_02437	GCA_000379705.1_00563	GCA_000380545.1_02748	GCA_000403725.2_00439	GCA_000411375.1_02285	GCA_000418365.1_02080	GCA_000420605.1_01528	GCA_000427865.1_01550	GCA_000428805.1_01335	GCA_000442645.1_00472	GCA_000525655.1_02085	GCA_000550785.1_00525	GCA_000550805.1_00411	GCA_000577555.1_00649	GCA_000590555.1_00219	GCA_000626675.1_00693	GCA_000688415.1_00320	GCA_000688435.1_00959	GCA_000732945.1_00373	GCA_000739455.1_00311	GCA_000747315.1_00266	GCA_000767055.1_00508	GCA_000767255.1_02224	GCA_000767685.1_00342	GCA_000805675.1_00604	GCA_000819445.1_00337
diphtheriae_00343	diphtheriae_00343 (menD)	2-succinyl-5-enolpyruvyl-6-hydroxy-3-cyclohexene-1-carboxylate synthase	GCA_000011305.1_00466	GCA_000022905.1_00369	GCA_000023145.1_01931	GCA_000143825.1_00303	GCA_000156615.2_00373	GCA_000159115.1_01926	GCA_000159635.1_02067	GCA_000163435.1_01876	GCA_000164115.1_00888	GCA_000177535.2_02034	NA	GCA_000195815.1_00403	GCA_000296405.1_01592	GCA_000312345.1_01058	GCA_000344785.1_00416	GCA_000372085.1_00990	GCA_000372385.1_00274	GCA_000372445.1_00143	GCA_000373805.1_01134	GCA_000375365.1_02044	GCA_000375525.1_01933	GCA_000379425.1_02435	GCA_000379705.1_00564	GCA_000380545.1_02747	GCA_000403725.2_00443	GCA_000411375.1_02284	GCA_000418365.1_02078	GCA_000420605.1_01532	GCA_000427865.1_01540	GCA_000428805.1_01347	GCA_000442645.1_00476	GCA_000525655.1_02081	GCA_000550785.1_00533	GCA_000550805.1_00413	GCA_000577555.1_00646	GCA_000590555.1_00220	GCA_000626675.1_00695	GCA_000688415.1_00323	GCA_000688435.1_00964	GCA_000732945.1_00375	GCA_000739455.1_00314	GCA_000747315.1_00276	GCA_000767055.1_00511	GCA_000767255.1_02226	GCA_000767685.1_00343	GCA_000805675.1_00607	GCA_000819445.1_00339
diphtheriae_00349	diphtheriae_00349 (hepT)	Heptaprenyl diphosphate synthase component 2	GCA_000011305.1_00471	GCA_000022905.1_00374	GCA_000023145.1_01927	GCA_000143825.1_00298	GCA_000156615.2_00368	GCA_000159115.1_01931	GCA_000159635.1_02072	GCA_000163435.1_01871	GCA_000164115.1_00894	GCA_000177535.2_02029	GCA_000183325.2_01016	GCA_000195815.1_00409	GCA_000296405.1_01589	GCA_000312345.1_01063	GCA_000344785.1_00422	GCA_000372085.1_00995	GCA_000372385.1_00279	GCA_000372445.1_00148	GCA_000373805.1_01140	GCA_000375365.1_02049	GCA_000375525.1_01927	GCA_000379425.1_02430	GCA_000379705.1_00569	GCA_000380545.1_02741	GCA_000403725.2_00453	GCA_000411375.1_02279	GCA_000418365.1_02073	GCA_000420605.1_01537	GCA_000427865.1_01529	GCA_000428805.1_01352	GCA_000442645.1_00481	GCA_000525655.1_02074	GCA_000550785.1_00538	GCA_000550805.1_00418	GCA_000577555.1_00635	GCA_000590555.1_00225	GCA_000626675.1_00699	GCA_000688415.1_00328	GCA_000688435.1_00969	GCA_000732945.1_00380	GCA_000739455.1_00323	GCA_000747315.1_00286	GCA_000767055.1_00516	GCA_000767255.1_02231	GCA_000767685.1_00349	GCA_000805675.1_00612	GCA_000819445.1_00344
diphtheriae_00354	diphtheriae_00354 (secE)	Protein translocase subunit SecE	GCA_000011305.1_00476	GCA_000022905.1_00380	GCA_000023145.1_01922	GCA_000143825.1_00292	GCA_000156615.2_00351	GCA_000159115.1_01950	GCA_000159635.1_02077	GCA_000163435.1_01866	GCA_000164115.1_00902	GCA_000177535.2_02002	GCA_000183325.2_01917	GCA_000195815.1_00414	GCA_000296405.1_01584	GCA_000312345.1_01068	GCA_000344785.1_00428	GCA_000372085.1_01000	GCA_000372385.1_00284	GCA_000372445.1_00155	GCA_000373805.1_01145	GCA_000375365.1_02054	GCA_000375525.1_01920	GCA_000379425.1_02425	GCA_000379705.1_00574	GCA_000380545.1_02735	GCA_000403725.2_00458	GCA_000411375.1_02274	GCA_000418365.1_02067	GCA_000420605.1_01542	GCA_000427865.1_01524	GCA_000428805.1_01359	GCA_000442645.1_00486	GCA_000525655.1_02069	GCA_000550785.1_00546	GCA_000550805.1_00423	GCA_000577555.1_02299	GCA_000590555.1_00230	GCA_000626675.1_00704	GCA_000688415.1_00335	GCA_000688435.1_00975	GCA_000732945.1_00386	GCA_000739455.1_00328	GCA_000747315.1_00291	GCA_000767055.1_00521	GCA_000767255.1_02237	GCA_000767685.1_00354	GCA_000805675.1_00617	GCA_000819445.1_00349
diphtheriae_00356	diphtheriae_00356 (rplK)	50S ribosomal protein L11	GCA_000011305.1_00478	GCA_000022905.1_00382	GCA_000023145.1_01920	GCA_000143825.1_00290	GCA_000156615.2_00349	GCA_000159115.1_01952	GCA_000159635.1_02079	GCA_000163435.1_01864	GCA_000164115.1_00904	GCA_000177535.2_02004	GCA_000183325.2_01915	GCA_000195815.1_00416	GCA_000296405.1_01582	GCA_000312345.1_01070	GCA_000344785.1_00430	GCA_000372085.1_01002	GCA_000372385.1_00286	GCA_000372445.1_00157	GCA_000373805.1_01147	GCA_000375365.1_02056	GCA_000375525.1_01918	GCA_000379425.1_02423	GCA_000379705.1_00576	GCA_000380545.1_02733	GCA_000403725.2_00460	GCA_000411375.1_02272	GCA_000418365.1_02065	GCA_000420605.1_01544	GCA_000427865.1_01522	GCA_000428805.1_01361	GCA_000442645.1_00488	GCA_000525655.1_02067	GCA_000550785.1_00548	GCA_000550805.1_00425	GCA_000577555.1_02301	GCA_000590555.1_00232	GCA_000626675.1_00706	GCA_000688415.1_00337	GCA_000688435.1_00977	GCA_000732945.1_00388	GCA_000739455.1_00330	GCA_000747315.1_00293	GCA_000767055.1_00523	GCA_000767255.1_02239	GCA_000767685.1_00356	GCA_000805675.1_00619	GCA_000819445.1_00351
diphtheriae_00357	diphtheriae_00357 (rplA)	50S ribosomal protein L1	GCA_000011305.1_00479	GCA_000022905.1_00383	GCA_000023145.1_01919	GCA_000143825.1_00289	GCA_000156615.2_00348	GCA_000159115.1_01953	GCA_000159635.1_02080	GCA_000163435.1_01863	GCA_000164115.1_00905	GCA_000177535.2_02005	GCA_000183325.2_01914	GCA_000195815.1_00417	GCA_000296405.1_01581	GCA_000312345.1_01071	GCA_000344785.1_00431	GCA_000372085.1_01003	GCA_000372385.1_00287	GCA_000372445.1_00158	GCA_000373805.1_01148	GCA_000375365.1_02057	GCA_000375525.1_01917	GCA_000379425.1_02422	GCA_000379705.1_00577	GCA_000380545.1_02732	GCA_000403725.2_00461	GCA_000411375.1_02271	GCA_000418365.1_02064	GCA_000420605.1_01545	GCA_000427865.1_01521	GCA_000428805.1_01362	GCA_000442645.1_00489	GCA_000525655.1_02066	GCA_000550785.1_00549	GCA_000550805.1_00426	GCA_000577555.1_02302	GCA_000590555.1_00233	GCA_000626675.1_00707	GCA_000688415.1_00338	GCA_000688435.1_00978	GCA_000732945.1_00389	GCA_000739455.1_00331	GCA_000747315.1_00294	GCA_000767055.1_00524	GCA_000767255.1_02240	GCA_000767685.1_00357	GCA_000805675.1_00620	GCA_000819445.1_00352
diphtheriae_00358	diphtheriae_00358 (rplJ)	50S ribosomal protein L10	GCA_000011305.1_00483	GCA_000022905.1_00392	GCA_000023145.1_01905	GCA_000143825.1_00286	GCA_000156615.2_00343	GCA_000159115.1_01955	GCA_000159635.1_02089	GCA_000163435.1_01853	GCA_000164115.1_00907	GCA_000177535.2_02012	GCA_000183325.2_00132	GCA_000195815.1_00420	GCA_000296405.1_01580	GCA_000312345.1_01072	GCA_000344785.1_00494	GCA_000372085.1_01010	GCA_000372385.1_00310	GCA_000372445.1_00161	GCA_000373805.1_01156	GCA_000375365.1_02061	GCA_000375525.1_01914	GCA_000379425.1_02419	GCA_000379705.1_00581	GCA_000380545.1_02724	GCA_000403725.2_00463	GCA_000411375.1_02268	GCA_000418365.1_02062	GCA_000420605.1_01549	GCA_000427865.1_02552	GCA_000428805.1_01374	GCA_000442645.1_00495	GCA_000525655.1_02064	GCA_000550785.1_00551	GCA_000550805.1_00428	GCA_000577555.1_01374	GCA_000590555.1_00235	GCA_000626675.1_00709	GCA_000688415.1_00341	GCA_000688435.1_00982	GCA_000732945.1_00393	GCA_000739455.1_00338	GCA_000747315.1_00296	GCA_000767055.1_00527	GCA_000767255.1_02249	GCA_000767685.1_00361	GCA_000805675.1_00626	GCA_000819445.1_00355
diphtheriae_00359	diphtheriae_00359 (rplL)	50S ribosomal protein L7/L12	GCA_000011305.1_00484	GCA_000022905.1_00393	GCA_000023145.1_01904	GCA_000143825.1_00285	GCA_000156615.2_00342	GCA_000159115.1_01956	GCA_000159635.1_02090	GCA_000163435.1_01852	GCA_000164115.1_00908	GCA_000177535.2_02013	GCA_000183325.2_00131	GCA_000195815.1_00421	GCA_000296405.1_01579	GCA_000312345.1_01073	GCA_000344785.1_00495	GCA_000372085.1_01011	GCA_000372385.1_00311	GCA_000372445.1_00162	GCA_000373805.1_01157	GCA_000375365.1_02062	GCA_000375525.1_01913	GCA_000379425.1_02418	GCA_000379705.1_00582	GCA_000380545.1_02723	GCA_000403725.2_00464	GCA_000411375.1_02267	GCA_000418365.1_02061	GCA_000420605.1_01550	GCA_000427865.1_02553	GCA_000428805.1_01375	GCA_000442645.1_00496	GCA_000525655.1_02063	GCA_000550785.1_00552	GCA_000550805.1_00429	GCA_000577555.1_01373	GCA_000590555.1_00236	GCA_000626675.1_00710	GCA_000688415.1_00342	GCA_000688435.1_00983	GCA_000732945.1_00394	GCA_000739455.1_00339	GCA_000747315.1_00297	GCA_000767055.1_00528	GCA_000767255.1_02250	GCA_000767685.1_00362	GCA_000805675.1_00627	GCA_000819445.1_00356
diphtheriae_00368	diphtheriae_00368 (rpoB)	DNA-directed RNA polymerase subunit beta	GCA_000011305.1_00486	GCA_000022905.1_00396	GCA_000023145.1_01903	GCA_000143825.1_00283	GCA_000156615.2_00339	GCA_000159115.1_01963	GCA_000159635.1_02094	GCA_000163435.1_01850	GCA_000164115.1_00911	GCA_000177535.2_02015	GCA_000183325.2_00130	GCA_000195815.1_00430	GCA_000296405.1_01578	GCA_000312345.1_01079	GCA_000344785.1_00497	GCA_000372085.1_01016	GCA_000372385.1_00318	GCA_000372445.1_00165	GCA_000373805.1_01160	GCA_000375365.1_01064	GCA_000375525.1_01910	GCA_000379425.1_02416	GCA_000379705.1_00584	GCA_000380545.1_02721	GCA_000403725.2_00466	GCA_000411375.1_02265	GCA_000418365.1_02059	GCA_000420605.1_01552	GCA_000427865.1_02555	GCA_000428805.1_01377	GCA_000442645.1_00498	GCA_000525655.1_02060	GCA_000550785.1_00562	GCA_000550805.1_00432	GCA_000577555.1_01370	GCA_000590555.1_00243	GCA_000626675.1_00712	GCA_000688415.1_00347	GCA_000688435.1_00985	GCA_000732945.1_00396	GCA_000739455.1_00343	GCA_000747315.1_00299	GCA_000767055.1_00531	GCA_000767255.1_02252	GCA_000767685.1_00370	GCA_000805675.1_00630	GCA_000819445.1_00358
diphtheriae_00369	diphtheriae_00369 (rpoC)	DNA-directed RNA polymerase subunit beta'	GCA_000011305.1_00487	GCA_000022905.1_00397	GCA_000023145.1_01902	GCA_000143825.1_00282	GCA_000156615.2_00338	GCA_000159115.1_01964	GCA_000159635.1_02095	GCA_000163435.1_01849	GCA_000164115.1_00912	GCA_000177535.2_02016	GCA_000183325.2_00129	GCA_000195815.1_00431	GCA_000296405.1_01577	GCA_000312345.1_01080	GCA_000344785.1_00498	GCA_000372085.1_01017	GCA_000372385.1_00319	GCA_000372445.1_00166	GCA_000373805.1_01161	GCA_000375365.1_01065	GCA_000375525.1_01909	GCA_000379425.1_02415	GCA_000379705.1_00585	GCA_000380545.1_02720	GCA_000403725.2_00467	GCA_000411375.1_02264	GCA_000418365.1_02058	GCA_000420605.1_01553	GCA_000427865.1_02556	GCA_000428805.1_01378	GCA_000442645.1_00499	GCA_000525655.1_02059	GCA_000550785.1_00563	GCA_000550805.1_00433	GCA_000577555.1_01369	GCA_000590555.1_00244	GCA_000626675.1_00713	GCA_000688415.1_00348	GCA_000688435.1_00986	GCA_000732945.1_00397	GCA_000739455.1_00344	GCA_000747315.1_00300	GCA_000767055.1_00532	GCA_000767255.1_02255	GCA_000767685.1_00371	GCA_000805675.1_00631	GCA_000819445.1_00359
diphtheriae_00388	diphtheriae_00388 (rpsL)	30S ribosomal protein S12	GCA_000011305.1_00500	GCA_000022905.1_00404	GCA_000023145.1_01898	GCA_000143825.1_00280	GCA_000156615.2_00330	GCA_000159115.1_01970	GCA_000159635.1_02097	GCA_000163435.1_01846	GCA_000164115.1_00917	GCA_000177535.2_02019	GCA_000183325.2_01198	GCA_000195815.1_00452	GCA_000296405.1_01571	GCA_000312345.1_01090	GCA_000344785.1_00501	GCA_000372085.1_01018	GCA_000372385.1_00329	GCA_000372445.1_00183	GCA_000373805.1_01162	GCA_000375365.1_01069	GCA_000375525.1_01904	GCA_000379425.1_02413	GCA_000379705.1_00589	GCA_000380545.1_02716	GCA_000403725.2_00470	GCA_000411375.1_02260	GCA_000418365.1_02057	GCA_000420605.1_01562	GCA_000427865.1_02567	GCA_000428805.1_01380	GCA_000442645.1_00514	GCA_000525655.1_02049	GCA_000550785.1_00568	GCA_000550805.1_00442	GCA_000577555.1_00871	GCA_000590555.1_00249	GCA_000626675.1_00715	GCA_000688415.1_00352	GCA_000688435.1_00989	GCA_000732945.1_00401	GCA_000739455.1_00346	GCA_000747315.1_00302	GCA_000767055.1_00548	GCA_000767255.1_02273	GCA_000767685.1_00386	GCA_000805675.1_00638	GCA_000819445.1_00363
diphtheriae_00389	diphtheriae_00389 (rpsG)	30S ribosomal protein S7	GCA_000011305.1_00501	GCA_000022905.1_00405	GCA_000023145.1_01897	GCA_000143825.1_00279	GCA_000156615.2_00329	GCA_000159115.1_01971	GCA_000159635.1_02098	GCA_000163435.1_01845	GCA_000164115.1_00918	GCA_000177535.2_02020	GCA_000183325.2_01199	GCA_000195815.1_00453	GCA_000296405.1_01570	GCA_000312345.1_01091	GCA_000344785.1_00502	GCA_000372085.1_01019	GCA_000372385.1_00330	GCA_000372445.1_00184	GCA_000373805.1_01163	GCA_000375365.1_01070	GCA_000375525.1_01903	GCA_000379425.1_02412	GCA_000379705.1_00590	GCA_000380545.1_02715	GCA_000403725.2_00471	GCA_000411375.1_02259	GCA_000418365.1_02056	GCA_000420605.1_01563	GCA_000427865.1_02568	GCA_000428805.1_01381	GCA_000442645.1_00515	GCA_000525655.1_02048	GCA_000550785.1_00569	GCA_000550805.1_00443	GCA_000577555.1_00872	GCA_000590555.1_00250	GCA_000626675.1_00716	GCA_000688415.1_00353	GCA_000688435.1_00990	GCA_000732945.1_00402	GCA_000739455.1_00347	GCA_000747315.1_00303	GCA_000767055.1_00549	GCA_000767255.1_02274	GCA_000767685.1_00387	GCA_000805675.1_00639	GCA_000819445.1_00364
diphtheriae_00390	diphtheriae_00390 (fusA)	Elongation factor G	GCA_000011305.1_00502	GCA_000022905.1_00406	GCA_000023145.1_01896	GCA_000143825.1_00278	GCA_000156615.2_00328	GCA_000159115.1_01972	GCA_000159635.1_02099	GCA_000163435.1_01844	GCA_000164115.1_00919	GCA_000177535.2_02021	GCA_000183325.2_01200	GCA_000195815.1_00454	GCA_000296405.1_01569	GCA_000312345.1_01092	GCA_000344785.1_00503	GCA_000372085.1_01020	GCA_000372385.1_00331	GCA_000372445.1_00185	GCA_000373805.1_01164	GCA_000375365.1_01071	GCA_000375525.1_01902	GCA_000379425.1_02411	GCA_000379705.1_00591	GCA_000380545.1_02714	GCA_000403725.2_00472	GCA_000411375.1_02258	GCA_000418365.1_02055	GCA_000420605.1_01564	GCA_000427865.1_02569	GCA_000428805.1_01382	GCA_000442645.1_00516	GCA_000525655.1_02047	GCA_000550785.1_00570	GCA_000550805.1_00444	GCA_000577555.1_00873	GCA_000590555.1_00251	GCA_000626675.1_00717	GCA_000688415.1_00354	GCA_000688435.1_00991	GCA_000732945.1_00403	GCA_000739455.1_00348	GCA_000747315.1_00304	GCA_000767055.1_00550	GCA_000767255.1_02275	GCA_000767685.1_00388	GCA_000805675.1_00640	GCA_000819445.1_00365
diphtheriae_00391	diphtheriae_00391 (tuf)	Elongation factor Tu	GCA_000011305.1_00503	GCA_000022905.1_00407	GCA_000023145.1_01895	GCA_000143825.1_00277	GCA_000156615.2_00327	GCA_000159115.1_01973	GCA_000159635.1_02100	GCA_000163435.1_01843	GCA_000164115.1_00920	GCA_000177535.2_02022	GCA_000183325.2_01201	GCA_000195815.1_00455	GCA_000296405.1_01568	GCA_000312345.1_01093	GCA_000344785.1_00504	GCA_000372085.1_01021	GCA_000372385.1_00332	GCA_000372445.1_00186	GCA_000373805.1_01165	GCA_000375365.1_01072	GCA_000375525.1_01901	GCA_000379425.1_02410	GCA_000379705.1_00592	GCA_000380545.1_02713	GCA_000403725.2_00473	GCA_000411375.1_02257	GCA_000418365.1_02054	GCA_000420605.1_01565	GCA_000427865.1_02570	GCA_000428805.1_01383	GCA_000442645.1_00517	GCA_000525655.1_02046	GCA_000550785.1_00571	GCA_000550805.1_00445	GCA_000577555.1_00874	GCA_000590555.1_00254	GCA_000626675.1_00718	GCA_000688415.1_00355	GCA_000688435.1_00992	GCA_000732945.1_00404	GCA_000739455.1_00349	GCA_000747315.1_00305	GCA_000767055.1_00551	GCA_000767255.1_02276	GCA_000767685.1_00389	GCA_000805675.1_00641	GCA_000819445.1_00366
diphtheriae_00393	diphtheriae_00393 (rpsJ)	30S ribosomal protein S10	GCA_000011305.1_00507	GCA_000022905.1_00416	GCA_000023145.1_01884	GCA_000143825.1_00269	GCA_000156615.2_00315	GCA_000159115.1_01985	GCA_000159635.1_02108	GCA_000163435.1_01837	GCA_000164115.1_00929	GCA_000177535.2_01998	GCA_000183325.2_01209	GCA_000195815.1_00457	GCA_000296405.1_01560	GCA_000312345.1_01101	GCA_000344785.1_00511	GCA_000372085.1_01029	GCA_000372385.1_00340	GCA_000372445.1_00194	GCA_000373805.1_01173	GCA_000375365.1_01080	GCA_000375525.1_01893	GCA_000379425.1_02402	GCA_000379705.1_00599	GCA_000380545.1_02705	GCA_000403725.2_00481	GCA_000411375.1_02249	GCA_000418365.1_02047	GCA_000420605.1_01574	GCA_000427865.1_02581	GCA_000428805.1_01391	GCA_000442645.1_00525	GCA_000525655.1_02035	GCA_000550785.1_00580	GCA_000550805.1_00449	GCA_000577555.1_01609	GCA_000590555.1_00257	GCA_000626675.1_00732	GCA_000688415.1_00364	GCA_000688435.1_01000	GCA_000732945.1_00412	GCA_000739455.1_00357	GCA_000747315.1_00313	GCA_000767055.1_00559	GCA_000767255.1_02280	GCA_000767685.1_00398	GCA_000805675.1_00650	GCA_000819445.1_00375
diphtheriae_00394	diphtheriae_00394 (rplC)	50S ribosomal protein L3	GCA_000011305.1_00508	GCA_000022905.1_00417	GCA_000023145.1_01883	GCA_000143825.1_00268	GCA_000156615.2_00314	GCA_000159115.1_01986	GCA_000159635.1_02109	GCA_000163435.1_01836	GCA_000164115.1_00930	GCA_000177535.2_01997	GCA_000183325.2_01210	GCA_000195815.1_00458	GCA_000296405.1_01559	GCA_000312345.1_01102	GCA_000344785.1_00512	GCA_000372085.1_01030	GCA_000372385.1_00341	GCA_000372445.1_00195	GCA_000373805.1_01174	GCA_000375365.1_01081	GCA_000375525.1_01892	GCA_000379425.1_02401	GCA_000379705.1_00600	GCA_000380545.1_02704	GCA_000403725.2_00482	GCA_000411375.1_02248	GCA_000418365.1_02046	GCA_000420605.1_01575	GCA_000427865.1_02582	GCA_000428805.1_01392	GCA_000442645.1_00526	GCA_000525655.1_02034	GCA_000550785.1_00581	GCA_000550805.1_00450	GCA_000577555.1_01608	GCA_000590555.1_00258	GCA_000626675.1_00733	GCA_000688415.1_00365	GCA_000688435.1_01001	GCA_000732945.1_00413	GCA_000739455.1_00358	GCA_000747315.1_00314	GCA_000767055.1_00560	GCA_000767255.1_02281	GCA_000767685.1_00399	GCA_000805675.1_00651	GCA_000819445.1_00376
diphtheriae_00395	diphtheriae_00395 (rplD)	50S ribosomal protein L4	GCA_000011305.1_00509	GCA_000022905.1_00418	GCA_000023145.1_01882	GCA_000143825.1_00267	GCA_000156615.2_00313	GCA_000159115.1_01987	GCA_000159635.1_02110	GCA_000163435.1_01835	GCA_000164115.1_00931	GCA_000177535.2_01996	GCA_000183325.2_01211	GCA_000195815.1_00459	GCA_000296405.1_01558	GCA_000312345.1_01103	GCA_000344785.1_00513	GCA_000372085.1_01031	GCA_000372385.1_00342	GCA_000372445.1_00196	GCA_000373805.1_01175	GCA_000375365.1_01082	GCA_000375525.1_01891	GCA_000379425.1_02400	GCA_000379705.1_00601	GCA_000380545.1_02703	GCA_000403725.2_00483	GCA_000411375.1_02247	GCA_000418365.1_02045	GCA_000420605.1_01576	GCA_000427865.1_02583	GCA_000428805.1_01393	GCA_000442645.1_00527	GCA_000525655.1_02033	GCA_000550785.1_00582	GCA_000550805.1_00451	GCA_000577555.1_01607	GCA_000590555.1_00259	GCA_000626675.1_00734	GCA_000688415.1_00366	GCA_000688435.1_01002	GCA_000732945.1_00414	GCA_000739455.1_00359	GCA_000747315.1_00315	GCA_000767055.1_00561	GCA_000767255.1_02283	GCA_000767685.1_00400	GCA_000805675.1_00652	GCA_000819445.1_00377
diphtheriae_00396	diphtheriae_00396 (rplW)	50S ribosomal protein L23	GCA_000011305.1_00510	GCA_000022905.1_00419	GCA_000023145.1_01881	GCA_000143825.1_00266	GCA_000156615.2_00312	GCA_000159115.1_01988	GCA_000159635.1_02111	GCA_000163435.1_01834	GCA_000164115.1_00932	GCA_000177535.2_01995	GCA_000183325.2_01212	GCA_000195815.1_00460	GCA_000296405.1_01557	GCA_000312345.1_01104	GCA_000344785.1_00514	GCA_000372085.1_01032	GCA_000372385.1_00343	GCA_000372445.1_00197	GCA_000373805.1_01176	GCA_000375365.1_01083	GCA_000375525.1_01890	GCA_000379425.1_02399	GCA_000379705.1_00602	GCA_000380545.1_02702	GCA_000403725.2_00484	GCA_000411375.1_02246	GCA_000418365.1_02044	GCA_000420605.1_01577	GCA_000427865.1_02584	GCA_000428805.1_01394	GCA_000442645.1_00528	GCA_000525655.1_02032	GCA_000550785.1_00583	GCA_000550805.1_00452	GCA_000577555.1_01606	GCA_000590555.1_00260	GCA_000626675.1_00735	GCA_000688415.1_00367	GCA_000688435.1_01003	GCA_000732945.1_00415	GCA_000739455.1_00360	GCA_000747315.1_00316	GCA_000767055.1_00562	GCA_000767255.1_02284	GCA_000767685.1_00401	GCA_000805675.1_00653	GCA_000819445.1_00378
diphtheriae_00397	diphtheriae_00397 (rplB)	50S ribosomal protein L2	GCA_000011305.1_00511	GCA_000022905.1_00420	GCA_000023145.1_01880	GCA_000143825.1_00265	GCA_000156615.2_00311	GCA_000159115.1_01989	GCA_000159635.1_02112	GCA_000163435.1_01833	GCA_000164115.1_00933	GCA_000177535.2_01994	GCA_000183325.2_01213	GCA_000195815.1_00461	GCA_000296405.1_01556	GCA_000312345.1_01105	GCA_000344785.1_00515	GCA_000372085.1_01033	GCA_000372385.1_00344	GCA_000372445.1_00198	GCA_000373805.1_01177	GCA_000375365.1_01084	GCA_000375525.1_01889	GCA_000379425.1_02398	GCA_000379705.1_00603	GCA_000380545.1_02701	GCA_000403725.2_00485	GCA_000411375.1_02245	GCA_000418365.1_02043	GCA_000420605.1_01578	GCA_000427865.1_02585	GCA_000428805.1_01395	GCA_000442645.1_00529	GCA_000525655.1_02031	GCA_000550785.1_00584	GCA_000550805.1_00453	GCA_000577555.1_01605	GCA_000590555.1_00261	GCA_000626675.1_00736	GCA_000688415.1_00368	GCA_000688435.1_01004	GCA_000732945.1_00416	GCA_000739455.1_00361	GCA_000747315.1_00317	GCA_000767055.1_00563	GCA_000767255.1_02285	GCA_000767685.1_00402	GCA_000805675.1_00654	GCA_000819445.1_00379
diphtheriae_00398	diphtheriae_00398 (rpsS)	30S ribosomal protein S19	GCA_000011305.1_00512	GCA_000022905.1_00421	GCA_000023145.1_01879	GCA_000143825.1_00264	GCA_000156615.2_00310	GCA_000159115.1_01990	GCA_000159635.1_02113	GCA_000163435.1_01832	GCA_000164115.1_00934	GCA_000177535.2_01993	GCA_000183325.2_01214	GCA_000195815.1_00462	GCA_000296405.1_01555	GCA_000312345.1_01106	GCA_000344785.1_00516	GCA_000372085.1_01034	GCA_000372385.1_00345	GCA_000372445.1_00199	GCA_000373805.1_01178	GCA_000375365.1_01085	GCA_000375525.1_01888	GCA_000379425.1_02397	GCA_000379705.1_00604	GCA_000380545.1_02700	GCA_000403725.2_00486	GCA_000411375.1_02244	GCA_000418365.1_02042	GCA_000420605.1_01579	GCA_000427865.1_02586	GCA_000428805.1_01396	GCA_000442645.1_00530	GCA_000525655.1_02030	GCA_000550785.1_00585	GCA_000550805.1_00454	GCA_000577555.1_01604	GCA_000590555.1_00262	GCA_000626675.1_00737	GCA_000688415.1_00369	GCA_000688435.1_01005	GCA_000732945.1_00417	GCA_000739455.1_00362	GCA_000747315.1_00318	GCA_000767055.1_00564	GCA_000767255.1_02286	GCA_000767685.1_00403	GCA_000805675.1_00655	GCA_000819445.1_00380
diphtheriae_00399	diphtheriae_00399 (rplV)	50S ribosomal protein L22	GCA_000011305.1_00513	GCA_000022905.1_00422	GCA_000023145.1_01878	GCA_000143825.1_00263	GCA_000156615.2_00309	GCA_000159115.1_01991	GCA_000159635.1_02114	GCA_000163435.1_01831	GCA_000164115.1_00935	GCA_000177535.2_01992	GCA_000183325.2_01215	GCA_000195815.1_00463	GCA_000296405.1_01554	GCA_000312345.1_01107	GCA_000344785.1_00517	GCA_000372085.1_01035	GCA_000372385.1_00346	GCA_000372445.1_00200	GCA_000373805.1_01179	GCA_000375365.1_01086	GCA_000375525.1_01887	GCA_000379425.1_02396	GCA_000379705.1_00605	GCA_000380545.1_02699	GCA_000403725.2_00487	GCA_000411375.1_02243	GCA_000418365.1_02041	GCA_000420605.1_01580	GCA_000427865.1_02587	GCA_000428805.1_01397	GCA_000442645.1_00531	GCA_000525655.1_02029	GCA_000550785.1_00586	GCA_000550805.1_00455	GCA_000577555.1_01603	GCA_000590555.1_00263	GCA_000626675.1_00738	GCA_000688415.1_00370	GCA_000688435.1_01006	GCA_000732945.1_00418	GCA_000739455.1_00363	GCA_000747315.1_00319	GCA_000767055.1_00565	NA	GCA_000767685.1_00404	GCA_000805675.1_00656	GCA_000819445.1_00381
diphtheriae_00400	diphtheriae_00400 (rpsC)	30S ribosomal protein S3	GCA_000011305.1_00514	GCA_000022905.1_00423	GCA_000023145.1_01877	GCA_000143825.1_00262	GCA_000156615.2_00308	GCA_000159115.1_01992	GCA_000159635.1_02115	GCA_000163435.1_01830	GCA_000164115.1_00936	GCA_000177535.2_01991	GCA_000183325.2_01216	GCA_000195815.1_00464	GCA_000296405.1_01553	GCA_000312345.1_01108	GCA_000344785.1_00518	GCA_000372085.1_01036	GCA_000372385.1_00347	GCA_000372445.1_00201	GCA_000373805.1_01180	GCA_000375365.1_01087	GCA_000375525.1_01886	GCA_000379425.1_02395	GCA_000379705.1_00606	GCA_000380545.1_02698	GCA_000403725.2_00488	GCA_000411375.1_02242	GCA_000418365.1_02040	GCA_000420605.1_01581	GCA_000427865.1_02588	GCA_000428805.1_01398	GCA_000442645.1_00532	GCA_000525655.1_02028	GCA_000550785.1_00587	GCA_000550805.1_00456	GCA_000577555.1_01602	GCA_000590555.1_00264	GCA_000626675.1_00739	GCA_000688415.1_00371	GCA_000688435.1_01007	GCA_000732945.1_00419	GCA_000739455.1_00364	GCA_000747315.1_00320	GCA_000767055.1_00566	GCA_000767255.1_02289	GCA_000767685.1_00405	GCA_000805675.1_00657	GCA_000819445.1_00382
diphtheriae_00401	diphtheriae_00401 (rplP)	50S ribosomal protein L16	GCA_000011305.1_00515	GCA_000022905.1_00424	GCA_000023145.1_01876	GCA_000143825.1_00261	GCA_000156615.2_00307	GCA_000159115.1_01993	GCA_000159635.1_02116	GCA_000163435.1_01829	GCA_000164115.1_00937	GCA_000177535.2_01990	GCA_000183325.2_01217	GCA_000195815.1_00465	GCA_000296405.1_01552	GCA_000312345.1_01109	GCA_000344785.1_00519	GCA_000372085.1_01037	GCA_000372385.1_00348	GCA_000372445.1_00202	GCA_000373805.1_01181	GCA_000375365.1_01088	GCA_000375525.1_01885	GCA_000379425.1_02394	GCA_000379705.1_00607	GCA_000380545.1_02697	GCA_000403725.2_00489	GCA_000411375.1_02241	GCA_000418365.1_02039	GCA_000420605.1_01582	GCA_000427865.1_02589	GCA_000428805.1_01399	GCA_000442645.1_00533	GCA_000525655.1_02027	GCA_000550785.1_00588	GCA_000550805.1_00457	GCA_000577555.1_01601	GCA_000590555.1_00265	GCA_000626675.1_00740	GCA_000688415.1_00372	GCA_000688435.1_01008	GCA_000732945.1_00420	GCA_000739455.1_00365	GCA_000747315.1_00321	GCA_000767055.1_00567	GCA_000767255.1_02290	GCA_000767685.1_00406	GCA_000805675.1_00658	GCA_000819445.1_00383
diphtheriae_00402	diphtheriae_00402 (rpmC)	50S ribosomal protein L29	GCA_000011305.1_00516	GCA_000022905.1_00425	GCA_000023145.1_01875	GCA_000143825.1_00260	GCA_000156615.2_00306	GCA_000159115.1_01994	GCA_000159635.1_02117	GCA_000163435.1_01828	GCA_000164115.1_00938	GCA_000177535.2_01989	GCA_000183325.2_01218	GCA_000195815.1_00466	GCA_000296405.1_01551	GCA_000312345.1_01110	GCA_000344785.1_00520	GCA_000372085.1_01038	GCA_000372385.1_00349	GCA_000372445.1_00203	GCA_000373805.1_01182	GCA_000375365.1_01089	GCA_000375525.1_01884	GCA_000379425.1_02393	GCA_000379705.1_00608	GCA_000380545.1_02696	GCA_000403725.2_00490	GCA_000411375.1_02240	GCA_000418365.1_02038	GCA_000420605.1_01583	GCA_000427865.1_02590	GCA_000428805.1_01400	GCA_000442645.1_00534	GCA_000525655.1_02026	GCA_000550785.1_00589	GCA_000550805.1_00458	GCA_000577555.1_01600	GCA_000590555.1_00266	GCA_000626675.1_00741	GCA_000688415.1_00373	GCA_000688435.1_01009	GCA_000732945.1_00421	GCA_000739455.1_00366	GCA_000747315.1_00322	GCA_000767055.1_00568	GCA_000767255.1_02291	GCA_000767685.1_00407	GCA_000805675.1_00659	GCA_000819445.1_00384
diphtheriae_00403	diphtheriae_00403 (rpsQ)	30S ribosomal protein S17	GCA_000011305.1_00517	GCA_000022905.1_00426	GCA_000023145.1_01874	GCA_000143825.1_00259	GCA_000156615.2_00305	GCA_000159115.1_01995	GCA_000159635.1_02118	GCA_000163435.1_01827	GCA_000164115.1_00939	GCA_000177535.2_01988	GCA_000183325.2_01219	GCA_000195815.1_00467	GCA_000296405.1_01550	GCA_000312345.1_01111	GCA_000344785.1_00521	GCA_000372085.1_01039	GCA_000372385.1_00350	GCA_000372445.1_00204	GCA_000373805.1_01183	GCA_000375365.1_01090	GCA_000375525.1_01883	GCA_000379425.1_02392	GCA_000379705.1_00609	GCA_000380545.1_02695	GCA_000403725.2_00491	GCA_000411375.1_02239	GCA_000418365.1_02037	GCA_000420605.1_01584	GCA_000427865.1_02591	GCA_000428805.1_01401	GCA_000442645.1_00535	GCA_000525655.1_02025	GCA_000550785.1_00590	GCA_000550805.1_00459	GCA_000577555.1_01599	GCA_000590555.1_00267	GCA_000626675.1_00742	GCA_000688415.1_00374	GCA_000688435.1_01010	GCA_000732945.1_00422	GCA_000739455.1_00367	GCA_000747315.1_00323	GCA_000767055.1_00569	GCA_000767255.1_02292	GCA_000767685.1_00408	GCA_000805675.1_00660	GCA_000819445.1_00385
diphtheriae_00455	diphtheriae_00455 (rpsH)	30S ribosomal protein S8	GCA_000011305.1_00535	GCA_000022905.1_00457	GCA_000023145.1_01840	GCA_000143825.1_00234	GCA_000156615.2_00287	GCA_000159115.1_02014	GCA_000159635.1_02135	GCA_000163435.1_01815	GCA_000164115.1_00870	GCA_000177535.2_01968	GCA_000183325.2_00673	GCA_000195815.1_00507	GCA_000296405.1_01542	GCA_000312345.1_01133	GCA_000344785.1_00535	GCA_000372085.1_01050	GCA_000372385.1_00394	GCA_000372445.1_00218	GCA_000373805.1_01196	GCA_000375365.1_01103	GCA_000375525.1_01870	GCA_000379425.1_02379	GCA_000379705.1_00616	GCA_000380545.1_02676	GCA_000403725.2_00507	GCA_000411375.1_02218	GCA_000418365.1_01988	GCA_000420605.1_00825	GCA_000427865.1_02610	GCA_000428805.1_01432	GCA_000442645.1_00544	GCA_000525655.1_01997	GCA_000550785.1_00604	GCA_000550805.1_00489	GCA_000577555.1_00387	GCA_000590555.1_00294	GCA_000626675.1_00795	GCA_000688415.1_00384	GCA_000688435.1_01024	GCA_000732945.1_00446	GCA_000739455.1_00390	GCA_000747315.1_00338	GCA_000767055.1_00587	GCA_000767255.1_02313	GCA_000767685.1_00422	GCA_000805675.1_00671	GCA_000819445.1_00401
diphtheriae_00456	diphtheriae_00456 (rplF)	50S ribosomal protein L6	GCA_000011305.1_00536	GCA_000022905.1_00458	GCA_000023145.1_01839	GCA_000143825.1_00233	GCA_000156615.2_00286	GCA_000159115.1_02015	GCA_000159635.1_02136	GCA_000163435.1_01814	GCA_000164115.1_00869	GCA_000177535.2_01967	GCA_000183325.2_00672	GCA_000195815.1_00508	GCA_000296405.1_01541	GCA_000312345.1_01134	GCA_000344785.1_00536	GCA_000372085.1_01051	GCA_000372385.1_00395	GCA_000372445.1_00219	GCA_000373805.1_01197	GCA_000375365.1_01104	GCA_000375525.1_01869	GCA_000379425.1_02378	GCA_000379705.1_00617	GCA_000380545.1_02675	GCA_000403725.2_00508	GCA_000411375.1_02217	GCA_000418365.1_01987	GCA_000420605.1_00824	GCA_000427865.1_02611	GCA_000428805.1_01433	GCA_000442645.1_00545	GCA_000525655.1_01996	GCA_000550785.1_00605	GCA_000550805.1_00490	GCA_000577555.1_00386	GCA_000590555.1_00295	GCA_000626675.1_00796	GCA_000688415.1_00385	GCA_000688435.1_01025	GCA_000732945.1_00447	GCA_000739455.1_00391	GCA_000747315.1_00339	GCA_000767055.1_00588	GCA_000767255.1_02314	GCA_000767685.1_00423	GCA_000805675.1_00672	GCA_000819445.1_00402
diphtheriae_00457	diphtheriae_00457 (rplR)	50S ribosomal protein L18	GCA_000011305.1_00537	GCA_000022905.1_00459	GCA_000023145.1_01838	GCA_000143825.1_00232	GCA_000156615.2_00285	GCA_000159115.1_02016	GCA_000159635.1_02137	GCA_000163435.1_01813	GCA_000164115.1_00868	GCA_000177535.2_01966	GCA_000183325.2_00671	GCA_000195815.1_00509	GCA_000296405.1_01540	GCA_000312345.1_01135	GCA_000344785.1_00537	GCA_000372085.1_01052	GCA_000372385.1_00396	GCA_000372445.1_00220	GCA_000373805.1_01198	GCA_000375365.1_01105	GCA_000375525.1_01868	GCA_000379425.1_02377	GCA_000379705.1_00618	GCA_000380545.1_02674	GCA_000403725.2_00509	GCA_000411375.1_02216	GCA_000418365.1_01986	GCA_000420605.1_00823	GCA_000427865.1_02612	GCA_000428805.1_01434	GCA_000442645.1_00546	GCA_000525655.1_01995	GCA_000550785.1_00606	GCA_000550805.1_00491	GCA_000577555.1_00385	GCA_000590555.1_00296	GCA_000626675.1_00797	GCA_000688415.1_00386	GCA_000688435.1_01026	GCA_000732945.1_00448	GCA_000739455.1_00392	GCA_000747315.1_00340	GCA_000767055.1_00589	GCA_000767255.1_02315	GCA_000767685.1_00424	GCA_000805675.1_00673	GCA_000819445.1_00403
diphtheriae_00458	diphtheriae_00458 (rpsE)	30S ribosomal protein S5	GCA_000011305.1_00538	GCA_000022905.1_00460	GCA_000023145.1_01837	GCA_000143825.1_00231	GCA_000156615.2_00284	GCA_000159115.1_02017	GCA_000159635.1_02138	GCA_000163435.1_01812	GCA_000164115.1_00867	GCA_000177535.2_01965	GCA_000183325.2_00670	GCA_000195815.1_00510	GCA_000296405.1_01539	GCA_000312345.1_01136	GCA_000344785.1_00538	GCA_000372085.1_01053	GCA_000372385.1_00397	GCA_000372445.1_00221	GCA_000373805.1_01199	GCA_000375365.1_01106	GCA_000375525.1_01867	GCA_000379425.1_02376	GCA_000379705.1_00619	GCA_000380545.1_02673	GCA_000403725.2_00510	GCA_000411375.1_02215	GCA_000418365.1_01985	GCA_000420605.1_00822	GCA_000427865.1_02613	GCA_000428805.1_01435	GCA_000442645.1_00547	GCA_000525655.1_01994	GCA_000550785.1_00607	GCA_000550805.1_00492	GCA_000577555.1_00384	GCA_000590555.1_00297	GCA_000626675.1_00798	GCA_000688415.1_00387	GCA_000688435.1_01027	GCA_000732945.1_00449	GCA_000739455.1_00393	GCA_000747315.1_00341	GCA_000767055.1_00590	GCA_000767255.1_02317	GCA_000767685.1_00425	GCA_000805675.1_00674	GCA_000819445.1_00404
diphtheriae_00459	diphtheriae_00459 (rpmD)	50S ribosomal protein L30	GCA_000011305.1_00539	GCA_000022905.1_00461	GCA_000023145.1_01836	GCA_000143825.1_00230	GCA_000156615.2_00283	GCA_000159115.1_02018	GCA_000159635.1_02139	GCA_000163435.1_01811	GCA_000164115.1_00866	GCA_000177535.2_01964	GCA_000183325.2_00669	GCA_000195815.1_00511	GCA_000296405.1_01538	GCA_000312345.1_01137	GCA_000344785.1_00539	GCA_000372085.1_01054	GCA_000372385.1_00398	GCA_000372445.1_00222	GCA_000373805.1_01200	GCA_000375365.1_01107	GCA_000375525.1_01866	GCA_000379425.1_02375	GCA_000379705.1_00620	GCA_000380545.1_02672	GCA_000403725.2_00511	GCA_000411375.1_02214	GCA_000418365.1_01984	GCA_000420605.1_00821	GCA_000427865.1_02614	GCA_000428805.1_01436	GCA_000442645.1_00548	GCA_000525655.1_01993	GCA_000550785.1_00608	GCA_000550805.1_00493	GCA_000577555.1_00383	GCA_000590555.1_00298	GCA_000626675.1_00799	GCA_000688415.1_00388	GCA_000688435.1_01028	GCA_000732945.1_00450	GCA_000739455.1_00394	GCA_000747315.1_00342	GCA_000767055.1_00591	GCA_000767255.1_02318	GCA_000767685.1_00426	GCA_000805675.1_00675	GCA_000819445.1_00405
diphtheriae_00460	diphtheriae_00460 (rplO)	50S ribosomal protein L15	GCA_000011305.1_00540	GCA_000022905.1_00462	GCA_000023145.1_01835	GCA_000143825.1_00229	GCA_000156615.2_00282	GCA_000159115.1_02019	GCA_000159635.1_02140	GCA_000163435.1_01810	GCA_000164115.1_00865	GCA_000177535.2_01963	GCA_000183325.2_00668	GCA_000195815.1_00512	GCA_000296405.1_01537	GCA_000312345.1_01138	GCA_000344785.1_00540	GCA_000372085.1_01055	GCA_000372385.1_00399	GCA_000372445.1_00223	GCA_000373805.1_01201	GCA_000375365.1_01108	GCA_000375525.1_01865	GCA_000379425.1_02374	GCA_000379705.1_00621	GCA_000380545.1_02671	GCA_000403725.2_00512	GCA_000411375.1_02213	GCA_000418365.1_01983	GCA_000420605.1_00820	GCA_000427865.1_02615	GCA_000428805.1_01437	GCA_000442645.1_00549	GCA_000525655.1_01992	GCA_000550785.1_00609	GCA_000550805.1_00494	GCA_000577555.1_00382	GCA_000590555.1_00299	GCA_000626675.1_00800	GCA_000688415.1_00389	GCA_000688435.1_01029	GCA_000732945.1_00451	GCA_000739455.1_00395	GCA_000747315.1_00343	GCA_000767055.1_00592	GCA_000767255.1_02319	GCA_000767685.1_00427	GCA_000805675.1_00676	GCA_000819445.1_00406
diphtheriae_00471	diphtheriae_00471 (secY)	Protein translocase subunit SecY	GCA_000011305.1_00550	GCA_000022905.1_00466	GCA_000023145.1_01834	GCA_000143825.1_00228	GCA_000156615.2_00276	GCA_000159115.1_02023	GCA_000159635.1_02143	GCA_000163435.1_01791	GCA_000164115.1_00863	GCA_000177535.2_01962	GCA_000183325.2_00667	GCA_000195815.1_00523	GCA_000296405.1_01536	GCA_000312345.1_01139	GCA_000344785.1_00541	GCA_000372085.1_01057	GCA_000372385.1_00400	GCA_000372445.1_00224	GCA_000373805.1_01206	GCA_000375365.1_01110	GCA_000375525.1_01864	GCA_000379425.1_02372	GCA_000379705.1_00622	GCA_000380545.1_02645	GCA_000403725.2_00513	GCA_000411375.1_02212	GCA_000418365.1_01982	GCA_000420605.1_00819	GCA_000427865.1_02616	GCA_000428805.1_01438	GCA_000442645.1_00550	GCA_000525655.1_01991	GCA_000550785.1_00610	GCA_000550805.1_00496	GCA_000577555.1_00375	GCA_000590555.1_00301	GCA_000626675.1_00801	GCA_000688415.1_00390	GCA_000688435.1_01040	GCA_000732945.1_00453	GCA_000739455.1_00400	GCA_000747315.1_00344	GCA_000767055.1_00593	GCA_000767255.1_02320	GCA_000767685.1_00437	GCA_000805675.1_00681	GCA_000819445.1_00410
diphtheriae_00472	diphtheriae_00472 (adk)	Adenylate kinase	GCA_000011305.1_00551	GCA_000022905.1_00467	GCA_000023145.1_01833	GCA_000143825.1_00227	GCA_000156615.2_00275	GCA_000159115.1_02024	GCA_000159635.1_02144	GCA_000163435.1_01790	GCA_000164115.1_00862	GCA_000177535.2_01961	GCA_000183325.2_00666	GCA_000195815.1_00524	GCA_000296405.1_01535	GCA_000312345.1_01140	GCA_000344785.1_00542	GCA_000372085.1_01058	GCA_000372385.1_00401	GCA_000372445.1_00225	GCA_000373805.1_01207	GCA_000375365.1_01111	GCA_000375525.1_01863	GCA_000379425.1_02371	GCA_000379705.1_00623	GCA_000380545.1_02644	GCA_000403725.2_00514	GCA_000411375.1_02211	GCA_000418365.1_01981	GCA_000420605.1_00818	GCA_000427865.1_02617	GCA_000428805.1_01439	GCA_000442645.1_00551	GCA_000525655.1_01990	GCA_000550785.1_00611	GCA_000550805.1_00497	GCA_000577555.1_00374	GCA_000590555.1_00302	GCA_000626675.1_00802	GCA_000688415.1_00391	GCA_000688435.1_01041	GCA_000732945.1_00454	GCA_000739455.1_00401	GCA_000747315.1_00345	GCA_000767055.1_00594	GCA_000767255.1_02321	GCA_000767685.1_00438	GCA_000805675.1_00682	GCA_000819445.1_00411
diphtheriae_00476	diphtheriae_00476 (infA)	Translation initiation factor IF-1	GCA_000011305.1_00554	GCA_000022905.1_00470	GCA_000023145.1_01821	GCA_000143825.1_00223	GCA_000156615.2_00272	GCA_000159115.1_02027	GCA_000159635.1_02147	GCA_000163435.1_01787	GCA_000164115.1_00850	GCA_000177535.2_01958	GCA_000183325.2_00664	GCA_000195815.1_00528	GCA_000296405.1_01534	GCA_000312345.1_01144	GCA_000344785.1_00545	GCA_000372085.1_01061	GCA_000372385.1_00405	GCA_000372445.1_00227	GCA_000373805.1_01210	GCA_000375365.1_01114	GCA_000375525.1_01861	GCA_000379425.1_02368	GCA_000379705.1_00626	GCA_000380545.1_02635	GCA_000403725.2_00517	GCA_000411375.1_02205	GCA_000418365.1_01979	GCA_000420605.1_00816	GCA_000427865.1_02620	GCA_000428805.1_01443	GCA_000442645.1_00555	GCA_000525655.1_01987	GCA_000550785.1_00616	GCA_000550805.1_00500	GCA_000577555.1_00371	GCA_000590555.1_00305	GCA_000626675.1_00804	GCA_000688415.1_00393	GCA_000688435.1_01045	GCA_000732945.1_00457	GCA_000739455.1_00404	GCA_000747315.1_00348	GCA_000767055.1_00597	GCA_000767255.1_02324	GCA_000767685.1_00442	GCA_000805675.1_00685	GCA_000819445.1_00414
diphtheriae_00477	diphtheriae_00477 (rpsM)	30S ribosomal protein S13	GCA_000011305.1_00555	GCA_000022905.1_00471	GCA_000023145.1_01820	GCA_000143825.1_00222	GCA_000156615.2_00271	GCA_000159115.1_02028	GCA_000159635.1_02148	GCA_000163435.1_01786	GCA_000164115.1_00849	GCA_000177535.2_01957	GCA_000183325.2_00663	GCA_000195815.1_00529	GCA_000296405.1_01533	GCA_000312345.1_01145	GCA_000344785.1_00546	GCA_000372085.1_01062	GCA_000372385.1_00406	GCA_000372445.1_00228	GCA_000373805.1_01211	GCA_000375365.1_01115	GCA_000375525.1_01860	GCA_000379425.1_02367	GCA_000379705.1_00627	GCA_000380545.1_02634	GCA_000403725.2_00518	GCA_000411375.1_02204	GCA_000418365.1_01978	GCA_000420605.1_00815	GCA_000427865.1_02621	GCA_000428805.1_01444	GCA_000442645.1_00556	GCA_000525655.1_01986	GCA_000550785.1_00617	GCA_000550805.1_00501	GCA_000577555.1_00370	GCA_000590555.1_00306	GCA_000626675.1_00805	GCA_000688415.1_00394	GCA_000688435.1_01046	GCA_000732945.1_00458	GCA_000739455.1_00405	GCA_000747315.1_00349	GCA_000767055.1_00598	GCA_000767255.1_02325	GCA_000767685.1_00443	GCA_000805675.1_00686	GCA_000819445.1_00415
diphtheriae_00478	diphtheriae_00478 (rpsK)	30S ribosomal protein S11	GCA_000011305.1_00556	GCA_000022905.1_00472	GCA_000023145.1_01819	GCA_000143825.1_00221	GCA_000156615.2_00270	GCA_000159115.1_02029	GCA_000159635.1_02149	GCA_000163435.1_01785	GCA_000164115.1_00848	GCA_000177535.2_01956	GCA_000183325.2_00662	GCA_000195815.1_00530	GCA_000296405.1_01532	GCA_000312345.1_01146	GCA_000344785.1_00547	GCA_000372085.1_01063	GCA_000372385.1_00407	GCA_000372445.1_00229	GCA_000373805.1_01212	GCA_000375365.1_01116	GCA_000375525.1_01859	GCA_000379425.1_02366	GCA_000379705.1_00628	GCA_000380545.1_02633	GCA_000403725.2_00519	GCA_000411375.1_02203	GCA_000418365.1_01977	GCA_000420605.1_00814	GCA_000427865.1_02622	GCA_000428805.1_01445	GCA_000442645.1_00557	GCA_000525655.1_01985	GCA_000550785.1_00618	GCA_000550805.1_00502	GCA_000577555.1_00369	GCA_000590555.1_00307	GCA_000626675.1_00806	GCA_000688415.1_00395	GCA_000688435.1_01047	GCA_000732945.1_00459	GCA_000739455.1_00406	GCA_000747315.1_00350	GCA_000767055.1_00599	GCA_000767255.1_02326	GCA_000767685.1_00444	GCA_000805675.1_00687	GCA_000819445.1_00416
diphtheriae_00479	diphtheriae_00479 (rpsD)	30S ribosomal protein S4	GCA_000011305.1_00557	GCA_000022905.1_00473	GCA_000023145.1_01818	GCA_000143825.1_00220	GCA_000156615.2_00269	GCA_000159115.1_02030	GCA_000159635.1_02150	GCA_000163435.1_01784	GCA_000164115.1_00847	GCA_000177535.2_01955	GCA_000183325.2_00661	GCA_000195815.1_00531	GCA_000296405.1_01531	GCA_000312345.1_01147	GCA_000344785.1_00548	GCA_000372085.1_01064	GCA_000372385.1_00408	GCA_000372445.1_00230	GCA_000373805.1_01213	GCA_000375365.1_01117	GCA_000375525.1_01858	GCA_000379425.1_02365	GCA_000379705.1_00629	GCA_000380545.1_02632	GCA_000403725.2_00520	GCA_000411375.1_02202	GCA_000418365.1_01976	GCA_000420605.1_00813	GCA_000427865.1_02623	GCA_000428805.1_01446	GCA_000442645.1_00558	GCA_000525655.1_01984	GCA_000550785.1_00619	GCA_000550805.1_00503	GCA_000577555.1_00368	GCA_000590555.1_00308	GCA_000626675.1_00807	GCA_000688415.1_00396	GCA_000688435.1_01048	GCA_000732945.1_00460	GCA_000739455.1_00407	GCA_000747315.1_00351	GCA_000767055.1_00600	GCA_000767255.1_02327	GCA_000767685.1_00445	GCA_000805675.1_00688	GCA_000819445.1_00417
diphtheriae_00480	diphtheriae_00480 (rpoA)	DNA-directed RNA polymerase subunit alpha	GCA_000011305.1_00558	GCA_000022905.1_00474	GCA_000023145.1_01817	GCA_000143825.1_00219	GCA_000156615.2_00268	GCA_000159115.1_02031	GCA_000159635.1_02151	GCA_000163435.1_01783	GCA_000164115.1_00846	GCA_000177535.2_01954	GCA_000183325.2_00660	GCA_000195815.1_00532	GCA_000296405.1_01530	GCA_000312345.1_01148	GCA_000344785.1_00549	GCA_000372085.1_01065	GCA_000372385.1_00409	GCA_000372445.1_00231	GCA_000373805.1_01214	GCA_000375365.1_01118	GCA_000375525.1_01857	GCA_000379425.1_02364	GCA_000379705.1_00630	GCA_000380545.1_02631	GCA_000403725.2_00521	GCA_000411375.1_02201	GCA_000418365.1_01975	GCA_000420605.1_00812	GCA_000427865.1_02624	GCA_000428805.1_01447	GCA_000442645.1_00559	GCA_000525655.1_01983	GCA_000550785.1_00620	GCA_000550805.1_00504	GCA_000577555.1_00367	GCA_000590555.1_00309	GCA_000626675.1_00808	GCA_000688415.1_00397	GCA_000688435.1_01049	GCA_000732945.1_00461	GCA_000739455.1_00408	GCA_000747315.1_00352	GCA_000767055.1_00601	GCA_000767255.1_02328	GCA_000767685.1_00446	GCA_000805675.1_00689	GCA_000819445.1_00418
diphtheriae_00481	diphtheriae_00481 (rplQ)	50S ribosomal protein L17	GCA_000011305.1_00559	GCA_000022905.1_00475	GCA_000023145.1_01816	GCA_000143825.1_00218	GCA_000156615.2_00267	GCA_000159115.1_02032	GCA_000159635.1_02152	GCA_000163435.1_01782	GCA_000164115.1_00845	GCA_000177535.2_01953	GCA_000183325.2_00659	GCA_000195815.1_00533	GCA_000296405.1_01529	GCA_000312345.1_01149	GCA_000344785.1_00550	GCA_000372085.1_01066	GCA_000372385.1_00410	GCA_000372445.1_00232	GCA_000373805.1_01215	GCA_000375365.1_01119	GCA_000375525.1_01856	GCA_000379425.1_02363	GCA_000379705.1_00631	GCA_000380545.1_02630	GCA_000403725.2_00522	GCA_000411375.1_02200	GCA_000418365.1_01974	GCA_000420605.1_00811	GCA_000427865.1_02625	GCA_000428805.1_01448	GCA_000442645.1_00560	GCA_000525655.1_01982	GCA_000550785.1_00621	GCA_000550805.1_00505	GCA_000577555.1_00366	GCA_000590555.1_00310	GCA_000626675.1_00809	GCA_000688415.1_00398	GCA_000688435.1_01050	GCA_000732945.1_00462	GCA_000739455.1_00409	GCA_000747315.1_00353	GCA_000767055.1_00602	GCA_000767255.1_02329	GCA_000767685.1_00447	GCA_000805675.1_00690	GCA_000819445.1_00419
diphtheriae_00493	diphtheriae_00493 (rplM)	50S ribosomal protein L13	GCA_000011305.1_00572	GCA_000022905.1_00484	GCA_000023145.1_01794	GCA_000143825.1_00204	GCA_000156615.2_00258	GCA_000159115.1_02042	GCA_000159635.1_02166	GCA_000163435.1_01770	GCA_000164115.1_00817	GCA_000177535.2_01941	GCA_000183325.2_00621	GCA_000195815.1_00545	GCA_000296405.1_01519	GCA_000312345.1_01159	GCA_000344785.1_00568	GCA_000372085.1_01090	GCA_000372385.1_00427	GCA_000372445.1_00246	GCA_000373805.1_01228	GCA_000375365.1_01132	GCA_000375525.1_02197	GCA_000379425.1_02347	GCA_000379705.1_00641	GCA_000380545.1_00561	GCA_000403725.2_00534	GCA_000411375.1_02185	GCA_000418365.1_01944	GCA_000420605.1_00784	GCA_000427865.1_02638	GCA_000428805.1_01460	GCA_000442645.1_00583	GCA_000525655.1_01909	GCA_000550785.1_00631	GCA_000550805.1_00517	GCA_000577555.1_00356	GCA_000590555.1_01644	GCA_000626675.1_00825	GCA_000688415.1_00413	GCA_000688435.1_01076	GCA_000732945.1_00476	GCA_000739455.1_00424	GCA_000747315.1_00363	GCA_000767055.1_00614	GCA_000767255.1_02345	GCA_000767685.1_00457	GCA_000805675.1_00700	GCA_000819445.1_00431
diphtheriae_00494	diphtheriae_00494 (rpsI)	30S ribosomal protein S9	GCA_000011305.1_00573	GCA_000022905.1_00485	GCA_000023145.1_01793	GCA_000143825.1_00203	GCA_000156615.2_00257	GCA_000159115.1_02043	GCA_000159635.1_02167	GCA_000163435.1_01769	GCA_000164115.1_00816	GCA_000177535.2_01940	GCA_000183325.2_00620	GCA_000195815.1_00546	GCA_000296405.1_01518	GCA_000312345.1_01160	GCA_000344785.1_00569	GCA_000372085.1_01091	GCA_000372385.1_00428	GCA_000372445.1_00247	GCA_000373805.1_01229	GCA_000375365.1_01133	GCA_000375525.1_02196	GCA_000379425.1_02346	GCA_000379705.1_00642	GCA_000380545.1_00562	GCA_000403725.2_00535	GCA_000411375.1_02184	GCA_000418365.1_01943	GCA_000420605.1_00783	GCA_000427865.1_02639	GCA_000428805.1_01461	GCA_000442645.1_00584	GCA_000525655.1_01908	GCA_000550785.1_00632	GCA_000550805.1_00518	GCA_000577555.1_00355	GCA_000590555.1_01643	GCA_000626675.1_00826	GCA_000688415.1_00414	GCA_000688435.1_01077	GCA_000732945.1_00477	GCA_000739455.1_00425	GCA_000747315.1_00364	GCA_000767055.1_00615	GCA_000767255.1_02347	GCA_000767685.1_00458	GCA_000805675.1_00701	GCA_000819445.1_00432
diphtheriae_00495	diphtheriae_00495 (glmM)	Phosphoglucosamine mutase	GCA_000011305.1_00574	GCA_000022905.1_00486	GCA_000023145.1_01791	GCA_000143825.1_00202	GCA_000156615.2_00255	GCA_000159115.1_02045	GCA_000159635.1_02168	GCA_000163435.1_01768	GCA_000164115.1_00815	GCA_000177535.2_01939	GCA_000183325.2_00619	GCA_000195815.1_00547	GCA_000296405.1_01517	GCA_000312345.1_01161	GCA_000344785.1_00583	GCA_000372085.1_01093	GCA_000372385.1_00430	GCA_000372445.1_00248	GCA_000373805.1_02120	GCA_000375365.1_01134	GCA_000375525.1_02069	GCA_000379425.1_02345	GCA_000379705.1_00643	GCA_000380545.1_00563	GCA_000403725.2_00537	GCA_000411375.1_02182	GCA_000418365.1_01942	GCA_000420605.1_00780	GCA_000427865.1_02643	GCA_000428805.1_01467	GCA_000442645.1_00586	GCA_000525655.1_01907	GCA_000550785.1_00633	GCA_000550805.1_00519	GCA_000577555.1_00891	GCA_000590555.1_01640	GCA_000626675.1_00827	GCA_000688415.1_00420	GCA_000688435.1_01078	GCA_000732945.1_00481	GCA_000739455.1_00426	GCA_000747315.1_00366	GCA_000767055.1_00620	GCA_000767255.1_02348	GCA_000767685.1_00459	GCA_000805675.1_00707	GCA_000819445.1_00433
diphtheriae_00500	diphtheriae_00500 (alr)	Alanine racemase	GCA_000011305.1_00578	GCA_000022905.1_00493	GCA_000023145.1_01783	GCA_000143825.1_00195	GCA_000156615.2_00245	GCA_000159115.1_02052	GCA_000159635.1_02175	GCA_000163435.1_01759	GCA_000164115.1_00809	GCA_000177535.2_01931	GCA_000183325.2_00817	GCA_000195815.1_00552	GCA_000296405.1_01512	GCA_000312345.1_01168	GCA_000344785.1_00588	GCA_000372085.1_01100	GCA_000372385.1_00436	GCA_000372445.1_00260	GCA_000373805.1_02127	GCA_000375365.1_01139	GCA_000375525.1_02075	GCA_000379425.1_02337	GCA_000379705.1_00648	GCA_000380545.1_00568	GCA_000403725.2_00543	GCA_000411375.1_02176	GCA_000418365.1_01936	GCA_000420605.1_00775	GCA_000427865.1_02658	GCA_000428805.1_01486	GCA_000442645.1_00599	GCA_000525655.1_01901	GCA_000550785.1_00639	GCA_000550805.1_00524	GCA_000577555.1_00897	GCA_000590555.1_01632	GCA_000626675.1_00833	GCA_000688415.1_00426	GCA_000688435.1_01089	GCA_000732945.1_00486	GCA_000739455.1_00432	GCA_000747315.1_00372	GCA_000767055.1_00625	GCA_000767255.1_02356	GCA_000767685.1_00464	GCA_000805675.1_00713	GCA_000819445.1_00441
diphtheriae_00507	diphtheriae_00507 (groS)	10 kDa chaperonin	GCA_000011305.1_00586	GCA_000022905.1_00505	GCA_000023145.1_01779	GCA_000143825.1_00188	GCA_000156615.2_00232	GCA_000159115.1_02065	GCA_000159635.1_02181	GCA_000163435.1_01753	GCA_000164115.1_00802	GCA_000177535.2_01928	GCA_000183325.2_00805	GCA_000195815.1_00559	GCA_000296405.1_01506	GCA_000312345.1_01175	GCA_000344785.1_00597	GCA_000372085.1_01107	GCA_000372385.1_00446	GCA_000372445.1_00265	GCA_000373805.1_02137	GCA_000375365.1_01150	GCA_000375525.1_02081	GCA_000379425.1_02329	GCA_000379705.1_00655	GCA_000380545.1_00577	GCA_000403725.2_00550	GCA_000411375.1_02162	GCA_000418365.1_01933	GCA_000420605.1_00769	GCA_000427865.1_02663	GCA_000428805.1_01496	GCA_000442645.1_00607	GCA_000525655.1_01894	GCA_000550785.1_00646	GCA_000550805.1_00532	GCA_000577555.1_00904	GCA_000590555.1_01628	GCA_000626675.1_00835	GCA_000688415.1_00432	GCA_000688435.1_02922	GCA_000732945.1_00494	GCA_000739455.1_00439	GCA_000747315.1_00379	GCA_000767055.1_00632	GCA_000767255.1_02361	GCA_000767685.1_00472	GCA_000805675.1_00721	GCA_000819445.1_00457
diphtheriae_00524	diphtheriae_00524 (guaA_1)	GMP synthase [glutamine-hydrolyzing]	GCA_000011305.1_00598	GCA_000022905.1_00516	GCA_000023145.1_00335	GCA_000143825.1_00178	GCA_000156615.2_00222	GCA_000159115.1_02073	GCA_000159635.1_02188	GCA_000163435.1_01742	GCA_000164115.1_00789	GCA_000177535.2_01919	GCA_000183325.2_01555	GCA_000195815.1_00577	GCA_000296405.1_01500	GCA_000312345.1_01183	GCA_000344785.1_00606	GCA_000372085.1_01116	GCA_000372385.1_02200	GCA_000372445.1_00274	GCA_000373805.1_02145	GCA_000375365.1_01165	GCA_000375525.1_02089	GCA_000379425.1_02320	GCA_000379705.1_00663	GCA_000380545.1_00587	GCA_000403725.2_00559	GCA_000411375.1_02154	GCA_000418365.1_01922	GCA_000420605.1_00760	GCA_000427865.1_02671	GCA_000428805.1_01507	GCA_000442645.1_00616	GCA_000525655.1_01882	GCA_000550785.1_00659	GCA_000550805.1_00543	GCA_000577555.1_02288	GCA_000590555.1_01621	GCA_000626675.1_00845	GCA_000688415.1_00440	GCA_000688435.1_02913	GCA_000732945.1_00503	GCA_000739455.1_00449	GCA_000747315.1_00387	GCA_000767055.1_00641	GCA_000767255.1_02373	GCA_000767685.1_00481	GCA_000805675.1_00730	GCA_000819445.1_00466
diphtheriae_00566	diphtheriae_00566 (trpS)	Tryptophan--tRNA ligase	GCA_000011305.1_00675	GCA_000022905.1_00562	GCA_000023145.1_01598	GCA_000143825.1_00139	GCA_000156615.2_00190	GCA_000159115.1_02116	GCA_000159635.1_02221	GCA_000163435.1_01712	GCA_000164115.1_00359	GCA_000177535.2_01885	GCA_000183325.2_00796	GCA_000195815.1_00617	GCA_000296405.1_01190	GCA_000312345.1_01518	GCA_000344785.1_00649	GCA_000372085.1_01148	GCA_000372385.1_01783	GCA_000372445.1_00315	GCA_000373805.1_02185	GCA_000375365.1_01198	GCA_000375525.1_02015	GCA_000379425.1_02286	GCA_000379705.1_00686	GCA_000380545.1_02765	GCA_000403725.2_00609	GCA_000411375.1_02126	GCA_000418365.1_01887	GCA_000420605.1_00727	GCA_000427865.1_01819	GCA_000428805.1_01567	GCA_000442645.1_00646	GCA_000525655.1_01849	GCA_000550785.1_00702	GCA_000550805.1_00577	GCA_000577555.1_01394	GCA_000590555.1_01584	GCA_000626675.1_00880	GCA_000688415.1_00502	GCA_000688435.1_02756	GCA_000732945.1_00533	GCA_000739455.1_00493	GCA_000747315.1_00430	GCA_000767055.1_00673	GCA_000767255.1_02425	GCA_000767685.1_00517	GCA_000805675.1_00779	GCA_000819445.1_00503
diphtheriae_00581	diphtheriae_00581 (accC)	Biotin carboxylase	GCA_000011305.1_00698	GCA_000022905.1_00589	GCA_000023145.1_01582	GCA_000143825.1_00106	GCA_000156615.2_00159	GCA_000159115.1_02141	GCA_000159635.1_02239	GCA_000163435.1_01691	GCA_000164115.1_00338	GCA_000177535.2_01865	GCA_000183325.2_01007	GCA_000195815.1_00632	GCA_000296405.1_01637	GCA_000312345.1_01559	GCA_000344785.1_00668	GCA_000372085.1_01167	GCA_000372385.1_01799	GCA_000372445.1_00330	GCA_000373805.1_02204	GCA_000375365.1_01213	GCA_000375525.1_02029	GCA_000379425.1_01592	GCA_000379705.1_00701	GCA_000380545.1_00012	GCA_000403725.2_00626	GCA_000411375.1_02112	GCA_000418365.1_01851	GCA_000420605.1_00709	GCA_000427865.1_02742	GCA_000428805.1_01580	GCA_000442645.1_00666	GCA_000525655.1_01829	GCA_000550785.1_00730	GCA_000550805.1_00591	GCA_000577555.1_00463	GCA_000590555.1_01567	GCA_000626675.1_00907	GCA_000688415.1_00516	GCA_000688435.1_02819	GCA_000732945.1_00548	GCA_000739455.1_00513	GCA_000747315.1_00447	GCA_000767055.1_00691	GCA_000767255.1_00541	GCA_000767685.1_00532	GCA_000805675.1_00800	GCA_000819445.1_00521
diphtheriae_00595	diphtheriae_00595 (accD5_2)	Probable propionyl-CoA carboxylase beta chain 5	GCA_000011305.1_00717	GCA_000022905.1_00597	GCA_000023145.1_01569	GCA_000143825.1_00094	GCA_000156615.2_00151	GCA_000159115.1_00519	GCA_000159635.1_02245	GCA_000163435.1_00277	GCA_000164115.1_00325	GCA_000177535.2_00581	GCA_000183325.2_01490	GCA_000195815.1_00644	GCA_000296405.1_01638	GCA_000312345.1_01599	GCA_000344785.1_00675	GCA_000372085.1_01193	GCA_000372385.1_01812	GCA_000372445.1_02077	GCA_000373805.1_00949	GCA_000375365.1_01220	GCA_000375525.1_02037	GCA_000379425.1_00697	GCA_000379705.1_00710	GCA_000380545.1_00020	GCA_000403725.2_00604	GCA_000411375.1_02105	GCA_000418365.1_01847	GCA_000420605.1_00702	GCA_000427865.1_02751	GCA_000428805.1_01602	GCA_000442645.1_00694	GCA_000525655.1_00171	GCA_000550785.1_00744	GCA_000550805.1_00601	GCA_000577555.1_01492	GCA_000590555.1_00349	GCA_000626675.1_00911	GCA_000688415.1_00524	GCA_000688435.1_02810	GCA_000732945.1_00554	GCA_000739455.1_00530	GCA_000747315.1_02087	GCA_000767055.1_00699	GCA_000767255.1_01389	GCA_000767685.1_00542	GCA_000805675.1_00808	GCA_000819445.1_00542
diphtheriae_00596	diphtheriae_00596 (birA)	Bifunctional ligase/repressor BirA	GCA_000011305.1_00718	GCA_000022905.1_00606	GCA_000023145.1_01568	GCA_000143825.1_00064	GCA_000156615.2_00141	GCA_000159115.1_02157	GCA_000159635.1_02274	GCA_000163435.1_01682	GCA_000164115.1_00318	GCA_000177535.2_01858	GCA_000183325.2_01491	GCA_000195815.1_00646	GCA_000296405.1_01171	GCA_000312345.1_01604	GCA_000344785.1_00676	GCA_000372085.1_01195	GCA_000372385.1_01813	GCA_000372445.1_00337	GCA_000373805.1_00941	GCA_000375365.1_01221	GCA_000375525.1_02044	GCA_000379425.1_00698	GCA_000379705.1_00711	GCA_000380545.1_00021	GCA_000403725.2_00641	GCA_000411375.1_02104	GCA_000418365.1_01846	GCA_000420605.1_00701	GCA_000427865.1_02752	GCA_000428805.1_01603	GCA_000442645.1_00695	GCA_000525655.1_01820	GCA_000550785.1_00751	GCA_000550805.1_00602	GCA_000577555.1_00472	GCA_000590555.1_00350	GCA_000626675.1_00912	GCA_000688415.1_00530	GCA_000688435.1_02809	GCA_000732945.1_00555	GCA_000739455.1_00532	GCA_000747315.1_00463	GCA_000767055.1_00705	GCA_000767255.1_00550	GCA_000767685.1_00543	GCA_000805675.1_00816	GCA_000819445.1_00543
diphtheriae_00615	diphtheriae_00615 (yvhJ)	Putative transcriptional regulator YvhJ	GCA_000011305.1_00731	GCA_000022905.1_00695	GCA_000023145.1_01561	GCA_000143825.1_00056	GCA_000156615.2_00082	GCA_000159115.1_02201	GCA_000159635.1_02284	GCA_000163435.1_01669	GCA_000164115.1_01383	GCA_000177535.2_01843	GCA_000183325.2_01703	GCA_000195815.1_00665	GCA_000296405.1_01165	GCA_000312345.1_01614	GCA_000344785.1_00693	GCA_000372085.1_01205	GCA_000372385.1_01824	GCA_000372445.1_00351	GCA_000373805.1_00932	GCA_000375365.1_01229	GCA_000375525.1_01550	GCA_000379425.1_00712	GCA_000379705.1_00717	GCA_000380545.1_00043	GCA_000403725.2_00650	GCA_000411375.1_02092	GCA_000418365.1_01828	GCA_000420605.1_00665	GCA_000427865.1_01776	GCA_000428805.1_01202	GCA_000442645.1_00706	GCA_000525655.1_01802	GCA_000550785.1_02234	GCA_000550805.1_00615	GCA_000577555.1_00768	GCA_000590555.1_00359	GCA_000626675.1_00931	GCA_000688415.1_01321	GCA_000688435.1_02608	GCA_000732945.1_00565	GCA_000739455.1_00553	GCA_000747315.1_00473	GCA_000767055.1_00712	GCA_000767255.1_00567	GCA_000767685.1_00559	GCA_000805675.1_00916	GCA_000819445.1_00570
diphtheriae_00616	diphtheriae_00616 (wbbL)	N-acetylglucosaminyl-diphospho-decaprenol L-rhamnosyltransferase	GCA_000011305.1_00732	GCA_000022905.1_00696	GCA_000023145.1_01559	GCA_000143825.1_00055	GCA_000156615.2_00081	GCA_000159115.1_02202	GCA_000159635.1_02285	GCA_000163435.1_01667	GCA_000164115.1_01384	GCA_000177535.2_01841	GCA_000183325.2_01701	GCA_000195815.1_00666	NA	GCA_000312345.1_01615	GCA_000344785.1_00694	GCA_000372085.1_01206	GCA_000372385.1_01826	GCA_000372445.1_00353	GCA_000373805.1_00931	GCA_000375365.1_01231	GCA_000375525.1_01551	GCA_000379425.1_00713	GCA_000379705.1_00723	GCA_000380545.1_00044	GCA_000403725.2_00651	GCA_000411375.1_02090	GCA_000418365.1_01826	GCA_000420605.1_00664	GCA_000427865.1_01774	GCA_000428805.1_01204	GCA_000442645.1_00707	GCA_000525655.1_01800	GCA_000550785.1_02233	GCA_000550805.1_00616	GCA_000577555.1_00767	GCA_000590555.1_00360	GCA_000626675.1_00933	GCA_000688415.1_01320	GCA_000688435.1_02610	GCA_000732945.1_00567	GCA_000739455.1_00554	GCA_000747315.1_00474	GCA_000767055.1_00713	GCA_000767255.1_00569	GCA_000767685.1_00560	GCA_000805675.1_00917	GCA_000819445.1_00571
diphtheriae_00617	diphtheriae_00617 (hddC)	D-glycero-alpha-D-manno-heptose 1-phosphate guanylyltransferase	GCA_000011305.1_00733	GCA_000022905.1_00697	GCA_000023145.1_01558	GCA_000143825.1_00054	GCA_000156615.2_00080	GCA_000159115.1_02203	GCA_000159635.1_02286	GCA_000163435.1_01666	GCA_000164115.1_01385	GCA_000177535.2_01840	GCA_000183325.2_01700	GCA_000195815.1_00667	GCA_000296405.1_01163	GCA_000312345.1_01616	GCA_000344785.1_00695	GCA_000372085.1_01207	GCA_000372385.1_01827	GCA_000372445.1_00354	GCA_000373805.1_00930	GCA_000375365.1_01232	GCA_000375525.1_01552	GCA_000379425.1_00714	GCA_000379705.1_00724	GCA_000380545.1_00045	GCA_000403725.2_00652	GCA_000411375.1_02089	GCA_000418365.1_01825	GCA_000420605.1_00663	GCA_000427865.1_01773	GCA_000428805.1_01205	GCA_000442645.1_00708	GCA_000525655.1_01799	GCA_000550785.1_02232	GCA_000550805.1_00617	GCA_000577555.1_00766	GCA_000590555.1_00361	GCA_000626675.1_00934	GCA_000688415.1_01319	GCA_000688435.1_02611	GCA_000732945.1_00568	GCA_000739455.1_00555	GCA_000747315.1_00475	GCA_000767055.1_00714	GCA_000767255.1_00571	GCA_000767685.1_00561	GCA_000805675.1_00918	GCA_000819445.1_00572
diphtheriae_00618	diphtheriae_00618 (whiB2)	Transcriptional regulator WhiB2	GCA_000011305.1_00734	GCA_000022905.1_00698	GCA_000023145.1_01557	GCA_000143825.1_00053	GCA_000156615.2_00079	GCA_000159115.1_02204	GCA_000159635.1_02288	GCA_000163435.1_01665	GCA_000164115.1_01386	GCA_000177535.2_01839	GCA_000183325.2_01699	GCA_000195815.1_00668	GCA_000296405.1_01162	GCA_000312345.1_01617	GCA_000344785.1_00696	GCA_000372085.1_01208	GCA_000372385.1_01828	GCA_000372445.1_00355	GCA_000373805.1_00929	GCA_000375365.1_01233	GCA_000375525.1_01553	GCA_000379425.1_00715	GCA_000379705.1_00725	GCA_000380545.1_00046	GCA_000403725.2_00653	GCA_000411375.1_02088	GCA_000418365.1_01824	GCA_000420605.1_00662	GCA_000427865.1_01772	GCA_000428805.1_01206	GCA_000442645.1_00709	GCA_000525655.1_01792	GCA_000550785.1_02230	GCA_000550805.1_00299	GCA_000577555.1_00765	GCA_000590555.1_00362	GCA_000626675.1_00935	GCA_000688415.1_01318	GCA_000688435.1_02612	GCA_000732945.1_00569	GCA_000739455.1_00556	GCA_000747315.1_00476	GCA_000767055.1_00715	GCA_000767255.1_00572	GCA_000767685.1_00562	GCA_000805675.1_00919	GCA_000819445.1_00573
diphtheriae_00621	diphtheriae_00621 (algC)	Phosphomannomutase/phosphoglucomutase	GCA_000011305.1_00738	GCA_000022905.1_00701	GCA_000023145.1_01554	GCA_000143825.1_00048	GCA_000156615.2_00076	GCA_000159115.1_02207	GCA_000159635.1_02291	GCA_000163435.1_01662	GCA_000164115.1_01389	GCA_000177535.2_01836	GCA_000183325.2_01696	GCA_000195815.1_00671	GCA_000296405.1_01159	GCA_000312345.1_01620	GCA_000344785.1_00699	GCA_000372085.1_01211	GCA_000372385.1_01831	GCA_000372445.1_00358	GCA_000373805.1_00926	GCA_000375365.1_01237	GCA_000375525.1_01556	GCA_000379425.1_00718	GCA_000379705.1_00728	GCA_000380545.1_00049	GCA_000403725.2_00656	GCA_000411375.1_02085	GCA_000418365.1_01821	GCA_000420605.1_00659	GCA_000427865.1_01770	GCA_000428805.1_01209	GCA_000442645.1_00712	GCA_000525655.1_01789	GCA_000550785.1_02227	GCA_000550805.1_00621	GCA_000577555.1_00762	GCA_000590555.1_00365	GCA_000626675.1_00938	GCA_000688415.1_01315	GCA_000688435.1_02615	GCA_000732945.1_00572	GCA_000739455.1_00559	GCA_000747315.1_00479	GCA_000767055.1_00718	GCA_000767255.1_00575	GCA_000767685.1_00565	GCA_000805675.1_00922	GCA_000819445.1_00576
diphtheriae_00626	diphtheriae_00626 (ahcY)	Adenosylhomocysteinase	GCA_000011305.1_00743	NA	NA	GCA_000143825.1_00043	NA	NA	GCA_000159635.1_02295	GCA_000163435.1_01658	NA	GCA_000177535.2_01832	GCA_000183325.2_02037	GCA_000195815.1_00676	GCA_000296405.1_01156	GCA_000312345.1_01627	GCA_000344785.1_00704	GCA_000372085.1_01216	NA	NA	GCA_000373805.1_00921	GCA_000375365.1_01242	NA	GCA_000379425.1_00723	NA	GCA_000380545.1_00054	NA	NA	GCA_000418365.1_01817	NA	GCA_000427865.1_01765	GCA_000428805.1_01214	GCA_000442645.1_00717	GCA_000525655.1_01785	NA	GCA_000550805.1_00626	NA	GCA_000590555.1_00370	GCA_000626675.1_00942	NA	GCA_000688435.1_02621	GCA_000732945.1_00576	NA	NA	GCA_000767055.1_00723	GCA_000767255.1_00579	GCA_000767685.1_00570	NA	NA
diphtheriae_00627	diphtheriae_00627 (tmk)	Thymidylate kinase	GCA_000011305.1_00744	GCA_000022905.1_00713	GCA_000023145.1_01548	GCA_000143825.1_00042	GCA_000156615.2_00065	GCA_000159115.1_02218	GCA_000159635.1_02296	GCA_000163435.1_01657	GCA_000164115.1_01399	GCA_000177535.2_01831	NA	GCA_000195815.1_00677	GCA_000296405.1_01155	GCA_000312345.1_01628	GCA_000344785.1_00705	GCA_000372085.1_01217	GCA_000372385.1_01836	GCA_000372445.1_00363	GCA_000373805.1_00920	GCA_000375365.1_01243	GCA_000375525.1_01560	GCA_000379425.1_00724	GCA_000379705.1_00731	GCA_000380545.1_00055	GCA_000403725.2_00661	GCA_000411375.1_02080	GCA_000418365.1_01816	GCA_000420605.1_00650	GCA_000427865.1_01764	GCA_000428805.1_01215	GCA_000442645.1_00718	GCA_000525655.1_01784	GCA_000550785.1_02216	GCA_000550805.1_00627	GCA_000577555.1_00757	GCA_000590555.1_00371	GCA_000626675.1_00943	GCA_000688415.1_01311	GCA_000688435.1_02622	GCA_000732945.1_00577	GCA_000739455.1_00565	GCA_000747315.1_00484	GCA_000767055.1_00724	GCA_000767255.1_00580	GCA_000767685.1_00571	GCA_000805675.1_00933	GCA_000819445.1_00581
diphtheriae_00633	diphtheriae_00633 (secA_1)	Protein translocase subunit SecA	GCA_000011305.1_00750	GCA_000022905.1_00719	GCA_000023145.1_01541	GCA_000143825.1_00036	GCA_000156615.2_00059	GCA_000159115.1_02224	GCA_000159635.1_02302	GCA_000163435.1_01651	GCA_000164115.1_01405	GCA_000177535.2_01825	GCA_000183325.2_00742	GCA_000195815.1_00683	GCA_000296405.1_01150	GCA_000312345.1_01634	GCA_000344785.1_00711	GCA_000372085.1_01223	GCA_000372385.1_01842	GCA_000372445.1_00369	GCA_000373805.1_01012	GCA_000375365.1_01249	GCA_000375525.1_01566	GCA_000379425.1_00730	GCA_000379705.1_00737	GCA_000380545.1_00061	GCA_000403725.2_00667	GCA_000411375.1_02074	GCA_000418365.1_01810	GCA_000420605.1_01724	GCA_000427865.1_01758	GCA_000428805.1_01221	GCA_000442645.1_00725	GCA_000525655.1_01778	GCA_000550785.1_02210	GCA_000550805.1_00633	GCA_000577555.1_00751	GCA_000590555.1_00381	GCA_000626675.1_00949	GCA_000688415.1_01305	GCA_000688435.1_02628	GCA_000732945.1_00584	GCA_000739455.1_00571	GCA_000747315.1_00490	GCA_000767055.1_00730	GCA_000767255.1_00586	GCA_000767685.1_00577	GCA_000805675.1_00940	GCA_000819445.1_00587
diphtheriae_00637	diphtheriae_00637 (unknown)	NADPH oxidoreductase	NA	NA	NA	NA	NA	NA	NA	NA	NA	GCA_000177535.2_01418	NA	GCA_000195815.1_00687	NA	NA	NA	NA	GCA_000372385.1_01846	NA	NA	NA	NA	NA	NA	NA	NA	NA	NA	NA	GCA_000427865.1_01754	GCA_000428805.1_01225	NA	GCA_000525655.1_01656	NA	GCA_000550805.1_00637	NA	GCA_000590555.1_00385	GCA_000626675.1_00682	NA	GCA_000688435.1_02632	NA	NA	NA	NA	GCA_000767255.1_02470	GCA_000767685.1_00581	NA	GCA_000819445.1_00593
diphtheriae_00638	diphtheriae_00638 (desA3)	NADPH-dependent stearoyl-CoA 9-desaturase	NA	NA	NA	NA	NA	NA	NA	NA	NA	GCA_000177535.2_01419	NA	GCA_000195815.1_00688	NA	NA	NA	NA	GCA_000372385.1_01847	NA	NA	NA	NA	NA	NA	NA	NA	NA	NA	NA	GCA_000427865.1_01753	GCA_000428805.1_01226	NA	GCA_000525655.1_01657	NA	GCA_000550805.1_00638	NA	GCA_000590555.1_00386	GCA_000626675.1_00681	NA	GCA_000688435.1_02633	NA	NA	NA	NA	GCA_000767255.1_02471	GCA_000767685.1_00582	NA	GCA_000819445.1_00594
diphtheriae_00640	diphtheriae_00640 (aroA)	3-phosphoshikimate 1-carboxyvinyltransferase	GCA_000011305.1_00755	GCA_000022905.1_00727	GCA_000023145.1_01534	GCA_000143825.1_00031	GCA_000156615.2_00052	GCA_000159115.1_02229	GCA_000159635.1_02308	GCA_000163435.1_01646	GCA_000164115.1_01410	GCA_000177535.2_01818	GCA_000183325.2_01388	GCA_000195815.1_00690	GCA_000296405.1_01143	GCA_000312345.1_01639	GCA_000344785.1_00715	GCA_000372085.1_01228	GCA_000372385.1_01850	GCA_000372445.1_00374	GCA_000373805.1_01017	GCA_000375365.1_01254	GCA_000375525.1_01571	GCA_000379425.1_00735	GCA_000379705.1_00745	GCA_000380545.1_00066	GCA_000403725.2_00672	GCA_000411375.1_02065	GCA_000418365.1_01803	GCA_000420605.1_01729	GCA_000427865.1_01751	GCA_000428805.1_01234	GCA_000442645.1_00730	GCA_000525655.1_01771	GCA_000550785.1_02205	GCA_000550805.1_00641	GCA_000577555.1_00943	GCA_000590555.1_00389	GCA_000626675.1_00960	GCA_000688415.1_01300	GCA_000688435.1_02637	GCA_000732945.1_00589	GCA_000739455.1_00575	GCA_000747315.1_00495	GCA_000767055.1_00735	GCA_000767255.1_00593	GCA_000767685.1_00584	GCA_000805675.1_00948	GCA_000819445.1_00597
diphtheriae_00676	diphtheriae_00676 (prfB)	Peptide chain release factor 2	GCA_000011305.1_00790	GCA_000022905.1_00774	GCA_000023145.1_01487	GCA_000143825.1_02239	GCA_000156615.2_00008	GCA_000159115.1_02271	GCA_000159635.1_00147	GCA_000163435.1_01182	GCA_000164115.1_01441	GCA_000177535.2_00404	GCA_000183325.2_01737	GCA_000195815.1_00726	GCA_000296405.1_01105	GCA_000312345.1_01684	GCA_000344785.1_00746	GCA_000372085.1_01268	GCA_000372385.1_01890	GCA_000372445.1_00411	GCA_000373805.1_01444	GCA_000375365.1_01293	GCA_000375525.1_01607	GCA_000379425.1_01493	GCA_000379705.1_01500	GCA_000380545.1_00104	GCA_000403725.2_00738	GCA_000411375.1_01992	GCA_000418365.1_00632	GCA_000420605.1_01772	GCA_000427865.1_01461	GCA_000428805.1_02638	GCA_000442645.1_00757	GCA_000525655.1_00544	GCA_000550785.1_02151	GCA_000550805.1_00804	GCA_000577555.1_00968	GCA_000590555.1_00436	GCA_000626675.1_02604	GCA_000688415.1_01268	GCA_000688435.1_02665	GCA_000732945.1_00630	GCA_000739455.1_00622	GCA_000747315.1_00563	GCA_000767055.1_00772	GCA_000767255.1_01697	GCA_000767685.1_00627	GCA_000805675.1_00991	GCA_000819445.1_00628
diphtheriae_00681	diphtheriae_00681 (smpB)	SsrA-binding protein	GCA_000011305.1_00793	GCA_000022905.1_00777	GCA_000023145.1_01484	GCA_000143825.1_02234	GCA_000156615.2_00004	GCA_000159115.1_02275	GCA_000159635.1_00150	GCA_000163435.1_01177	GCA_000164115.1_01444	GCA_000177535.2_00409	GCA_000183325.2_01742	GCA_000195815.1_00730	GCA_000296405.1_01102	GCA_000312345.1_01688	GCA_000344785.1_00749	GCA_000372085.1_01271	GCA_000372385.1_01897	GCA_000372445.1_01231	GCA_000373805.1_01441	GCA_000375365.1_01296	GCA_000375525.1_01611	GCA_000379425.1_01496	GCA_000379705.1_01497	GCA_000380545.1_00107	GCA_000403725.2_00741	GCA_000411375.1_01983	GCA_000418365.1_00638	GCA_000420605.1_01776	GCA_000427865.1_00964	GCA_000428805.1_02634	GCA_000442645.1_00760	GCA_000525655.1_00549	GCA_000550785.1_02148	GCA_000550805.1_00809	GCA_000577555.1_02226	GCA_000590555.1_00440	GCA_000626675.1_02589	GCA_000688415.1_01264	GCA_000688435.1_02669	GCA_000732945.1_00633	GCA_000739455.1_00635	GCA_000747315.1_00578	GCA_000767055.1_00776	GCA_000767255.1_01702	GCA_000767685.1_00632	GCA_000805675.1_00994	GCA_000819445.1_00633
diphtheriae_00730	diphtheriae_00730 (folA)	Dihydrofolate reductase	GCA_000011305.1_00898	GCA_000022905.1_00838	GCA_000023145.1_00480	GCA_000143825.1_02181	GCA_000156615.2_01027	GCA_000159115.1_00059	GCA_000159635.1_00343	GCA_000163435.1_01200	GCA_000164115.1_01934	GCA_000177535.2_00386	GCA_000183325.2_00359	GCA_000195815.1_00799	GCA_000296405.1_01071	GCA_000312345.1_01431	GCA_000344785.1_00842	GCA_000372085.1_01622	GCA_000372385.1_01003	GCA_000372445.1_01160	GCA_000373805.1_00610	GCA_000375365.1_01919	GCA_000375525.1_01766	GCA_000379425.1_02220	GCA_000379705.1_00803	GCA_000380545.1_02825	GCA_000403725.2_01512	GCA_000411375.1_00037	GCA_000418365.1_00607	GCA_000420605.1_00973	GCA_000427865.1_01805	GCA_000428805.1_01941	GCA_000442645.1_00813	GCA_000525655.1_00534	GCA_000550785.1_02098	GCA_000550805.1_00889	GCA_000577555.1_02191	GCA_000590555.1_00556	GCA_000626675.1_02614	GCA_000688415.1_00632	GCA_000688435.1_02481	GCA_000732945.1_00671	GCA_000739455.1_00673	GCA_000747315.1_00720	GCA_000767055.1_00820	GCA_000767255.1_01682	GCA_000767685.1_00688	GCA_000805675.1_02492	GCA_000819445.1_00744
diphtheriae_00731	diphtheriae_00731 (thyA)	Thymidylate synthase	GCA_000011305.1_00899	GCA_000022905.1_00839	GCA_000023145.1_00481	GCA_000143825.1_02180	GCA_000156615.2_01026	GCA_000159115.1_00060	GCA_000159635.1_00342	GCA_000163435.1_01199	GCA_000164115.1_01933	GCA_000177535.2_00387	GCA_000183325.2_00360	GCA_000195815.1_00800	GCA_000296405.1_01070	GCA_000312345.1_01430	GCA_000344785.1_00843	GCA_000372085.1_01621	GCA_000372385.1_01002	GCA_000372445.1_01161	GCA_000373805.1_00611	GCA_000375365.1_01920	GCA_000375525.1_01767	GCA_000379425.1_02219	GCA_000379705.1_00804	GCA_000380545.1_02826	GCA_000403725.2_01513	GCA_000411375.1_00038	GCA_000418365.1_00608	GCA_000420605.1_00972	GCA_000427865.1_01804	GCA_000428805.1_01942	GCA_000442645.1_00814	GCA_000525655.1_00535	GCA_000550785.1_02097	GCA_000550805.1_00890	GCA_000577555.1_02190	GCA_000590555.1_00557	GCA_000626675.1_02613	GCA_000688415.1_00633	GCA_000688435.1_02480	GCA_000732945.1_00672	GCA_000739455.1_00674	GCA_000747315.1_00721	GCA_000767055.1_00821	GCA_000767255.1_01683	GCA_000767685.1_00689	GCA_000805675.1_02491	GCA_000819445.1_00745
diphtheriae_00740	diphtheriae_00740 (unknown)	Intracellular chorismate mutase	GCA_000011305.1_00909	GCA_000022905.1_00848	GCA_000023145.1_00489	GCA_000143825.1_02170	GCA_000156615.2_01017	GCA_000159115.1_00069	GCA_000159635.1_00333	GCA_000163435.1_01599	GCA_000164115.1_01924	GCA_000177535.2_01791	GCA_000183325.2_01165	GCA_000195815.1_00809	GCA_000296405.1_01059	GCA_000312345.1_01422	GCA_000344785.1_00853	GCA_000372085.1_01613	GCA_000372385.1_00993	GCA_000372445.1_01168	GCA_000373805.1_00620	GCA_000375365.1_01909	GCA_000375525.1_01778	GCA_000379425.1_02210	GCA_000379705.1_00809	GCA_000380545.1_02836	GCA_000403725.2_01522	GCA_000411375.1_00051	GCA_000418365.1_01777	NA	GCA_000427865.1_01798	GCA_000428805.1_01961	GCA_000442645.1_00825	GCA_000525655.1_01744	GCA_000550785.1_02083	GCA_000550805.1_00904	GCA_000577555.1_01642	GCA_000590555.1_00563	GCA_000626675.1_00987	GCA_000688415.1_00643	GCA_000688435.1_02465	GCA_000732945.1_00684	GCA_000739455.1_00682	GCA_000747315.1_00731	GCA_000767055.1_00832	GCA_000767255.1_00626	GCA_000767685.1_00698	GCA_000805675.1_02479	GCA_000819445.1_00762
diphtheriae_00742	diphtheriae_00742 (nlpD)	Murein hydrolase activator NlpD	GCA_000011305.1_02351	GCA_000022905.1_00850	GCA_000023145.1_00491	GCA_000143825.1_02168	GCA_000156615.2_01015	GCA_000159115.1_00071	GCA_000159635.1_00330	GCA_000163435.1_01595	GCA_000164115.1_01921	GCA_000177535.2_01789	GCA_000183325.2_00075	GCA_000195815.1_00811	GCA_000296405.1_01050	GCA_000312345.1_01420	GCA_000344785.1_02169	GCA_000372085.1_01611	GCA_000372385.1_00991	GCA_000372445.1_01174	GCA_000373805.1_00626	GCA_000375365.1_01907	GCA_000375525.1_01781	GCA_000379425.1_02207	GCA_000379705.1_00811	GCA_000380545.1_00861	GCA_000403725.2_01524	GCA_000411375.1_00053	GCA_000418365.1_01775	GCA_000420605.1_00965	GCA_000427865.1_01795	GCA_000428805.1_01963	GCA_000442645.1_00827	GCA_000525655.1_01742	GCA_000550785.1_02081	GCA_000550805.1_00906	GCA_000577555.1_01639	GCA_000590555.1_00565	GCA_000626675.1_00989	GCA_000688415.1_00645	GCA_000688435.1_02460	GCA_000732945.1_00686	GCA_000739455.1_00685	GCA_000747315.1_00734	GCA_000767055.1_00838	GCA_000767255.1_00628	GCA_000767685.1_00700	GCA_000805675.1_02477	GCA_000819445.1_00768
diphtheriae_00752	diphtheriae_00752 (rpsR1)	30S ribosomal protein S18 1	GCA_000011305.1_00921	GCA_000022905.1_00866	GCA_000023145.1_00499	GCA_000143825.1_02159	GCA_000156615.2_01006	GCA_000159115.1_00080	GCA_000159635.1_00322	GCA_000163435.1_01575	GCA_000164115.1_01912	GCA_000177535.2_01775	GCA_000183325.2_01300	GCA_000195815.1_00823	GCA_000296405.1_01045	GCA_000312345.1_01413	GCA_000344785.1_00862	GCA_000372085.1_01606	GCA_000372385.1_00984	GCA_000372445.1_01200	GCA_000373805.1_00632	GCA_000375365.1_01901	GCA_000375525.1_01793	GCA_000379425.1_02198	GCA_000379705.1_00816	GCA_000380545.1_02848	GCA_000403725.2_01533	GCA_000411375.1_00058	GCA_000418365.1_01736	GCA_000420605.1_00958	GCA_000427865.1_02769	GCA_000428805.1_01981	GCA_000442645.1_00832	GCA_000525655.1_01723	GCA_000550785.1_02069	GCA_000550805.1_00926	GCA_000577555.1_02042	GCA_000590555.1_00572	GCA_000626675.1_00998	GCA_000688415.1_00655	GCA_000688435.1_02450	GCA_000732945.1_00692	GCA_000739455.1_00693	GCA_000747315.1_00742	GCA_000767055.1_00844	GCA_000767255.1_01726	GCA_000767685.1_00711	GCA_000805675.1_01055	GCA_000819445.1_00796
diphtheriae_00753	diphtheriae_00753 (rpsN)	30S ribosomal protein S14	GCA_000011305.1_00922	GCA_000022905.1_00867	GCA_000023145.1_00500	GCA_000143825.1_02158	GCA_000156615.2_01005	GCA_000159115.1_00081	GCA_000159635.1_00321	GCA_000163435.1_01574	GCA_000164115.1_01911	GCA_000177535.2_01774	GCA_000183325.2_01299	GCA_000195815.1_00824	GCA_000296405.1_01044	GCA_000312345.1_01412	GCA_000344785.1_00863	GCA_000372085.1_01605	GCA_000372385.1_00983	GCA_000372445.1_01201	GCA_000373805.1_00633	GCA_000375365.1_01900	GCA_000375525.1_01794	GCA_000379425.1_02197	GCA_000379705.1_00817	GCA_000380545.1_02849	GCA_000403725.2_01534	GCA_000411375.1_00059	GCA_000418365.1_01735	GCA_000420605.1_00957	GCA_000427865.1_02770	GCA_000428805.1_01980	GCA_000442645.1_00833	GCA_000525655.1_01722	GCA_000550785.1_02068	GCA_000550805.1_00927	GCA_000577555.1_02041	GCA_000590555.1_00573	GCA_000626675.1_00999	GCA_000688415.1_00656	GCA_000688435.1_02449	GCA_000732945.1_00693	GCA_000739455.1_00694	GCA_000747315.1_00743	GCA_000767055.1_00845	GCA_000767255.1_01727	GCA_000767685.1_00712	GCA_000805675.1_01056	GCA_000819445.1_00797
diphtheriae_00754	diphtheriae_00754 (rpmG2)	50S ribosomal protein L33 2	GCA_000011305.1_00923	GCA_000022905.1_00868	GCA_000023145.1_00501	GCA_000143825.1_02157	GCA_000156615.2_01004	GCA_000159115.1_00082	GCA_000159635.1_00320	GCA_000163435.1_01573	GCA_000164115.1_01910	GCA_000177535.2_01773	GCA_000183325.2_01298	GCA_000195815.1_00825	GCA_000296405.1_01043	GCA_000312345.1_01411	GCA_000344785.1_00864	GCA_000372085.1_01604	GCA_000372385.1_00982	GCA_000372445.1_01202	GCA_000373805.1_00634	GCA_000375365.1_01899	GCA_000375525.1_01795	GCA_000379425.1_02196	GCA_000379705.1_00818	GCA_000380545.1_02850	GCA_000403725.2_01535	GCA_000411375.1_00060	GCA_000418365.1_01734	GCA_000420605.1_00956	GCA_000427865.1_02771	GCA_000428805.1_01979	GCA_000442645.1_00834	GCA_000525655.1_01721	GCA_000550785.1_02067	GCA_000550805.1_00928	GCA_000577555.1_02040	GCA_000590555.1_00574	GCA_000626675.1_01000	GCA_000688415.1_00657	GCA_000688435.1_02448	GCA_000732945.1_00694	GCA_000739455.1_00695	GCA_000747315.1_00744	GCA_000767055.1_00846	GCA_000767255.1_01728	GCA_000767685.1_00713	GCA_000805675.1_01057	GCA_000819445.1_00798
diphtheriae_00755	diphtheriae_00755 (rpmB)	50S ribosomal protein L28	GCA_000011305.1_00924	GCA_000022905.1_00869	GCA_000023145.1_00502	GCA_000143825.1_02156	GCA_000156615.2_01003	GCA_000159115.1_00083	GCA_000159635.1_00319	GCA_000163435.1_01572	GCA_000164115.1_01909	GCA_000177535.2_01772	GCA_000183325.2_01297	GCA_000195815.1_00826	GCA_000296405.1_01042	GCA_000312345.1_01410	GCA_000344785.1_00865	GCA_000372085.1_01603	GCA_000372385.1_00981	GCA_000372445.1_01203	GCA_000373805.1_00635	GCA_000375365.1_01898	GCA_000375525.1_01796	GCA_000379425.1_02195	GCA_000379705.1_00819	GCA_000380545.1_02851	GCA_000403725.2_01536	GCA_000411375.1_00061	GCA_000418365.1_01733	GCA_000420605.1_00955	GCA_000427865.1_02772	GCA_000428805.1_01978	GCA_000442645.1_00835	GCA_000525655.1_01720	GCA_000550785.1_02066	GCA_000550805.1_00929	GCA_000577555.1_02039	GCA_000590555.1_00575	GCA_000626675.1_01001	GCA_000688415.1_00658	GCA_000688435.1_02447	GCA_000732945.1_00695	GCA_000739455.1_00696	GCA_000747315.1_00745	GCA_000767055.1_00847	GCA_000767255.1_01729	GCA_000767685.1_00714	GCA_000805675.1_01058	GCA_000819445.1_00799
diphtheriae_00756	diphtheriae_00756 (rpmE2)	50S ribosomal protein L31 type B	GCA_000011305.1_00927	GCA_000022905.1_00870	GCA_000023145.1_00503	GCA_000143825.1_02152	GCA_000156615.2_01002	GCA_000159115.1_00084	GCA_000159635.1_00315	GCA_000163435.1_01571	GCA_000164115.1_01908	GCA_000177535.2_01771	GCA_000183325.2_01296	GCA_000195815.1_00827	GCA_000296405.1_01041	GCA_000312345.1_01398	GCA_000344785.1_00866	GCA_000372085.1_01602	GCA_000372385.1_00980	GCA_000372445.1_01204	GCA_000373805.1_00636	GCA_000375365.1_01894	GCA_000375525.1_01797	GCA_000379425.1_02190	GCA_000379705.1_00821	GCA_000380545.1_02854	GCA_000403725.2_01540	GCA_000411375.1_00063	GCA_000418365.1_01732	GCA_000420605.1_00952	GCA_000427865.1_02773	GCA_000428805.1_01977	GCA_000442645.1_00836	GCA_000525655.1_01719	GCA_000550785.1_02065	GCA_000550805.1_00930	GCA_000577555.1_02037	GCA_000590555.1_00576	GCA_000626675.1_01002	GCA_000688415.1_00659	GCA_000688435.1_02446	GCA_000732945.1_00696	GCA_000739455.1_00701	GCA_000747315.1_00747	GCA_000767055.1_00851	GCA_000767255.1_01730	GCA_000767685.1_00715	GCA_000805675.1_01059	GCA_000819445.1_00800
diphtheriae_00757	diphtheriae_00757 (rpmF)	50S ribosomal protein L32	GCA_000011305.1_00928	GCA_000022905.1_00871	GCA_000023145.1_00504	GCA_000143825.1_02151	GCA_000156615.2_01001	GCA_000159115.1_00085	GCA_000159635.1_00314	GCA_000163435.1_01570	GCA_000164115.1_01907	GCA_000177535.2_01770	GCA_000183325.2_01295	GCA_000195815.1_00828	GCA_000296405.1_01040	GCA_000312345.1_01397	GCA_000344785.1_00867	GCA_000372085.1_01601	GCA_000372385.1_00979	GCA_000372445.1_01205	GCA_000373805.1_00637	GCA_000375365.1_01893	GCA_000375525.1_01798	GCA_000379425.1_02189	GCA_000379705.1_00822	GCA_000380545.1_02855	GCA_000403725.2_01541	GCA_000411375.1_00064	GCA_000418365.1_01731	GCA_000420605.1_00951	GCA_000427865.1_02774	GCA_000428805.1_01976	GCA_000442645.1_00837	GCA_000525655.1_01718	GCA_000550785.1_02064	GCA_000550805.1_00931	GCA_000577555.1_02036	GCA_000590555.1_00577	GCA_000626675.1_01003	GCA_000688415.1_00660	GCA_000688435.1_02445	GCA_000732945.1_00697	GCA_000739455.1_00702	GCA_000747315.1_00748	GCA_000767055.1_00852	GCA_000767255.1_01731	GCA_000767685.1_00716	GCA_000805675.1_01060	GCA_000819445.1_00801
diphtheriae_00762	diphtheriae_00762 (unknown)	hypothetical protein	NA	NA	NA	NA	NA	NA	NA	NA	GCA_000164115.1_01904	NA	NA	GCA_000195815.1_00833	NA	NA	NA	NA	NA	NA	NA	NA	NA	NA	NA	NA	NA	NA	NA	GCA_000420605.1_00948	NA	NA	NA	NA	GCA_000550785.1_02061	NA	NA	NA	NA	NA	NA	NA	NA	GCA_000747315.1_00751	NA	NA	GCA_000767685.1_00721	NA	NA
diphtheriae_00766	diphtheriae_00766 (gtaB)	UTP--glucose-1-phosphate uridylyltransferase	GCA_000011305.1_00937	GCA_000022905.1_00880	GCA_000023145.1_00510	GCA_000143825.1_02143	GCA_000156615.2_00991	GCA_000159115.1_00096	GCA_000159635.1_00308	GCA_000163435.1_01563	GCA_000164115.1_01900	GCA_000177535.2_01763	GCA_000183325.2_00651	GCA_000195815.1_00837	GCA_000296405.1_01033	GCA_000312345.1_01388	GCA_000344785.1_00876	GCA_000372085.1_01594	GCA_000372385.1_00969	GCA_000372445.1_01215	GCA_000373805.1_00646	GCA_000375365.1_01887	GCA_000375525.1_01805	GCA_000379425.1_02182	GCA_000379705.1_00829	GCA_000380545.1_02863	GCA_000403725.2_01550	GCA_000411375.1_00073	GCA_000418365.1_01725	GCA_000420605.1_00944	GCA_000427865.1_02784	GCA_000428805.1_01989	GCA_000442645.1_00846	GCA_000525655.1_01710	GCA_000550785.1_02057	GCA_000550805.1_00940	NA	GCA_000590555.1_00585	GCA_000626675.1_01010	GCA_000688415.1_00667	GCA_000688435.1_02522	GCA_000732945.1_00704	GCA_000739455.1_00711	GCA_000747315.1_00755	GCA_000767055.1_00860	GCA_000767255.1_01739	GCA_000767685.1_00725	GCA_000805675.1_01069	GCA_000819445.1_00810
diphtheriae_00776	diphtheriae_00776 (metG)	Methionine--tRNA ligase	GCA_000011305.1_00948	GCA_000022905.1_00891	GCA_000023145.1_00537	GCA_000143825.1_02131	GCA_000156615.2_00981	GCA_000159115.1_00106	GCA_000159635.1_00294	GCA_000163435.1_01554	GCA_000164115.1_01882	GCA_000177535.2_01753	NA	GCA_000195815.1_00847	GCA_000296405.1_00414	GCA_000312345.1_01369	GCA_000344785.1_00886	GCA_000372085.1_01581	GCA_000372385.1_00952	GCA_000372445.1_01225	GCA_000373805.1_00658	GCA_000375365.1_01870	GCA_000375525.1_01815	GCA_000379425.1_02171	GCA_000379705.1_01479	GCA_000380545.1_02874	GCA_000403725.2_01562	GCA_000411375.1_00083	GCA_000418365.1_01717	GCA_000420605.1_00932	GCA_000427865.1_00997	GCA_000428805.1_02014	GCA_000442645.1_00856	GCA_000525655.1_01700	GCA_000550785.1_02039	GCA_000550805.1_00952	GCA_000577555.1_01474	GCA_000590555.1_00594	GCA_000626675.1_01019	GCA_000688415.1_00677	GCA_000688435.1_02422	GCA_000732945.1_00715	GCA_000739455.1_00726	GCA_000747315.1_00767	GCA_000767055.1_00874	GCA_000767255.1_01750	GCA_000767685.1_00735	GCA_000805675.1_01080	GCA_000819445.1_00824
diphtheriae_00779	diphtheriae_00779 (ksgA)	Ribosomal RNA small subunit methyltransferase A	GCA_000011305.1_00953	GCA_000022905.1_00898	GCA_000023145.1_00544	GCA_000143825.1_02127	GCA_000156615.2_00976	GCA_000159115.1_00111	GCA_000159635.1_00287	GCA_000163435.1_01549	GCA_000164115.1_01878	GCA_000177535.2_01749	GCA_000183325.2_00247	GCA_000195815.1_00850	GCA_000296405.1_00410	GCA_000312345.1_01358	GCA_000344785.1_00890	GCA_000372085.1_01576	GCA_000372385.1_00948	GCA_000372445.1_01228	GCA_000373805.1_00664	GCA_000375365.1_01866	GCA_000375525.1_01819	GCA_000379425.1_02163	GCA_000379705.1_01475	GCA_000380545.1_02879	GCA_000403725.2_01566	GCA_000411375.1_00087	GCA_000418365.1_01713	GCA_000420605.1_00923	GCA_000427865.1_00993	GCA_000428805.1_02026	GCA_000442645.1_00863	GCA_000525655.1_01696	GCA_000550785.1_02035	GCA_000550805.1_00956	GCA_000577555.1_01906	GCA_000590555.1_00597	GCA_000626675.1_01023	GCA_000688415.1_00681	GCA_000688435.1_02412	GCA_000732945.1_00720	GCA_000739455.1_00731	GCA_000747315.1_00772	GCA_000767055.1_00881	GCA_000767255.1_01754	GCA_000767685.1_00738	GCA_000805675.1_01087	GCA_000819445.1_00834
diphtheriae_00780	diphtheriae_00780 (ispE)	4-diphosphocytidyl-2-C-methyl-D-erythritol kinase	GCA_000011305.1_00954	GCA_000022905.1_00899	NA	GCA_000143825.1_02126	GCA_000156615.2_00975	GCA_000159115.1_00112	GCA_000159635.1_00286	GCA_000163435.1_01548	GCA_000164115.1_01877	GCA_000177535.2_01748	GCA_000183325.2_00246	GCA_000195815.1_00851	GCA_000296405.1_00409	GCA_000312345.1_01357	GCA_000344785.1_00891	GCA_000372085.1_01575	GCA_000372385.1_00947	GCA_000372445.1_01229	GCA_000373805.1_00665	GCA_000375365.1_01865	GCA_000375525.1_01820	GCA_000379425.1_02162	GCA_000379705.1_01474	GCA_000380545.1_02880	GCA_000403725.2_01567	GCA_000411375.1_00088	GCA_000418365.1_01712	GCA_000420605.1_00922	GCA_000427865.1_00987	GCA_000428805.1_02027	GCA_000442645.1_00864	GCA_000525655.1_01695	GCA_000550785.1_02034	GCA_000550805.1_00957	GCA_000577555.1_01907	GCA_000590555.1_00598	GCA_000626675.1_01024	GCA_000688415.1_00682	GCA_000688435.1_02411	GCA_000732945.1_00721	GCA_000739455.1_00732	GCA_000747315.1_00773	GCA_000767055.1_00882	GCA_000767255.1_01755	GCA_000767685.1_00739	GCA_000805675.1_01088	GCA_000819445.1_00835
diphtheriae_00799	diphtheriae_00799 (rplY)	50S ribosomal protein L25	GCA_000011305.1_00992	GCA_000022905.1_00941	GCA_000023145.1_00561	GCA_000143825.1_02088	GCA_000156615.2_00917	GCA_000159115.1_00146	GCA_000159635.1_00257	GCA_000163435.1_01476	GCA_000164115.1_01847	GCA_000177535.2_01735	GCA_000183325.2_00485	GCA_000195815.1_00872	GCA_000296405.1_00376	GCA_000312345.1_01319	GCA_000344785.1_00928	GCA_000372085.1_01539	GCA_000372385.1_00912	GCA_000372445.1_00425	GCA_000373805.1_00900	GCA_000375365.1_01830	GCA_000375525.1_00412	GCA_000379425.1_02129	GCA_000379705.1_01457	GCA_000380545.1_01219	GCA_000403725.2_01608	GCA_000411375.1_00100	GCA_000418365.1_01686	GCA_000420605.1_00890	GCA_000427865.1_00007	GCA_000428805.1_02060	GCA_000442645.1_00898	GCA_000525655.1_01679	GCA_000550785.1_02001	GCA_000550805.1_00996	GCA_000577555.1_00337	GCA_000590555.1_00672	GCA_000626675.1_01052	GCA_000688415.1_00709	GCA_000688435.1_01445	GCA_000732945.1_00743	GCA_000739455.1_00767	GCA_000747315.1_00811	GCA_000767055.1_00914	GCA_000767255.1_01349	GCA_000767685.1_00760	GCA_000805675.1_01118	GCA_000819445.1_00873
diphtheriae_00801	diphtheriae_00801 (prs)	Ribose-phosphate pyrophosphokinase	GCA_000011305.1_00994	GCA_000022905.1_00942	GCA_000023145.1_00562	GCA_000143825.1_02085	GCA_000156615.2_00916	GCA_000159115.1_00147	GCA_000159635.1_00256	GCA_000163435.1_01475	GCA_000164115.1_01844	GCA_000177535.2_01733	GCA_000183325.2_00486	GCA_000195815.1_00874	GCA_000296405.1_00375	GCA_000312345.1_01315	GCA_000344785.1_00931	GCA_000372085.1_01533	GCA_000372385.1_00893	GCA_000372445.1_00426	GCA_000373805.1_01263	GCA_000375365.1_01828	GCA_000375525.1_00414	GCA_000379425.1_02121	GCA_000379705.1_01456	GCA_000380545.1_01216	GCA_000403725.2_01613	GCA_000411375.1_00103	GCA_000418365.1_01685	GCA_000420605.1_00887	GCA_000427865.1_00008	GCA_000428805.1_02061	GCA_000442645.1_00902	GCA_000525655.1_01678	GCA_000550785.1_01998	GCA_000550805.1_00999	GCA_000577555.1_00332	GCA_000590555.1_00674	GCA_000626675.1_01053	GCA_000688415.1_00711	GCA_000688435.1_01454	GCA_000732945.1_00744	GCA_000739455.1_00771	GCA_000747315.1_00816	GCA_000767055.1_00920	GCA_000767255.1_01348	GCA_000767685.1_00762	GCA_000805675.1_01119	GCA_000819445.1_00878
diphtheriae_00802	diphtheriae_00802 (glmU)	Bifunctional protein GlmU	GCA_000011305.1_00995	GCA_000022905.1_00943	GCA_000023145.1_00563	GCA_000143825.1_02084	GCA_000156615.2_00915	GCA_000159115.1_00148	GCA_000159635.1_00255	GCA_000163435.1_01474	GCA_000164115.1_01843	GCA_000177535.2_01732	NA	GCA_000195815.1_00875	GCA_000296405.1_00374	GCA_000312345.1_01314	GCA_000344785.1_00932	GCA_000372085.1_01532	GCA_000372385.1_00892	GCA_000372445.1_00427	GCA_000373805.1_01262	GCA_000375365.1_01827	GCA_000375525.1_00415	GCA_000379425.1_02120	GCA_000379705.1_01455	GCA_000380545.1_01215	GCA_000403725.2_01614	GCA_000411375.1_00104	GCA_000418365.1_01684	GCA_000420605.1_00886	GCA_000427865.1_00009	GCA_000428805.1_02062	GCA_000442645.1_00903	GCA_000525655.1_01677	GCA_000550785.1_01997	GCA_000550805.1_01000	GCA_000577555.1_00331	GCA_000590555.1_00675	GCA_000626675.1_01054	GCA_000688415.1_00712	GCA_000688435.1_01455	GCA_000732945.1_00745	GCA_000739455.1_00772	GCA_000747315.1_00817	GCA_000767055.1_00921	GCA_000767255.1_01347	GCA_000767685.1_00763	GCA_000805675.1_01120	GCA_000819445.1_00879
diphtheriae_00817	diphtheriae_00817 (ftsL_1)	Cell division protein FtsL	GCA_000011305.1_01022	GCA_000022905.1_00964	NA	GCA_000143825.1_01193	GCA_000156615.2_00902	GCA_000159115.1_00167	GCA_000159635.1_01153	GCA_000163435.1_01463	GCA_000164115.1_01832	GCA_000177535.2_01719	GCA_000183325.2_01575	GCA_000195815.1_00890	GCA_000296405.1_00361	GCA_000312345.1_00324	GCA_000344785.1_00952	GCA_000372085.1_00187	GCA_000372385.1_00877	GCA_000372445.1_00434	GCA_000373805.1_00256	GCA_000375365.1_01794	GCA_000375525.1_00428	GCA_000379425.1_00613	GCA_000379705.1_01440	GCA_000380545.1_01186	GCA_000403725.2_00947	GCA_000411375.1_00113	GCA_000418365.1_01677	GCA_000420605.1_00873	GCA_000427865.1_00018	GCA_000428805.1_02075	GCA_000442645.1_00917	GCA_000525655.1_01666	GCA_000550785.1_01986	GCA_000550805.1_01008	GCA_000577555.1_01669	GCA_000590555.1_00686	GCA_000626675.1_01064	GCA_000688415.1_00725	GCA_000688435.1_01468	GCA_000732945.1_00757	GCA_000739455.1_01762	GCA_000747315.1_01690	GCA_000767055.1_00944	GCA_000767255.1_01262	GCA_000767685.1_00773	GCA_000805675.1_01132	GCA_000819445.1_00901
diphtheriae_00818	diphtheriae_00818 (unknown)	hypothetical protein	GCA_000011305.1_01023	GCA_000022905.1_00965	GCA_000023145.1_00572	GCA_000143825.1_01194	GCA_000156615.2_00901	GCA_000159115.1_00168	GCA_000159635.1_01157	GCA_000163435.1_01462	GCA_000164115.1_01830	GCA_000177535.2_01718	GCA_000183325.2_01576	GCA_000195815.1_00891	GCA_000296405.1_00360	GCA_000312345.1_00321	GCA_000344785.1_00953	GCA_000372085.1_00188	GCA_000372385.1_00876	GCA_000372445.1_00435	GCA_000373805.1_00255	GCA_000375365.1_01793	GCA_000375525.1_00429	GCA_000379425.1_00612	GCA_000379705.1_01439	GCA_000380545.1_01185	GCA_000403725.2_00948	GCA_000411375.1_00114	GCA_000418365.1_01676	GCA_000420605.1_00872	GCA_000427865.1_00019	GCA_000428805.1_02076	GCA_000442645.1_00918	GCA_000525655.1_01662	GCA_000550785.1_01984	GCA_000550805.1_01009	GCA_000577555.1_01667	GCA_000590555.1_00687	GCA_000626675.1_01065	GCA_000688415.1_00726	GCA_000688435.1_01469	GCA_000732945.1_00758	GCA_000739455.1_01759	GCA_000747315.1_01689	GCA_000767055.1_00945	GCA_000767255.1_01261	GCA_000767685.1_00774	GCA_000805675.1_01133	GCA_000819445.1_00902
diphtheriae_00827	diphtheriae_00827 (unknown)	hypothetical protein	GCA_000011305.1_01030	GCA_000022905.1_00975	GCA_000023145.1_00585	GCA_000143825.1_02064	GCA_000156615.2_00892	GCA_000159115.1_00176	GCA_000159635.1_00231	GCA_000163435.1_01449	GCA_000164115.1_01824	GCA_000177535.2_01708	GCA_000183325.2_01478	GCA_000195815.1_00898	GCA_000296405.1_00352	GCA_000312345.1_01299	GCA_000344785.1_00964	GCA_000372085.1_01505	GCA_000372385.1_00868	GCA_000372445.1_00447	GCA_000373805.1_01249	GCA_000375365.1_01785	GCA_000375525.1_00435	GCA_000379425.1_02107	GCA_000379705.1_01431	GCA_000380545.1_01178	GCA_000403725.2_01634	GCA_000411375.1_00190	GCA_000418365.1_01648	GCA_000420605.1_00863	GCA_000427865.1_00027	GCA_000428805.1_02085	GCA_000442645.1_00933	GCA_000525655.1_01631	GCA_000550785.1_01977	GCA_000550805.1_01018	GCA_000577555.1_01455	GCA_000590555.1_00694	GCA_000626675.1_01263	GCA_000688415.1_00732	GCA_000688435.1_01482	GCA_000732945.1_00764	GCA_000739455.1_00790	GCA_000747315.1_00838	GCA_000767055.1_00956	GCA_000767255.1_01513	GCA_000767685.1_00782	GCA_000805675.1_01142	GCA_000819445.1_00914
diphtheriae_00844	diphtheriae_00844 (ispH1)	4-hydroxy-3-methylbut-2-enyl diphosphate reductase 1	GCA_000011305.1_01058	GCA_000022905.1_00995	NA	GCA_000143825.1_02047	GCA_000156615.2_00873	GCA_000159115.1_00196	GCA_000159635.1_00214	GCA_000163435.1_01426	GCA_000164115.1_01804	GCA_000177535.2_01684	GCA_000183325.2_01270	GCA_000195815.1_00915	GCA_000296405.1_00333	GCA_000312345.1_01277	GCA_000344785.1_01005	GCA_000372085.1_01488	GCA_000372385.1_00834	GCA_000372445.1_00478	GCA_000373805.1_00512	GCA_000375365.1_01764	GCA_000375525.1_00467	GCA_000379425.1_02086	GCA_000379705.1_01415	GCA_000380545.1_01148	GCA_000403725.2_01653	GCA_000411375.1_00213	NA	GCA_000420605.1_00842	NA	GCA_000428805.1_02106	GCA_000442645.1_00962	GCA_000525655.1_01605	GCA_000550785.1_01956	GCA_000550805.1_01043	GCA_000577555.1_00960	GCA_000590555.1_00716	GCA_000626675.1_01285	GCA_000688415.1_00762	GCA_000688435.1_01510	GCA_000732945.1_00783	GCA_000739455.1_00809	GCA_000747315.1_00857	GCA_000767055.1_00977	GCA_000767255.1_01550	GCA_000767685.1_00802	GCA_000805675.1_01162	GCA_000819445.1_00942
diphtheriae_00845	diphtheriae_00845 (unknown)	hypothetical protein	GCA_000011305.1_01059	GCA_000022905.1_00996	NA	GCA_000143825.1_02046	GCA_000156615.2_00872	GCA_000159115.1_00197	GCA_000159635.1_00213	NA	GCA_000164115.1_01803	NA	NA	GCA_000195815.1_00916	NA	GCA_000312345.1_01276	GCA_000344785.1_01006	GCA_000372085.1_01487	GCA_000372385.1_00833	NA	GCA_000373805.1_00511	GCA_000375365.1_01763	GCA_000375525.1_00468	GCA_000379425.1_02085	GCA_000379705.1_01414	GCA_000380545.1_01147	GCA_000403725.2_01654	GCA_000411375.1_00215	GCA_000418365.1_01627	NA	GCA_000427865.1_00050	GCA_000428805.1_02107	GCA_000442645.1_00963	NA	GCA_000550785.1_01955	GCA_000550805.1_01044	GCA_000577555.1_00959	NA	GCA_000626675.1_01286	GCA_000688415.1_00763	GCA_000688435.1_01511	GCA_000732945.1_00784	GCA_000739455.1_00810	GCA_000747315.1_00858	GCA_000767055.1_00978	NA	GCA_000767685.1_00803	GCA_000805675.1_01163	GCA_000819445.1_00944
diphtheriae_00873	diphtheriae_00873 (fdxA)	Ferredoxin	GCA_000011305.1_01137	GCA_000022905.1_01033	GCA_000023145.1_00644	GCA_000143825.1_01971	GCA_000156615.2_00841	GCA_000159115.1_00226	GCA_000159635.1_00614	GCA_000163435.1_01372	GCA_000164115.1_00489	GCA_000177535.2_01557	GCA_000183325.2_00166	GCA_000195815.1_00944	GCA_000296405.1_00984	GCA_000312345.1_01244	GCA_000344785.1_01074	GCA_000372085.1_01449	GCA_000372385.1_01938	GCA_000372445.1_00520	GCA_000373805.1_00471	GCA_000375365.1_01500	GCA_000375525.1_00482	GCA_000379425.1_02058	GCA_000379705.1_01388	GCA_000380545.1_01056	GCA_000403725.2_01701	GCA_000411375.1_00241	GCA_000418365.1_01589	GCA_000420605.1_00618	GCA_000427865.1_01941	GCA_000428805.1_02259	GCA_000442645.1_01075	GCA_000525655.1_01535	GCA_000550785.1_01865	GCA_000550805.1_01072	GCA_000577555.1_00830	GCA_000590555.1_00747	GCA_000626675.1_01339	GCA_000688415.1_00778	GCA_000688435.1_01614	GCA_000732945.1_01430	GCA_000739455.1_00897	GCA_000747315.1_00935	GCA_000767055.1_01098	GCA_000767255.1_00805	GCA_000767685.1_00834	GCA_000805675.1_01201	GCA_000819445.1_01028
diphtheriae_00874	diphtheriae_00874 (dapL)	LL-diaminopimelate aminotransferase	GCA_000011305.1_01138	GCA_000022905.1_01034	GCA_000023145.1_00645	GCA_000143825.1_01970	GCA_000156615.2_00840	GCA_000159115.1_00227	GCA_000159635.1_00613	GCA_000163435.1_01371	GCA_000164115.1_00490	GCA_000177535.2_01556	GCA_000183325.2_00167	GCA_000195815.1_00945	GCA_000296405.1_00983	GCA_000312345.1_01243	GCA_000344785.1_01075	GCA_000372085.1_01448	GCA_000372385.1_01937	GCA_000372445.1_00521	GCA_000373805.1_00470	GCA_000375365.1_01499	GCA_000375525.1_00483	GCA_000379425.1_00455	GCA_000379705.1_01387	GCA_000380545.1_01055	GCA_000403725.2_01702	GCA_000411375.1_00242	GCA_000418365.1_01588	GCA_000420605.1_00617	GCA_000427865.1_01942	GCA_000428805.1_02258	GCA_000442645.1_01076	GCA_000525655.1_01534	GCA_000550785.1_01864	GCA_000550805.1_01073	GCA_000577555.1_00831	GCA_000590555.1_00748	GCA_000626675.1_01340	GCA_000688415.1_00779	GCA_000688435.1_01615	GCA_000732945.1_01429	GCA_000739455.1_00898	GCA_000747315.1_00936	GCA_000767055.1_01099	GCA_000767255.1_00804	GCA_000767685.1_00835	GCA_000805675.1_01202	GCA_000819445.1_01029
diphtheriae_00879	diphtheriae_00879 (dapD_1)	2,3,4,5-tetrahydropyridine-2,6-dicarboxylate N-succinyltransferase	GCA_000011305.1_01140	GCA_000022905.1_01040	GCA_000023145.1_00647	GCA_000143825.1_01967	GCA_000156615.2_00833	GCA_000159115.1_00234	GCA_000159635.1_00611	GCA_000163435.1_01369	GCA_000164115.1_00492	GCA_000177535.2_01554	GCA_000183325.2_00168	GCA_000195815.1_00950	GCA_000296405.1_00981	GCA_000312345.1_01241	GCA_000344785.1_01078	GCA_000372085.1_01446	GCA_000372385.1_01934	GCA_000372445.1_00523	GCA_000373805.1_00465	GCA_000375365.1_01495	GCA_000375525.1_00485	GCA_000379425.1_00451	NA	GCA_000380545.1_02790	GCA_000403725.2_01706	GCA_000411375.1_00249	GCA_000418365.1_01587	GCA_000420605.1_00612	GCA_000427865.1_01947	GCA_000428805.1_02254	GCA_000442645.1_01080	GCA_000525655.1_01527	GCA_000550785.1_01861	GCA_000550805.1_01086	GCA_000577555.1_00835	GCA_000590555.1_00750	GCA_000626675.1_01342	GCA_000688415.1_00781	GCA_000688435.1_01619	GCA_000732945.1_01427	GCA_000739455.1_00901	GCA_000747315.1_00940	GCA_000767055.1_01106	GCA_000767255.1_00801	GCA_000767685.1_00839	GCA_000805675.1_01210	GCA_000819445.1_01032
diphtheriae_00882	diphtheriae_00882 (dapE_2)	Succinyl-diaminopimelate desuccinylase	GCA_000011305.1_01143	GCA_000022905.1_01042	GCA_000023145.1_00649	GCA_000143825.1_01963	GCA_000156615.2_00831	GCA_000159115.1_00236	GCA_000159635.1_00607	GCA_000163435.1_01367	GCA_000164115.1_00494	GCA_000177535.2_01552	GCA_000183325.2_00170	GCA_000195815.1_00953	GCA_000296405.1_00979	GCA_000312345.1_01237	GCA_000344785.1_01081	GCA_000372085.1_01442	NA	NA	NA	GCA_000375365.1_01492	GCA_000375525.1_00487	GCA_000379425.1_00448	NA	GCA_000380545.1_02793	GCA_000403725.2_01710	GCA_000411375.1_00252	GCA_000418365.1_01585	GCA_000420605.1_00610	GCA_000427865.1_01950	GCA_000428805.1_02251	NA	GCA_000525655.1_01525	GCA_000550785.1_01859	GCA_000550805.1_01089	GCA_000577555.1_00839	GCA_000590555.1_00753	GCA_000626675.1_01344	GCA_000688415.1_00783	GCA_000688435.1_01622	GCA_000732945.1_01423	GCA_000739455.1_00905	GCA_000747315.1_00943	GCA_000767055.1_01109	GCA_000767255.1_00798	GCA_000767685.1_00842	GCA_000805675.1_01212	GCA_000819445.1_01035
diphtheriae_00896	diphtheriae_00896 (tatB)	Sec-independent protein translocase protein TatB	GCA_000011305.1_01156	GCA_000022905.1_01055	GCA_000023145.1_00661	GCA_000143825.1_01950	GCA_000156615.2_00818	GCA_000159115.1_00247	GCA_000159635.1_00594	GCA_000163435.1_01356	GCA_000164115.1_00509	GCA_000177535.2_01541	GCA_000183325.2_01649	GCA_000195815.1_00967	GCA_000296405.1_00971	GCA_000312345.1_01224	GCA_000344785.1_01094	GCA_000372085.1_01432	GCA_000372385.1_01921	GCA_000372445.1_00536	GCA_000373805.1_00449	GCA_000375365.1_01480	GCA_000375525.1_00497	GCA_000379425.1_00435	GCA_000379705.1_01374	GCA_000380545.1_01822	GCA_000403725.2_01723	GCA_000411375.1_00263	GCA_000418365.1_01575	GCA_000420605.1_00597	GCA_000427865.1_01962	GCA_000428805.1_02233	GCA_000442645.1_01095	GCA_000525655.1_01514	GCA_000550785.1_01844	GCA_000550805.1_01105	GCA_000577555.1_00571	GCA_000590555.1_00763	GCA_000626675.1_01353	GCA_000688415.1_00793	GCA_000688435.1_01635	GCA_000732945.1_01409	GCA_000739455.1_00918	GCA_000747315.1_00956	GCA_000767055.1_01123	GCA_000767255.1_02530	GCA_000767685.1_00856	GCA_000805675.1_01225	GCA_000819445.1_01048
diphtheriae_00897	diphtheriae_00897 (mrp)	Iron-sulfur cluster carrier protein	GCA_000011305.1_01157	GCA_000022905.1_01056	GCA_000023145.1_00662	GCA_000143825.1_01947	GCA_000156615.2_00817	GCA_000159115.1_00248	GCA_000159635.1_00593	GCA_000163435.1_01355	GCA_000164115.1_00510	GCA_000177535.2_01540	GCA_000183325.2_01650	GCA_000195815.1_00968	GCA_000296405.1_00970	GCA_000312345.1_01223	GCA_000344785.1_01095	GCA_000372085.1_01431	GCA_000372385.1_01920	GCA_000372445.1_00538	GCA_000373805.1_00448	GCA_000375365.1_01479	GCA_000375525.1_00498	GCA_000379425.1_00434	GCA_000379705.1_01373	GCA_000380545.1_01823	GCA_000403725.2_01724	GCA_000411375.1_00264	GCA_000418365.1_01574	GCA_000420605.1_00596	GCA_000427865.1_01964	GCA_000428805.1_02227	GCA_000442645.1_01096	GCA_000525655.1_01513	GCA_000550785.1_01843	GCA_000550805.1_01106	GCA_000577555.1_00572	GCA_000590555.1_00764	GCA_000626675.1_01354	GCA_000688415.1_00794	GCA_000688435.1_01636	GCA_000732945.1_01405	GCA_000739455.1_00919	GCA_000747315.1_00957	GCA_000767055.1_01124	GCA_000767255.1_02529	GCA_000767685.1_00857	GCA_000805675.1_01226	GCA_000819445.1_01049
diphtheriae_00941	diphtheriae_00941 (argS)	Arginine--tRNA ligase	GCA_000011305.1_01249	GCA_000022905.1_01102	GCA_000023145.1_01329	GCA_000143825.1_01892	GCA_000156615.2_00762	GCA_000159115.1_00289	GCA_000159635.1_00393	GCA_000163435.1_01333	GCA_000164115.1_00548	GCA_000177535.2_01521	NA	GCA_000195815.1_01006	GCA_000296405.1_00932	GCA_000312345.1_02274	GCA_000344785.1_01141	GCA_000372085.1_01408	GCA_000372385.1_01728	GCA_000372445.1_00565	GCA_000373805.1_00409	GCA_000375365.1_01448	GCA_000375525.1_00519	GCA_000379425.1_00388	GCA_000379705.1_01334	GCA_000380545.1_00894	GCA_000403725.2_01761	GCA_000411375.1_00302	GCA_000418365.1_01556	GCA_000420605.1_01010	GCA_000427865.1_01990	GCA_000428805.1_02180	GCA_000442645.1_01150	GCA_000525655.1_01492	GCA_000550785.1_01803	GCA_000550805.1_01178	GCA_000577555.1_01723	GCA_000590555.1_00789	GCA_000626675.1_01373	GCA_000688415.1_00813	GCA_000688435.1_02258	GCA_000732945.1_01341	GCA_000739455.1_00975	GCA_000747315.1_01002	GCA_000767055.1_01163	GCA_000767255.1_02507	GCA_000767685.1_00897	GCA_000805675.1_01271	GCA_000819445.1_01105
diphtheriae_00947	diphtheriae_00947 (rho)	Transcription termination factor Rho	GCA_000011305.1_01275	NA	GCA_000023145.1_01324	GCA_000143825.1_01886	GCA_000156615.2_00746	GCA_000159115.1_00311	NA	GCA_000163435.1_01326	GCA_000164115.1_00567	NA	GCA_000183325.2_00458	GCA_000195815.1_01012	GCA_000296405.1_00927	GCA_000312345.1_02269	GCA_000344785.1_01151	GCA_000372085.1_01403	GCA_000372385.1_01713	NA	GCA_000373805.1_00391	NA	GCA_000375525.1_00537	GCA_000379425.1_00370	GCA_000379705.1_01329	GCA_000380545.1_00914	GCA_000403725.2_01768	GCA_000411375.1_00327	GCA_000418365.1_01551	GCA_000420605.1_00543	GCA_000427865.1_01995	GCA_000428805.1_02156	GCA_000442645.1_01174	GCA_000525655.1_01485	GCA_000550785.1_01782	GCA_000550805.1_01188	GCA_000577555.1_00967	GCA_000590555.1_01302	NA	GCA_000688415.1_00833	GCA_000688435.1_02279	GCA_000732945.1_01335	GCA_000739455.1_00994	GCA_000747315.1_01008	GCA_000767055.1_01182	GCA_000767255.1_02499	GCA_000767685.1_00903	GCA_000805675.1_01286	GCA_000819445.1_01114
diphtheriae_00948	diphtheriae_00948 (prfA)	Peptide chain release factor 1	GCA_000011305.1_01276	GCA_000022905.1_01118	GCA_000023145.1_01323	GCA_000143825.1_01885	GCA_000156615.2_00745	GCA_000159115.1_00312	GCA_000159635.1_00399	GCA_000163435.1_01325	GCA_000164115.1_00568	GCA_000177535.2_01512	GCA_000183325.2_00459	GCA_000195815.1_01013	GCA_000296405.1_00926	GCA_000312345.1_02268	GCA_000344785.1_01152	GCA_000372085.1_01402	GCA_000372385.1_01712	GCA_000372445.1_00571	GCA_000373805.1_00390	GCA_000375365.1_01440	GCA_000375525.1_00538	GCA_000379425.1_00369	GCA_000379705.1_01328	GCA_000380545.1_00915	GCA_000403725.2_01769	GCA_000411375.1_00328	GCA_000418365.1_01550	GCA_000420605.1_00542	GCA_000427865.1_01996	GCA_000428805.1_02155	GCA_000442645.1_01175	GCA_000525655.1_01484	GCA_000550785.1_01781	GCA_000550805.1_01189	GCA_000577555.1_00968	GCA_000590555.1_01301	GCA_000626675.1_01380	GCA_000688415.1_00834	GCA_000688435.1_02280	GCA_000732945.1_01334	GCA_000739455.1_00995	GCA_000747315.1_01009	GCA_000767055.1_01183	GCA_000767255.1_02498	GCA_000767685.1_00904	GCA_000805675.1_01287	GCA_000819445.1_01115
diphtheriae_00950	diphtheriae_00950 (unknown)	Putative threonylcarbamoyl-AMP synthase	GCA_000011305.1_01278	GCA_000022905.1_01120	GCA_000023145.1_01321	GCA_000143825.1_01883	GCA_000156615.2_00743	GCA_000159115.1_00314	GCA_000159635.1_00401	GCA_000163435.1_01323	GCA_000164115.1_00570	GCA_000177535.2_01510	GCA_000183325.2_01618	GCA_000195815.1_01015	GCA_000296405.1_00924	GCA_000312345.1_02266	GCA_000344785.1_01154	GCA_000372085.1_01400	GCA_000372385.1_01707	GCA_000372445.1_00573	GCA_000373805.1_00388	GCA_000375365.1_01438	GCA_000375525.1_00540	GCA_000379425.1_00367	GCA_000379705.1_01326	GCA_000380545.1_00917	GCA_000403725.2_01771	GCA_000411375.1_00336	GCA_000418365.1_01548	GCA_000420605.1_00540	GCA_000427865.1_01998	GCA_000428805.1_02153	GCA_000442645.1_01177	GCA_000525655.1_01482	GCA_000550785.1_01779	GCA_000550805.1_01191	GCA_000577555.1_00970	GCA_000590555.1_01299	GCA_000626675.1_01382	GCA_000688415.1_00836	GCA_000688435.1_02282	GCA_000732945.1_01332	GCA_000739455.1_00997	GCA_000747315.1_01011	GCA_000767055.1_01185	GCA_000767255.1_02496	GCA_000767685.1_00906	GCA_000805675.1_01289	GCA_000819445.1_01117
diphtheriae_00951	diphtheriae_00951 (wecA)	Decaprenyl-phosphate N-acetylglucosaminephosphotransferase	GCA_000011305.1_01279	GCA_000022905.1_01121	GCA_000023145.1_01320	GCA_000143825.1_01882	GCA_000156615.2_00742	GCA_000159115.1_00315	GCA_000159635.1_00402	GCA_000163435.1_01322	GCA_000164115.1_00571	GCA_000177535.2_01509	GCA_000183325.2_01617	GCA_000195815.1_01016	GCA_000296405.1_00923	GCA_000312345.1_02265	GCA_000344785.1_01155	GCA_000372085.1_01399	GCA_000372385.1_01706	GCA_000372445.1_00574	GCA_000373805.1_00387	GCA_000375365.1_01437	GCA_000375525.1_00541	GCA_000379425.1_00366	GCA_000379705.1_01325	GCA_000380545.1_00918	GCA_000403725.2_01772	GCA_000411375.1_00337	GCA_000418365.1_01547	GCA_000420605.1_00539	GCA_000427865.1_01999	GCA_000428805.1_02152	GCA_000442645.1_01178	GCA_000525655.1_01481	GCA_000550785.1_01778	GCA_000550805.1_01192	GCA_000577555.1_00971	GCA_000590555.1_01298	GCA_000626675.1_01383	GCA_000688415.1_00837	GCA_000688435.1_02283	GCA_000732945.1_01331	GCA_000739455.1_00998	GCA_000747315.1_01012	GCA_000767055.1_01186	GCA_000767255.1_02495	GCA_000767685.1_00907	GCA_000805675.1_01290	GCA_000819445.1_01118
diphtheriae_00953	diphtheriae_00953 (atpB)	ATP synthase subunit a	GCA_000011305.1_01281	GCA_000022905.1_01123	GCA_000023145.1_01318	GCA_000143825.1_01877	GCA_000156615.2_00740	GCA_000159115.1_00317	GCA_000159635.1_00405	GCA_000163435.1_01320	GCA_000164115.1_00574	GCA_000177535.2_01506	GCA_000183325.2_01615	GCA_000195815.1_01018	GCA_000296405.1_00921	GCA_000312345.1_02262	GCA_000344785.1_01157	GCA_000372085.1_01397	GCA_000372385.1_01704	GCA_000372445.1_00576	GCA_000373805.1_00385	GCA_000375365.1_01435	GCA_000375525.1_00543	GCA_000379425.1_00364	GCA_000379705.1_01323	GCA_000380545.1_00920	GCA_000403725.2_01774	GCA_000411375.1_00339	GCA_000418365.1_01545	GCA_000420605.1_00537	GCA_000427865.1_02001	GCA_000428805.1_02150	GCA_000442645.1_01180	GCA_000525655.1_01479	GCA_000550785.1_01776	GCA_000550805.1_01194	GCA_000577555.1_00973	GCA_000590555.1_01296	GCA_000626675.1_01385	GCA_000688415.1_00839	GCA_000688435.1_02285	GCA_000732945.1_01329	GCA_000739455.1_01000	GCA_000747315.1_01014	GCA_000767055.1_01188	GCA_000767255.1_02492	GCA_000767685.1_00909	GCA_000805675.1_01292	GCA_000819445.1_01120
diphtheriae_00954	diphtheriae_00954 (atpE)	ATP synthase subunit c	GCA_000011305.1_01282	GCA_000022905.1_01124	GCA_000023145.1_01317	GCA_000143825.1_01876	GCA_000156615.2_00739	GCA_000159115.1_00318	GCA_000159635.1_00406	GCA_000163435.1_01319	GCA_000164115.1_00575	GCA_000177535.2_01505	GCA_000183325.2_01614	GCA_000195815.1_01019	GCA_000296405.1_00920	GCA_000312345.1_02261	GCA_000344785.1_01158	GCA_000372085.1_01396	GCA_000372385.1_01703	GCA_000372445.1_00577	GCA_000373805.1_00384	GCA_000375365.1_01434	GCA_000375525.1_00544	GCA_000379425.1_00363	GCA_000379705.1_01322	GCA_000380545.1_00921	GCA_000403725.2_01775	GCA_000411375.1_00340	GCA_000418365.1_01544	GCA_000420605.1_00536	GCA_000427865.1_02002	GCA_000428805.1_02149	GCA_000442645.1_01181	GCA_000525655.1_01478	GCA_000550785.1_01775	GCA_000550805.1_01195	GCA_000577555.1_00974	GCA_000590555.1_01295	GCA_000626675.1_01386	GCA_000688415.1_00840	GCA_000688435.1_02286	GCA_000732945.1_01328	GCA_000739455.1_01001	GCA_000747315.1_01015	GCA_000767055.1_01189	GCA_000767255.1_02491	GCA_000767685.1_00910	GCA_000805675.1_01293	GCA_000819445.1_01121
diphtheriae_00955	diphtheriae_00955 (atpF)	ATP synthase subunit b	GCA_000011305.1_01283	GCA_000022905.1_01125	GCA_000023145.1_01316	GCA_000143825.1_01875	GCA_000156615.2_00738	GCA_000159115.1_00319	GCA_000159635.1_00407	GCA_000163435.1_01318	GCA_000164115.1_00576	GCA_000177535.2_01504	GCA_000183325.2_01613	GCA_000195815.1_01020	GCA_000296405.1_00919	GCA_000312345.1_02260	GCA_000344785.1_01159	GCA_000372085.1_01395	GCA_000372385.1_01702	GCA_000372445.1_00578	GCA_000373805.1_00383	GCA_000375365.1_01433	GCA_000375525.1_00545	GCA_000379425.1_00362	GCA_000379705.1_01321	GCA_000380545.1_00922	GCA_000403725.2_01776	GCA_000411375.1_00341	GCA_000418365.1_01543	GCA_000420605.1_00535	GCA_000427865.1_02003	GCA_000428805.1_02148	GCA_000442645.1_01182	GCA_000525655.1_01477	GCA_000550785.1_01774	GCA_000550805.1_01196	GCA_000577555.1_00975	GCA_000590555.1_01294	GCA_000626675.1_01387	GCA_000688415.1_00841	GCA_000688435.1_02287	GCA_000732945.1_01327	GCA_000739455.1_01002	GCA_000747315.1_01016	GCA_000767055.1_01190	GCA_000767255.1_02490	GCA_000767685.1_00911	GCA_000805675.1_01294	GCA_000819445.1_01122
diphtheriae_00956	diphtheriae_00956 (atpFH)	ATP synthase subunit b-delta	GCA_000011305.1_01284	GCA_000022905.1_01126	GCA_000023145.1_01315	GCA_000143825.1_01874	GCA_000156615.2_00737	GCA_000159115.1_00320	GCA_000159635.1_00408	GCA_000163435.1_01317	GCA_000164115.1_00577	GCA_000177535.2_01503	GCA_000183325.2_01612	GCA_000195815.1_01021	GCA_000296405.1_00918	GCA_000312345.1_02259	GCA_000344785.1_01160	GCA_000372085.1_01394	GCA_000372385.1_01701	GCA_000372445.1_00579	GCA_000373805.1_00382	GCA_000375365.1_01432	GCA_000375525.1_00546	GCA_000379425.1_00361	GCA_000379705.1_01320	GCA_000380545.1_00923	GCA_000403725.2_01777	GCA_000411375.1_00342	GCA_000418365.1_01542	GCA_000420605.1_00534	GCA_000427865.1_02004	GCA_000428805.1_02147	GCA_000442645.1_01183	GCA_000525655.1_01476	GCA_000550785.1_01773	GCA_000550805.1_01197	GCA_000577555.1_00976	GCA_000590555.1_01293	GCA_000626675.1_01388	GCA_000688415.1_00842	GCA_000688435.1_02288	GCA_000732945.1_01326	GCA_000739455.1_01003	GCA_000747315.1_01017	GCA_000767055.1_01191	GCA_000767255.1_02489	GCA_000767685.1_00912	GCA_000805675.1_01295	GCA_000819445.1_01123
diphtheriae_00957	diphtheriae_00957 (atpA)	ATP synthase subunit alpha	GCA_000011305.1_01285	GCA_000022905.1_01127	GCA_000023145.1_01314	GCA_000143825.1_01873	GCA_000156615.2_00736	GCA_000159115.1_00321	GCA_000159635.1_00409	GCA_000163435.1_01316	GCA_000164115.1_00578	GCA_000177535.2_01502	GCA_000183325.2_01611	GCA_000195815.1_01022	GCA_000296405.1_00917	GCA_000312345.1_02258	GCA_000344785.1_01161	GCA_000372085.1_01393	GCA_000372385.1_01700	GCA_000372445.1_00580	GCA_000373805.1_00381	GCA_000375365.1_01431	GCA_000375525.1_00547	GCA_000379425.1_00360	GCA_000379705.1_01319	GCA_000380545.1_00924	GCA_000403725.2_01778	GCA_000411375.1_00343	GCA_000418365.1_01541	GCA_000420605.1_00533	GCA_000427865.1_02005	GCA_000428805.1_02146	GCA_000442645.1_01184	GCA_000525655.1_01475	GCA_000550785.1_01772	GCA_000550805.1_01198	GCA_000577555.1_00977	GCA_000590555.1_01292	GCA_000626675.1_01389	GCA_000688415.1_00843	GCA_000688435.1_02289	GCA_000732945.1_01325	GCA_000739455.1_01004	GCA_000747315.1_01018	GCA_000767055.1_01192	GCA_000767255.1_02488	GCA_000767685.1_00913	GCA_000805675.1_01296	GCA_000819445.1_01124
[truncated: 212 more rows]
[truncated: 93 more columns]

## Sheet: %identity homolog data
Node_ID	diphtheriae_00001	diphtheriae_00002	diphtheriae_00004	diphtheriae_00005	diphtheriae_00009	diphtheriae_00049	diphtheriae_00050	diphtheriae_00052	diphtheriae_00053	diphtheriae_00054	diphtheriae_00128	diphtheriae_00133	diphtheriae_00139	diphtheriae_00140	diphtheriae_00163	diphtheriae_00165	diphtheriae_00179	diphtheriae_00182	diphtheriae_00183	diphtheriae_00197	diphtheriae_00198	diphtheriae_00213	diphtheriae_00214	diphtheriae_00215	diphtheriae_00216	diphtheriae_00217	diphtheriae_00218	diphtheriae_00247	diphtheriae_00254	diphtheriae_00261	diphtheriae_00282	diphtheriae_00283	diphtheriae_00284	diphtheriae_00289	diphtheriae_00305	diphtheriae_00311	diphtheriae_00321	diphtheriae_00322	diphtheriae_00324	diphtheriae_00328	diphtheriae_00329	diphtheriae_00331	diphtheriae_00338	diphtheriae_00340	diphtheriae_00341	diphtheriae_00342	diphtheriae_00343	diphtheriae_00349	diphtheriae_00354
[truncated: 140 more rows]
[truncated: 309 more columns]
