# Supplementary material for: A multiomic approach to defining the essential genome of the globally important pathogen Corynebacterium diphtheriae
Source: PLoS Genet. 2023 Apr 26;19(4):e1010737. doi: 10.1371/journal.pgen.1010737 (PMC10166564; doi:10.1371/journal.pgen.1010737)
Supplement: S5 Table — (XLSX) [file pgen.1010737.s005.xlsx]

## Sheet: Overview
Supplementary Table 5. Essential gene homologs in C. glutamicum and M. tuberculosis
Blastp: Amino acid %Identity ≥30, cov ≥30, E value ≤1x10-5
C. diphtheriae essential genes with homolog in C. glutamicum and M. tuberculosis	322	Essential in all 3 (A)	199
		Essential in Cdip and Cglu, non-essential in Mtb (B)	53		*10/53 are not "non-essential" in Mtb, but are "unclear" due to insertion density relative to small gene size
		Essential in Cdip and Mtb, non-essential in Cglu (C)	36
		Essential in Cdip, non-essential in Cglu and Mtb (D)	34
C. diphtheriae essential genes only present in C. glutamicum	27	Essential in Cdip, Essential in Cglu (E)	15
		Essential in Cdip, Non-essential in Cglu (F)	12
C. diphtheriae essential genes only present in M. tuberculosis	4	Essential in Cdip, Essential in Mtb (G)	2
		Essential in Cdip, Non-essential in Mtb (H)	2
C. diphtheriae essential genes not present in C. glutamicum or M. tuberculosis	5	Essential and only present in Cdip (I)	5
	358		358

## Sheet: F30 homologs
Corynebacterium diphtheriae	Gene name		query acc.ver	subject acc.ver	% identity	alignment length	mismatches	gap opens	q. start	q. end	s. start	s. end	evalue	bit score	% query coverage per subject	Cglu ess	query acc.ver	subject acc.ver	% identity	alignment length	mismatches	gap opens	q. start	q. end	s. start	s. end	evalue	bit score	% query coverage per subject	Mtb Ess	Essentials homologs	Essential group
diphtheriae_00001	dnaA	ESS	diphtheriae_00001	cgp_0001	59.489	548	188	2	4	551	10	523	0	620	99	ESS	diphtheriae_00001	Rv0001	64.985	337	117	1	211	547	167	502	2.27e-154	446	77	ESS	DGM	A
diphtheriae_00002	dnaN	ESS	diphtheriae_00002	cgp_0004	67.848	395	126	1	1	395	1	394	0	562	100	ESS	diphtheriae_00002	Rv0002	47.583	393	200	3	6	395	13	402	3.3e-131	377	99	ESS	DGM	A
diphtheriae_00004	unknown	ESS	diphtheriae_00004	cgp_0006	56.684	187	62	2	5	183	3	178	2.28e-75	218	98	ESS	diphtheriae_00004	Rv0004	46.512	129	61	1	63	183	59	187	7.56e-34	115	66	NE	DG	B
diphtheriae_00005	gyrB	ESS	diphtheriae_00005	cgp_0007	85.965	684	93	1	1	681	1	684	0	1158	100	ESS	diphtheriae_00005	Rv0005	70.944	678	187	2	4	681	8	675	0	979	99	ESS	DGM	A
diphtheriae_00009	gyrA	ESS	diphtheriae_00009	cgp_0015	84.327	855	131	2	1	855	1	852	0	1484	99	ESS	diphtheriae_00009	Rv0006	72.861	818	221	1	9	825	10	827	0	1228	95	ESS	DGM	A
diphtheriae_00049	pbpA	ESS	diphtheriae_00049	cgp_0060	59.623	478	186	3	1	478	1	471	0	544	98	NE	diphtheriae_00049	Rv0016c	45.38	487	256	5	1	478	1	486	1.27e-128	380	98	NE	D	D
diphtheriae_00050	rodA	ESS	diphtheriae_00050	cgp_0061	62.754	443	160	1	1	443	1	438	0	536	99	NE	diphtheriae_00050	Rv0017c	48.499	433	207	5	8	428	17	445	2.86e-130	382	94	NE	D	D
diphtheriae_00052	pstP_2	ESS	diphtheriae_00052	cgp_0062	74.766	214	54	0	1	214	1	214	3.18e-113	327	99	NE	diphtheriae_00052	Rv0018c	60.094	213	85	0	2	214	6	218	2.93e-80	243	99	ER	DM	C
diphtheriae_00053	fhaB	ESS	diphtheriae_00053	cgp_0063	54.658	161	65	2	1	161	1	153	1.01e-55	169	99	NE	diphtheriae_00053	Rv0019c	36.25	160	95	3	1	160	1	153	1.4e-26	95.5	99	NE	D	D
diphtheriae_00054	fhaA	ER	diphtheriae_00054	cgp_0064	57.912	297	103	5	4	287	11	298	5.23e-111	320	99	NE	diphtheriae_00054	Rv0020c	65.217	92	32	0	193	284	435	526	3.33e-36	130	86	ER	DM	C
diphtheriae_00128	dprE1	ESS	diphtheriae_00128	cgp_0238	86.858	487	64	0	1	487	1	487	0	885	99	ESS	diphtheriae_00128	Rv3790	67.167	466	140	3	22	487	8	460	0	639	95	ESS	DGM	A
diphtheriae_00133	glfT1	ESS	diphtheriae_00133	cgp_0246	81.879	298	54	0	8	305	13	310	3.86e-176	483	98	ESS	diphtheriae_00133	Rv3782	62.171	304	106	5	6	305	2	300	2.44e-118	337	98	ESS	DGM	A
diphtheriae_00139	tagH	ESS	diphtheriae_00139	cgp_0248	89.189	259	28	0	1	259	1	259	5.97e-175	476	100	ESS	diphtheriae_00139	Rv3781	75.984	254	61	0	4	257	9	262	1.06e-146	406	98	ESS	DGM	A
diphtheriae_00140	unknown	ESS	diphtheriae_00140	cgp_0249	77.778	234	49	1	1	234	1	231	2.45e-130	367	75	ESS	diphtheriae_00140	Rv3783	60.094	213	85	0	20	232	1	213	3.18e-89	263	68	ESS	DGM	A
diphtheriae_00163	tyrA	ESS	diphtheriae_00163	cgp_0279	64.118	340	118	2	1	336	1	340	1.02e-142	401	100	ESS	diphtheriae_00163	Rv3754	49.813	267	127	3	23	289	1	260	1.54e-77	234	79	ESS	DGM	A
diphtheriae_00165	tadA	ER	diphtheriae_00165	cgp_0281	64.935	154	54	0	2	155	3	156	2.34e-72	211	96	NE	diphtheriae_00165	Rv3752c	53.425	146	68	0	13	158	5	150	9.73e-42	132	91	ESS	DM	C
diphtheriae_00179	dnaX_1	ESS	diphtheriae_00179	cgp_0296	51.777	788	286	14	1	707	1	775	0	682	100	ESS	diphtheriae_00179	Rv3721c	55.904	542	218	6	1	533	1	530	0	552	75	ESS	DGM	A
diphtheriae_00182	cobQ_1	ESS	diphtheriae_00182	cgp_0299	71.6	250	71	0	1	250	1	250	1.83e-129	360	100	ESS	diphtheriae_00182	Rv3713	57.317	246	84	4	6	250	4	229	2.51e-85	249	98	ESS	DGM	A
diphtheriae_00183	murD_1	ESS	diphtheriae_00183	cgp_0300	70.361	415	120	2	5	419	12	423	0	573	99	ESS	diphtheriae_00183	Rv3712	59.296	398	151	4	20	413	19	409	5.57e-157	444	94	ESS	DGM	A
diphtheriae_00197	lysC	ESS	diphtheriae_00197	cgp_0306	87.648	421	52	0	1	421	1	421	0	722	100	ESS	diphtheriae_00197	Rv3709c	71.021	421	122	0	1	421	1	421	0	597	100	ER	DGM	A
diphtheriae_00198	asd	ESS	diphtheriae_00198	cgp_0307	79.009	343	72	0	1	343	1	343	0	557	100	ESS	diphtheriae_00198	Rv3708c	64.223	341	118	3	3	342	4	341	1.16e-149	422	99	NE	DG	B
diphtheriae_00213	unknown	ESS	diphtheriae_00213	cgp_0321	48.913	92	47	0	6	97	7	98	2.32e-23	80.9	92	ESS															DG	E
diphtheriae_00214	unknown	ESS	diphtheriae_00214	cgp_0322	67.901	81	26	0	8	88	10	90	4.75e-37	114	92	ESS															DG	E
diphtheriae_00215	mrpE	ESS	diphtheriae_00215	cgp_0323	44.737	114	57	2	1	108	2	115	5.68e-27	94.4	86	NE															D	F
diphtheriae_00216	mrpD	ESS	diphtheriae_00216	cgp_0324	65.157	508	176	1	1	507	1	508	0	626	100	ER															DG	E
diphtheriae_00217	mrpC	ER	diphtheriae_00217	cgp_0325	62.4	125	47	0	1	125	1	125	1.39e-52	159	89	NE															D	F
diphtheriae_00218	mrpA	ESS	diphtheriae_00218	cgp_0326	62.642	969	353	3	1	968	1	961	0	1095	99	ESS	diphtheriae_00218	Rv3156	34.483	348	221	5	60	405	72	414	5.45e-51	187	36	NE	DG	B
diphtheriae_00247	cspA	ER	diphtheriae_00247	cgp_0215	89.552	67	7	0	1	67	1	67	4.07e-41	125	100	NE	diphtheriae_00247	Rv3648c	83.582	67	11	0	1	67	1	67	9.04e-39	119	100	NE	D	D
diphtheriae_00254	topA	ESS	diphtheriae_00254	cgp_0373	79.255	993	173	6	2	963	5	995	0	1580	99	ER	diphtheriae_00254	Rv3646c	62.513	955	307	11	10	954	20	933	0	1145	98	ESS	DGM	A
diphtheriae_00261	dnaX_2	ESS	diphtheriae_00261	cgp_0376	46.336	423	191	5	56	450	1	415	1.11e-113	335	87	ESS	diphtheriae_00261	Rv3644c	40.15	401	222	6	59	447	2	396	6.72e-75	235	86	ESS	DGM	A
diphtheriae_00282	rmlA	ESS	diphtheriae_00282	cgp_0401	77.544	285	64	0	1	285	1	285	1.16e-167	460	98	ESS	diphtheriae_00282	Rv0334	61.538	286	110	0	1	286	1	286	1.25e-127	360	99	ESS	DGM	A
diphtheriae_00283	rfbC	ESS	diphtheriae_00283	cgp_0402	59.955	442	170	3	6	445	12	448	0	514	98	ESS	diphtheriae_00283	Rv3266c	38.129	278	152	8	176	438	7	279	2.6e-37	135	59	ESS	DGM	A
diphtheriae_00284	rmlB	ESS	diphtheriae_00284	cgp_0403	75.224	335	77	3	6	334	4	338	0	530	98	ESS	diphtheriae_00284	Rv3464	64.072	334	113	4	5	335	2	331	1.67e-148	416	99	ESS	DGM	A
diphtheriae_00289	lpd	ESS	diphtheriae_00289	cgp_0441	78.465	469	101	0	1	469	1	469	0	760	100	ESS	diphtheriae_00289	Rv0462	65.739	467	154	5	4	469	3	464	0	608	99	NE	DG	B
diphtheriae_00305	murB	ESS	diphtheriae_00305	cgp_0476	61.93	373	129	4	1	367	1	366	2.32e-158	443	100	ESS	diphtheriae_00305	Rv0482	51.136	352	155	7	27	364	18	366	1.02e-96	287	92	ESS	DGM	A
diphtheriae_00311	regX3	ESS	diphtheriae_00311	cgp_0484	81.385	231	37	1	1	225	1	231	8.24e-135	372	99	ESS	diphtheriae_00311	Rv3246c	49.091	220	109	1	4	223	8	224	1.86e-62	189	97	ESS	DGM	A
diphtheriae_00321	hemA	ESS	diphtheriae_00321	cgp_0497	63.758	447	147	5	16	448	1	446	0	551	96	ESS	diphtheriae_00321	Rv0509	46.727	443	223	4	16	447	1	441	2.03e-121	357	95	ESS	DGM	A
diphtheriae_00322	hemC	ESS	diphtheriae_00322	cgp_0498	67.333	300	91	3	1	294	1	299	3.85e-133	374	100	ESS	diphtheriae_00322	Rv0510	52.381	273	118	4	3	263	2	274	9.07e-88	259	89	ESS	DGM	A
diphtheriae_00324	hemB	ESS	diphtheriae_00324	cgp_0512	76.074	326	78	0	5	330	11	336	0	521	99	ESS	diphtheriae_00324	Rv0512	62.346	324	118	2	7	330	9	328	2.22e-140	395	98	ESS	DGM	A
diphtheriae_00328	hemE	ESS	diphtheriae_00328	cgp_0516	74.561	342	82	2	4	340	17	358	0	519	99	ER	diphtheriae_00328	Rv2678c	54.571	350	146	5	3	341	10	357	9.05e-125	357	99	ESS	DGM	A
diphtheriae_00329	hemY	ESS	diphtheriae_00329	cgp_0517	58.225	462	163	11	1	447	1	447	5.45e-163	464	99	NE	diphtheriae_00329	Rv2677c	38.106	454	243	13	4	442	7	437	3.16e-79	250	98	ESS	DM	C
diphtheriae_00331	pspB_1	ESS	diphtheriae_00331	cgp_0519	71.287	202	58	0	1	202	1	202	2.75e-105	296	100	ESS	diphtheriae_00331	Rv0525	48.98	196	100	0	4	199	5	200	2.38e-56	172	97	ESS	DGM	A
diphtheriae_00338	menA	ESS	diphtheriae_00338	cgp_0531	70.035	287	81	3	2	283	9	295	1.79e-143	399	98	ESS	diphtheriae_00338	Rv0534c	57.857	280	113	2	3	277	1	280	3.22e-93	272	96	ESS	DGM	A
diphtheriae_00340	menE	ESS	diphtheriae_00340	cgp_0533	62.634	372	126	4	21	379	5	376	1.74e-163	457	93	ESS	diphtheriae_00340	Rv0542c	44.348	345	176	7	51	379	12	356	4.89e-71	222	85	ESS	DGM	A
diphtheriae_00341	menB	ESS	diphtheriae_00341	cgp_0548	78.065	310	46	2	1	288	10	319	0	495	100	ESS	diphtheriae_00341	Rv0548c	76.949	295	61	1	1	288	20	314	2.08e-172	474	100	ESS	DGM	A
diphtheriae_00342	menC	ESS	diphtheriae_00342	cgp_0551	56.495	331	123	4	7	316	6	336	8.71e-110	317	97	ESS	diphtheriae_00342	Rv0553	50.909	330	144	6	1	320	2	323	2.48e-94	278	100	ESS	DGM	A
diphtheriae_00343	menD	ESS	diphtheriae_00343	cgp_0552	57.249	538	199	9	1	507	1	538	0	562	99	NE	diphtheriae_00343	Rv0555	39.286	560	277	14	1	507	1	550	7.98e-94	293	99	ESS	DM	C
diphtheriae_00349	hepT	ESS	diphtheriae_00349	cgp_0559	70.245	326	97	0	5	330	25	350	2.25e-169	469	99	ESS	diphtheriae_00349	Rv0562	52.308	325	154	1	7	330	11	335	5.89e-93	275	98	ESS	DGM	A
diphtheriae_00354	secE	ESS	diphtheriae_00354	cgp_0561	61.818	110	32	2	1	100	1	110	1.39e-40	124	99	ESS	diphtheriae_00354	Rv0638	46.429	56	26	1	44	99	105	156	2.61e-13	57	55	ESS	DGM	A
diphtheriae_00356	rplK	ESS	diphtheriae_00356	cgp_0563	90.278	144	12	1	1	142	1	144	2.46e-93	261	100	ESS	diphtheriae_00356	Rv0640	82.394	142	25	0	1	142	1	142	3.2e-84	240	100	NE	DG	B
diphtheriae_00357	rplA	ESS	diphtheriae_00357	cgp_0564	82.051	234	42	0	1	234	1	234	2.73e-142	392	99	ESS	diphtheriae_00357	Rv0641	72.414	232	64	0	1	232	1	232	4.38e-117	328	99	ESS	DGM	A
diphtheriae_00358	rplJ	ESS	diphtheriae_00358	cgp_0572	81.287	171	32	0	1	171	1	171	1.57e-100	281	100	ESS	diphtheriae_00358	Rv0651	64.497	169	60	0	1	169	1	169	1.89e-75	218	99	ESS	DGM	A
diphtheriae_00359	rplL	ESS	diphtheriae_00359	cgp_0573	92.188	128	8	1	1	126	1	128	9.65e-62	179	100	ESS	diphtheriae_00359	Rv0652	72.308	130	32	1	1	126	1	130	5.43e-38	122	100	Uncertain	DG	B
diphtheriae_00368	rpoB	ESS	diphtheriae_00368	cgp_0576	89.451	1166	120	2	13	1176	1	1165	0	2160	99	ESS	diphtheriae_00368	Rv0667	77.003	1148	260	4	28	1174	25	1169	0	1828	98	ESS	DGM	A
diphtheriae_00369	rpoC	ESS	diphtheriae_00369	cgp_0577	88.906	1334	147	1	1	1334	1	1333	0	2429	99	ESS	diphtheriae_00369	Rv0668	73.968	1333	322	7	1	1332	1	1309	0	1995	99	ESS	DGM	A
diphtheriae_00388	rpsL	ESS	diphtheriae_00388	cgp_0581	97.521	121	3	0	1	121	1	121	9.5e-86	240	98	ESS	diphtheriae_00388	Rv0682	91.87	123	10	0	1	123	1	123	1.72e-81	229	100	ESS	DGM	A
diphtheriae_00389	rpsG	ESS	diphtheriae_00389	cgp_0582	89.032	155	17	0	1	155	1	155	3.34e-104	289	100	ESS	diphtheriae_00389	Rv0683	82.468	154	27	0	2	155	3	156	1.25e-94	265	99	ESS	DGM	A
diphtheriae_00390	fusA	ESS	diphtheriae_00390	cgp_0583	85.734	708	101	0	19	726	1	708	0	1272	98	ESS	diphtheriae_00390	Rv0684	74.29	704	174	1	21	724	4	700	0	1094	97	ESS	DGM	A
diphtheriae_00391	tuf	ESS	diphtheriae_00391	cgp_0587	94.192	396	23	0	1	396	1	396	0	754	100	ESS	diphtheriae_00391	Rv0685	83.586	396	65	0	1	396	1	396	0	665	100	ESS	DGM	A
diphtheriae_00393	rpsJ	ESS	diphtheriae_00393	cgp_0593	99.01	101	1	0	1	101	1	101	5.11e-72	203	100	ESS	diphtheriae_00393	Rv0700	95.05	101	5	0	1	101	1	101	2.22e-68	197	100	NE	DG	B
diphtheriae_00394	rplC	ESS	diphtheriae_00394	cgp_0594	91.284	218	19	0	1	218	1	218	3.87e-147	403	100	ESS	diphtheriae_00394	Rv0701	66.509	212	68	1	7	215	4	215	5.69e-104	294	96	ESS	DGM	A
diphtheriae_00395	rplD	ESS	diphtheriae_00395	cgp_0596	85.714	217	31	0	1	217	1	217	9.9e-140	384	100	ESS	diphtheriae_00395	Rv0702	73.399	203	54	0	4	206	9	211	2.83e-111	313	94	ESS	DGM	A
diphtheriae_00396	rplW	ESS	diphtheriae_00396	cgp_0597	82.178	101	18	0	1	101	1	101	2.68e-59	171	100	ESS	diphtheriae_00396	Rv0703	71	100	29	0	1	100	1	100	1.31e-49	147	99	ESS	DGM	A
diphtheriae_00397	rplB	ESS	diphtheriae_00397	cgp_0598	87.857	280	34	0	1	280	1	280	1.05e-175	480	100	ESS	diphtheriae_00397	Rv0704	81.786	280	51	0	1	280	1	280	6.13e-161	443	100	ESS	DGM	A
diphtheriae_00398	rpsS	ESS	diphtheriae_00398	cgp_0599	97.826	92	2	0	1	92	1	92	2.06e-65	186	100	ESS	diphtheriae_00398	Rv0705	89.13	92	10	0	1	92	1	92	1.18e-59	172	100	ESS	DGM	A
diphtheriae_00399	rplV	ESS	diphtheriae_00399	cgp_0600	87.395	119	15	0	1	119	1	119	2.24e-62	181	99	ESS	diphtheriae_00399	Rv0706	73.394	109	29	0	7	115	12	120	9.71e-46	141	91	ESS	DGM	A
diphtheriae_00400	rpsC	ESS	diphtheriae_00400	cgp_0601	92.742	248	18	0	1	248	1	248	1.61e-163	447	100	ESS	diphtheriae_00400	Rv0707	80.282	213	42	0	1	213	1	213	1.07e-126	355	86	ESS	DGM	A
diphtheriae_00401	rplP	ESS	diphtheriae_00401	cgp_0602	92.029	138	11	0	1	138	1	138	1.04e-95	266	100	ESS	diphtheriae_00401	Rv0708	71.014	138	40	0	1	138	1	138	1.1e-72	208	100	ESS	DGM	A
diphtheriae_00402	rpmC	ESS	diphtheriae_00402	cgp_0603	90.789	76	7	0	1	76	1	76	3.53e-45	134	100	ESS	diphtheriae_00402	Rv0709	72.222	72	20	0	1	72	1	72	1.4e-30	99.8	95	NE	DG	B
diphtheriae_00403	rpsQ	ESS	diphtheriae_00403	cgp_0604	81.522	92	17	0	1	92	1	92	1.51e-51	153	100	NE	diphtheriae_00403	Rv0710	71.429	84	24	0	9	92	53	136	1.05e-37	118	91	ESS	DM	C
diphtheriae_00455	rpsH	ESS	diphtheriae_00455	cgp_0628	89.394	132	14	0	1	132	1	132	9.26e-87	243	100	ESS	diphtheriae_00455	Rv0718	78.788	132	28	0	1	132	1	132	1.12e-78	223	100	ESS	DGM	A
diphtheriae_00456	rplF	ESS	diphtheriae_00456	cgp_0629	87.079	178	23	0	1	178	1	178	1.94e-114	317	100	ESS	diphtheriae_00456	Rv0719	77.095	179	40	1	1	178	1	179	2.63e-99	279	100	ESS	DGM	A
diphtheriae_00457	rplR	ESS	diphtheriae_00457	cgp_0630	83.704	135	21	1	1	135	1	134	1.17e-69	200	100	ESS	diphtheriae_00457	Rv0720	66.393	122	41	0	14	135	1	122	2.16e-56	167	90	ESS	DGM	A
diphtheriae_00458	rpsE	ESS	diphtheriae_00458	cgp_0631	86.73	211	25	1	1	208	1	211	1.74e-127	352	100	ESS	diphtheriae_00458	Rv0721	80.682	176	34	0	33	208	34	209	4.31e-100	284	85	ESS	DGM	A
diphtheriae_00459	rpmD	ESS	diphtheriae_00459	cgp_0632	63.934	61	22	0	1	61	1	61	5.53e-25	82	100	ESS	diphtheriae_00459	Rv0722	50	54	27	0	3	56	4	57	5.74e-16	62	89	Uncertain	DG	B
diphtheriae_00460	rplO	ESS	diphtheriae_00460	cgp_0634	83.108	148	25	0	1	148	1	148	5.3e-87	245	100	ESS	diphtheriae_00460	Rv0723	64.336	143	51	0	5	147	3	145	2.08e-64	190	97	Uncertain	DG	B
diphtheriae_00471	secY	ESS	diphtheriae_00471	cgp_0647	86.364	440	60	0	1	440	1	440	0	777	100	ESS	diphtheriae_00471	Rv0732	64.399	441	155	2	1	440	2	441	0	581	100	ESS	DGM	A
diphtheriae_00472	adk	ESS	diphtheriae_00472	cgp_0648	81.768	181	33	0	1	181	1	181	2.94e-104	293	100	NE	diphtheriae_00472	Rv0733	58.011	181	76	0	1	181	1	181	2.39e-72	213	100	NE	D	D
diphtheriae_00476	infA	ESS	diphtheriae_00476	cgp_0651	98.611	72	1	0	35	106	1	72	5.72e-50	147	68	ESS	diphtheriae_00476	Rv3462c	91.429	70	6	0	37	106	4	73	3.15e-45	137	66	NE	DG	B
diphtheriae_00477	rpsM	ESS	diphtheriae_00477	cgp_0652	95.082	122	6	0	39	160	1	122	1.48e-84	238	76	ESS	diphtheriae_00477	Rv3460c	79.508	122	25	0	39	160	1	122	2.03e-67	196	76	ESS	DGM	A
diphtheriae_00478	rpsK	ESS	diphtheriae_00478	cgp_0653	90.299	134	13	0	1	134	1	134	5.31e-81	229	100	ESS	diphtheriae_00478	Rv3459c	80.576	139	22	2	1	134	1	139	1.78e-65	192	100	Uncertain	DG	B
diphtheriae_00479	rpsD	ESS	diphtheriae_00479	cgp_0654	90.547	201	19	0	1	201	1	201	6.53e-137	375	100	ESS	diphtheriae_00479	Rv3458c	77.114	201	46	0	1	201	1	201	7.19e-114	318	100	ESS	DGM	A
diphtheriae_00480	rpoA	ESS	diphtheriae_00480	cgp_0655	86.686	338	45	0	1	338	1	338	0	594	100	ESS	diphtheriae_00480	Rv3457c	74.848	330	82	1	1	329	1	330	0	514	97	ESS	DGM	A
diphtheriae_00481	rplQ	ESS	diphtheriae_00481	cgp_0656	86.765	136	18	0	1	136	1	136	1.36e-82	237	87	NE	diphtheriae_00481	Rv3456c	61.29	124	48	0	1	124	1	124	1.22e-50	157	79	NE	D	D
diphtheriae_00493	rplM	ESS	diphtheriae_00493	cgp_0673	86.395	147	20	0	1	147	1	147	2.43e-98	273	100	ESS	diphtheriae_00493	Rv3443c	67.347	147	48	0	1	147	1	147	3.03e-71	206	100	ESS	DGM	A
diphtheriae_00494	rpsI	ESS	diphtheriae_00494	cgp_0674	78.022	182	35	2	1	177	1	182	4.35e-94	265	100	ESS	diphtheriae_00494	Rv3442c	72.656	128	35	0	50	177	24	151	4.71e-56	169	72	ESS	DGM	A
diphtheriae_00495	glmM	ESS	diphtheriae_00495	cgp_0675	80.313	447	88	0	4	450	1	447	0	661	99	ESS	diphtheriae_00495	Rv3441c	64.732	448	152	3	4	448	1	445	0	518	99	ESS	DGM	A
diphtheriae_00500	alr	ESS	diphtheriae_00500	cgp_0681	59.239	368	142	2	1	368	1	360	1.19e-154	436	96	NE	diphtheriae_00500	Rv3423c	44.892	372	199	4	3	370	35	404	1.49e-92	278	96	ESS	DM	C
diphtheriae_00507	groS	ESS	diphtheriae_00507	cgp_0690	75.758	99	23	1	1	98	1	99	1.21e-53	157	100	ESS	diphtheriae_00507	Rv3418c	75	100	23	1	1	98	1	100	7.04e-55	160	100	ESS	DGM	A
diphtheriae_00524	guaA_1	ESS	diphtheriae_00524	cgp_0703	88.031	518	62	0	21	538	6	523	0	932	96	ESS	diphtheriae_00524	Rv3396c	77.713	516	110	2	23	538	15	525	0	819	96	ESS	DGM	A
diphtheriae_00566	trpS	ESS	diphtheriae_00566	cgp_0779	82.687	335	58	0	10	344	11	345	0	581	97	ESS	diphtheriae_00566	Rv3336c	62.195	328	124	0	13	340	8	335	1.06e-154	432	95	ESS	DGM	A
diphtheriae_00581	accC	ESS	diphtheriae_00581	cgp_0802	85.304	592	86	1	1	592	1	591	0	999	99	ESS	diphtheriae_00581	Rv3285	74.155	592	145	3	7	592	11	600	0	834	99	ESS	DGM	A
diphtheriae_00595	accD5_2	ESS	diphtheriae_00595	cgp_0812	82.136	543	97	0	1	543	1	543	0	927	100	ESS	diphtheriae_00595	Rv3280	65.589	526	180	1	18	543	24	548	0	727	97	ESS	DGM	A
diphtheriae_00596	birA	ESS	diphtheriae_00596	cgp_0814	50.189	265	128	2	3	264	25	288	2.02e-86	253	98	ESS	diphtheriae_00596	Rv3279c	40.152	264	146	6	6	262	8	266	5.24e-48	155	97	ESS	DGM	A
diphtheriae_00615	yvhJ	ESS	diphtheriae_00615	cgp_0847	59.048	525	205	5	1	522	1	518	0	587	100	NE	diphtheriae_00615	Rv3267	48.218	477	208	9	60	522	47	498	1.14e-126	376	89	NE	D	D
diphtheriae_00616	wbbL	ESS	diphtheriae_00616	cgp_0848	67.014	288	95	0	29	316	5	292	1.34e-149	416	91	ESS	diphtheriae_00616	Rv3265c	51.773	282	134	2	31	310	1	282	7.68e-101	293	89	ESS	DGM	A
diphtheriae_00617	hddC	ESS	diphtheriae_00617	cgp_0849	81.44	361	67	0	1	361	1	361	0	600	99	NE	diphtheriae_00617	Rv3264c	70.339	354	104	1	9	361	5	358	1.54e-175	487	98	ESS	DM	C
diphtheriae_00618	whiB2	ESS	diphtheriae_00618	cgp_0850	90	70	7	0	18	87	1	70	3.59e-45	137	71	NE	diphtheriae_00618	Rv3260c	85.507	69	10	0	30	98	20	88	3.26e-41	125	70	ESS	DM	C
diphtheriae_00621	algC	ESS	diphtheriae_00621	cgp_0854	79.694	458	93	0	1	458	1	458	0	756	100	ESS	diphtheriae_00621	Rv3257c	63.216	454	162	3	6	458	7	456	0	560	99	ESS	DGM	A
diphtheriae_00626	ahcY	ESS	diphtheriae_00626	cgp_0860	85.895	475	66	1	4	478	5	478	0	853	99	ESS	diphtheriae_00626	Rv3248c	73.431	478	123	3	4	478	19	495	0	719	99	ESS	DGM	A
diphtheriae_00627	tmk	ESS	diphtheriae_00627	cgp_0861	60.294	204	77	1	1	204	1	200	1.18e-81	236	99	ESS	diphtheriae_00627	Rv3247c	50.49	204	93	2	1	196	1	204	1.92e-59	181	96	ESS	DGM	A
diphtheriae_00633	secA_1	ESS	diphtheriae_00633	cgp_0868	83.373	836	139	0	1	836	1	836	0	1445	98	ESS	diphtheriae_00633	Rv3240c	71.928	830	230	1	4	830	2	831	0	1199	97	ER	DGM	A
diphtheriae_00637	unknown	ESS															diphtheriae_00637	Rv3230c	49.143	350	170	6	31	374	32	379	2.79e-111	327	92	NE	D	H
diphtheriae_00638	desA3	ESS															diphtheriae_00638	Rv3229c	52.357	403	185	2	1	399	1	400	4.13e-154	440	94	NE	D	H
diphtheriae_00640	aroA	ESS	diphtheriae_00640	cgp_0873	64.085	426	144	3	4	429	13	429	0	546	99	ESS	diphtheriae_00640	Rv3227	56.582	433	171	7	3	429	2	423	6.73e-139	400	99	ESS	DGM	A
diphtheriae_00676	prfB	ESS	diphtheriae_00676	cgp_0913	84.973	366	54	1	37	402	1	365	0	651	90	ESS	diphtheriae_00676	Rv3105c	72.011	368	99	1	34	397	5	372	0	522	90	ESS	DGM	A
diphtheriae_00681	smpB	ESS	diphtheriae_00681	cgp_0916	77.64	161	36	0	3	163	4	164	3.01e-92	262	99	NE	diphtheriae_00681	Rv3100c	63.694	157	57	0	5	161	3	159	3.97e-77	222	96	ESS	DM	C
diphtheriae_00730	folA	ESS	diphtheriae_00730	cgp_0965	54.601	163	59	4	1	163	1	148	1.87e-56	169	98	ESS	diphtheriae_00730	Rv2763c	42.262	168	85	5	1	166	1	158	5.89e-37	122	99	NE	DG	B
diphtheriae_00731	thyA	ESS	diphtheriae_00731	cgp_0966	80.377	265	52	0	6	270	2	266	2.14e-170	466	98	ESS	diphtheriae_00731	Rv2764c	70.992	262	76	0	9	270	2	263	9.66e-148	411	97	NE	DG	B
diphtheriae_00740	unknown	ESS	diphtheriae_00740	cgp_0975	81.188	101	19	0	1	101	1	101	1.05e-57	167	97	ESS	diphtheriae_00740	Rv0948c	63.636	66	23	1	24	89	28	92	2.05e-23	81.6	63	ESS	DGM	A
diphtheriae_00742	nlpD	ESS	diphtheriae_00742	cgp_0980	60.593	236	86	5	5	236	3	235	2.8e-87	255	97	NE	diphtheriae_00742	Rv0950c	61.983	121	46	0	116	236	205	325	3.12e-51	166	51	NE	D	D
diphtheriae_00752	rpsR1	ESS	diphtheriae_00752	cgp_0988	95.833	72	3	0	1	72	12	83	2.56e-49	144	100	ESS	diphtheriae_00752	Rv0055	64.815	54	19	0	18	71	28	81	3.75e-21	73.9	75	ESS	DGM	A
diphtheriae_00753	rpsN	ESS	diphtheriae_00753	cgp_0989	89.109	101	11	0	1	101	1	101	7.34e-65	185	100	ESS	diphtheriae_00753	Rv2056c	66.337	101	34	0	1	101	1	101	5.39e-45	138	100	NE	DG	B
diphtheriae_00754	rpmG2	ESS	diphtheriae_00754	cgp_0990	98.148	54	1	0	1	54	1	54	7.69e-36	108	100	ESS	diphtheriae_00754	Rv2057c	75.926	54	13	0	1	54	1	54	7.55e-20	71.2	100	NE	DG	B
diphtheriae_00755	rpmB	ESS	diphtheriae_00755	cgp_0991	89.744	78	8	0	1	78	1	78	4.36e-50	146	100	ESS	diphtheriae_00755	Rv2058c	70.513	78	23	0	1	78	1	78	1.72e-31	102	100	NE	DG	B
diphtheriae_00756	rpmE2	ESS	diphtheriae_00756	cgp_0994	88.506	87	10	0	1	87	1	87	5.84e-58	167	99	ESS	diphtheriae_00756	Rv1298	41.772	79	33	2	1	79	1	66	2.36e-17	67	90	NE	DG	B
diphtheriae_00757	rpmF	ER	diphtheriae_00757	cgp_0995	92.982	57	4	0	1	57	1	57	1.86e-35	108	100	ESS	diphtheriae_00757	Rv0979A	55.357	56	25	0	1	56	1	56	8.13e-10	45.8	98	Uncertain	DG	B
diphtheriae_00762	unknown	ER																													D	I
diphtheriae_00766	gtaB	ESS	diphtheriae_00766	cgp_1004	73.973	292	74	1	1	292	15	304	6.99e-152	424	100	NE	diphtheriae_00766	Rv0993	64.912	285	97	1	2	283	13	297	2.75e-118	337	97	ESS	DM	C
diphtheriae_00776	metG	ESS	diphtheriae_00776	cgp_1017	84.046	608	97	0	1	608	1	608	0	1059	99	ESS															DG	E
diphtheriae_00779	ksgA	ESS	diphtheriae_00779	cgp_1038	72.542	295	77	2	1	294	1	292	4.36e-150	419	99	NE	diphtheriae_00779	Rv1010	57.785	289	119	2	8	295	12	298	2.37e-109	317	98	NE	D	D
diphtheriae_00780	ispE	ESS	diphtheriae_00780	cgp_1039	53.526	312	129	6	6	308	3	307	1.05e-96	282	97	ESS	diphtheriae_00780	Rv1011	50.159	315	134	5	1	308	1	299	1.97e-86	256	99	ESS	DGM	A
diphtheriae_00799	rplY	ER	diphtheriae_00799	cgp_1072	60.674	178	70	0	1	178	1	178	3.12e-76	224	87	NE	diphtheriae_00799	Rv1015c	40.571	175	103	1	12	186	14	187	5.49e-35	120	85	NE	D	D
diphtheriae_00801	prs	ESS	diphtheriae_00801	cgp_1075	86.503	326	43	1	1	326	1	325	0	590	100	ESS	diphtheriae_00801	Rv1017c	72.308	325	89	1	3	326	2	326	5.75e-176	485	99	ESS	DGM	A
diphtheriae_00802	glmU	ESS	diphtheriae_00802	cgp_1076	78.139	462	101	0	6	467	7	468	0	722	95	ESS	diphtheriae_00802	Rv1018c	59.329	477	193	1	1	476	1	477	0	574	98	ESS	DGM	A
diphtheriae_00817	ftsL_1	ER	diphtheriae_00817	cgp_1112	36.364	143	91	0	4	146	7	149	2.89e-29	103	81	NE	diphtheriae_00817	Rv1024	32.52	123	74	3	28	145	76	194	1.32e-14	66.2	67	ESS	DM	C
diphtheriae_00818	unknown	ESS	diphtheriae_00818	cgp_1113	82.32	181	32	0	1	181	1	181	4.5e-114	317	96	ESS	diphtheriae_00818	Rv1025	56.494	154	67	0	10	163	1	154	4.71e-58	174	82	ESS	DGM	A
diphtheriae_00827	unknown	ER	diphtheriae_00827	cgp_1125	44.286	140	77	1	14	153	22	160	8.95e-36	118	90	NE	diphtheriae_00827	Rv1081c	32.653	147	90	3	8	152	2	141	1.64e-19	76.6	94	NE	D	D
diphtheriae_00844	ispH1	ESS	diphtheriae_00844	cgp_1164	72.168	309	85	1	20	327	14	322	2.85e-168	465	93	ESS	diphtheriae_00844	Rv1110	67.273	330	107	1	1	330	7	335	1.01e-158	442	99	ESS	DGM	A
diphtheriae_00845	unknown	ESS	diphtheriae_00845	cgp_1165	37.179	234	124	5	49	263	3	232	1.3e-36	126	82	ER															DG	E
diphtheriae_00873	fdxA	ESS	diphtheriae_00873	cgp_1252	91.346	104	9	0	1	104	1	104	3.95e-69	199	99	NE	diphtheriae_00873	Rv1177	72.115	104	29	0	1	104	1	104	8.26e-54	158	99	ESS	DM	C
diphtheriae_00874	dapL	ESS	diphtheriae_00874	cgp_1253	66.209	364	119	2	2	361	3	366	3.55e-168	468	99	ESS	diphtheriae_00874	Rv1178	59.167	360	143	2	6	361	1	360	1.94e-143	408	98	NE	DG	B
diphtheriae_00879	dapD_1	ESS	diphtheriae_00879	cgp_1256	66.667	324	81	5	1	324	1	297	1.24e-147	414	100	NE	diphtheriae_00879	Rv1201c	66.358	324	99	1	1	324	4	317	1.61e-133	377	100	ESS	DM	C
diphtheriae_00882	dapE_2	ESS	diphtheriae_00882	cgp_1260	61.389	360	134	3	2	356	9	368	2.91e-159	448	97	NE	diphtheriae_00882	Rv1202	54.494	356	157	3	1	355	1	352	6.98e-132	376	97	ESS	DM	C
diphtheriae_00896	tatB	ESS	diphtheriae_00896	cgp_1273	49.677	155	69	2	1	146	1	155	8.2e-42	133	99	NE	diphtheriae_00896	Rv1224	36	125	75	3	1	120	1	125	1.35e-16	68.6	82	NE	D	D
diphtheriae_00897	mrp	ESS	diphtheriae_00897	cgp_1274	79.189	370	77	0	5	374	4	373	0	564	98	ESS	diphtheriae_00897	Rv1229c	65.205	365	124	2	10	372	22	385	2.69e-164	460	96	ESS	DGM	A
diphtheriae_00941	argS	ESS	diphtheriae_00941	cgp_1333	82.727	550	95	0	1	550	1	550	0	888	100	ESS	diphtheriae_00941	Rv1292	65.636	550	189	0	1	550	1	550	0	757	100	ESS	DGM	A
diphtheriae_00947	rho	ESS	diphtheriae_00947	cgp_1354	88.579	394	41	3	295	687	369	759	0	714	57	NE	diphtheriae_00947	Rv1297	78.372	393	79	2	293	685	216	602	0	628	66	ESS	DM	C
diphtheriae_00948	prfA	ESS	diphtheriae_00948	cgp_1355	83.38	355	59	0	2	356	3	357	0	552	99	ESS	diphtheriae_00948	Rv1299	64.689	354	124	1	1	353	1	354	5.36e-170	473	99	ESS	DGM	A
diphtheriae_00950	unknown	ESS	diphtheriae_00950	cgp_1358	75	216	54	0	1	216	1	216	3.11e-122	340	100	ESS	diphtheriae_00950	Rv1301	65.116	215	75	0	1	215	1	215	8.36e-98	280	99	NE	DG	B
diphtheriae_00951	wecA	ESS	diphtheriae_00951	cgp_1359	74.406	379	97	0	4	382	2	380	0	553	97	ESS	diphtheriae_00951	Rv1302	55.556	378	167	1	8	385	26	402	2.25e-143	408	97	ESS	DGM	A
diphtheriae_00953	atpB	ESS	diphtheriae_00953	cgp_1362	71.111	270	69	1	1	261	1	270	4.17e-140	389	100	ESS															DG	E
diphtheriae_00954	atpE	ESS	diphtheriae_00954	cgp_1363	81.481	81	12	2	1	79	1	80	3.65e-40	121	100	ESS															DG	E
diphtheriae_00955	atpF	ESS	diphtheriae_00955	cgp_1364	79.255	188	39	0	1	188	1	188	1.1e-96	273	100	ESS															DG	E
diphtheriae_00956	atpFH	ESS	diphtheriae_00956	cgp_1365	73.626	273	70	1	1	273	1	271	1.59e-136	380	100	ESS	diphtheriae_00956	Rv1307	36.059	269	165	3	1	265	172	437	9e-37	132	97	ESS	DGM	A
diphtheriae_00957	atpA	ESS	diphtheriae_00957	cgp_1366	86.531	542	73	0	1	542	1	542	0	972	100	ESS	diphtheriae_00957	Rv1308	70.841	535	156	0	1	535	1	535	0	803	99	ESS	DGM	A
diphtheriae_00958	atpG	ESS	diphtheriae_00958	cgp_1367	80.615	325	63	0	1	325	1	325	0	511	100	ESS	diphtheriae_00958	Rv1309	50.462	325	133	5	2	321	3	304	9.66e-105	304	98	ESS	DGM	A
diphtheriae_00959	atpD	ESS	diphtheriae_00959	cgp_1368	91.097	483	41	1	1	481	1	483	0	899	100	ESS	diphtheriae_00959	Rv1310	73.402	485	125	1	1	481	1	485	0	730	100	ESS	DGM	A
diphtheriae_00960	atpC	ER	diphtheriae_00960	cgp_1369	72.358	123	34	0	1	123	1	123	1.61e-64	186	100	ESS	diphtheriae_00960	Rv1311	44.66	103	57	0	1	103	1	103	2.9e-25	89.7	84	Uncertain	DG	B
diphtheriae_00976	etfB	ESS	diphtheriae_00976	cgp_1386	65.909	264	88	1	1	264	1	262	1.21e-121	342	100	ESS	diphtheriae_00976	Rv3029c	51.685	267	125	3	1	264	1	266	2.73e-90	265	100	NE	DG	B
diphtheriae_00977	etfA	ESS	diphtheriae_00977	cgp_1387	66.877	317	105	0	1	317	1	317	1.67e-151	422	100	ESS	diphtheriae_00977	Rv3028c	51.258	318	153	2	1	317	1	317	2.77e-99	290	100	ESS	DGM	A
diphtheriae_00983	ligA	ESS	diphtheriae_00983	cgp_1401	75.332	677	166	1	1	676	1	677	0	1058	99	ESS	diphtheriae_00983	Rv3014c	60.714	672	258	2	10	675	15	686	0	813	98	ESS	DGM	A
diphtheriae_00985	gatC	ESS	diphtheriae_00985	cgp_1403	75.758	99	24	0	1	99	1	99	9.51e-43	129	100	ESS	diphtheriae_00985	Rv3012c	51.02	98	48	0	1	98	1	98	1.62e-26	91.3	99	Uncertain	DG	B
diphtheriae_00986	gatA	ESS	diphtheriae_00986	cgp_1404	85.657	495	69	1	2	494	3	497	0	819	99	ESS	diphtheriae_00986	Rv3011c	74.739	479	120	1	16	493	9	487	0	676	97	ESS	DGM	A
diphtheriae_00995	gatB	ESS	diphtheriae_00995	cgp_1420	87.824	501	61	0	1	501	1	501	0	917	100	ESS	diphtheriae_00995	Rv3009c	68.902	492	152	1	7	498	14	504	0	676	98	ESS	DGM	A
diphtheriae_01020	menF	ESS	diphtheriae_01020	cgp_1462	69.415	376	111	1	1	372	1	376	0	530	99	NE	diphtheriae_01020	Rv3215	44.173	369	190	3	10	372	12	370	1.57e-87	266	96	NE	D	D
diphtheriae_01021	gltX_2	ESS	diphtheriae_01021	cgp_1463	83.838	495	80	0	1	495	1	495	0	867	99	ESS	diphtheriae_01021	Rv2992c	63.45	487	175	2	1	487	1	484	0	600	98	ESS	DGM	A
diphtheriae_01041	gpsA	ESS	diphtheriae_01041	cgp_1492	72.205	331	92	0	1	331	2	332	2.22e-176	486	100	ESS	diphtheriae_01041	Rv2982c	59.271	329	132	1	3	331	8	334	1.5e-131	375	99	NE	DG	B
diphtheriae_01042	ddl	ESS	diphtheriae_01042	cgp_1493	68.347	357	113	0	9	365	2	358	0	509	98	ESS	diphtheriae_01042	Rv2981c	53.409	352	156	4	22	365	17	368	2.62e-128	368	94	ESS	DGM	A
diphtheriae_01044	thiL	ESS	diphtheriae_01044	cgp_1495	62.577	326	117	1	4	329	9	329	1.18e-140	397	99	NE	diphtheriae_01044	Rv2977c	41.667	336	173	9	2	329	3	323	3.24e-54	175	99	ESS	DM	C
diphtheriae_01050	coaD	ESS	diphtheriae_01050	cgp_1501	74.026	154	40	0	3	156	2	155	1.09e-89	253	97	ESS	diphtheriae_01050	Rv2965c	54.088	159	72	1	1	159	1	158	1.05e-61	184	100	NE	DG	B
diphtheriae_01054	unknown	ESS	diphtheriae_01054	cgp_1506	52.365	296	138	2	4	299	16	308	1.92e-106	310	95	NE															D	F
diphtheriae_01058	rpsA	ESS	diphtheriae_01058	cgp_1531	92.593	486	36	0	1	486	1	486	0	888	100	ESS	diphtheriae_01058	Rv1630	83.711	485	71	1	2	486	4	480	0	813	99	ESS	DGM	A
diphtheriae_01062	coaE	ESS	diphtheriae_01062	cgp_1538	49.49	196	99	0	27	222	4	199	9.39e-48	150	88	ESS	diphtheriae_01062	Rv1631	49.474	190	94	1	27	216	4	191	7.06e-48	159	85	NE	DG	B
diphtheriae_01070	infC	ESS	diphtheriae_01070	cgp_1563	87.586	145	18	0	1	145	45	189	4.71e-95	267	100	ESS	diphtheriae_01070	Rv1641	77.778	144	32	0	1	144	29	172	1.46e-84	241	99	ESS	DGM	A
diphtheriae_01071	rpmI	ESS	diphtheriae_01071	cgp_1564	84.375	64	10	0	1	64	1	64	5.78e-33	102	100	ESS	diphtheriae_01071	Rv1642	61.667	60	23	0	2	61	3	62	5.08e-19	69.7	94	Uncertain	DG	B
diphtheriae_01072	rplT	ESS	diphtheriae_01072	cgp_1565	94.488	127	7	0	1	127	1	127	1.17e-85	242	100	NE	diphtheriae_01072	Rv1643	76.613	124	29	0	1	124	1	124	2.92e-68	196	98	ESS	DM	C
diphtheriae_01075	pheS	ESS	diphtheriae_01075	cgp_1574	83.333	342	57	0	10	351	4	345	0	609	97	ESS	diphtheriae_01075	Rv1649	62.353	340	128	0	12	351	2	341	1.39e-162	453	97	ESS	DGM	A
diphtheriae_01076	pheT	ESS	diphtheriae_01076	cgp_1575	73.533	835	220	1	1	835	1	834	0	1221	99	ESS	diphtheriae_01076	Rv1650	49.586	845	401	8	1	835	1	830	0	749	99	ESS	DGM	A
diphtheriae_01086	tyrS	ESS	diphtheriae_01086	cgp_1594	73.861	417	109	0	1	417	1	417	0	630	99	ESS	diphtheriae_01086	Rv1689	62.44	418	153	3	3	417	5	421	0	535	99	ESS	DGM	A
diphtheriae_01095	ppnK	ESS	diphtheriae_01095	cgp_1601	71.854	302	85	0	7	308	9	310	1.12e-159	442	97	ESS	diphtheriae_01095	Rv1695	52.805	303	135	3	9	304	5	306	2.96e-103	300	95	ESS	DGM	A
diphtheriae_01111	cmk	ESS	diphtheriae_01111	cgp_1616	71.245	233	67	0	7	239	2	234	1.12e-116	330	97	NE	diphtheriae_01111	Rv1712	55	220	99	0	18	237	8	227	1.17e-72	218	91	NE	D	D
diphtheriae_01112	der	ESS	diphtheriae_01112	cgp_1617	76.415	530	124	1	17	546	4	532	0	838	97	ESS	diphtheriae_01112	Rv1713	60.135	444	177	0	104	547	18	461	0	538	82	ESS	DGM	A
diphtheriae_01119	secA_2	ESS	diphtheriae_01119	cgp_1629	71.597	764	216	1	1	764	1	763	0	1115	100	ESS	diphtheriae_01119	Rv1821	53.072	765	350	4	7	764	46	808	0	743	99	NE	DG	B
diphtheriae_01121	unknown	ESS	diphtheriae_01121	cgp_1631	59.608	255	99	2	1	255	1	251	9.64e-105	301	99	NE	diphtheriae_01121	Rv1828	39.516	248	135	3	20	256	4	247	5.2e-60	187	93	NE	D	D
diphtheriae_01129	gndA	ESS	diphtheriae_01129	cgp_1643	86.777	484	64	0	1	484	1	484	0	864	100	ESS	diphtheriae_01129	Rv1844c	69.038	478	142	3	7	482	10	483	0	678	98	NE	DG	B
diphtheriae_01143	rbpA	ESS	diphtheriae_01143	cgp_1671	87.069	116	15	0	1	116	1	116	4.05e-74	213	90	NE	diphtheriae_01143	Rv2050	70.27	111	33	0	1	111	1	111	1.93e-47	145	86	NE	D	D
diphtheriae_01179	uppP	ESS	diphtheriae_01179	cgp_1710	75.182	274	68	0	3	276	4	277	1.59e-153	425	94	ESS	diphtheriae_01179	Rv2136c	59.636	275	110	1	19	292	1	275	6.81e-113	324	94	NE	DG	B
diphtheriae_01199	hemH	ESS	diphtheriae_01199	cgp_1734	56.936	346	142	3	21	366	10	348	3.84e-141	400	92	ER	diphtheriae_01199	Rv1485	47.564	349	158	8	21	366	4	330	1.38e-98	291	92	ESS	DGM	A
diphtheriae_01201	acn	ER	diphtheriae_01201	cgp_1737	87.152	934	117	3	1	931	1	934	0	1667	99	ESS	diphtheriae_01201	Rv1475c	71.444	949	246	7	2	934	3	942	0	1352	99	ESS	DGM	A
diphtheriae_01209	sufU	ESS	diphtheriae_01209	cgp_1760	84.783	138	21	0	1	138	1	138	1.39e-88	249	93	ESS	diphtheriae_01209	Rv1465	64.384	146	52	0	1	146	3	148	6.49e-73	210	98	ESS	DGM	A
diphtheriae_01210	csd	ESS	diphtheriae_01210	cgp_1761	76.85	419	97	0	3	421	2	420	0	677	98	ESS	diphtheriae_01210	Rv1464	64.059	409	146	1	12	420	8	415	0	538	96	ESS	DGM	A
diphtheriae_01211	sufC	ESS	diphtheriae_01211	cgp_1762	84.462	251	39	0	1	251	1	251	5.92e-164	448	99	ESS	diphtheriae_01211	Rv1463	69.6	250	76	0	1	250	1	250	4.76e-135	376	99	ESS	DGM	A
diphtheriae_01212	sufD	ESS	diphtheriae_01212	cgp_1763	70.284	387	113	1	1	385	4	390	0	561	98	ESS	diphtheriae_01212	Rv1462	56.021	382	167	1	9	390	13	393	3.38e-157	443	98	ESS	DGM	A
diphtheriae_01213	sufB	ESS	diphtheriae_01213	cgp_1764	86.777	484	61	1	1	484	1	481	0	885	100	ESS	diphtheriae_01213	Rv1461	79.424	243	50	0	242	484	604	846	9.16e-132	397	97	ESS	DGM	A
diphtheriae_01220	tkt	ESS	diphtheriae_01220	cgp_1774	81.439	695	129	0	1	695	1	695	0	1149	99	NE	diphtheriae_01220	Rv1449c	65.167	689	231	3	1	683	1	686	0	905	98	ESS	DM	C
diphtheriae_01222	zwf2	ESS	diphtheriae_01222	cgp_1778	79.532	513	105	0	30	542	2	514	0	863	95	NE	diphtheriae_01222	Rv1447c	69.276	511	157	0	32	542	4	514	0	739	94	NE	D	D
diphtheriae_01225	secG	ESS	diphtheriae_01225	cgp_1786	82.895	76	13	0	1	76	1	76	5.24e-33	103	99	ESS	diphtheriae_01225	Rv1440	62.338	77	29	0	1	77	1	77	3.01e-25	86.3	100	NE	DG	B
diphtheriae_01227	pgk	ESS	diphtheriae_01227	cgp_1790	76.485	404	93	2	1	403	1	403	0	630	99	NE	diphtheriae_01227	Rv1437	63.119	404	148	1	1	404	1	403	0	513	99	NE	D	D
diphtheriae_01229	whiA	ESS	diphtheriae_01229	cgp_1792	63.804	326	118	0	3	328	2	327	1.01e-138	392	99	NE	diphtheriae_01229	Rv1423	61.728	324	124	0	4	327	1	324	2.24e-118	339	99	ESS	DM	C
diphtheriae_01233	unknown	ESS	diphtheriae_01233	cgp_1796	52.381	168	80	0	19	186	26	193	1.48e-64	194	90	NE	diphtheriae_01233	Rv1417	35.417	144	92	1	42	185	8	150	3.15e-29	103	77	NE	D	D
diphtheriae_01242	priA	ESS	diphtheriae_01242	cgp_1805	60.465	688	259	1	1	675	1	688	0	866	100	ESS	diphtheriae_01242	Rv1402	47.44	664	333	7	19	675	1	655	0	567	97	ESS	DGM	A
diphtheriae_01243	metK	ESS	diphtheriae_01243	cgp_1806	78.908	403	84	1	7	409	5	406	0	651	98	ESS	diphtheriae_01243	Rv1392	66.584	401	122	6	10	404	6	400	0	518	96	ESS	DGM	A
diphtheriae_01246	gmk	ESS	diphtheriae_01246	cgp_1810	76.19	189	45	0	1	189	1	189	9.68e-108	301	99	ESS	diphtheriae_01246	Rv1389	64.481	183	65	0	7	189	20	202	8.58e-80	231	96	ESS	DGM	A
diphtheriae_01247	unknown	ESS	diphtheriae_01247	cgp_1811	85.849	106	15	0	1	106	1	106	2.87e-48	144	99	ESS	diphtheriae_01247	Rv1388	73.786	103	27	0	1	103	86	188	2.25e-36	119	96	NE	DG	B
diphtheriae_01258	efp	ESS	diphtheriae_01258	cgp_1825	86.631	187	25	0	1	187	1	187	1.65e-121	338	100	NE	diphtheriae_01258	Rv2534c	71.505	186	53	0	1	186	1	186	2.58e-98	277	99	ESS	DM	C
diphtheriae_01260	aroQ	ESS	diphtheriae_01260	cgp_0503	57.353	136	56	2	2	137	4	137	1.83e-45	140	93	ESS	diphtheriae_01260	Rv2537c	63.043	138	49	2	3	140	6	141	1.32e-57	171	95	ESS	DGM	A
diphtheriae_01261	aroB	ESS	diphtheriae_01261	cgp_1827	66.573	356	116	1	3	355	9	364	4.24e-169	470	98	ESS	diphtheriae_01261	Rv2538c	51.852	351	166	2	3	352	9	357	1.35e-122	352	97	ESS	DGM	A
diphtheriae_01262	aroK	ESS	diphtheriae_01262	cgp_1828	57.923	183	73	1	1	179	6	188	7.34e-68	199	98	ESS	diphtheriae_01262	Rv2539c	47.879	165	85	1	16	179	3	167	6.73e-45	141	90	ESS	DGM	A
diphtheriae_01263	aroC	ESS	diphtheriae_01263	cgp_1829	77.114	402	92	0	1	402	1	402	0	603	99	ESS	diphtheriae_01263	Rv2540c	67.669	399	120	4	1	397	1	392	0	523	99	ESS	DGM	A
diphtheriae_01265	aroE	ESS	diphtheriae_01265	cgp_1835	54.182	275	117	3	11	285	5	270	1.25e-101	293	95	ESS	diphtheriae_01265	Rv2552c	43.911	271	137	4	14	281	7	265	7.25e-62	194	93	NE	DG	B
diphtheriae_01266	mltG	ESS	diphtheriae_01266	cgp_1836	65.969	382	129	1	2	382	8	389	0	504	99	NE	diphtheriae_01266	Rv2553c	44.509	346	188	3	40	382	73	417	3.92e-95	287	90	NE	D	D
diphtheriae_01267	unknown	ESS	diphtheriae_01267	cgp_1837	64.497	169	59	1	1	169	1	168	1.8e-75	218	99	ESS	diphtheriae_01267	Rv2554c	47.799	159	71	3	5	161	9	157	1.27e-35	117	92	ESS	DGM	A
diphtheriae_01268	alaS	ESS	diphtheriae_01268	cgp_1838	77.14	888	202	1	1	888	1	887	0	1402	100	ESS	diphtheriae_01268	Rv2555c	59.667	900	348	4	1	887	1	898	0	1050	99	ESS	DGM	A
diphtheriae_01271	aspS	ESS	diphtheriae_01271	cgp_1841	85.497	593	86	0	1	593	1	593	0	1059	99	ESS	diphtheriae_01271	Rv2572c	71.261	595	163	2	1	592	3	592	0	889	99	ESS	DGM	A
diphtheriae_01279	hisS	ESS	diphtheriae_01279	cgp_1855	76.19	420	100	0	4	423	9	428	0	645	99	ESS	diphtheriae_01279	Rv2580c	70.644	419	123	0	5	423	3	421	0	586	99	ESS	DGM	A
diphtheriae_01320	pgsA1	ESS	diphtheriae_01320	cgp_1878	69.124	217	66	1	1	216	1	217	2.41e-108	305	99	ESS	diphtheriae_01320	Rv2612c	47.143	210	107	2	2	208	4	212	1.6e-63	191	95	ESS	DGM	A
diphtheriae_01322	thrS	ESS	diphtheriae_01322	cgp_1880	83.109	669	113	0	15	683	14	682	0	1179	97	ESS	diphtheriae_01322	Rv2614c	66.47	677	221	3	10	684	15	687	0	934	98	ESS	DGM	A
diphtheriae_01323	efeN	ESS	diphtheriae_01323	cgp_1881	54.568	405	178	3	18	421	2	401	1.87e-159	452	96	NE															D	F
diphtheriae_01335	unknown	ESS	diphtheriae_01335	cgp_2079	71.861	231	64	1	4	234	3	232	3.5e-126	351	99	ESS	diphtheriae_01335	Rv2676c	58.874	231	93	2	4	234	3	231	9.91e-97	277	99	ESS	DGM	A
diphtheriae_01338	dxs	ESS	diphtheriae_01338	cgp_2083	69.716	634	188	2	1	630	1	634	0	923	99	ESS	diphtheriae_01338	Rv2682c	59.098	621	248	3	3	622	1	616	0	749	98	ESS	DGM	A
diphtheriae_01347	sigA	ESS	diphtheriae_01347	cgp_2092	96.084	332	13	0	195	526	163	494	0	664	63	ESS	diphtheriae_01347	Rv2703	84.958	359	40	3	168	526	184	528	0	609	68	ESS	DGM	A
diphtheriae_01355	galE	ESS	diphtheriae_01355	cgp_2104	75.841	327	79	0	1	327	1	327	0	525	99	NE															D	F
diphtheriae_01366	lexA	ESS	diphtheriae_01366	cgp_2114	74.459	231	56	2	9	237	24	253	3.67e-119	336	97	NE	diphtheriae_01366	Rv2720	57.143	224	79	3	17	237	27	236	1.46e-83	246	93	NE	D	D
diphtheriae_01383	dapF	ESS	diphtheriae_01383	cgp_2129	57.295	281	112	1	11	291	5	277	2.21e-104	300	95	ESS	diphtheriae_01383	Rv2726c	55.839	274	120	1	15	287	5	278	4.67e-93	272	92	ESS	DGM	A
diphtheriae_01399	pgsA2	ER	diphtheriae_01399	cgp_2154	63.354	161	59	0	1	161	37	197	4.54e-70	207	98	NE	diphtheriae_01399	Rv2746c	40.854	164	94	2	1	164	40	200	1.66e-37	123	99	ESS	DM	C
diphtheriae_01403	ftsK	ESS	diphtheriae_01403	cgp_2158	63.806	967	284	14	7	942	2	933	0	1116	96	NE	diphtheriae_01403	Rv2748c	76.687	489	113	1	443	930	391	879	0	753	64	ESS	DM	C
diphtheriae_01406	dapA_2	ESS	diphtheriae_01406	cgp_2161	70.764	301	88	0	1	301	1	301	2.96e-153	425	100	ESS	diphtheriae_01406	Rv2753c	57.439	289	123	0	13	301	11	299	1.12e-115	330	96	ESS	DGM	A
diphtheriae_01408	dapB	ESS	diphtheriae_01408	cgp_2163	73.984	246	64	0	1	246	1	246	4.37e-135	375	99	ESS	diphtheriae_01408	Rv2773c	63.821	246	87	1	3	248	1	244	5.72e-111	314	99	ESS	DGM	A
diphtheriae_01409	pnp	ESS	diphtheriae_01409	cgp_2166	81.649	752	136	1	6	755	2	753	0	1234	99	NE	diphtheriae_01409	Rv2783c	71.391	755	184	8	12	755	6	739	0	1049	99	ESS	DM	C
diphtheriae_01410	rpsO	ESS	diphtheriae_01410	cgp_2167	89.888	89	9	0	1	89	1	89	1.42e-56	166	100	NE	diphtheriae_01410	Rv2785c	75.281	89	22	0	1	89	1	89	3.58e-34	109	100	NE	D	D
diphtheriae_01412	ribF	ESS	diphtheriae_01412	cgp_2169	55.828	326	136	1	4	321	1	326	5.38e-133	376	98	ESS	diphtheriae_01412	Rv2786c	45.963	322	169	2	4	321	8	328	8.7e-91	269	98	ESS	DGM	A
diphtheriae_01419	infB	ESS	diphtheriae_01419	cgp_2176	89.748	634	65	0	319	952	369	1002	0	1148	67	ESS	diphtheriae_01419	Rv2839c	78.65	637	135	1	316	952	264	899	0	1011	67	ESS	DGM	A
diphtheriae_01422	nusA	ESS	diphtheriae_01422	cgp_2178	74.242	330	85	0	1	330	1	330	0	503	99	ESS	diphtheriae_01422	Rv2841c	60.121	331	128	1	1	331	1	327	2.38e-138	391	99	ESS	DGM	A
diphtheriae_01425	proS	ESS	diphtheriae_01425	cgp_2185	79.31	580	120	0	1	580	1	580	0	956	99	ESS	diphtheriae_01425	Rv2845c	64.676	586	200	4	1	584	1	581	0	737	99	ESS	DGM	A
diphtheriae_01439	map	ESS	diphtheriae_01439	cgp_2198	81.1	291	55	0	1	291	1	291	0	498	99	ESS	diphtheriae_01439	Rv2861c	70.213	282	83	1	4	285	3	283	3.97e-146	409	96	NE	DG	B
diphtheriae_01441	ispG	ESS	diphtheriae_01441	cgp_2206	86.65	397	43	3	1	391	1	393	0	659	100	ESS	diphtheriae_01441	Rv2868c	83.82	377	60	1	9	385	3	378	0	638	96	ESS	DGM	A
diphtheriae_01443	dxr	ESS	diphtheriae_01443	cgp_2208	74.479	384	98	0	3	386	6	389	0	550	99	ESS	diphtheriae_01443	Rv2870c	58.701	385	153	2	2	386	12	390	1.11e-146	417	99	ESS	DGM	A
diphtheriae_01447	cdsA	ESS	diphtheriae_01447	cgp_2216	68.966	290	90	0	2	291	4	293	6.1e-144	401	99	ESS	diphtheriae_01447	Rv2881c	51.546	291	126	5	9	289	20	305	2.04e-91	268	96	ESS	DGM	A
diphtheriae_01448	frr	ESS	diphtheriae_01448	cgp_2217	85.405	185	27	0	1	185	1	185	7.14e-117	323	100	ESS	diphtheriae_01448	Rv2882c	62.162	185	70	0	1	185	1	185	1.01e-86	248	100	ESS	DGM	A
diphtheriae_01449	pyrH	ESS	diphtheriae_01449	cgp_2218	87.243	243	31	0	1	243	1	243	6.93e-162	442	100	ESS	diphtheriae_01449	Rv2883c	78.205	234	51	0	10	243	28	261	1.95e-136	379	96	ESS	DGM	A
diphtheriae_01450	tsf	ESS	diphtheriae_01450	cgp_2221	83.942	274	44	0	1	274	1	274	1.01e-154	427	99	ESS	diphtheriae_01450	Rv2889c	63.869	274	95	2	1	274	1	270	2.57e-112	320	99	ESS	DGM	A
diphtheriae_01451	rpsB	ESS	diphtheriae_01451	cgp_2222	88.462	234	27	0	1	234	1	234	1.64e-162	446	88	ESS	diphtheriae_01451	Rv2890c	77.729	229	50	1	1	229	1	228	5.01e-139	387	86	ESS	DGM	A
diphtheriae_01459	lepB	ESS	diphtheriae_01459	cgp_2232	66.537	257	81	1	12	263	5	261	2.84e-129	361	95	ESS	diphtheriae_01459	Rv2903c	48.729	236	100	5	40	264	67	292	9.02e-75	224	85	ESS	DGM	A
diphtheriae_01460	rplS	ESS	diphtheriae_01460	cgp_2235	83.186	113	19	0	1	113	1	113	7.31e-70	199	100	ESS	diphtheriae_01460	Rv2904c	83.186	113	19	0	1	113	1	113	1.13e-66	193	100	NE	DG	B
diphtheriae_01463	trmD	ESS	diphtheriae_01463	cgp_2249	73.091	275	69	3	1	275	15	284	2.8e-144	402	94	ESS	diphtheriae_01463	Rv2906c	54.851	268	76	2	1	265	1	226	7.72e-98	284	91	NE	DG	B
diphtheriae_01464	rimM	ESS	diphtheriae_01464	cgp_2251	74.096	166	42	1	2	166	6	171	7.14e-86	244	99	ESS	diphtheriae_01464	Rv2907c	48.023	177	79	6	1	166	1	175	2.62e-35	118	100	NE	DG	B
diphtheriae_01465	rpsP	ER	diphtheriae_01465	cgp_2253	88.636	132	15	0	1	132	1	132	2.72e-85	244	84	NE	diphtheriae_01465	Rv2909c	77.686	121	27	0	1	121	1	121	3.15e-66	196	77	NE	D	D
diphtheriae_01466	ffh	ESS	diphtheriae_01466	cgp_2257	80.622	547	93	2	1	535	1	546	0	837	99	ER	diphtheriae_01466	Rv2916c	66.974	542	158	5	1	538	1	525	0	638	100	ESS	DGM	A
diphtheriae_01470	ftsY	ESS	diphtheriae_01470	cgp_2262	81.194	335	59	2	182	516	246	576	7.59e-171	489	77	ESS	diphtheriae_01470	Rv2921c	69.579	309	94	0	208	516	114	422	3.33e-129	377	60	ESS	DGM	A
diphtheriae_01478	unknown	ESS	diphtheriae_01478	cgp_2275	58.696	230	95	0	4	233	1	230	2.55e-94	274	96	NE	diphtheriae_01478	Rv2927c	47.899	238	113	1	4	230	1	238	2.56e-73	218	95	ESS	DM	C
diphtheriae_01494	unknown	ER	diphtheriae_01494	cgp_2294	47.317	205	108	0	5	209	4	208	6.68e-58	179	98	NE															D	F
diphtheriae_01507	unknown	ER	diphtheriae_01507	cgp_2308	47.727	132	62	3	90	220	89	214	8.57e-34	117	60	NE															D	F
diphtheriae_01518	dnaE1	ESS	diphtheriae_01518	cgp_2338	81.229	1188	221	2	17	1202	1	1188	0	1982	99	ESS	diphtheriae_01518	Rv1547	66.244	1182	393	5	21	1202	8	1183	0	1595	98	ESS	DGM	A
diphtheriae_01522	lspA	ER	diphtheriae_01522	cgp_2347	61.842	152	57	1	1	151	32	183	6.8e-64	191	100	NE	diphtheriae_01522	Rv1539	44.526	137	76	0	3	139	38	174	5.09e-33	112	91	NE	D	D
diphtheriae_01524	unknown	ER	diphtheriae_01524	cgp_2350	62.937	143	48	2	50	191	48	186	1.68e-55	172	69	NE															D	F
diphtheriae_01527	ileS	ESS	diphtheriae_01527	cgp_2359	81.861	1053	189	1	1	1051	1	1053	0	1791	99	ESS	diphtheriae_01527	Rv1536	63.76	1032	347	7	9	1030	6	1020	0	1340	97	ESS	DGM	A
diphtheriae_01528	unknown	ESS	diphtheriae_01528	cgp_2361	57.143	357	124	3	1	328	1	357	5.76e-119	342	98	ER	diphtheriae_01528	Rv2145c	37.651	332	121	7	1	332	1	246	2.64e-50	165	99	ESS	DGM	A
diphtheriae_01530	sepF	ESS	diphtheriae_01530	cgp_2363	52.258	155	58	6	1	145	1	149	2.28e-42	134	97	NE	diphtheriae_01530	Rv2147c	33.824	136	73	4	26	145	99	233	1.59e-14	65.5	81	ESS	DM	C
diphtheriae_01532	ftsZ	ESS	diphtheriae_01532	cgp_2366	75.853	381	75	3	1	367	1	378	0	509	89	ESS	diphtheriae_01532	Rv2150c	76.997	313	72	0	1	313	1	313	1.09e-152	432	76	ESS	DGM	A
diphtheriae_01534	murC	ESS	diphtheriae_01534	cgp_2368	69.474	475	143	2	4	476	12	486	0	665	99	ESS	diphtheriae_01534	Rv2152c	53.669	477	208	6	5	474	9	479	2.23e-147	425	99	ESS	DGM	A
diphtheriae_01535	murG	ESS	diphtheriae_01535	cgp_2369	60.278	360	136	4	2	355	3	361	6.48e-149	419	99	ESS	diphtheriae_01535	Rv2153c	47.238	362	164	8	6	345	38	394	2.12e-80	246	95	ESS	DGM	A
diphtheriae_01536	ftsW	ESS	diphtheriae_01536	cgp_2370	47.444	489	237	5	12	489	24	503	1.37e-148	431	95	ER	diphtheriae_01536	Rv2154c	41.728	405	217	6	4	405	33	421	1.42e-80	255	80	ER	DGM	A
diphtheriae_01537	murD_2	ESS	diphtheriae_01537	cgp_2371	55.773	459	197	3	17	474	7	460	1.21e-152	437	95	ESS	diphtheriae_01537	Rv2155c	40.456	482	245	8	24	474	11	481	6.42e-93	285	94	ESS	DGM	A
diphtheriae_01538	mraY	ESS	diphtheriae_01538	cgp_2372	69.399	366	112	0	1	366	1	366	0	505	100	ESS	diphtheriae_01538	Rv2156c	60.274	365	138	2	1	365	1	358	1.21e-149	421	99	ESS	DGM	A
diphtheriae_01539	murF	ESS	diphtheriae_01539	cgp_2373	53.8	500	213	7	1	493	1	489	1e-159	457	99	ESS	diphtheriae_01539	Rv2157c	49.315	511	229	7	1	493	1	499	3.63e-134	393	99	ESS	DGM	A
diphtheriae_01540	murE	ESS	diphtheriae_01540	cgp_2374	63.992	486	164	5	7	486	29	509	0	566	98	ESS	diphtheriae_01540	Rv2158c	50.526	475	211	8	11	476	62	521	1.36e-134	394	95	ESS	DGM	A
diphtheriae_01541	pbpB	ESS	diphtheriae_01541	cgp_2375	61.633	649	230	3	44	674	4	651	0	817	94	ESS	diphtheriae_01541	Rv2163c	51.125	622	276	4	52	673	85	678	0	588	92	ER	DGM	A
diphtheriae_01542	ftsL_2	ER	diphtheriae_01542	cgp_2376	45.238	168	90	1	46	213	6	171	4.01e-44	142	66	ER															DG	E
diphtheriae_01554	aroG	ESS	diphtheriae_01554	cgp_2391	88.312	462	54	0	1	462	1	462	0	866	100	NE	diphtheriae_01554	Rv2178c	67.316	462	151	0	1	462	1	462	0	670	100	ESS	DM	C
diphtheriae_01555	unknown	ER	diphtheriae_01555	cgp_2392	74.405	168	43	0	1	168	1	168	1.27e-96	273	99	NE	diphtheriae_01555	Rv2179c	58.491	159	65	1	1	158	1	159	1.17e-65	195	93	NE	D	D
diphtheriae_01556	plsC_1	ESS	diphtheriae_01556	cgp_2398	67.917	240	77	0	1	240	1	240	2.88e-128	357	99	ESS	diphtheriae_01556	Rv2182c	50	230	111	1	5	234	2	227	7.23e-76	225	95	ESS	DGM	A
diphtheriae_01557	glkA	ESS	diphtheriae_01557	cgp_2399	62.696	319	117	1	1	317	1	319	3.08e-150	419	100	ESS															DG	E
diphtheriae_01558	pimB	ESS	diphtheriae_01558	cgp_2400	56.63	362	154	1	1	362	18	376	3.51e-147	415	99	ESS	diphtheriae_01558	Rv2188c	48.907	366	179	6	2	362	16	378	5.4e-96	286	99	ESS	DGM	A
diphtheriae_01561	unknown	ESS																													D	I
diphtheriae_01563	qcrA	ESS	diphtheriae_01563	cgp_2404	76.225	408	95	1	1	406	1	408	0	668	100	ESS	diphtheriae_01563	Rv2195	51.399	393	169	5	14	404	54	426	2.32e-139	402	96	NE	DG	B
diphtheriae_01564	qcrC	ESS	diphtheriae_01564	cgp_2405	78.114	297	63	1	1	297	2	296	1.38e-176	484	100	ESS	diphtheriae_01564	Rv2194	61.364	264	93	1	34	297	26	280	3.09e-117	335	89	NE	DG	B
diphtheriae_01565	ctaE	ESS	diphtheriae_01565	cgp_2406	83.163	196	33	0	1	196	10	205	1.13e-122	339	100	ESS	diphtheriae_01565	Rv2193	61.026	195	74	1	2	196	11	203	2.04e-83	243	99	NE	DG	B
diphtheriae_01568	asnB	ESS	diphtheriae_01568	cgp_2410	83.75	640	104	0	1	640	1	640	0	1113	100	NE	diphtheriae_01568	Rv2201	62.117	652	235	4	1	640	1	652	0	828	100	ESS	DM	C
diphtheriae_01569	erpA	ESS	diphtheriae_01569	cgp_2411	84.211	114	18	0	1	114	1	114	5.49e-69	199	100	NE	diphtheriae_01569	Rv2204c	77.273	110	25	0	5	114	9	118	1.01e-56	169	96	NE	D	D
diphtheriae_01577	aceF	ESS	diphtheriae_01577	cgp_2421	73.009	678	151	4	1	649	1	675	0	865	99	ESS	diphtheriae_01577	Rv2215	56.633	196	70	2	1	181	1	196	1.55e-57	200	99	NE	DG	B
diphtheriae_01578	lipB	ESS	diphtheriae_01578	cgp_2422	67.6	250	80	1	1	249	1	250	5.69e-127	354	99	ESS	diphtheriae_01578	Rv2217	57.36	197	79	3	14	210	4	195	2.46e-77	228	79	ESS	DGM	A
diphtheriae_01579	lipA	ESS	diphtheriae_01579	cgp_2423	84.57	337	52	0	1	337	10	346	0	610	99	ESS	diphtheriae_01579	Rv2218	68.687	297	93	0	1	297	10	306	3.74e-156	435	87	ESS	DGM	A
diphtheriae_01580	unknown	ESS	diphtheriae_01580	cgp_2424	63.333	240	87	1	17	255	17	256	2.11e-106	303	93	ESS	diphtheriae_01580	Rv2219	42.411	224	120	4	31	251	32	249	1.29e-58	184	86	NE	DG	B
diphtheriae_01603	unknown	ESS																													D	I
diphtheriae_01628	dnaG	ESS	diphtheriae_01628	cgp_2489	75.04	629	156	1	4	632	5	632	0	987	99	ESS	diphtheriae_01628	Rv2343c	58.703	632	253	5	4	629	2	631	0	731	99	ESS	DGM	A
diphtheriae_01629	glmS	ESS	diphtheriae_01629	cgp_2492	80.8	625	118	2	1	625	1	623	0	1051	100	ESS	diphtheriae_01629	Rv3436c	59.843	635	234	7	1	625	1	624	0	753	100	ESS	DGM	A
diphtheriae_01637	glyQS	ESS	diphtheriae_01637	cgp_2499	76.356	461	109	0	1	461	1	461	0	753	100	ESS	diphtheriae_01637	Rv2357c	70.614	456	134	0	6	461	8	463	0	694	99	ESS	DGM	A
diphtheriae_01642	uppS_2	ESS	diphtheriae_01642	cgp_2508	85.169	236	35	0	30	265	7	242	8.39e-155	425	88	ESS	diphtheriae_01642	Rv2361c	60.606	264	104	0	2	265	32	295	1.37e-109	313	99	ESS	DGM	A
diphtheriae_01644	era	ESS	diphtheriae_01644	cgp_2510	79.344	305	63	0	1	305	1	305	0	505	100	NE	diphtheriae_01644	Rv2364c	59.259	297	120	1	10	305	4	300	2.89e-125	357	97	NE	D	D
diphtheriae_01697	rpsT	ESS	diphtheriae_01697	cgp_2573	80.46	87	17	0	1	87	1	87	8.01e-44	131	100	ESS	diphtheriae_01697	Rv2412	59.302	86	35	0	1	86	1	86	3.92e-28	94.4	99	Uncertain	DG	B
diphtheriae_01700	unknown	ESS	diphtheriae_01700	cgp_2576	64.465	318	105	2	8	323	18	329	5.01e-147	411	98	ESS	diphtheriae_01700	Rv2413c	42.453	318	172	5	8	322	1	310	1.6e-64	201	97	ESS	DGM	A
diphtheriae_01703	unknown	ESS	diphtheriae_01703	cgp_2579	62.452	261	97	1	1	260	1	261	2.79e-105	303	95	NE	diphtheriae_01703	Rv2417c	34.926	272	161	1	1	256	1	272	1.8e-31	115	94	NE	D	D
diphtheriae_01706	nadD	ESS	diphtheriae_01706	cgp_2584	72.642	212	58	0	2	213	3	214	6.26e-117	327	93	ESS	diphtheriae_01706	Rv2421c	66.146	192	60	2	13	200	1	191	8.18e-90	258	82	ESS	DGM	A
diphtheriae_01710	obg	ESS	diphtheriae_01710	cgp_2589	76.378	508	113	3	1	508	1	501	0	740	100	ESS	diphtheriae_01710	Rv2440c	63.278	482	169	3	1	482	1	474	0	550	95	ESS	DGM	A
diphtheriae_01711	rpmA	ESS	diphtheriae_01711	cgp_2594	93.182	88	6	0	1	88	1	88	1.66e-57	166	100	ESS	diphtheriae_01711	Rv2441c	78.824	85	18	0	1	85	1	85	5.66e-43	132	97	NE	DG	B
diphtheriae_01712	rplU	ESS	diphtheriae_01712	cgp_2595	87.129	101	13	0	1	101	1	101	1.1e-59	172	100	ESS	diphtheriae_01712	Rv2442c	71.717	99	28	0	2	100	5	103	2.96e-44	136	98	NE	DG	B
diphtheriae_01716	folC	ESS	diphtheriae_01716	cgp_2608	72.379	496	137	0	2	497	11	506	0	695	99	ESS	diphtheriae_01716	Rv2447c	59.322	472	176	3	37	497	20	486	0	520	93	ESS	DGM	A
diphtheriae_01717	valS	ESS	diphtheriae_01717	cgp_2609	81.758	899	153	3	3	901	15	902	0	1520	99	ESS	diphtheriae_01717	Rv2448c	66.038	901	274	9	8	902	2	876	0	1229	99	ESS	DGM	A
diphtheriae_01720	clpX	ESS	diphtheriae_01720	cgp_2620	78.19	431	88	4	1	430	1	426	0	673	100	ESS	diphtheriae_01720	Rv2457c	72.993	411	103	3	1	410	1	404	0	610	95	ESS	DGM	A
diphtheriae_01722	clpP2	ESS	diphtheriae_01722	cgp_2644	90.777	206	19	0	3	208	2	207	1.8e-132	365	99	ESS	diphtheriae_01722	Rv2460c	78.199	211	44	2	1	209	1	211	1.29e-113	318	100	ESS	DGM	A
diphtheriae_01723	clpP1	ESS	diphtheriae_01723	cgp_2645	86.935	199	24	2	1	199	1	197	1.41e-129	357	100	ESS	diphtheriae_01723	Rv2461c	70.619	194	57	0	1	194	1	194	3.82e-103	290	97	ESS	DGM	A
diphtheriae_01729	rpiB	ESS	diphtheriae_01729	cgp_2658	89.677	155	16	0	1	155	1	155	1.12e-104	290	99	ESS	diphtheriae_01729	Rv2465c	76.774	155	36	0	1	155	4	158	3.39e-87	247	99	ESS	DGM	A
diphtheriae_01737	ettA_2	ESS	diphtheriae_01737	cgp_2695	92.086	556	44	0	1	556	1	556	0	1035	100	ESS	diphtheriae_01737	Rv2477c	82.765	557	95	1	1	556	1	557	0	925	100	ESS	DGM	A
diphtheriae_01746	orn	ESS	diphtheriae_01746	cgp_2718	71.569	204	57	1	5	208	12	214	2.15e-109	309	97	NE	diphtheriae_01746	Rv2511	59.259	189	77	0	9	197	2	190	9.53e-77	224	90	ESS	DM	C
diphtheriae_01759	acpS	ESS	diphtheriae_01759	cgp_2738	56.818	132	51	2	1	126	1	132	1.47e-46	141	99	ESS	diphtheriae_01759	Rv2523c	42.857	126	71	1	1	126	3	127	5.15e-28	97.1	99	NE	DG	B
diphtheriae_01760	fabY	ESS	diphtheriae_01760	cgp_0957	46.873	3038	1436	51	26	2971	16	2967	0	2351	99	ESS	diphtheriae_01760	Rv2524c	50.616	3086	1365	46	5	2969	17	3064	0	2736	99	ESS	DGM	A
diphtheriae_01763	unknown	ER	diphtheriae_01763	cgp_2748	42.466	146	57	2	5	123	6	151	9.97e-38	122	97	NE	diphtheriae_01763	Rv1343c	47.126	87	38	2	19	104	11	90	8.07e-23	83.6	70	NE	D	D
diphtheriae_01768	murI	ESS	diphtheriae_01768	cgp_2762	73.485	264	68	1	3	264	21	284	1.73e-141	393	99	ESS	diphtheriae_01768	Rv1338	65.019	263	89	2	1	260	1	263	2.39e-123	347	98	ESS	DGM	A
diphtheriae_01780	nrdF2_1	ESS	diphtheriae_01780	cgp_2781	87.195	328	42	0	1	328	7	334	0	605	100	ESS	diphtheriae_01780	Rv3048c	79.618	314	64	0	15	328	11	324	0	520	96	ESS	DGM	A
diphtheriae_01782	nrdE1	ESS	diphtheriae_01782	cgp_2786	85.592	701	101	0	19	719	1	701	0	1261	97	ESS	diphtheriae_01782	Rv3051c	77.345	693	157	0	27	719	1	693	0	1137	96	ESS	DGM	A
diphtheriae_01784	nrdH	ESS	diphtheriae_01784	cgp_2789	76.623	77	18	0	1	77	1	77	6.87e-44	130	100	ESS	diphtheriae_01784	Rv3053c	71.233	73	21	0	1	73	1	73	2.37e-38	117	95	ESS	DGM	A
diphtheriae_01788	ykgO	ESS	diphtheriae_01788	cgp_2791	95	40	2	0	1	40	1	40	5.58e-23	75.5	100	ESS															DG	E
diphtheriae_01789	nadE	ESS	diphtheriae_01789	cgp_2792	69.485	272	81	1	7	276	5	276	1.25e-140	391	97	ESS															DG	E
diphtheriae_01797	unknown	ESS	diphtheriae_01797	cgp_2799	46.581	234	124	1	7	239	2	235	2.07e-60	185	95	ESS															DG	E
diphtheriae_01807	murA	ESS	diphtheriae_01807	cgp_2829	81.775	417	76	0	1	417	1	417	0	683	99	ESS	diphtheriae_01807	Rv1315	68.75	416	130	0	1	416	1	416	0	577	99	ESS	DGM	A
diphtheriae_01811	cysE	ESS	diphtheriae_01811	cgp_2834	82.447	188	33	0	1	188	1	188	1.41e-116	325	100	NE	diphtheriae_01811	Rv2335	59.756	164	66	0	4	167	1	164	1.14e-62	191	87	NE	D	D
diphtheriae_01812	unknown	ER	diphtheriae_01812	cgp_2835	53.409	88	41	0	3	90	6	93	8.86e-30	98.6	95	NE															D	F
diphtheriae_01853	ygfZ	ESS	diphtheriae_01853	cgp_2852	49.448	362	170	5	8	367	23	373	6.68e-110	323	98	NE	diphtheriae_01853	Rv0811c	40.845	355	185	6	34	366	14	365	1.29e-70	220	91	ESS	DM	C
diphtheriae_01854	unknown	ESS	diphtheriae_01854	cgp_2853	67.164	67	15	2	1	67	1	60	1.1e-25	84.3	99	ESS	diphtheriae_01854	Rv0810c	73.529	34	9	0	1	34	1	34	5.49e-14	55.1	50	ESS	DGM	A
diphtheriae_01866	purB	ESS	diphtheriae_01866	cgp_2876	84.134	479	76	0	1	479	1	479	0	833	100	NE	diphtheriae_01866	Rv0777	69.851	471	142	0	9	479	2	472	0	680	98	ESS	DM	C
diphtheriae_01886	otsB	ESS	diphtheriae_01886	cgp_2909	43.154	241	134	2	10	247	5	245	1.17e-64	199	94	NE	diphtheriae_01886	Rv3372	31.12	241	145	9	21	244	144	380	2.52e-13	65.9	89	ESS	DM	C
diphtheriae_01888	unknown	ESS	diphtheriae_01888	cgp_2923	76.038	313	74	1	1	313	1	312	1.87e-176	485	100	ESS	diphtheriae_01888	Rv3579c	57.468	308	126	3	1	307	1	304	3.01e-119	341	98	ESS	DGM	A
diphtheriae_01889	cysS	ESS	diphtheriae_01889	cgp_2924	78.139	462	99	1	1	462	1	460	0	763	99	ESS	diphtheriae_01889	Rv3580c	64.363	463	155	3	3	461	7	463	0	603	99	ESS	DGM	A
diphtheriae_01890	ispF	ESS	diphtheriae_01890	cgp_2944	83.125	160	26	1	1	160	1	159	3.29e-98	274	100	ESS	diphtheriae_01890	Rv3581c	58.553	152	63	0	7	158	4	155	2.13e-61	182	95	ESS	DGM	A
diphtheriae_01891	ispD	ESS	diphtheriae_01891	cgp_2945	62.249	249	85	4	5	244	8	256	5.92e-101	288	98	ESS	diphtheriae_01891	Rv3582c	45.064	233	111	5	4	230	7	228	4.15e-48	154	93	ESS	DGM	A
diphtheriae_01892	carD	ESS	diphtheriae_01892	cgp_2946	79.429	175	36	0	1	175	1	175	1.35e-98	278	91	ESS	diphtheriae_01892	Rv3583c	71.698	159	45	0	1	159	1	159	2.74e-77	226	82	NE	DG	B
diphtheriae_01898	cynT	ESS	diphtheriae_01898	cgp_2954	56.923	195	84	0	10	204	7	201	1.57e-75	221	93	ESS	diphtheriae_01898	Rv3588c	46.316	190	102	0	10	199	3	192	1.28e-57	178	91	NE	DG	B
diphtheriae_01902	clpC1	ESS	diphtheriae_01902	cgp_2963	87.188	882	105	3	1	874	1	882	0	1518	99	ESS	diphtheriae_01902	Rv3596c	81.495	843	139	3	1	843	1	826	0	1340	96	ESS	DGM	A
diphtheriae_01909	lysS1	ESS	diphtheriae_01909	cgp_2974	82.466	519	91	0	2	520	7	525	0	885	99	ESS	diphtheriae_01909	Rv3598c	60.381	525	180	4	1	519	1	503	0	618	99	ESS	DGM	A
diphtheriae_01918	unknown	ESS																													D	I
diphtheriae_01922	gltP	ESS	diphtheriae_01922	cgp_2810	68.925	428	122	4	6	425	20	444	6.73e-176	496	98	NE															D	F
diphtheriae_01927	folK	ESS	diphtheriae_01927	cgp_2979	67.105	152	49	1	1	152	1	151	1.77e-72	209	96	ESS	diphtheriae_01927	Rv3606c	48.936	141	67	2	2	137	3	143	6.45e-40	130	86	NE	DG	B
diphtheriae_01928	folB	ESS	diphtheriae_01928	cgp_2981	66.942	121	40	0	7	127	1	121	3.48e-58	171	95	ESS	diphtheriae_01928	Rv3607c	59.13	115	46	1	7	121	1	114	9.07e-41	129	91	NE	DG	B
diphtheriae_01929	folP1	ESS	diphtheriae_01929	cgp_2982	71.942	278	78	0	1	278	1	278	1.04e-132	371	100	ESS	diphtheriae_01929	Rv3608c	53.903	269	122	2	9	276	3	270	3.1e-84	249	96	ER	DGM	A
diphtheriae_01931	folE	ESS	diphtheriae_01931	cgp_2983	83.422	187	31	0	4	190	14	200	5.51e-117	325	98	ESS	diphtheriae_01931	Rv3609c	76.087	184	44	0	5	188	16	199	2e-105	296	97	ESS	DGM	A
diphtheriae_01934	tilS	ESS	diphtheriae_01934	cgp_2986	46.959	296	141	5	1	280	18	313	9.59e-70	214	100	NE	diphtheriae_01934	Rv3625c	41.581	291	138	8	16	277	29	316	4.83e-45	149	94	ESS	DM	C
diphtheriae_01936	ppa	ESS	diphtheriae_01936	cgp_2988	84.81	158	24	0	1	158	1	158	3.19e-101	282	100	ESS	diphtheriae_01936	Rv3628	69.182	159	48	1	1	158	1	159	4.82e-80	229	100	ESS	DGM	A
diphtheriae_01948	groL1	ESS	diphtheriae_01948	cgp_0693	52.381	420	194	2	110	528	1	415	4.7e-136	396	77	ESS	diphtheriae_01948	Rv0440	82.463	536	88	2	1	536	1	530	0	843	98	ESS	DGM	A
diphtheriae_01973	fprA	ESS	diphtheriae_01973	cgp_3119	69.556	450	135	2	1	448	1	450	0	653	99	NE	diphtheriae_01973	Rv3106	36.819	459	265	9	4	446	3	452	1.85e-90	279	98	NE	D	D
diphtheriae_01987	unknown	ESS															diphtheriae_01987	Rv1044	31.325	166	90	4	2	162	20	166	1.13e-12	63.5	44	ESS	DM	G
diphtheriae_02035	fba	ESS	diphtheriae_02035	cgp_3068	90.407	344	33	0	1	344	1	344	0	626	100	NE	diphtheriae_02035	Rv0363c	73.469	343	91	0	1	343	1	343	0	511	99	ESS	DM	C
diphtheriae_02059	grpE	ESS	diphtheriae_02059	cgp_3099	63.636	143	52	0	74	216	75	217	3.22e-55	172	65	NE	diphtheriae_02059	Rv0351	50	144	68	2	69	208	40	183	8.26e-42	137	64	ESS	DM	C
diphtheriae_02060	dnaK	ESS	diphtheriae_02060	cgp_3100	89.379	612	61	1	1	608	1	612	0	1093	99	NE	diphtheriae_02060	Rv0350	81.544	596	105	1	1	591	1	596	0	987	97	ESS	DM	C
diphtheriae_02067	cysP	ESS	diphtheriae_02067	cgp_0545	31.579	190	122	3	328	515	146	329	1.02e-21	94	65	NE	diphtheriae_02067	Rv2281	61.004	518	200	1	12	527	35	552	0	638	98	NE	D	D
diphtheriae_02083	lutA_2	ESS															diphtheriae_02083	Rv0338c	43.935	742	357	11	4	699	3	731	0	592	82	ESS	DM	G
diphtheriae_02123	pckG	ESS	diphtheriae_02123	cgp_3169	76.547	614	138	4	1	612	1	610	0	990	100	NE	diphtheriae_02123	Rv0211	66.393	610	199	4	1	608	1	606	0	818	99	NE	D	D
diphtheriae_02140	unknown	ESS	diphtheriae_02140	cgp_3181	30.114	176	108	4	1	171	1	166	5.37e-16	68.2	100	NE															D	F
diphtheriae_02141	fbpB	ESS	diphtheriae_02141	cgp_3182	57.967	659	253	7	1	637	1	657	0	763	99	NE	diphtheriae_02141	Rv3804c	37.895	285	158	7	90	367	54	326	4.12e-42	152	44	NE	D	D
diphtheriae_02145	unknown	ESS	diphtheriae_02145	cgp_3189	75.078	321	79	1	3	323	11	330	5.63e-173	477	99	ESS	diphtheriae_02145	Rv3806c	59.272	302	115	3	20	319	4	299	2.57e-117	335	92	ESS	DGM	A
diphtheriae_02147	glfT2	ESS	diphtheriae_02147	cgp_3191	74.769	650	161	3	4	651	7	655	0	1013	98	ESS	diphtheriae_02147	Rv3808c	54.141	652	255	7	4	645	5	622	0	683	98	ESS	DGM	A
diphtheriae_02152	glf	ESS	diphtheriae_02152	cgp_3196	86.352	381	52	0	3	383	6	386	0	697	98	ESS	diphtheriae_02152	Rv3809c	76.823	384	87	1	4	387	8	389	0	629	99	ESS	DGM	A
diphtheriae_02175	plsC_2	ER	diphtheriae_02175	cgp_3200	42.146	261	148	3	13	271	32	291	6.52e-59	196	42	ESS															DG	E
diphtheriae_02177	serS	ESS	diphtheriae_02177	cgp_3201	83.294	419	70	0	1	419	1	419	0	724	100	ESS	diphtheriae_02177	Rv3834c	69.617	418	125	2	1	417	1	417	0	547	99	ESS	DGM	A
diphtheriae_02227	dnaB	ESS	diphtheriae_02227	cgp_3304	73.084	509	116	6	5	502	9	507	0	745	98	ESS	diphtheriae_02227	Rv0058	68.421	57	18	0	446	502	816	872	8.08e-20	87.4	86	ESS	DGM	A
diphtheriae_02229	ssb	ESS	diphtheriae_02229	cgp_3307	63.556	225	50	3	1	193	1	225	2.73e-76	223	100	ESS	diphtheriae_02229	Rv0054	58.947	190	50	2	4	193	3	164	2.08e-72	211	98	ESS	DGM	A
diphtheriae_02230	rpsF	ESS	diphtheriae_02230	cgp_3308	84.211	95	15	0	1	95	1	95	5.91e-57	165	100	ESS	diphtheriae_02230	Rv0053	68.421	95	30	0	1	95	1	95	6.44e-45	135	100	ESS	DGM	A
diphtheriae_02261	leuS	ESS	diphtheriae_02261	cgp_3346	80.394	964	171	7	1	958	1	952	0	1599	100	ESS	diphtheriae_02261	Rv0041	65.104	960	305	9	15	957	23	969	0	1230	98	ESS	DGM	A
diphtheriae_02285	unknown	ESS	diphtheriae_02285	cgp_3325	75.506	494	121	0	4	497	2	495	0	780	99	NE															D	F
diphtheriae_02305	cca	ESS	diphtheriae_02305	cgp_3415	74.49	490	123	1	3	492	1	488	0	757	99	ESS	diphtheriae_02305	Rv3907c	65.042	472	165	0	21	492	3	474	0	634	95	ESS	DGM	A
diphtheriae_02307	unknown	ESS	diphtheriae_02307	cgp_3418	41.553	876	439	18	2	866	11	824	0	598	96	ESS															DG	E
diphtheriae_02308	mviN	ER	diphtheriae_02308	cgp_3419	56.846	1059	391	11	11	1048	16	1029	0	1035	94	ER	diphtheriae_02308	Rv3910	48.842	518	262	2	96	611	17	533	1.2e-136	438	63	ER	DGM	A
diphtheriae_02310	trxB	ESS	diphtheriae_02310	cgp_3422	75.649	308	74	1	6	312	9	316	6.27e-175	481	98	ESS	diphtheriae_02310	Rv3913	65.677	303	103	1	9	310	14	316	5.81e-144	404	96	ESS	DGM	A
diphtheriae_02312	cwlM	ESS	diphtheriae_02312	cgp_3424	68.286	391	122	2	1	389	1	391	0	570	99	ESS	diphtheriae_02312	Rv3915	53.608	388	176	1	5	392	12	395	3.65e-146	416	99	ESS	DGM	A
diphtheriae_02316	yidC_2	ESS	diphtheriae_02316	cgp_3429	67.823	317	102	0	1	317	1	317	2.62e-147	411	100	ESS	diphtheriae_02316	Rv3921c	44.089	313	161	3	2	314	10	308	8.98e-92	273	99	ER	DGM	A
diphtheriae_02318	rnpA	ESS	diphtheriae_02318	cgp_3431	49.231	130	55	2	1	119	1	130	2.66e-39	122	100	ESS	diphtheriae_02318	Rv3923c	35.088	114	67	1	1	114	10	116	1.71e-20	77.4	96	NE	DG	B
diphtheriae_02319	rpmH	ESS	diphtheriae_02319	cgp_3432	89.362	47	5	0	1	47	1	47	3.69e-24	79	100	ESS	diphtheriae_02319	Rv3924c	78.723	47	10	0	1	47	1	47	8.96e-22	75.5	100	Uncertain	DG	B
diphtheriae_02320	unknown	ESS																													D	I
