# Supplementary material for: A multiomic approach to defining the essential genome of the globally important pathogen Corynebacterium diphtheriae
Source: PLoS Genet. 2023 Apr 26;19(4):e1010737. doi: 10.1371/journal.pgen.1010737 (PMC10166564; doi:10.1371/journal.pgen.1010737)
Supplement: S6 Table — (XLSX) [file pgen.1010737.s006.xlsx]

## Sheet: ProteoTreeMap_protein_functions
Supplentary table 6. ProteoTreeMap. Levels 1 to 5 shows the classification of the proteins from Corynebacterium diphtheriae to the respectice pathways and the used color code. Essential proteins are colored in green.
Level 1	Level 2	Level 3	Level 4	Level 5	Level 6	Level 7	Essential
Cellular processes and signaling	Defense mechanisms	Transporters	Putative transport system, ATP-binding protein	diphtheriae_00017	DIP0015	rgb(22, 23, 23)	FALSE
Cellular processes and signaling	Defense mechanisms	Transporters	Putative ABC transport protein, ATP-binding protein	diphtheriae_00027	DIP0023	rgb(24, 25, 24)	FALSE
Cellular processes and signaling	Post-translational modification, protein turnover, and chaperones	Cationic antimicrobial peptide (CAMP) resistance	Probable peptidyl-prolyl cis-trans isomerase A	diphtheriae_00029	DIP0025	rgb(25, 26, 26)	FALSE
Cellular processes and signaling	Defense mechanisms	Prokaryotic defense system	CRISPR-associated endonuclease Csn1	diphtheriae_00041	DIP0036	rgb(27, 28, 27)	FALSE
Cellular processes and signaling	Defense mechanisms	DNA repair and recombination proteins	CRISP-associated protein Cas1	diphtheriae_00042	DIP0037	rgb(28, 29, 29)	FALSE
Cellular processes and signaling	Defense mechanisms	Prokaryotic defense system	CRISPR-associated protein Cas2	diphtheriae_00043	DIP0038	rgb(30, 31, 30)	FALSE
Cellular processes and signaling	Cell wall/membrane/envelope biogenesis	Peptidoglycan biosynthesis	Putative secreted penicillin-binding protein	diphtheriae_00049	DIP0055	rgb(58, 178, 32)	TRUE
Cellular processes and signaling	Cell cycle control, cell division, chromosome partitioning	Cell cycle control, cell division, chromosome partitioning	Probable cell division protein	diphtheriae_00050	DIP0056	rgb(62, 183, 30)	TRUE
Cellular processes and signaling	Signal transduction mechanisms	Protein phosphatases and associated proteins	Putative phosphoprotein phosphatase	diphtheriae_00051; diphtheriae_00052	DIP0057	rgb(67, 188, 28)	TRUE
Cellular processes and signaling	Signal transduction mechanisms	Putative secreted protein	Putative secreted protein	diphtheriae_00053	DIP0058	rgb(23, 185, 10)	TRUE
Cellular processes and signaling	Signal transduction mechanisms	Conserved hypothetical protein	Conserved hypothetical protein	diphtheriae_00054	DIP0059	rgb(25, 180, 12)	TRUE
Cellular processes and signaling	Signal transduction mechanisms	Putative two-component system sensor protein	Putative two-component system sensor protein	#N/A	DIP0063	rgb(39, 40, 39)	FALSE
Cellular processes and signaling	Signal transduction mechanisms	Putative two-component system response regulator	Putative two-component system response regulator	#N/A	DIP0064	rgb(40, 41, 41)	FALSE
Cellular processes and signaling	Transporters	ABC transporters	Putative membrane protein	diphtheriae_00061	DIP0089	rgb(42, 43, 42)	FALSE
Cellular processes and signaling	Transporters	ABC transporters	ABC transport system ATP-binding protein	diphtheriae_00062	DIP0090	rgb(44, 44, 44)	FALSE
Cellular processes and signaling	Signal transduction mechanisms	Putative two-component system response regulator	Putative two-component system response regulator	diphtheriae_00063	DIP0091	rgb(45, 46, 45)	FALSE
Cellular processes and signaling	Signal transduction mechanisms	Putative two component system sensor kinase	Putative two component system sensor kinase	diphtheriae_00064	DIP0092	rgb(47, 47, 47)	FALSE
Cellular processes and signaling	Transporters	ABC transporters	Choline transport system permease protein	diphtheriae_00066	DIP0095	rgb(48, 49, 48)	FALSE
Cellular processes and signaling	Transporters	ABC transporters	Choline transport system permease protein	diphtheriae_00067	DIP0096	rgb(50, 50, 50)	FALSE
Cellular processes and signaling	Transporters	ABC transporters	Choline transport system ATP-binding protein	diphtheriae_00068	DIP0097	rgb(51, 52, 51)	FALSE
Cellular processes and signaling	Post-translational modification, protein turnover, and chaperones	Peptidases and inhibitors	Putative endopeptidase	diphtheriae_00120	DIP0154	rgb(53, 53, 53)	FALSE
Cellular processes and signaling	Post-translational modification, protein turnover, and chaperones	Peptidases and inhibitors	Putative membrane protein	diphtheriae_00122	DIP0156	rgb(54, 55, 54)	FALSE
Cellular processes and signaling	Transporters	ABC transporters	Putative secreted protein	diphtheriae_00123	DIP0157	rgb(56, 56, 56)	FALSE
Cellular processes and signaling	Transporters	ABC transporters	Putative secreted protein	diphtheriae_00134	DIP0169	rgb(57, 58, 57)	FALSE
Cellular processes and signaling	Transporters	ABC transporters	Putative membrane protein	diphtheriae_00135	DIP0170	rgb(59, 59, 59)	FALSE
Cellular processes and signaling	Transporters	ABC transporters	Putative membrane protein	diphtheriae_00136	DIP0171	rgb(60, 61, 60)	FALSE
Cellular processes and signaling	Transporters	ABC transporters	Putative membrane protein	diphtheriae_00137	DIP0172	rgb(62, 62, 62)	FALSE
Cellular processes and signaling	Transporters	ABC transporters	Putative membrane protein	diphtheriae_00138	DIP0173	rgb(64, 64, 63)	FALSE
Cellular processes and signaling	Cell wall/membrane/envelope biogenesis	Transporters	Putative ABC transport system, ATP-binding protein	diphtheriae_00139	DIP0174	rgb(14, 112, 6)	TRUE
Cellular processes and signaling	Cell wall/membrane/envelope biogenesis	Transporters	Putative ABC transport system, permease protein	diphtheriae_00140	DIP0175	rgb(15, 114, 7)	TRUE
Cellular processes and signaling	Post-translational modification, protein turnover, and chaperones	Conserved hypothetical protein	Conserved hypothetical protein	diphtheriae_00141	DIP0176	rgb(68, 68, 68)	FALSE
Cellular processes and signaling	Cell wall/membrane/envelope biogenesis	Putative phage protein	Putative phage protein	#N/A	DIP0218	rgb(70, 70, 69)	FALSE
Cellular processes and signaling	Cell wall/membrane/envelope biogenesis	Putative fimbrial associated sortase-like protein	Putative fimbrial associated sortase-like protein	diphtheriae_00155	DIP0233	rgb(71, 71, 71)	FALSE
Cellular processes and signaling	Cell wall/membrane/envelope biogenesis	Peptidases and inhibitors	Putative fimbrial associated sortase-like protein	diphtheriae_00158	DIP0236	rgb(73, 73, 72)	FALSE
Cellular processes and signaling	Cell wall/membrane/envelope biogenesis	Peptidoglycan biosynthesis	Lipid II isoglutaminyl synthase (glutamine-hydrolysing)	diphtheriae_00183	DIP0263	rgb(22, 126, 14)	TRUE
Cellular processes and signaling	Transporters	ABC transporters	Putative ABC transport system ATP-binding protein	diphtheriae_00207	DIP0282	rgb(76, 76, 75)	FALSE
Cellular processes and signaling	Transporters	ABC transporters	Putative transport system permease	diphtheriae_00208	DIP0283	rgb(77, 77, 77)	FALSE
Cellular processes and signaling	Transporters	ABC transporters	Putative ABC-transport system iron-binding secreted protein	diphtheriae_00209	DIP0284	rgb(79, 79, 78)	FALSE
Cellular processes and signaling	Signal transduction mechanisms	Two-component sensor protein	Two-component sensor protein	diphtheriae_00212	DIP0287	rgb(80, 80, 80)	FALSE
Cellular processes and signaling	Cell wall/membrane/envelope biogenesis	Putative penicillin-binding secreted protein	Putative penicillin-binding secreted protein	diphtheriae_00224	DIP0298	rgb(82, 82, 81)	FALSE
Cellular processes and signaling	Signal transduction mechanisms	Two-component system	Putative transcription regulator	diphtheriae_00229	DIP0303	rgb(10, 10, 10)	FALSE
Cellular processes and signaling	Post-translational modification, protein turnover, and chaperones	Putative serine protease (mycosin)	Putative serine protease	diphtheriae_00234	DIP0307	rgb(12, 12, 12)	FALSE
Cellular processes and signaling	Cell wall/membrane/envelope biogenesis	Secretion system	Pilus assembly protein CpaF	diphtheriae_00240	DIP0313	rgb(14, 14, 13)	FALSE
Cellular processes and signaling	Intracellular trafficking, secretion, and vesicular transport	Secretion system	Putative membrane protein	diphtheriae_00241	DIP0314	rgb(15, 15, 15)	FALSE
Cellular processes and signaling	Cellular community - prokaryotes	Quorum sensing	Putative secreted protein	diphtheriae_00251	DIP0324	rgb(17, 17, 17)	FALSE
Cellular processes and signaling	Signal transduction mechanisms	Purine metabolism	Putative adenylate cyclase	diphtheriae_00260	DIP0332	rgb(39, 154, 30)	FALSE
Cellular processes and signaling	Cell wall/membrane/envelope biogenesis	Polyketide sugar unit biosynthesis	Glucose-1-phosphate thymidylyltransferase	diphtheriae_00282	DIP0360	rgb(42, 158, 32)	TRUE
Cellular processes and signaling	Cell wall/membrane/envelope biogenesis	Polyketide sugar unit biosynthesis	Putative bifunctional protein	diphtheriae_00283	DIP0361	rgb(43, 160, 33)	TRUE
Cellular processes and signaling	Cell wall/membrane/envelope biogenesis	Polyketide sugar unit biosynthesis	Putative dTDP--4,6-dehydratase	diphtheriae_00284	DIP0362	rgb(44, 163, 35)	TRUE
Cellular processes and signaling	Cell wall/membrane/envelope biogenesis	Cell wall/membrane/envelope biogenesis	Surface layer protein A	diphtheriae_00287	DIP0365	rgb(26, 26, 25)	FALSE
Cellular processes and signaling	Post-translational modification, protein turnover, and chaperones	Putative oxidoreductase	Putative oxidoreductase	diphtheriae_00300	DIP0379	rgb(28, 28, 27)	FALSE
Cellular processes and signaling	Cell wall/membrane/envelope biogenesis	Amino sugar and nucleotide sugar metabolism	Putative peptidoglycan synthesis related protein	diphtheriae_00305	DIP0384	rgb(47, 167, 37)	TRUE
Cellular processes and signaling	Cell wall/membrane/envelope biogenesis	Putative glycosyl transferase	Putative glycosyl transferase	diphtheriae_00308	DIP0388	rgb(31, 31, 30)	FALSE
Cellular processes and signaling	Signal transduction mechanisms	Two-component system	Putative two component system sensor kinase	diphtheriae_00310	DIP0390	rgb(33, 33, 32)	FALSE
Cellular processes and signaling	Signal transduction mechanisms	Two-component system	Putative two component system response regulator	diphtheriae_00311	DIP0391	rgb(49, 170, 39)	TRUE
Cellular processes and signaling	Post-translational modification, protein turnover, and chaperones	Putative secreted protein	Putative secreted protein	diphtheriae_00318	DIP0397	rgb(37, 37, 35)	FALSE
Cellular processes and signaling	Post-translational modification, protein turnover, and chaperones	Transporters	Putative cytochrome C biogenesis protein	diphtheriae_01310; diphtheriae_00333	DIP0412	rgb(38, 38, 37)	FALSE
Cellular processes and signaling	Post-translational modification, protein turnover, and chaperones	Protein processing	Putative membrane protein	diphtheriae_00334	DIP0413	rgb(40, 40, 39)	FALSE
Cellular processes and signaling	Post-translational modification, protein turnover, and chaperones	Putative cytochrome C related protein	Putative cytochrome C related protein	diphtheriae_00335	DIP0414	rgb(42, 42, 40)	FALSE
Cellular processes and signaling	Defense mechanisms	Conserved hypothetical protein	Conserved hypothetical protein	diphtheriae_00339	DIP0419	rgb(61, 190, 50)	FALSE
Cellular processes and signaling	Cell wall/membrane/envelope biogenesis	Ubiquinone and other terpenoid-quinone biosynthesis	Putative O-succinylbenzoate-CoA synthase	diphtheriae_00342	DIP0422	rgb(67, 200, 56)	TRUE
Cellular processes and signaling	Cell wall/membrane/envelope biogenesis	Glycosyltransferases	Putative glycosyl transferase	diphtheriae_00345	DIP0425	rgb(47, 47, 46)	FALSE
Cellular processes and signaling	Intracellular trafficking, secretion, and vesicular transport	Protein export	Putative translocase protein	diphtheriae_00354	DIP0430	rgb(82, 214, 72)	TRUE
Cellular processes and signaling	Defense mechanisms	Transporters	Putative ABC transport system ATP-binding protein	diphtheriae_00370	DIP0448	rgb(51, 51, 49)	FALSE
Cellular processes and signaling	Transporters	Transporters	Putative ABC transport system integral membrane protein	diphtheriae_00371	DIP0449	rgb(52, 52, 51)	FALSE
Cellular processes and signaling	Signal transduction mechanisms	Signal transduction mechanisms	Histidine kinase	diphtheriae_00379	DIP0458	rgb(54, 54, 52)	FALSE
Cellular processes and signaling	Defense mechanisms	Transporters	Putative ABC transport system ATP-binding protein	diphtheriae_00381	DIP0460	rgb(56, 56, 54)	FALSE
Cellular processes and signaling	Transporters	Transporters	Putative ABc transport system integral membrane protein	diphtheriae_00382	DIP0461	rgb(58, 58, 56)	FALSE
Cellular processes and signaling	Post-translational modification, protein turnover, and chaperones	Conserved hypothetical protein	Conserved hypothetical protein	diphtheriae_00385	DIP0464	rgb(60, 60, 57)	FALSE
Cellular processes and signaling	Cell wall/membrane/envelope biogenesis	Structural proteins	Putative secreted protein	diphtheriae_00404	DIP0483	rgb(61, 61, 59)	FALSE
Cellular processes and signaling	Defense mechanisms	Transporters	Putative ABC transport system ATP-binding protein	diphtheriae_00405	DIP0484	rgb(63, 63, 61)	FALSE
Cellular processes and signaling	Defense mechanisms	Transporters	Putative ABC transport system integral membrane protein	diphtheriae_00406	DIP0485	rgb(65, 65, 62)	FALSE
Cellular processes and signaling	Transporters	ABC transporters	Putative molybdenum ABC transport system	diphtheriae_00416	DIP0495	rgb(67, 67, 64)	FALSE
Cellular processes and signaling	Transporters	ABC transporters	Putative molybdate binding protein	diphtheriae_00429	DIP0496	rgb(68, 68, 66)	FALSE
Cellular processes and signaling	Transporters	ABC transporters	Putative sugar-binding secreted protein	diphtheriae_00465	DIP0534	rgb(70, 70, 68)	FALSE
Cellular processes and signaling	Post-translational modification, protein turnover, and chaperones	ABC transporters	Putative sugar ABC transport system membrane protein	diphtheriae_00466	DIP0535	rgb(72, 72, 69)	FALSE
Cellular processes and signaling	Transporters	ABC transporters	Putative sugar ABC transport system membrane protein	diphtheriae_00467	DIP0536	rgb(74, 74, 71)	FALSE
Cellular processes and signaling	Transporters	ABC transporters	Putative sugar ABC transport syste ATP-binding protein	diphtheriae_00470	DIP0539	rgb(75, 75, 73)	FALSE
Cellular processes and signaling	Intracellular trafficking, secretion, and vesicular transport	Protein export	Preprotein translocase SecY subunit	diphtheriae_00471	DIP0540	rgb(24, 158, 32)	TRUE
Cellular processes and signaling	Cell cycle control, cell division, chromosome partitioning	Chromosome and associated proteins	Putative FtsK/SpoIIIE family ATP-binding protein	diphtheriae_00489	DIP0556	rgb(79, 79, 76)	FALSE
Cellular processes and signaling	Cell wall/membrane/envelope biogenesis	D-Alanine metabolism	Putative alanine racemase	diphtheriae_00500	DIP0568	rgb(97, 178, 91)	TRUE
Cellular processes and signaling	Post-translational modification, protein turnover, and chaperones	Conserved hypothetical protein	Conserved hypothetical protein	diphtheriae_00504	DIP0572	rgb(12, 12, 12)	FALSE
Cellular processes and signaling	Post-translational modification, protein turnover, and chaperones	Transfer RNA biogenesis	Putative endopeptidase	diphtheriae_00506	DIP0574	rgb(14, 14, 14)	FALSE
Cellular processes and signaling	Post-translational modification, protein turnover, and chaperones	Chaperones and folding catalysts	10 kDa chaperonin	diphtheriae_00507	DIP0575	rgb(95, 179, 90)	TRUE
Cellular processes and signaling	Post-translational modification, protein turnover, and chaperones	RNA degradation	60 kDa chaperonin 1	diphtheriae_00508	DIP0576	rgb(18, 18, 18)	FALSE
Cellular processes and signaling	Signal transduction mechanisms	Putative two component system sensor kinase	Putative two component system sensor kinase	diphtheriae_00528	DIP0599	rgb(20, 20, 19)	FALSE
Cellular processes and signaling	Signal transduction mechanisms	Putative two component system response regulator	Putative two component system response regulator	diphtheriae_00529	DIP0600	rgb(22, 22, 21)	FALSE
Cellular processes and signaling	Post-translational modification, protein turnover, and chaperones	Conserved hypothetical protein	Conserved hypothetical protein	diphtheriae_00535	DIP0606	rgb(24, 24, 23)	FALSE
Cellular processes and signaling	Cell wall/membrane/envelope biogenesis	Transporters	Putative membrane protein	diphtheriae_00536	DIP0607	rgb(26, 26, 25)	FALSE
Cellular processes and signaling	Transporters	ABC transporters	Putative ABC transport system membrane protein	diphtheriae_00537	DIP0608	rgb(28, 28, 27)	FALSE
Cellular processes and signaling	Transporters	ABC transporters	Putative ABC transport system ATP-binding protein	diphtheriae_00538	DIP0609	rgb(30, 30, 29)	FALSE
Cellular processes and signaling	Transporters	ABC transporters	Putative ABC transport system secreted protein	diphtheriae_00539	DIP0610	rgb(32, 32, 31)	FALSE
Cellular processes and signaling	Transporters	ABC transporters	Putative ABC transport system secreted protein	diphtheriae_00540	DIP0611	rgb(34, 34, 33)	FALSE
Cellular processes and signaling	Cell wall/membrane/envelope biogenesis	Peptidoglycan biosynthesis	Putative peptidoglycan synthesis related protein	diphtheriae_00568	DIP0637	rgb(36, 36, 35)	FALSE
Cellular processes and signaling	Cell wall/membrane/envelope biogenesis	Conserved hypothetical protein	Conserved hypothetical protein	diphtheriae_00572	DIP0640	rgb(38, 38, 37)	FALSE
Cellular processes and signaling	Cell cycle control, cell division, chromosome partitioning	Cell growth	Septum formation protein	diphtheriae_00586	DIP0654	rgb(40, 40, 38)	FALSE
Cellular processes and signaling	Post-translational modification, protein turnover, and chaperones	Protein processing	Hydrogenase isoenzymes formation protein	diphtheriae_00601	DIP0666	rgb(42, 42, 40)	FALSE
Cellular processes and signaling	Post-translational modification, protein turnover, and chaperones	Protein processing	Hydrogenase expression/formation protein HypC	diphtheriae_00602	DIP0667	rgb(44, 44, 42)	FALSE
Cellular processes and signaling	Post-translational modification, protein turnover, and chaperones	Protein processing	Hydrogenase expression/formation protein HypE	diphtheriae_00603	DIP0668	rgb(46, 46, 44)	FALSE
Cellular processes and signaling	Post-translational modification, protein turnover, and chaperones	Chaperones and folding catalysts	Putative hydrogenase nickel incorporation protein	diphtheriae_00605	DIP0670	rgb(48, 48, 46)	FALSE
Cellular processes and signaling	Post-translational modification, protein turnover, and chaperones	Chaperones and folding catalysts	Putative hydrogenase nickel incorporation protein	diphtheriae_00606	DIP0671	rgb(49, 49, 48)	FALSE
Cellular processes and signaling	Post-translational modification, protein turnover, and chaperones	Chaperones and folding catalysts	Putative hydrogenase nickel incorporation protein	diphtheriae_00611	DIP0676	rgb(51, 51, 50)	FALSE
Cellular processes and signaling	Post-translational modification, protein turnover, and chaperones	Putative hydrogenase operon protein	Putative hydrogenase operon protein	diphtheriae_00613	DIP0678	rgb(53, 53, 52)	FALSE
Cellular processes and signaling	Cell wall/membrane/envelope biogenesis	Fructose and mannose metabolism	Putative mannose-1-phosphate guanyltransferase	diphtheriae_00617	DIP0682	rgb(81, 181, 80)	TRUE
Cellular processes and signaling	Signal transduction mechanisms	Two-component system	Putative two component system response regulator	diphtheriae_00628	DIP0694	rgb(57, 57, 56)	FALSE
Cellular processes and signaling	Signal transduction mechanisms	Two-component system	Putative two component system sensor kinase	diphtheriae_00629	DIP0695	rgb(59, 59, 57)	FALSE
Cellular processes and signaling	Intracellular trafficking, secretion, and vesicular transport	Protein export	Translocase protein	diphtheriae_00633	DIP0699	rgb(71, 182, 74)	TRUE
Cellular processes and signaling	Transfer RNA biogenesis	Transfer RNA biogenesis	Putative secreted protein	diphtheriae_00642	DIP0708	rgb(63, 63, 61)	FALSE
Cellular processes and signaling	Signal transduction mechanisms	Peptidases and inhibitors	Putative secreted protein	diphtheriae_00660	DIP0730	rgb(65, 65, 63)	FALSE
Cellular processes and signaling	Transporters	ABC transporters	Cell division ATP-binding protein	diphtheriae_00679	DIP0748	rgb(67, 67, 65)	FALSE
Cellular processes and signaling	Transporters	ABC transporters	Putative cell division protein	diphtheriae_00680	DIP0749	rgb(69, 69, 67)	FALSE
Cellular processes and signaling	Post-translational modification, protein turnover, and chaperones	Protein processing	SsrA-binding protein	diphtheriae_00681	DIP0750	rgb(60, 183, 66)	TRUE
Cellular processes and signaling	Defense mechanisms	Putative lantibiotic modifying enzyme	Putative lantibiotic modifying enzyme	#N/A	DIP0753	rgb(73, 73, 71)	FALSE
Cellular processes and signaling	Defense mechanisms	Transporters	Putative lantibiotic ABC-transport system membrane protein	#N/A	DIP0754	rgb(75, 75, 73)	FALSE
Cellular processes and signaling	Defense mechanisms	Transporters	Putative lantibiotic ABC-transport system, ATP-binding protein	#N/A	DIP0755	rgb(77, 77, 75)	FALSE
Cellular processes and signaling	Post-translational modification, protein turnover, and chaperones	Putative secreted protein	Putative secreted protein	diphtheriae_00705	DIP0778	rgb(79, 79, 76)	FALSE
Cellular processes and signaling	Post-translational modification, protein turnover, and chaperones	Putative FK506-binding protein	Putative FK506-binding protein	diphtheriae_00713	DIP0786	rgb(81, 81, 78)	FALSE
Cellular processes and signaling	Defense mechanisms	Prokaryotic defense system	Type III restriction enzyme	#N/A	DIP0804	rgb(83, 83, 80)	FALSE
Cellular processes and signaling	Post-translational modification, protein turnover, and chaperones	Conserved hypothetical protein	Mycoredoxin	diphtheriae_00729	DIP0823	rgb(85, 85, 82)	FALSE
Cellular processes and signaling	Cell wall/membrane/envelope biogenesis	Conserved hypothetical protein	Conserved hypothetical protein	diphtheriae_00742	DIP0836	rgb(53, 184, 61)	TRUE
Cellular processes and signaling	Signal transduction mechanisms	Hypothetical protein	Hypothetical protein	diphtheriae_00751	DIP0847	rgb(28, 28, 28)	FALSE
Cellular processes and signaling	Signal transduction mechanisms	Two-component system	Putative two component system response regulator	diphtheriae_00758	DIP0854	rgb(30, 30, 30)	FALSE
Cellular processes and signaling	Signal transduction mechanisms	Two-component system	Putative two component system sensor kinase	diphtheriae_00759	DIP0855	rgb(32, 32, 32)	FALSE
Cellular processes and signaling	Post-translational modification, protein turnover, and chaperones	Two-component system	Putative serine protease	diphtheriae_00760	DIP0856	rgb(34, 34, 34)	FALSE
Cellular processes and signaling	Cell wall/membrane/envelope biogenesis	Transporters	Large-conductance mechanosensitive channel	diphtheriae_00763	DIP0859	rgb(35, 35, 35)	FALSE
Cellular processes and signaling	Cell wall/membrane/envelope biogenesis	Pentose and glucuronate interconversions	Putative urydyltransferase	diphtheriae_00766	DIP0862	rgb(38, 186, 51)	TRUE
Cellular processes and signaling	Post-translational modification, protein turnover, and chaperones	Mannose type O-glycan biosynthesis	Putative membrane protein	diphtheriae_00772	DIP0868	rgb(39, 39, 39)	FALSE
Cellular processes and signaling	Cell wall/membrane/envelope biogenesis	Cell wall/membrane/envelope biogenesis	Glycine betaine transporter	diphtheriae_00773	DIP0869	rgb(41, 41, 41)	FALSE
Cellular processes and signaling	Cell wall/membrane/envelope biogenesis	Amino sugar and nucleotide sugar metabolism	Putative UDP-N-acetylglucosamine pyrophosphorylase	diphtheriae_00802	DIP0904	rgb(27, 188, 44)	TRUE
Cellular processes and signaling	Defense mechanisms	Transporters	Putative ABC transport system membrane protein	diphtheriae_00806	DIP0908	rgb(45, 45, 45)	FALSE
Cellular processes and signaling	Defense mechanisms	Transporters	Putative ABC transport system ATP-binding protein	diphtheriae_00807	DIP0909	rgb(47, 47, 46)	FALSE
Cellular processes and signaling	Cell wall/membrane/envelope biogenesis	Putative secreted protein	Putative secreted protein	diphtheriae_00815	DIP0916	rgb(49, 49, 48)	FALSE
Cellular processes and signaling	Cell cycle control, cell division, chromosome partitioning	Chromosome and associated proteins	Putative membrane protein	diphtheriae_00817	DIP0918	rgb(22, 162, 10)	TRUE
Cellular processes and signaling	Transcription machinery	Transcription machinery	Transcription elongation factor	diphtheriae_00826	DIP0925	rgb(52, 52, 52)	FALSE
Cellular processes and signaling	Cell wall/membrane/envelope biogenesis	Putative phosphinothricin N-acetyltransferase	Putative phosphinothricin N-acetyltransferase	diphtheriae_00836	DIP0935	rgb(54, 54, 54)	FALSE
Cellular processes and signaling	Transporters	ABC transporters	Putative ABC transport system membrane protein	diphtheriae_00855	DIP0954	rgb(56, 56, 56)	FALSE
Cellular processes and signaling	Transporters	ABC transporters	Putative peptide transport system secreted protein	diphtheriae_00857	DIP0956	rgb(58, 58, 58)	FALSE
Cellular processes and signaling	Transporters	ABC transporters	Putative peptide transport system membrane protein	diphtheriae_00858	DIP0957	rgb(60, 60, 59)	FALSE
Cellular processes and signaling	Transporters	ABC transporters	Putative peptide transport system membrane protein	diphtheriae_00859	DIP0958	rgb(62, 62, 61)	FALSE
Cellular processes and signaling	Cellular community - prokaryotes	Quorum sensing	Putative peptide ABC transport system ATP-binding protein	diphtheriae_00860	DIP0959	rgb(64, 64, 63)	FALSE
Cellular processes and signaling	Signal transduction mechanisms	Signaling proteins	Putative GTP-binding elongation factor	diphtheriae_00869	DIP0969	rgb(65, 65, 65)	FALSE
Cellular processes and signaling	Cell wall/membrane/envelope biogenesis	Glycosyltransferases	Glucosyl-3-phosphoglycerate synthase	diphtheriae_00885	DIP0985	rgb(67, 67, 67)	FALSE
Cellular processes and signaling	Cell wall/membrane/envelope biogenesis	Starch and sucrose metabolism	Putative glycosyltransferase	diphtheriae_00891	DIP0991	rgb(69, 69, 69)	FALSE
Cellular processes and signaling	Intracellular trafficking, secretion, and vesicular transport	Protein export	Putative Sec-independent twin-arginine translocase system protein	diphtheriae_00896	DIP0996	rgb(21, 155, 14)	TRUE
Cellular processes and signaling	Cell cycle control, cell division, chromosome partitioning	Chromosome and associated proteins	Putative ATP-binding protein	diphtheriae_00897	DIP0997	rgb(21, 154, 15)	TRUE
Cellular processes and signaling	Defense mechanisms	Transporters	Putative ABC transport system, ATP-binding protein	diphtheriae_00903	DIP1003	rgb(75, 75, 74)	FALSE
Cellular processes and signaling	Defense mechanisms	Putative exported protein	Putative exported protein	diphtheriae_00922	DIP1021	rgb(77, 77, 76)	FALSE
Cellular processes and signaling	Cell wall/membrane/envelope biogenesis	Glycosyltransferases	Glycosyl trasferase	diphtheriae_00951	DIP1044	rgb(20, 149, 18)	TRUE
Cellular processes and signaling	Post-translational modification, protein turnover, and chaperones	Chaperones and folding catalysts	Putative thioredoxin-like protein	diphtheriae_00970	DIP1064	rgb(80, 80, 80)	FALSE
Cellular processes and signaling	Cell wall/membrane/envelope biogenesis	Putative acetyltransferase	Putative acetyltransferase	diphtheriae_00987	DIP1081	rgb(82, 82, 82)	FALSE
Cellular processes and signaling	Post-translational modification, protein turnover, and chaperones	Conserved hypothetical protein	Glutathionyl-hydroquinone reductase	diphtheriae_00999	DIP1093	rgb(84, 84, 83)	FALSE
Cellular processes and signaling	Cell wall/membrane/envelope biogenesis	D-Alanine metabolism	D-alanine-d-alanine ligase	diphtheriae_01042	DIP1131	rgb(18, 135, 27)	TRUE
Cellular processes and signaling	Signal transduction mechanisms	Putative stress related protein	Putative stress related protein	diphtheriae_01065	DIP1155	rgb(88, 88, 87)	FALSE
Cellular processes and signaling	Cell cycle control, cell division, chromosome partitioning	Chromosome and associated proteins	Putative regulatory protein	diphtheriae_01101	DIP1187	rgb(90, 90, 89)	FALSE
Cellular processes and signaling	Post-translational modification, protein turnover, and chaperones	Conserved hypothetical protein	Conserved hypothetical protein	diphtheriae_01118	DIP1202	rgb(92, 92, 91)	FALSE
Cellular processes and signaling	Intracellular trafficking, secretion, and vesicular transport	Protein export	Putative preprotein translocase	diphtheriae_01119	DIP1203	rgb(12, 132, 10)	TRUE
Cellular processes and signaling	Signal transduction mechanisms	Putative signal transduction protein	Putative signal transduction protein	diphtheriae_01120	DIP1204	rgb(95, 95, 94)	FALSE
Cellular processes and signaling	Cell wall/membrane/envelope biogenesis	Conserved hypothetical protein	Cyclopropane-fatty-acyl-phospholipid synthase	diphtheriae_01134	DIP1218	rgb(97, 97, 96)	FALSE
Cellular processes and signaling	Cell wall/membrane/envelope biogenesis	Glycosyltransferases	Putative polyprenol phosphate mannosyl transferase 1	diphtheriae_01144	DIP1226	rgb(99, 99, 98)	FALSE
Cellular processes and signaling	Cell wall/membrane/envelope biogenesis	Putative transferase/membrane protein	Putative transferase/membrane protein	diphtheriae_01145	DIP1227	rgb(101, 101, 100)	FALSE
Cellular processes and signaling	Intracellular trafficking, secretion, and vesicular transport	Protein export	Sec-independent twin-arginine translocase system protein	diphtheriae_01158	DIP1241	rgb(35, 35, 35)	FALSE
Cellular processes and signaling	Intracellular trafficking, secretion, and vesicular transport	Protein export	Sec-independent twin-arginine translocase system protein	diphtheriae_01159	DIP1242	rgb(37, 37, 37)	FALSE
Cellular processes and signaling	Post-translational modification, protein turnover, and chaperones	Proteasome	Putative AAA protein family ATPase	diphtheriae_01165	DIP1248	rgb(39, 39, 39)	FALSE
Cellular processes and signaling	Transporters	Transporters	Anaerobic C4-dicarboxylate transporter	diphtheriae_01172	DIP1255	rgb(42, 42, 42)	FALSE
Cellular processes and signaling	Post-translational modification, protein turnover, and chaperones	Putative secreted protein	Putative secreted protein	diphtheriae_01195	DIP1276	rgb(44, 44, 44)	FALSE
Cellular processes and signaling	Post-translational modification, protein turnover, and chaperones	Putative membrane protein	Putative membrane protein	diphtheriae_01196	DIP1277	rgb(46, 46, 46)	FALSE
Cellular processes and signaling	Signal transduction mechanisms	Signaling proteins	ACT domain-containing protein	diphtheriae_01204	DIP1286	rgb(48, 48, 48)	FALSE
Cellular processes and signaling	Post-translational modification, protein turnover, and chaperones	Transporters	Putative ABC transport system, ATP-binding subunit	diphtheriae_01211	DIP1293	rgb(10, 150, 15)	TRUE
Cellular processes and signaling	Post-translational modification, protein turnover, and chaperones	General function prediction only	Fe-S cluster assembly protein SufD	diphtheriae_01212	DIP1294	rgb(9, 151, 15)	TRUE
Cellular processes and signaling	Post-translational modification, protein turnover, and chaperones	General function prediction only	Fe-S cluster assembly protein SufB	diphtheriae_01213	DIP1295	rgb(9, 153, 16)	TRUE
Cellular processes and signaling	Defense mechanisms	Transporters	Putative ABC transport system ATP-binding protein	diphtheriae_01216	DIP1298	rgb(57, 57, 57)	FALSE
Cellular processes and signaling	Transporters	Transporters	Putative membrane protein	diphtheriae_01217	DIP1299	rgb(60, 60, 59)	FALSE
Cellular processes and signaling	Post-translational modification, protein turnover, and chaperones	Oxidative phosphorylation	Putative membrane protein	diphtheriae_01218	DIP1300	rgb(62, 62, 61)	FALSE
Cellular processes and signaling	Post-translational modification, protein turnover, and chaperones	Oxidative phosphorylation	Putative farnesyltransferase	diphtheriae_01219	DIP1301	rgb(64, 64, 63)	FALSE
Cellular processes and signaling	Intracellular trafficking, secretion, and vesicular transport	Protein export	Protein transport/translocation membrane protein	diphtheriae_01225	DIP1307	rgb(8, 158, 17)	TRUE
Cellular processes and signaling	Cell wall/membrane/envelope biogenesis	Putative membrane protein	Putative membrane protein	diphtheriae_01264	DIP1346	rgb(68, 68, 68)	FALSE
Cellular processes and signaling	Defense mechanisms	Hypothetical protein	Hypothetical protein	diphtheriae_01276	DIP1357	rgb(71, 71, 70)	FALSE
Cellular processes and signaling	Post-translational modification, protein turnover, and chaperones	Thiol peroxidase	Thiol peroxidase	diphtheriae_01281	DIP1362	rgb(73, 73, 72)	FALSE
Cellular processes and signaling	Post-translational modification, protein turnover, and chaperones	Chaperones and folding catalysts	Putative isomerase	diphtheriae_01282	DIP1363	rgb(75, 75, 74)	FALSE
Cellular processes and signaling	Cellular community - prokaryotes	Quorum sensing	Peptide/nickel transport system substrate-binding protein	diphtheriae_01287	DIP1370	rgb(77, 77, 76)	FALSE
Cellular processes and signaling	Intracellular trafficking, secretion, and vesicular transport	Protein export	Putative protein export membrane protein	diphtheriae_01288	DIP1371	rgb(80, 80, 79)	FALSE
Cellular processes and signaling	Intracellular trafficking, secretion, and vesicular transport	Protein export	Putative protein export membrane protein	diphtheriae_01289	DIP1372	rgb(82, 82, 81)	FALSE
Cellular processes and signaling	Intracellular trafficking, secretion, and vesicular transport	Protein export	Preprotein translocase subunit YajC	diphtheriae_01290	DIP1374	rgb(84, 84, 83)	FALSE
Cellular processes and signaling	Cell wall/membrane/envelope biogenesis	Glycosyltransferases	Putative transferase	diphtheriae_01318	DIP1384	rgb(86, 86, 85)	FALSE
Cellular processes and signaling	Cell wall/membrane/envelope biogenesis	phosphatidylinositol dimannoside acyltransferase	Phosphatidylinositol dimannoside acyltransferase	diphtheriae_01319	DIP1385	rgb(89, 89, 87)	FALSE
Cellular processes and signaling	Post-translational modification, protein turnover, and chaperones	Conserved hypothetical protein	Peptide-methionine (R)-S-oxide reductase	diphtheriae_01334	DIP1393	rgb(91, 91, 89)	FALSE
Cellular processes and signaling	Cell wall/membrane/envelope biogenesis	Galactose metabolism	UDP-glucose 4-epimerase	diphtheriae_01355	DIP1415	rgb(20, 158, 47)	TRUE
Cellular processes and signaling	Post-translational modification, protein turnover, and chaperones	Iron repressible polypeptide (putative reductase)	Iron repressible polypeptide	diphtheriae_01360	DIP1420	rgb(95, 95, 94)	FALSE
Cellular processes and signaling	Signal transduction mechanisms	Phosphotransferase system (PTS)	Phosphoenolpyruvate:sugar phosphotransferase system enzyme I	diphtheriae_01368	DIP1428	rgb(97, 97, 96)	FALSE
Cellular processes and signaling	Cell cycle control, cell division, chromosome partitioning	Conserved hypothetical protein	Conserved hypothetical protein	diphtheriae_01386	DIP1445	rgb(100, 100, 98)	FALSE
Cellular processes and signaling	Transporters	ABC transporters	Putative membrane protein	diphtheriae_01393	DIP1452	rgb(102, 102, 100)	FALSE
Cellular processes and signaling	Transporters	ABC transporters	Putative ABC transport system, ATP-binding protein	diphtheriae_01394	DIP1453	rgb(104, 104, 103)	FALSE
Cellular processes and signaling	Transporters	ABC transporters	Putative membrane protein	diphtheriae_01395	DIP1454	rgb(106, 106, 105)	FALSE
Cellular processes and signaling	Cell cycle control, cell division, chromosome partitioning	Chromosome and associated proteins	Putative cell division protein	diphtheriae_01403	DIP1461	rgb(21, 165, 47)	TRUE
Cellular processes and signaling	Defense mechanisms	Putative DNA-damage inducible protein	Putative DNA-damage inducible protein	diphtheriae_01416	DIP1474	rgb(111, 111, 109)	FALSE
Cellular processes and signaling	Cell wall/membrane/envelope biogenesis	Putative secreted penicillin-binding protein	Putative secreted penicillin-binding protein	diphtheriae_01440	DIP1497	rgb(113, 113, 111)	FALSE
Cellular processes and signaling	Cell wall/membrane/envelope biogenesis	Putative membrane protein	Putative membrane protein	diphtheriae_01442	DIP1499	rgb(115, 115, 113)	FALSE
Cellular processes and signaling	Cell wall/membrane/envelope biogenesis	Putative secreted protein	Putative secreted protein	diphtheriae_01452	DIP1509	rgb(118, 118, 116)	FALSE
Cellular processes and signaling	Post-translational modification, protein turnover, and chaperones	Protein processing	Magnesium chelatase family protein	diphtheriae_01455	DIP1512	rgb(120, 120, 118)	FALSE
Cellular processes and signaling	Intracellular trafficking, secretion, and vesicular transport	Protein export	Putative signal peptidase	diphtheriae_01459	DIP1516	rgb(27, 200, 48)	TRUE
Cellular processes and signaling	Intracellular trafficking, secretion, and vesicular transport	Protein export	Signal recognition particle protein	diphtheriae_01466	DIP1533	rgb(28, 210, 49)	TRUE
Cellular processes and signaling	Post-translational modification, protein turnover, and chaperones	Two-component system	[protein-PII] uridylyltransferase	diphtheriae_01467	DIP1534	rgb(65, 64, 64)	FALSE
Cellular processes and signaling	Intracellular trafficking, secretion, and vesicular transport	Protein export	Putative cell division protein	diphtheriae_01470	DIP1538	rgb(28, 212, 49)	TRUE
Cellular processes and signaling	Cell cycle control, cell division, chromosome partitioning	Chromosome and associated proteins	Putative chromosome partition protein	diphtheriae_01472	DIP1540	rgb(68, 67, 66)	FALSE
Cellular processes and signaling	Cell wall/membrane/envelope biogenesis	Prolipoprotein diacylglyceryl transferase	Prolipoprotein diacylglyceryl transferase	diphtheriae_01492	DIP1554	rgb(69, 68, 67)	FALSE
Cellular processes and signaling	Intracellular trafficking, secretion, and vesicular transport	Protein export	Putative lipoprotein signal peptidase	diphtheriae_01522	DIP1584	rgb(6, 130, 33)	TRUE
Cellular processes and signaling	Cell cycle control, cell division, chromosome partitioning	Cell cycle control, cell division, chromosome partitioning	Antigen 84	diphtheriae_01528	DIP1590	rgb(8, 128, 34)	TRUE
Cellular processes and signaling	Chromosome and associated proteins	Chromosome and associated proteins	Cell division inhibitor SepF	diphtheriae_01530	DIP1593	rgb(9, 128, 34)	TRUE
Cellular processes and signaling	Cell cycle control, cell division, chromosome partitioning	Chromosome and associated proteins	Cell division protein	diphtheriae_01532	DIP1595	rgb(9, 127, 35)	TRUE
Cellular processes and signaling	Cell wall/membrane/envelope biogenesis	Chromosome and associated proteins	Putative cell division protein precursor	diphtheriae_01533	DIP1596	rgb(75, 74, 73)	FALSE
Cellular processes and signaling	Cell wall/membrane/envelope biogenesis	D-Glutamine and D-glutamate metabolism	UDP-N-acetylmuramate-alanine ligase	diphtheriae_01534	DIP1597	rgb(10, 127, 35)	TRUE
Cellular processes and signaling	Cell wall/membrane/envelope biogenesis	Peptidoglycan biosynthesis	UDP-N-acetylglucosamine-N-acetylmuramyl	diphtheriae_01535	DIP1598	rgb(11, 126, 35)	TRUE
Cellular processes and signaling	Cell cycle control, cell division, chromosome partitioning	Chromosome and associated proteins	Putative cell division protein	diphtheriae_01536	DIP1599	rgb(12, 126, 35)	TRUE
Cellular processes and signaling	Cell wall/membrane/envelope biogenesis	D-Glutamine and D-glutamate metabolism	Putative UDP-N-acetylmuramoylalanine-D-glutamate ligase	diphtheriae_01537	DIP1600	rgb(12, 125, 36)	TRUE
Cellular processes and signaling	Cell wall/membrane/envelope biogenesis	Peptidoglycan biosynthesis	Phospho-N-acetylmuramoyl-pentapeptide-transferase	diphtheriae_01538	DIP1601	rgb(13, 125, 36)	TRUE
Cellular processes and signaling	Cell wall/membrane/envelope biogenesis	Lysine biosynthesis	UDP-N-acetylmuramoylalanyl-D-glutamyl-2,6-diaminopimelate--D-alanyl-D-alanyl ligase	diphtheriae_01539	DIP1602	rgb(14, 124, 36)	TRUE
Cellular processes and signaling	Cell wall/membrane/envelope biogenesis	Lysine biosynthesis	UDP-N-acetylmuramoyl-L-alanyl-D-glutamate	diphtheriae_01540	DIP1603	rgb(15, 123, 36)	TRUE
Cellular processes and signaling	Cell wall/membrane/envelope biogenesis	Peptidoglycan biosynthesis	Putative penicillin-binding protein	diphtheriae_01541	DIP1604	rgb(16, 123, 36)	TRUE
Cellular processes and signaling	Cell wall/membrane/envelope biogenesis	Glycosyltransferases	Phosphatidyl-myo-inositol dimannoside synthase	diphtheriae_01558	DIP1620	rgb(20, 120, 38)	TRUE
Cellular processes and signaling	Cell wall/membrane/envelope biogenesis	Conserved hypothetical protein	Conserved hypothetical protein	diphtheriae_01560	DIP1622	rgb(87, 86, 84)	FALSE
Cellular processes and signaling	Post-translational modification, protein turnover, and chaperones	Conserved hypothetical protein	Conserved hypothetical protein	diphtheriae_01569	DIP1631	rgb(25, 116, 39)	TRUE
Cellular processes and signaling	Cell wall/membrane/envelope biogenesis	Conserved hypothetical protein	Conserved hypothetical protein	#N/A	DIP1654	rgb(89, 89, 86)	FALSE
Cellular processes and signaling	Cell wall/membrane/envelope biogenesis	Putative exported protein	Putative exported protein	diphtheriae_01298	DIP1655	rgb(91, 90, 87)	FALSE
Cellular processes and signaling	Transporters	Probable MFS-transporter	Probable MFS-transporter	diphtheriae_01587	DIP1663	rgb(92, 91, 88)	FALSE
Cellular processes and signaling	Signal transduction mechanisms	Two-component system	Low molecular weight protein-tyrosine-phosphatase	diphtheriae_01609	DIP1683	rgb(93, 93, 89)	FALSE
Cellular processes and signaling	Defense mechanisms	Conserved hypothetical protein	Conserved hypothetical protein	diphtheriae_01622	DIP1695	rgb(94, 94, 91)	FALSE
Cellular processes and signaling	Cell wall/membrane/envelope biogenesis	Amino sugar and nucleotide sugar metabolism	Glucosamine--fructose-6-phosphate aminotransferase [isomerizing]	diphtheriae_01629	DIP1700	rgb(32, 111, 42)	TRUE
Cellular processes and signaling	Signal transduction mechanisms	Signaling proteins	Putative PhoH-like protein	diphtheriae_01648	DIP1718	rgb(97, 96, 93)	FALSE
Cellular processes and signaling	Post-translational modification, protein turnover, and chaperones	Chaperones and folding catalysts	Chaperone protein 2	diphtheriae_01650	DIP1720	rgb(98, 97, 94)	FALSE
Cellular processes and signaling	Defense mechanisms	Transporters	Putative ABC transport system ATP-binding membrane protein	diphtheriae_01666	DIP1735	rgb(99, 99, 95)	FALSE
Cellular processes and signaling	Cell wall/membrane/envelope biogenesis	Cell wall/membrane/envelope biogenesis	Ectoine, glycine betaine and proline transport system membrane protein	diphtheriae_01671; diphtheriae_01670	DIP1739	rgb(100, 100, 96)	FALSE
Cellular processes and signaling	Cellular community - prokaryotes	Quorum sensing	Putative ABC transport system solute-binding secreted protein	diphtheriae_01672	DIP1740	rgb(101, 101, 97)	FALSE
Cellular processes and signaling	Cellular community - prokaryotes	Quorum sensing	Putative ABC transport system ATP-binding protein	diphtheriae_01675	DIP1743	rgb(103, 102, 98)	FALSE
Cellular processes and signaling	Defense mechanisms	Putative DNA methyltransferase	Putative DNA methyltransferase	diphtheriae_00442; diphtheriae_00440; diphtheriae_00441; diphtheriae_01690	DIP1756	rgb(104, 104, 99)	FALSE
Cellular processes and signaling	Defense mechanisms	Prokaryotic defense system	Putative Mrr restriction system protein	diphtheriae_01691	DIP1757	rgb(105, 105, 100)	FALSE
Cellular processes and signaling	Defense mechanisms	Conserved hypothetical protein	Conserved hypothetical protein	diphtheriae_01694; diphtheriae_01693	DIP1759	rgb(106, 106, 102)	FALSE
Cellular processes and signaling	Cell wall/membrane/envelope biogenesis	Cell wall/membrane/envelope biogenesis	Putative GTP-binding protein	diphtheriae_01695	DIP1764	rgb(107, 107, 103)	FALSE
Cellular processes and signaling	Post-translational modification, protein turnover, and chaperones	Chaperones and folding catalysts	Putative ATPase	diphtheriae_01720	DIP1789	rgb(28, 167, 55)	TRUE
Cellular processes and signaling	Post-translational modification, protein turnover, and chaperones	Peptidases and inhibitors	ATP-dependent Clp protease proteolytic subunit 2	diphtheriae_01722	DIP1791	rgb(29, 167, 56)	TRUE
Cellular processes and signaling	Post-translational modification, protein turnover, and chaperones	Peptidases and inhibitors	ATP-dependent Clp protease proteolytic subunit 1	diphtheriae_01723	DIP1792	rgb(30, 168, 57)	TRUE
Cellular processes and signaling	Post-translational modification, protein turnover, and chaperones	Protein processing	FKBP-type peptidyl-prolyl cis-trans isomerase	diphtheriae_01724	DIP1793	rgb(135, 135, 134)	FALSE
Cellular processes and signaling	Cell wall/membrane/envelope biogenesis	Transporters	Putative mechanosensitive ion channel protein	diphtheriae_01733	DIP1799	rgb(134, 133, 133)	FALSE
Cellular processes and signaling	Signal transduction mechanisms	Signaling proteins	Carbon starvation protein	diphtheriae_01740	DIP1806	rgb(132, 132, 131)	FALSE
Cellular processes and signaling	Defense mechanisms	HNH endonuclease family protein	HNH endonuclease family protein	#N/A	DIP1823	rgb(131, 130, 130)	FALSE
Cellular processes and signaling	Post-translational modification, protein turnover, and chaperones	Bacterioferritin comigratory protein	Bacterioferritin comigratory protein	diphtheriae_01757	DIP1843	rgb(129, 129, 128)	FALSE
Cellular processes and signaling	Cell wall/membrane/envelope biogenesis	D-Glutamine and D-glutamate metabolism	Glutamate racemase	diphtheriae_01768	DIP1853	rgb(40, 172, 63)	TRUE
Cellular processes and signaling	Post-translational modification, protein turnover, and chaperones	Protein processing	Glutaredoxin-like protein NrdH	diphtheriae_01784	DIP1869	rgb(44, 173, 65)	TRUE
Cellular processes and signaling	Post-translational modification, protein turnover, and chaperones	Putative exported protein	Putative exported protein	diphtheriae_01797	DIP1880	rgb(49, 175, 68)	TRUE
Cellular processes and signaling	Cell cycle control, cell division, chromosome partitioning	Putative membrane protein	Putative membrane protein	diphtheriae_01800	DIP1883	rgb(123, 123, 122)	FALSE
Cellular processes and signaling	Cell cycle control, cell division, chromosome partitioning	Putative membrane protein	Putative membrane protein	diphtheriae_01801	DIP1884	rgb(122, 121, 121)	FALSE
Cellular processes and signaling	Defense mechanisms	Transporters	Putative ABC transport system ATP-binding protein	diphtheriae_01803	DIP1886	rgb(120, 120, 119)	FALSE
Cellular processes and signaling	Defense mechanisms	Prokaryotic defense system	Type III restriction enzyme	diphtheriae_01821	DIP1894	rgb(119, 118, 118)	FALSE
Cellular processes and signaling	Transporters	ABC transporters	Putative ABC transport system ATP-binding protein	diphtheriae_01841	DIP1900	rgb(117, 117, 116)	FALSE
Cellular processes and signaling	Transporters	ABC transporters	Putative ABC transport system ATP-binding protein	diphtheriae_01842	DIP1901	rgb(116, 115, 115)	FALSE
Cellular processes and signaling	Transporters	ABC transporters	Phosphate transport system permease protein	#N/A	DIP1908	rgb(114, 114, 113)	FALSE
Cellular processes and signaling	Transporters	ABC transporters	Phosphate transport system permease protein	#N/A	DIP1909	rgb(113, 112, 112)	FALSE
Cellular processes and signaling	Transporters	ABC transporters	Putative phosphate-binding periplasmic protein	#N/A	DIP1910	rgb(111, 111, 110)	FALSE
Cellular processes and signaling	Post-translational modification, protein turnover, and chaperones	Arachidonic acid metabolism	Putative glutathione peroxidase	diphtheriae_01862	DIP1925	rgb(110, 109, 109)	FALSE
Cellular processes and signaling	Signal transduction mechanisms	Protein kinases	Putative two somponent system sensor kinase protein	diphtheriae_01873	DIP1935	rgb(108, 108, 107)	FALSE
Cellular processes and signaling	Signal transduction mechanisms	Two-component system	Putative two component system response regulator protein	diphtheriae_01874	DIP1936	rgb(107, 106, 106)	FALSE
Cellular processes and signaling	Cell wall/membrane/envelope biogenesis	Terpenoid backbone biosynthesis	Putative 2-C-methyl-D-erythritol 4-phosphate cytidylyltransferase	diphtheriae_01891	DIP1973	rgb(64, 181, 77)	TRUE
Cellular processes and signaling	Post-translational modification, protein turnover, and chaperones	DNA repair and recombination proteins	DNA repair protein RadA/Sms	diphtheriae_01896	DIP1977	rgb(104, 103, 103)	FALSE
Cellular processes and signaling	Post-translational modification, protein turnover, and chaperones	Chaperones and folding catalysts	ATP-dependent Clp protease ATP-binding subunit	diphtheriae_01902	DIP1983	rgb(4, 86, 23)	TRUE
Cellular processes and signaling	Transporters	Transporters	Putative membrane protein	diphtheriae_01918	DIP1989	rgb(9, 93, 27)	TRUE
Cellular processes and signaling	Defense mechanisms	Transporters	Putative ABC transport system, ATP-binding protein	diphtheriae_01919	DIP1990	rgb(99, 99, 98)	FALSE
Cellular processes and signaling	Post-translational modification, protein turnover, and chaperones	Putative membrane protein	Putative membrane protein	diphtheriae_01920	DIP1991	rgb(98, 97, 97)	FALSE
Cellular processes and signaling	Post-translational modification, protein turnover, and chaperones	Peptidases and inhibitors	Cell division protein	diphtheriae_01932	DIP2002	rgb(96, 96, 95)	FALSE
Cellular processes and signaling	Cell cycle control, cell division, chromosome partitioning	Transfer RNA biogenesis	TRNA(Ile)-lysidine synthase	diphtheriae_01934	DIP2004	rgb(23, 113, 41)	TRUE
Cellular processes and signaling	Cell wall/membrane/envelope biogenesis	Peptidoglycan biosynthesis	Putative D-Ala D-Ala carboxypeptidase	diphtheriae_01935	DIP2005	rgb(93, 93, 92)	FALSE
Cellular processes and signaling	Cell wall/membrane/envelope biogenesis	Peptidases and inhibitors	Putative fimbrial associated sortase-like protein	#N/A	DIP2012	rgb(92, 91, 91)	FALSE
Cellular processes and signaling	Post-translational modification, protein turnover, and chaperones	RNA degradation	Chaperonin GroEL2	diphtheriae_01948	DIP2020	rgb(28, 120, 45)	TRUE
Cellular processes and signaling	Transfer RNA biogenesis	Transfer RNA biogenesis	TRNA-splicing ligase RtcB (3'-phosphate/5'-hydroxy nucleic acid ligase)	diphtheriae_00436	DIP2025	rgb(89, 88, 88)	FALSE
Cellular processes and signaling	Cell wall/membrane/envelope biogenesis	Arginine biosynthesis	N-acetylglutamate synthase	diphtheriae_01963	DIP2046	rgb(87, 87, 86)	FALSE
Cellular processes and signaling	Transporters	Transporters	Putative ABC transport system membrane protein	diphtheriae_01966	DIP2049	rgb(86, 85, 85)	FALSE
Cellular processes and signaling	Defense mechanisms	Transporters	Putative ABC transport system, ATP-binding protein	diphtheriae_01967	DIP2050	rgb(84, 84, 83)	FALSE
Cellular processes and signaling	Post-translational modification, protein turnover, and chaperones	Putative membrane protein	Putative membrane protein	diphtheriae_01978	DIP2060	rgb(83, 82, 82)	FALSE
Cellular processes and signaling	Cell wall/membrane/envelope biogenesis	Putative surface-anchored fimbrial associated protein	Putative surface-anchored fimbrial associated protein	diphtheriae_00160	DIP2066	rgb(81, 81, 80)	FALSE
Cellular processes and signaling	Post-translational modification, protein turnover, and chaperones	Post-translational modification, protein turnover, and chaperones	Putative heat shock protein	#N/A	DIP2101	rgb(80, 79, 79)	FALSE
Cellular processes and signaling	Post-translational modification, protein turnover, and chaperones	Chaperones and folding catalysts	Putative ATP-dependent protease regulatory subunit, ClpB	diphtheriae_02041; diphtheriae_02043	DIP2104	rgb(78, 78, 77)	FALSE
Cellular processes and signaling	Transporters	Transporters	Putative integral membrane transport protein	diphtheriae_02046	DIP2107	rgb(135, 135, 133)	FALSE
Cellular processes and signaling	Transporters	Putative integral membrane protein	Putative integral membrane protein	diphtheriae_02049	DIP2109	rgb(110, 109, 109)	FALSE
Cellular processes and signaling	Cell wall/membrane/envelope biogenesis	Putative hydrolase	Putative hydrolase	diphtheriae_02051	DIP2111	rgb(109, 108, 108)	FALSE
Cellular processes and signaling	Post-translational modification, protein turnover, and chaperones	Chaperones and folding catalysts	Chaperone protein cofactor 1	diphtheriae_02058	DIP2118	rgb(109, 108, 108)	FALSE
Cellular processes and signaling	Post-translational modification, protein turnover, and chaperones	Chaperones and folding catalysts	Chaperone protein cofactor GrpE	diphtheriae_02059	DIP2119	rgb(37, 133, 54)	TRUE
Cellular processes and signaling	Post-translational modification, protein turnover, and chaperones	RNA degradation	Chaperone protein DnaK	diphtheriae_02060	DIP2120	rgb(39, 136, 56)	TRUE
Cellular processes and signaling	Cellular community - prokaryotes	Quorum sensing	Putative ABC transport system, ATP-binding subunit	diphtheriae_02063	DIP2125	rgb(107, 106, 106)	FALSE
Cellular processes and signaling	Cellular community - prokaryotes	Quorum sensing	Putative substrate-binding transport protein	diphtheriae_02066	DIP2128	rgb(106, 105, 105)	FALSE
Cellular processes and signaling	Cell wall/membrane/envelope biogenesis	Pentose and glucuronate interconversions	Putative UDP-glucose 6-dehydrogenase	diphtheriae_02091	DIP2141	rgb(105, 105, 104)	FALSE
Cellular processes and signaling	Transporters	Transporters	Putative ABC transport system integral membrane protein	#N/A	DIP2143	rgb(105, 104, 103)	FALSE
Cellular processes and signaling	Defense mechanisms	Transporters	Putative ABC transport system, ATP-binding subunit	#N/A	DIP2144	rgb(104, 103, 103)	FALSE
Cellular processes and signaling	Defense mechanisms	Prokaryotic defense system	Putative bacteriophage holin protein	#N/A	DIP2153	rgb(103, 103, 102)	FALSE
Cellular processes and signaling	Defense mechanisms	Conserved hypothetical protein	Conserved hypothetical protein	diphtheriae_02098	DIP2155	rgb(103, 102, 101)	FALSE
Cellular processes and signaling	Defense mechanisms	Transporters	ABC transport protein	diphtheriae_02016; diphtheriae_02101	DIP2158	rgb(102, 101, 101)	FALSE
Cellular processes and signaling	Defense mechanisms	Transporters	ABC transport protein	diphtheriae_02102	DIP2159	rgb(101, 101, 100)	FALSE
Cellular processes and signaling	Cellular community - prokaryotes	Quorum sensing	Putative ABC transport system, solute-binding protein	diphtheriae_02105	DIP2162	rgb(101, 100, 99)	FALSE
Cellular processes and signaling	Cellular community - prokaryotes	Quorum sensing	Putative ABC transport system, ATP-binding protein	diphtheriae_02108	DIP2165	rgb(100, 99, 99)	FALSE
Cellular processes and signaling	Transporters	Putative ABC transport system permease protein	Putative ABC transport system permease protein	diphtheriae_02109	DIP2166	rgb(99, 99, 98)	FALSE
Cellular processes and signaling	Defense mechanisms	Transporters	Probable integral membrane transport protein	diphtheriae_02111	DIP2168	rgb(99, 98, 97)	FALSE
Cellular processes and signaling	Defense mechanisms	Putative exported protein	Putative exported protein	diphtheriae_02114	DIP2171	rgb(98, 97, 97)	FALSE
Cellular processes and signaling	Cell wall/membrane/envelope biogenesis	Conserved hypothetical protein	Conserved hypothetical protein	diphtheriae_02121	DIP2178	rgb(97, 97, 96)	FALSE
Cellular processes and signaling	Cell wall/membrane/envelope biogenesis	Cell wall/membrane/envelope biogenesis	Putative secreted antigen	diphtheriae_02141	DIP2193	rgb(54, 157, 69)	TRUE
Cellular processes and signaling	Cell wall/membrane/envelope biogenesis	Glycosyltransferases	Conserved putative integral membrane protein	diphtheriae_02144	DIP2195	rgb(96, 96, 94)	FALSE
Cellular processes and signaling	Cell wall/membrane/envelope biogenesis	Transporters	High-affinity choline transport protein	diphtheriae_02150	DIP2201	rgb(95, 95, 94)	FALSE
Cellular processes and signaling	Cell wall/membrane/envelope biogenesis	Galactose metabolism	UDP-galactopyranose mutase	diphtheriae_02152	DIP2203	rgb(61, 167, 76)	TRUE
Cellular processes and signaling	Cell wall/membrane/envelope biogenesis	Conserved putative secreted protein	Conserved putative secreted protein	diphtheriae_02166	DIP2207	rgb(94, 94, 92)	FALSE
Cellular processes and signaling	Defense mechanisms	Prokaryotic defense system	CRISPR system Cascade subunit CasC	#N/A	DIP2209	rgb(93, 93, 92)	FALSE
Cellular processes and signaling	Defense mechanisms	Prokaryotic defense system	CRISPR system Cascade subunit CasE	#N/A	DIP2212	rgb(93, 92, 91)	FALSE
Cellular processes and signaling	Defense mechanisms	Prokaryotic defense system	Putative helicase	#N/A	DIP2213	rgb(92, 92, 90)	FALSE
Cellular processes and signaling	Defense mechanisms	DNA repair and recombination proteins	CRISP-associated protein Cas1	#N/A	DIP2214	rgb(91, 91, 90)	FALSE
Cellular processes and signaling	Defense mechanisms	Prokaryotic defense system	CRISPR-associated protein Cas2	#N/A	DIP2215	rgb(91, 90, 89)	FALSE
Cellular processes and signaling	Cell wall/membrane/envelope biogenesis	Putative fimbrial associated sortase-like protein	Putative fimbrial associated sortase-like protein	diphtheriae_00203	DIP2224	rgb(90, 90, 88)	FALSE
Cellular processes and signaling	Cell wall/membrane/envelope biogenesis	Peptidases and inhibitors	Putative fimbrial associated sortase-like protein	diphtheriae_00202	DIP2225	rgb(89, 89, 88)	FALSE
Cellular processes and signaling	Cell wall/membrane/envelope biogenesis	Probable surface-anchored fimbrial subunit	Probable surface-anchored fimbrial subunit	diphtheriae_00200	DIP2227	rgb(89, 88, 87)	FALSE
Cellular processes and signaling	Post-translational modification, protein turnover, and chaperones	Peptide methionine sulfoxide reductase A	Peptide methionine sulfoxide reductase A	#N/A	DIP2260	rgb(88, 88, 86)	FALSE
Cellular processes and signaling	Signal transduction mechanisms	Putative two component system response regulator protein	Putative two component system response regulator protein	diphtheriae_02204	DIP2267	rgb(87, 87, 85)	FALSE
Cellular processes and signaling	Signal transduction mechanisms	Putative two component system histidine kinase	Putative two component system histidine kinase	diphtheriae_02205	DIP2268	rgb(87, 87, 85)	FALSE
Cellular processes and signaling	Cell wall/membrane/envelope biogenesis	Possible sortase-like protein	Possible sortase-like protein	diphtheriae_02209	DIP2272	rgb(86, 86, 84)	FALSE
Cellular processes and signaling	Intracellular trafficking, secretion, and vesicular transport	Protein export	Putative integral membrane protein	diphtheriae_02210	DIP2273	rgb(85, 85, 83)	FALSE
Cellular processes and signaling	Signal transduction mechanisms	Conserved hypothetical protein (universal stress protein family)	Conserved hypothetical protein	diphtheriae_02213	DIP2276	rgb(85, 85, 83)	FALSE
Cellular processes and signaling	Defense mechanisms	Transporters	Putative ABC transport system, ATP-binding subunit	diphtheriae_02219	DIP2279	rgb(84, 84, 82)	FALSE
Cellular processes and signaling	Cell wall/membrane/envelope biogenesis	Putative penicillin-binding protein	Putative penicillin-binding protein	diphtheriae_02233	DIP2294	rgb(95, 94, 94)	FALSE
Cellular processes and signaling	Signal transduction mechanisms	Conserved hypothetical protein	Conserved hypothetical protein	diphtheriae_02236	DIP2297	rgb(92, 91, 91)	FALSE
Cellular processes and signaling	Cell wall/membrane/envelope biogenesis	Structural proteins	Putative hydrolase	diphtheriae_02245	DIP2306	rgb(88, 88, 87)	FALSE
Cellular processes and signaling	Defense mechanisms	Putative integral membrane protein	Putative integral membrane protein	diphtheriae_02246	DIP2307	rgb(85, 84, 84)	FALSE
Cellular processes and signaling	Cell cycle control, cell division, chromosome partitioning	Conserved hypothetical protein (possible plasmid origin)	Conserved hypothetical protein	diphtheriae_02247	DIP2308	rgb(82, 81, 80)	FALSE
Cellular processes and signaling	Defense mechanisms	Prokaryotic defense system	Putative type I restriction/modification system protein	diphtheriae_02254	DIP2312	rgb(78, 78, 77)	FALSE
Cellular processes and signaling	Defense mechanisms	Prokaryotic defense system	Putative type I restriction/modification system DNA specificity protein	diphtheriae_02255	DIP2313	rgb(75, 75, 73)	FALSE
Cellular processes and signaling	Defense mechanisms	Prokaryotic defense system	Putative type I restriction/modification system DNA methylase	diphtheriae_02256	DIP2314	rgb(72, 71, 70)	FALSE
Cellular processes and signaling	Defense mechanisms	Transporters	Putative ABC transport system, ATP-binding protein	diphtheriae_02264	DIP2323	rgb(69, 68, 66)	FALSE
Cellular processes and signaling	Defense mechanisms	Transporters	Putative ABC transport system integral membrane protein	diphtheriae_02265	DIP2324	rgb(65, 65, 63)	FALSE
Cellular processes and signaling	Signal transduction mechanisms	Signal transduction mechanisms	Two-component system histidine kinase ChrS	diphtheriae_02267	DIP2326	rgb(62, 62, 59)	FALSE
Cellular processes and signaling	Defense mechanisms	Conserved integral membrane protein	Conserved integral membrane protein	diphtheriae_02269	DIP2328	rgb(59, 58, 56)	FALSE
Cellular processes and signaling	Transporters	ABC transporters	Putative integral membrane transport protein	diphtheriae_02281	DIP2342	rgb(55, 55, 52)	FALSE
Cellular processes and signaling	Post-translational modification, protein turnover, and chaperones	Putative ABC transport system, ATP-binding protein	Putative ABC transport system, ATP-binding protein	diphtheriae_02282	DIP2343	rgb(52, 52, 49)	FALSE
Cellular processes and signaling	Cell wall/membrane/envelope biogenesis	Cationic antimicrobial peptide (CAMP) resistance	Putative hydrolase	diphtheriae_02312	DIP2375	rgb(89, 207, 102)	TRUE
Cellular processes and signaling	Cell cycle control, cell division, chromosome partitioning	Chromosome and associated proteins	Putative chromosome partitioning protein	diphtheriae_02314	DIP2377	rgb(45, 45, 42)	FALSE
Cellular processes and signaling	Intracellular trafficking, secretion, and vesicular transport	Protein export	Putative integral membrane protein	diphtheriae_02316	DIP2379	rgb(91, 210, 105)	TRUE
Information storage and processing	Translation, ribosomal structure and biogenesis	Ribosome	16S ribosomal RNA	#N/A	16S_rRNA-1	rgb(209, 124, 209)	FALSE
Information storage and processing	Translation, ribosomal structure and biogenesis	Ribosome	16S ribosomal RNA	#N/A	16S_rRNA-2	rgb(207, 121, 208)	FALSE
Information storage and processing	Translation, ribosomal structure and biogenesis	Ribosome	16S ribosomal RNA	#N/A	16S_rRNA-3	rgb(204, 119, 206)	FALSE
Information storage and processing	Translation, ribosomal structure and biogenesis	Ribosome	16S ribosomal RNA	#N/A	16S_rRNA-4	rgb(202, 116, 205)	FALSE
Information storage and processing	Translation, ribosomal structure and biogenesis	Ribosome	16S ribosomal RNA	#N/A	16S_rRNA-5	rgb(200, 113, 204)	FALSE
Information storage and processing	Translation, ribosomal structure and biogenesis	Ribosome	Possible 23S ribosomal RNA	#N/A	23S_rRNA-1	rgb(197, 111, 203)	FALSE
Information storage and processing	Translation, ribosomal structure and biogenesis	23S_rRNA	Possible 23S ribosomal RNA	#N/A	23S_rRNA-2	rgb(195, 108, 201)	FALSE
Information storage and processing	Translation, ribosomal structure and biogenesis	Ribosome	Possible 23S ribosomal RNA	#N/A	23S_rRNA-3	rgb(193, 106, 200)	FALSE
Information storage and processing	Translation, ribosomal structure and biogenesis	23S_rRNA	Possible 23S ribosomal RNA	#N/A	23S_rRNA-4	rgb(191, 103, 199)	FALSE
Information storage and processing	Translation, ribosomal structure and biogenesis	23S_rRNA	Possible 23S ribosomal RNA	#N/A	23S_rRNA-5	rgb(188, 100, 197)	FALSE
Information storage and processing	Translation, ribosomal structure and biogenesis	Ribosome	5S ribosomal RNA	#N/A	5S_rRNA-1	rgb(186, 98, 196)	FALSE
Information storage and processing	Translation, ribosomal structure and biogenesis	Ribosome	5S ribosomal RNA	#N/A	5S_rRNA-2	rgb(184, 95, 195)	FALSE
Information storage and processing	Translation, ribosomal structure and biogenesis	Ribosome	5S ribosomal RNA	#N/A	5S_rRNA-3	rgb(181, 92, 194)	FALSE
Information storage and processing	Translation, ribosomal structure and biogenesis	Ribosome	5S ribosomal RNA	#N/A	5S_rRNA-4	rgb(179, 90, 192)	FALSE
Information storage and processing	Translation, ribosomal structure and biogenesis	Ribosome	5S ribosomal RNA	#N/A	5S_rRNA-5	rgb(177, 87, 191)	FALSE
Information storage and processing	Replication, recombination and repair	Two-component system	Chromosomal replication initiator protein	diphtheriae_00001	DIP0001	rgb(37, 155, 36)	TRUE
Information storage and processing	Replication, recombination and repair	DNA replication	DNA polymerase III, beta chain	diphtheriae_00002	DIP0002	rgb(41, 159, 36)	TRUE
Information storage and processing	Replication, recombination and repair	Homologous recombination	DNA replication and repair protein	diphtheriae_00003	DIP0003	rgb(170, 79, 187)	FALSE
Information storage and processing	Replication, recombination and repair	DNA replication proteins	DNA gyrase subunit B	diphtheriae_00005	DIP0005	rgb(49, 169, 34)	TRUE
Information storage and processing	Replication, recombination and repair	DNA replication proteins	DNA gyrase subunit A	diphtheriae_00009	DIP0009	rgb(54, 174, 33)	TRUE
Information storage and processing	Transcription	Putative regulatory protein	Putative regulatory protein	diphtheriae_00013	DIP0011	rgb(163, 71, 183)	FALSE
Information storage and processing	Replication, recombination and repair	Putative transposase (partial)	Putative transposase	#N/A	DIP0026	rgb(161, 69, 182)	FALSE
Information storage and processing	Replication, recombination and repair	Putative transposase (pseudogene)	Putative transposase	diphtheriae_00430	DIP0047	rgb(158, 66, 181)	FALSE
Information storage and processing	Protein kinases	Protein kinases	Probable serine/threonine-protein kinase	diphtheriae_00048	DIP0054	rgb(156, 63, 180)	FALSE
Information storage and processing	Replication, recombination and repair	Hypothetical protein	Hypothetical protein	#N/A	DIP0068	rgb(154, 61, 178)	FALSE
Information storage and processing	Transcription	Transcription factors	Putative regulatory protein	diphtheriae_00059	DIP0086	rgb(151, 58, 177)	FALSE
Information storage and processing	Transcription	Transcription machinery	Putative RNA polymerase sigma factor	diphtheriae_00070	DIP0099	rgb(149, 55, 176)	FALSE
Information storage and processing	Transcription	Transcription	Transcriptional activator	diphtheriae_00073	DIP0102	rgb(147, 53, 174)	FALSE
Information storage and processing	Replication, recombination and repair	DNA repair and recombination proteins	Putative riboflavin biosynthesis protein	diphtheriae_00083	DIP0113	rgb(144, 50, 173)	FALSE
Information storage and processing	Transcription	Conserved hypothetical protein	Conserved hypothetical protein	diphtheriae_00089; diphtheriae_00090	DIP0119	rgb(142, 47, 172)	FALSE
Information storage and processing	Transcription	Putative MarR-family regulatory protein	Putative MarR-family regulatory protein	diphtheriae_00097	DIP0127	rgb(140, 45, 171)	FALSE
Information storage and processing	Replication, recombination and repair	Putative ATP-dependent helicase	Putative ATP-dependent helicase	diphtheriae_00101	DIP0131	rgb(137, 42, 169)	FALSE
Information storage and processing	Replication, recombination and repair	DNA repair and recombination proteins	Putative DNA repair protein	diphtheriae_00103	DIP0133	rgb(135, 39, 168)	FALSE
Information storage and processing	Replication, recombination and repair	Base excision repair	Putative DNA-repair protein	diphtheriae_00104	DIP0134	rgb(133, 37, 167)	FALSE
Information storage and processing	Replication, recombination and repair	Conserved hypothetical protein	Conserved hypothetical protein	diphtheriae_00115	DIP0149	rgb(131, 34, 165)	FALSE
Information storage and processing	Replication, recombination and repair	Conserved hypothetical protein	Conserved hypothetical protein	diphtheriae_00117	DIP0151	rgb(128, 32, 164)	FALSE
Information storage and processing	Replication, recombination and repair	Putative phage integrase	Putative phage integrase	#N/A	DIP0182	rgb(126, 29, 163)	FALSE
Information storage and processing	Transcription	Putative transcriptional regulator	Putative transcriptional regulator	#N/A	DIP0187	rgb(124, 26, 162)	FALSE
Information storage and processing	Transcription	Transcription	Putative anti-repressor protein	#N/A	DIP0190	rgb(121, 24, 160)	FALSE
Information storage and processing	Transcription	Transcription factors	Putative GntR-family regulator	diphtheriae_00151; diphtheriae_00150	DIP0226	rgb(119, 21, 159)	FALSE
Information storage and processing	Translation, ribosomal structure and biogenesis	Transfer RNA biogenesis	Putative tRNA-ribosyltransferase	diphtheriae_00169	DIP0251	rgb(191, 113, 191)	FALSE
Information storage and processing	Translation, ribosomal structure and biogenesis	Porphyrin metabolism	Putative glutamyl-tRNA synthetase	diphtheriae_00170	DIP0252	rgb(189, 111, 190)	FALSE
Information storage and processing	Replication, recombination and repair	DNA replication	DNA polymerase III subunit gamma/tau	diphtheriae_00179	DIP0259	rgb(20, 121, 11)	TRUE
Information storage and processing	Replication, recombination and repair	Homologous recombination	Recombination protein	diphtheriae_00181	DIP0261	rgb(184, 106, 187)	FALSE
Information storage and processing	Replication, recombination and repair	DNA replication	Putative helicase	diphtheriae_00184	DIP0264	rgb(182, 103, 186)	FALSE
Information storage and processing	Transcription	Putative regulatory protein	Putative regulatory protein	diphtheriae_00187	DIP0267	rgb(180, 101, 184)	FALSE
Information storage and processing	Transcription	Transcription machinery	Putative RNA polymerase sigma factor	diphtheriae_00205	DIP0280	rgb(178, 98, 183)	FALSE
Information storage and processing	Transcription	Two-component regulatory protein	Two-component regulatory protein	diphtheriae_00211	DIP0286	rgb(176, 96, 182)	FALSE
Information storage and processing	Transcription	Transcription factors	Putative regulatory protein	diphtheriae_00225	DIP0299	rgb(173, 94, 181)	FALSE
Information storage and processing	Translation, ribosomal structure and biogenesis	Conserved hypothetical protein	Conserved hypothetical protein	diphtheriae_00227	DIP0301	rgb(171, 91, 179)	FALSE
Information storage and processing	Replication, recombination and repair	Base excision repair	Endonuclease III	diphtheriae_00231	DIP0304	rgb(169, 89, 178)	FALSE
Information storage and processing	Replication, recombination and repair	Conserved hypothetical protein	Conserved hypothetical protein	diphtheriae_00233	DIP0306	rgb(167, 86, 177)	FALSE
Information storage and processing	Transcription	Transcription	Cold-shock protein	diphtheriae_00247	DIP0320	rgb(35, 147, 26)	TRUE
Information storage and processing	Replication, recombination and repair	DNA replication proteins	DNA topoisomerase I	diphtheriae_00254	DIP0327	rgb(36, 149, 27)	TRUE
Information storage and processing	Replication, recombination and repair	DNA replication	Putative DNA polymerase III, delta' subunit	diphtheriae_00261	DIP0333	rgb(40, 156, 31)	TRUE
Information storage and processing	Replication, recombination and repair	Conserved hypothetical protein	Conserved hypothetical protein	#N/A	DIP0336	rgb(158, 76, 171)	FALSE
Information storage and processing	Replication, recombination and repair	Putative phage integrase	Putative phage integrase	diphtheriae_00264	DIP0337	rgb(156, 74, 170)	FALSE
Information storage and processing	Replication, recombination and repair	Putative IS element tranposase (partial)	Putative IS element tranposase	#N/A	DIP0346	rgb(154, 72, 169)	FALSE
Information storage and processing	Replication, recombination and repair	DNA repair and recombination proteins	Putative alkylated DNA repair protein	diphtheriae_00273	DIP0349	rgb(151, 69, 167)	FALSE
Information storage and processing	Transcription	Putative plasmid replication protein	Putative plasmid replication protein	diphtheriae_00112	DIP0351	rgb(149, 67, 166)	FALSE
Information storage and processing	Transcription	Transcription factors	Putative regulatory protein	diphtheriae_00290	DIP0369	rgb(147, 64, 165)	FALSE
Information storage and processing	Transcription	Transcription factors	Putative ArsR family regulatory protein	diphtheriae_00336	DIP0415	rgb(145, 62, 164)	FALSE
Information storage and processing	Transcription	Transcription machinery	Putative transcription antitermination protein	diphtheriae_00355	DIP0431	rgb(142, 59, 162)	FALSE
Information storage and processing	Translation, ribosomal structure and biogenesis	Ribosome	50S ribosomal protein L11	diphtheriae_00356	DIP0432	rgb(80, 212, 70)	TRUE
Information storage and processing	Translation, ribosomal structure and biogenesis	Ribosome	50S ribosomal protein L1	diphtheriae_00357	DIP0433	rgb(78, 210, 69)	TRUE
Information storage and processing	Replication, recombination and repair	Putative transposase	Putative transposase	#N/A	DIP0434	rgb(136, 52, 158)	FALSE
Information storage and processing	Replication, recombination and repair	Putative insertion element DNA-binding protein	Putative insertion element DNA-binding protein	#N/A	DIP0435	rgb(134, 50, 157)	FALSE
Information storage and processing	Translation, ribosomal structure and biogenesis	Ribosome	50S ribosomal protein L10	diphtheriae_00358	DIP0436	rgb(76, 208, 68)	TRUE
Information storage and processing	Translation, ribosomal structure and biogenesis	Ribosome	50S ribosomal protein L7/L12	diphtheriae_00359	DIP0437	rgb(74, 206, 66)	TRUE
Information storage and processing	Transcription	RNA polymerase	DNA-directed RNA polymerase beta chain	diphtheriae_00368	DIP0446	rgb(72, 204, 65)	TRUE
Information storage and processing	Transcription	RNA polymerase	DNA-directed RNA polymerase beta' chain	diphtheriae_00369	DIP0447	rgb(70, 202, 63)	TRUE
Information storage and processing	Transcription	Transcription	Response regulator	diphtheriae_00380	DIP0459	rgb(123, 37, 150)	FALSE
Information storage and processing	Translation, ribosomal structure and biogenesis	Ribosome	30S ribosomal protein S12	diphtheriae_00388	DIP0467	rgb(68, 200, 62)	TRUE
Information storage and processing	Translation, ribosomal structure and biogenesis	Ribosome	30S ribosomal protein S7	diphtheriae_00389	DIP0468	rgb(66, 198, 61)	TRUE
Information storage and processing	Translation, ribosomal structure and biogenesis	Translation factors	Elongation factor G	diphtheriae_00390	DIP0469	rgb(64, 197, 59)	TRUE
Information storage and processing	Translation, ribosomal structure and biogenesis	Translation factors	Elongation factor Tu	diphtheriae_00391	DIP0470	rgb(62, 195, 58)	TRUE
Information storage and processing	Translation, ribosomal structure and biogenesis	Ribosome	30S ribosomal protein S10	diphtheriae_00393	DIP0472	rgb(60, 193, 57)	TRUE
Information storage and processing	Translation, ribosomal structure and biogenesis	Ribosome	50S ribosomal protein L3	diphtheriae_00394	DIP0473	rgb(58, 191, 55)	TRUE
Information storage and processing	Translation, ribosomal structure and biogenesis	Ribosome	50S ribosomal protein L4	diphtheriae_00395	DIP0474	rgb(56, 189, 54)	TRUE
Information storage and processing	Translation, ribosomal structure and biogenesis	Ribosome	50S ribosomal protein L23	diphtheriae_00396	DIP0475	rgb(54, 187, 53)	TRUE
Information storage and processing	Translation, ribosomal structure and biogenesis	Ribosome	50S ribosomal protein L2	diphtheriae_00397	DIP0476	rgb(52, 185, 51)	TRUE
Information storage and processing	Translation, ribosomal structure and biogenesis	Ribosome	30S ribosomal protein S19	diphtheriae_00398	DIP0477	rgb(50, 183, 50)	TRUE
Information storage and processing	Translation, ribosomal structure and biogenesis	Ribosome	50S ribosomal protein L22	diphtheriae_00399	DIP0478	rgb(48, 181, 49)	TRUE
Information storage and processing	Translation, ribosomal structure and biogenesis	Ribosome	30S ribosomal protein S3	diphtheriae_00400	DIP0479	rgb(46, 179, 47)	TRUE
Information storage and processing	Translation, ribosomal structure and biogenesis	Ribosome	50S ribosomal protein L16	diphtheriae_00401	DIP0480	rgb(44, 177, 46)	TRUE
Information storage and processing	Translation, ribosomal structure and biogenesis	Ribosome	50S ribosomal protein L29	diphtheriae_00402	DIP0481	rgb(42, 175, 44)	TRUE
Information storage and processing	Translation, ribosomal structure and biogenesis	Ribosome	30S ribosomal protein S17	diphtheriae_00403	DIP0482	rgb(40, 173, 43)	TRUE
Information storage and processing	Translation, ribosomal structure and biogenesis	Ribosome	50S ribosomal protein L14	diphtheriae_00407	DIP0486	rgb(197, 81, 203)	FALSE
Information storage and processing	Translation, ribosomal structure and biogenesis	Ribosome	50S ribosomal protein L24	diphtheriae_00408	DIP0487	rgb(193, 79, 201)	FALSE
Information storage and processing	Translation, ribosomal structure and biogenesis	Ribosome	50S ribosomal protein L5	diphtheriae_00409	DIP0488	rgb(38, 171, 42)	FALSE
Information storage and processing	Transcription	Conserved hypothetical protein	Conserved hypothetical protein	#N/A	DIP0494	rgb(187, 74, 196)	FALSE
Information storage and processing	Transcription	Putative GntR family regulatory protein	Putative GntR family regulatory protein	diphtheriae_00449	DIP0517	rgb(184, 72, 194)	FALSE
Information storage and processing	Translation, ribosomal structure and biogenesis	Ribosome	30S ribosomal protein S8	diphtheriae_00455	DIP0524	rgb(36, 169, 40)	TRUE
Information storage and processing	Translation, ribosomal structure and biogenesis	Ribosome	50S ribosomal protein L6	diphtheriae_00456	DIP0525	rgb(34, 167, 39)	TRUE
Information storage and processing	Translation, ribosomal structure and biogenesis	Ribosome	50S ribosomal protein L18	diphtheriae_00457	DIP0526	rgb(32, 165, 38)	TRUE
Information storage and processing	Translation, ribosomal structure and biogenesis	Ribosome	30S ribosomal protein S5	diphtheriae_00458	DIP0527	rgb(30, 163, 36)	TRUE
Information storage and processing	Translation, ribosomal structure and biogenesis	Ribosome	50S ribosomal protein L30	diphtheriae_00459	DIP0528	rgb(28, 161, 35)	TRUE
Information storage and processing	Translation, ribosomal structure and biogenesis	Ribosome	50s ribosomal protein L15	diphtheriae_00460	DIP0529	rgb(26, 159, 34)	TRUE
Information storage and processing	Translation, ribosomal structure and biogenesis	Translation factors	Translation initiation factor IF-1	diphtheriae_00476	DIP0545	rgb(20, 154, 30)	TRUE
Information storage and processing	Translation, ribosomal structure and biogenesis	Ribosome	30S ribosomal protein S13	diphtheriae_00477	DIP0546	rgb(18, 152, 28)	TRUE
Information storage and processing	Translation, ribosomal structure and biogenesis	Ribosome	30S ribosomal protein S11	diphtheriae_00478	DIP0547	rgb(16, 150, 27)	TRUE
Information storage and processing	Translation, ribosomal structure and biogenesis	Ribosome	30S ribosomal protein S4	diphtheriae_00479	DIP0548	rgb(14, 148, 25)	TRUE
Information storage and processing	Transcription	RNA polymerase	DNA-directed RNA polymerase alpha chain	diphtheriae_00480	DIP0549	rgb(12, 146, 24)	TRUE
Information storage and processing	Translation, ribosomal structure and biogenesis	Ribosome	50S ribosomal protein L17	diphtheriae_00481	DIP0550	rgb(10, 144, 23)	TRUE
Information storage and processing	Translation, ribosomal structure and biogenesis	Transfer RNA biogenesis	TRNA pseudouridine synthase A	diphtheriae_00482; diphtheriae_00483	DIP0551	rgb(142, 43, 164)	FALSE
Information storage and processing	Translation, ribosomal structure and biogenesis	Ribosome	50S ribosomal protein L13	diphtheriae_00493	DIP0561	rgb(8, 142, 21)	TRUE
Information storage and processing	Translation, ribosomal structure and biogenesis	Ribosome	30S ribosomal protein S9	diphtheriae_00494	DIP0562	rgb(6, 140, 20)	TRUE
Information storage and processing	Transfer RNA biogenesis	Transfer RNA biogenesis	TRNA threonylcarbamoyladenosine biosynthesis protein TsaE	diphtheriae_00501	DIP0569	rgb(132, 36, 157)	FALSE
Information storage and processing	Translation, ribosomal structure and biogenesis	Ribosome biogenesis	Putative ribosomal-protein-alanine acetyltransferase	diphtheriae_00505	DIP0573	rgb(129, 34, 154)	FALSE
Information storage and processing	Transcription	Transcription machinery	Putative RNA-polymerase sigma factor	diphtheriae_00509	DIP0577	rgb(126, 32, 152)	FALSE
Information storage and processing	Transcription	Putative membrane protein	Putative membrane protein	diphtheriae_00527	DIP0598	rgb(123, 29, 150)	FALSE
Information storage and processing	Replication, recombination and repair	DNA repair and recombination proteins	Protein ImuB	diphtheriae_00533	DIP0604	rgb(120, 27, 147)	FALSE
Information storage and processing	Replication, recombination and repair	DNA repair and recombination proteins	Putative DNA polymerase	diphtheriae_00541; diphtheriae_00542	DIP0612	rgb(116, 25, 145)	FALSE
Information storage and processing	Transcription	Transcription factors	Putative diphtheria toxin repressor 2	diphtheriae_00549	DIP0619	rgb(113, 23, 143)	FALSE
Information storage and processing	Replication, recombination and repair	Base excision repair	Putative exodeoxyribonuclease	diphtheriae_00564	DIP0633	rgb(110, 20, 141)	FALSE
Information storage and processing	Translation, ribosomal structure and biogenesis	Aminoacyl-tRNA biosynthesis	Tryptophanyl-tRNA synthetase	diphtheriae_00566	DIP0635	rgb(92, 179, 87)	TRUE
Information storage and processing	Replication, recombination and repair	General function prediction only	Putative membrane protein	diphtheriae_00567	DIP0636	rgb(104, 16, 136)	FALSE
Information storage and processing	Transcription	Putative DNA-binding protein	Putative DNA-binding protein	diphtheriae_00575	DIP0643	rgb(100, 14, 134)	FALSE
Information storage and processing	Transcription	Putative transcriptional regulatory protein	Putative transcriptional regulatory protein	diphtheriae_00589	DIP0656	rgb(97, 11, 131)	FALSE
Information storage and processing	Transcription	Conserved hypothetical protein	Conserved hypothetical protein	diphtheriae_00615	DIP0680	rgb(84, 180, 82)	TRUE
Information storage and processing	Transcription	Transcription factors	Putative regulatory protein	diphtheriae_00618	DIP0684	rgb(79, 181, 78)	TRUE
Information storage and processing	Translation, ribosomal structure and biogenesis	Conserved hypothetical protein	Conserved hypothetical protein	diphtheriae_00632	DIP0698	rgb(243, 80, 245)	FALSE
Information storage and processing	Transcription	Transcription machinery	RNA polymerase sigma-E factor	diphtheriae_00643	DIP0709	rgb(240, 78, 243)	FALSE
Information storage and processing	Transcription	Putative anti sigma factor	Putative anti sigma factor	diphtheriae_00644	DIP0710	rgb(237, 76, 242)	FALSE
Information storage and processing	Transcription	Transcription factors	Putative transcriptional regulator	diphtheriae_00645	DIP0712	rgb(235, 74, 240)	FALSE
Information storage and processing	Replication, recombination and repair	Putative ATP-dependent RNA helicase	Putative ATP-dependent RNA helicase	diphtheriae_00648	DIP0717	rgb(232, 72, 239)	FALSE
Information storage and processing	Replication, recombination and repair	Putative ATP-dependent DNA helicase	Putative ATP-dependent DNA helicase	diphtheriae_00652	DIP0722	rgb(229, 70, 237)	FALSE
Information storage and processing	Replication, recombination and repair	Nucleotide excision repair	Putative helicase	diphtheriae_00653	DIP0723	rgb(226, 67, 236)	FALSE
Information storage and processing	Replication, recombination and repair	Nicotinate and nicotinamide metabolism	Putative hydrolase	diphtheriae_00655	DIP0725	rgb(223, 65, 234)	FALSE
Information storage and processing	Replication, recombination and repair	Nucleotide excision repair	Putative DNA helicase II	diphtheriae_00656	DIP0726	rgb(220, 63, 233)	FALSE
Information storage and processing	Translation, ribosomal structure and biogenesis	Translation factors	Peptide chain release factor 2	diphtheriae_00676	DIP0746	rgb(62, 183, 67)	TRUE
Information storage and processing	Replication, recombination and repair	IS element transposase	IS element transposase	#N/A	DIP0752	rgb(214, 59, 230)	FALSE
Information storage and processing	Replication, recombination and repair	IS element transposase (partial)	IS element transposase	#N/A	DIP0757	rgb(212, 57, 228)	FALSE
Information storage and processing	Replication, recombination and repair	Putative transposase (partial)	Putative transposase	#N/A	DIP0758	rgb(209, 55, 227)	FALSE
Information storage and processing	Replication, recombination and repair	Putative transposase	Putative transposase	diphtheriae_00278; diphtheriae_01300; diphtheriae_02027; diphtheriae_02001	DIP0764	rgb(206, 53, 225)	FALSE
Information storage and processing	Replication, recombination and repair	Structural proteins	Transposase A	#N/A	DIP0766	rgb(203, 51, 224)	FALSE
Information storage and processing	Transcription	Basal transcription factors	Putative ATP-dependent DNA helicase	diphtheriae_00699	DIP0772	rgb(200, 49, 222)	FALSE
Information storage and processing	Transcription	Transcription	Cold shock protein B	diphtheriae_00703	DIP0776	rgb(197, 47, 221)	FALSE
Information storage and processing	Translation, ribosomal structure and biogenesis	Putative methyltransferase	Putative methyltransferase	diphtheriae_00708	DIP0781	rgb(194, 45, 219)	FALSE
Information storage and processing	Replication, recombination and repair	Prokaryotic defense system	Putative DNA methylase	#N/A	DIP0805	rgb(191, 43, 218)	FALSE
Information storage and processing	DNA repair and recombination proteins	DNA repair and recombination proteins	Putative ATP-dependent helicase	diphtheriae_00733	DIP0827	rgb(189, 40, 216)	FALSE
Information storage and processing	Replication, recombination and repair	Base excision repair	Putative DNA repair protein	diphtheriae_00734	DIP0828	rgb(186, 38, 215)	FALSE
Information storage and processing	Replication, recombination and repair	Base excision repair	Putative endonuclease	diphtheriae_00735	DIP0829	rgb(183, 36, 213)	FALSE
Information storage and processing	Replication, recombination and repair	Nucleotide excision repair	ATP-dependent DNA helicase	diphtheriae_00741	DIP0835	rgb(180, 34, 212)	FALSE
Information storage and processing	Replication, recombination and repair	Putative transposase	Putative transposase	diphtheriae_00821; diphtheriae_01185; diphtheriae_01825	DIP0843	rgb(177, 32, 210)	FALSE
Information storage and processing	Transcription	Transcription	Putative tetR family regulatory protein	diphtheriae_00750	DIP0846	rgb(174, 30, 209)	FALSE
Information storage and processing	Translation, ribosomal structure and biogenesis	Ribosome	30S ribosomal protein S18-2	diphtheriae_00752	DIP0848	rgb(51, 185, 60)	TRUE
Information storage and processing	Translation, ribosomal structure and biogenesis	Ribosome	30S ribosomal protein S14	diphtheriae_00753	DIP0849	rgb(49, 185, 59)	TRUE
Information storage and processing	Translation, ribosomal structure and biogenesis	Ribosome	50S ribosomal protein L33 type 1	diphtheriae_00754	DIP0850	rgb(47, 185, 58)	TRUE
Information storage and processing	Translation, ribosomal structure and biogenesis	Ribosome	50S ribosomal protein L28-2	diphtheriae_00755	DIP0851	rgb(45, 185, 56)	TRUE
Information storage and processing	Translation, ribosomal structure and biogenesis	Ribosome	50S ribosomal protein L31 type B-2	diphtheriae_00756	DIP0852	rgb(44, 186, 55)	TRUE
Information storage and processing	Translation, ribosomal structure and biogenesis	Ribosome	50S ribosomal protein L32	diphtheriae_00757	DIP0853	rgb(42, 186, 54)	TRUE
Information storage and processing	Translation, ribosomal structure and biogenesis	Ribosome biogenesis	Putative acetyltransferase	diphtheriae_00768	DIP0864	rgb(154, 16, 198)	FALSE
Information storage and processing	Translation, ribosomal structure and biogenesis	Ribosome biogenesis	16S rRNA (cytidine1402-2'-O)-methyltransferase	diphtheriae_00775	DIP0871	rgb(151, 13, 197)	FALSE
Information storage and processing	Translation, ribosomal structure and biogenesis	Selenocompound metabolism	Methionyl-tRNA synthetase	diphtheriae_00776	DIP0872	rgb(36, 187, 50)	TRUE
Information storage and processing	Replication, recombination and repair	Conserved hypothetical protein	TatD DNase family protein	diphtheriae_00777	DIP0873	rgb(145, 9, 194)	FALSE
Information storage and processing	Translation, ribosomal structure and biogenesis	Ribosome biogenesis	Putative dimethyladenosine transferase	diphtheriae_00779	DIP0875	rgb(34, 187, 49)	TRUE
Information storage and processing	Transcription	Transcription machinery	Putative RNA polymerase sigma factor	diphtheriae_00784	DIP0880	rgb(140, 5, 191)	FALSE
Information storage and processing	Transcription	Putative tetR family transcriptional regulatory protein (partial)	Putative tetR family transcriptional regulatory protein	diphtheriae_00791	DIP0888	rgb(137, 3, 189)	FALSE
Information storage and processing	Translation, ribosomal structure and biogenesis	Translation factors	Putative peptide chain release factor 3	diphtheriae_00794	DIP0895	rgb(134, 1, 188)	FALSE
Information storage and processing	Translation, ribosomal structure and biogenesis	Translation factors	Putative peptidyl tRNA hydrolase	diphtheriae_00796	DIP0897	rgb(190, 20, 190)	FALSE
Information storage and processing	Translation, ribosomal structure and biogenesis	Translation factors	Putative peptidyl tRNA hydrolase	diphtheriae_00798	DIP0900	rgb(188, 20, 189)	FALSE
Information storage and processing	Translation, ribosomal structure and biogenesis	Ribosome	Putative 50S ribosomal protein L25	diphtheriae_00799	DIP0901	rgb(31, 187, 46)	TRUE
Information storage and processing	Transcription	Putative LysR family transcriptional regulator	Putative LysR family transcriptional regulator	diphtheriae_00803	DIP0905	rgb(184, 19, 188)	FALSE
Information storage and processing	Transcription	Putative tetR family transcriptional regulator	Putative tetR family transcriptional regulator	diphtheriae_00809	DIP0910	rgb(183, 19, 187)	FALSE
Information storage and processing	Replication, recombination and repair	Nucleotide excision repair	Transcription-repair coupling factor	diphtheriae_00810	DIP0911	rgb(181, 18, 186)	FALSE
Information storage and processing	Transcription	Conserved hypothetical protein	Conserved hypothetical protein	diphtheriae_00835	DIP0934	rgb(179, 18, 186)	FALSE
Information storage and processing	Transcription	Putative tetR family transcriptional regulator	Putative tetR family transcriptional regulator	diphtheriae_00838	DIP0937	rgb(177, 18, 185)	FALSE
Information storage and processing	Replication, recombination and repair	Mismatch repair	Exodeoxyribonuclease VII small subunit	diphtheriae_00842	DIP0941	rgb(175, 17, 184)	FALSE
Information storage and processing	Replication, recombination and repair	Mismatch repair	Exodeoxyribonuclease VII large subunit	diphtheriae_00843	DIP0942	rgb(173, 17, 184)	FALSE
Information storage and processing	Translation, ribosomal structure and biogenesis	Ribosome biogenesis	Putative ABC transport system ATP-binding protein	diphtheriae_00849	DIP0948	rgb(171, 17, 183)	FALSE
Information storage and processing	Translation, ribosomal structure and biogenesis	Putative RNA pseudouridylate synthase family protein	Putative RNA pseudouridylate synthase family protein	diphtheriae_00875	DIP0975	rgb(169, 16, 182)	FALSE
Information storage and processing	Translation, ribosomal structure and biogenesis	Ribosome biogenesis	Putative macrolide resistance protein	diphtheriae_00888	DIP0988	rgb(168, 16, 181)	FALSE
Information storage and processing	Transcription	Transcription machinery	Putative ECF family RNA polymerase sigma factor	diphtheriae_00894	DIP0994	rgb(166, 16, 181)	FALSE
Information storage and processing	Replication, recombination and repair	Putative helicase	Putative helicase	diphtheriae_00916	DIP1016	rgb(164, 15, 180)	FALSE
Information storage and processing	Replication, recombination and repair	RNA degradation	DEAD-box helicase	diphtheriae_00919	DIP1018	rgb(162, 15, 179)	FALSE
Information storage and processing	Transcription	SNF2/RAD54 family protein	SNF2/RAD54 family protein	diphtheriae_00924	DIP1023	rgb(160, 15, 179)	FALSE
Information storage and processing	Replication, recombination and repair	Putative exonuclease, SbcD-family	Putative exonuclease, SbcD-family	diphtheriae_00926	DIP1025	rgb(158, 14, 178)	FALSE
Information storage and processing	Replication, recombination and repair	Conserved hypothetical ATP-binding protein	Conserved hypothetical ATP-binding protein	diphtheriae_00927	DIP1026	rgb(156, 14, 177)	FALSE
Information storage and processing	Transcription	Putative MarR-family transcriptional regulator	Putative MarR-family transcriptional regulator	diphtheriae_00929	DIP1028	rgb(154, 14, 176)	FALSE
Information storage and processing	Transcription	Conserved hypothetical membrane protein	Conserved hypothetical membrane protein	diphtheriae_00930	DIP1029	rgb(153, 13, 176)	FALSE
Information storage and processing	Translation, ribosomal structure and biogenesis	Aminoacyl-tRNA biosynthesis	Arginyl-tRNA synthetase	diphtheriae_00941	DIP1034	rgb(21, 153, 15)	TRUE
Information storage and processing	Transcription	RNA degradation	Transcription termination factor Rho homolog	diphtheriae_00947	DIP1040	rgb(20, 152, 16)	TRUE
Information storage and processing	Translation, ribosomal structure and biogenesis	Translation factors	Peptide chain release factor 1	diphtheriae_00948	DIP1041	rgb(20, 151, 17)	TRUE
Information storage and processing	Translation, ribosomal structure and biogenesis	Translation factors	HemK-family methytransferase	diphtheriae_00949	DIP1042	rgb(145, 12, 173)	FALSE
Information storage and processing	Translation, ribosomal structure and biogenesis	Ribosome biogenesis	L-threonylcarbamoyladenylate synthase	diphtheriae_00950	DIP1043	rgb(20, 150, 17)	TRUE
Information storage and processing	Replication, recombination and repair	Conserved hypothetical protein	Endonuclease	diphtheriae_00962	DIP1055	rgb(141, 11, 171)	FALSE
Information storage and processing	Translation, ribosomal structure and biogenesis	Sulfur relay system	Probable tRNA-methyltransferase	diphtheriae_00980	DIP1074	rgb(139, 11, 171)	FALSE
Information storage and processing	Replication, recombination and repair	DNA replication	Putative DNA polymerase	diphtheriae_00982	DIP1076	rgb(138, 11, 170)	FALSE
Information storage and processing	Replication, recombination and repair	DNA replication	DNA ligase	diphtheriae_00983	DIP1077	rgb(19, 141, 23)	TRUE
Information storage and processing	Translation, ribosomal structure and biogenesis	Aminoacyl-tRNA biosynthesis	Glutamyl-tRNA amidotransferase subunit C	diphtheriae_00985	DIP1079	rgb(18, 140, 24)	TRUE
Information storage and processing	Translation, ribosomal structure and biogenesis	Aminoacyl-tRNA biosynthesis	Glutamyl-tRNA amidotransferase subunit A	diphtheriae_00986	DIP1080	rgb(18, 139, 24)	TRUE
Information storage and processing	Translation, ribosomal structure and biogenesis	Aminoacyl-tRNA biosynthesis	Glutamyl-tRNA amidotransferase subunit B	diphtheriae_00995	DIP1089	rgb(18, 138, 25)	TRUE
Information storage and processing	Transcription	Transcription factors	Lysine export transcriptional regulatory protein LysG	diphtheriae_00998	DIP1092	rgb(128, 9, 166)	FALSE
Information storage and processing	Replication, recombination and repair	Conserved hypothetical protein	Conserved hypothetical protein	diphtheriae_01015	DIP1110	rgb(126, 9, 166)	FALSE
Information storage and processing	Translation, ribosomal structure and biogenesis	Porphyrin metabolism	Glutamyl-tRNA synthetase	diphtheriae_01021	DIP1115	rgb(18, 137, 26)	TRUE
Information storage and processing	Transcription	Putative TetR-family transcriptional regulator	Putative TetR-family transcriptional regulator	#N/A	DIP1117	rgb(123, 8, 164)	FALSE
Information storage and processing	Transcription	Conserved hypothetical protein	Conserved hypothetical protein	diphtheriae_01036	DIP1125	rgb(121, 8, 163)	FALSE
Information storage and processing	Transcription	Putative IclR-family transcriptional regulator	Putative IclR-family transcriptional regulator	diphtheriae_01037	DIP1126	rgb(119, 7, 163)	FALSE
Information storage and processing	Replication, recombination and repair	DNA repair and recombination proteins	8-oxo-(d)GTP phosphatase	diphtheriae_01040	DIP1129	rgb(117, 7, 162)	FALSE
Information storage and processing	Replication, recombination and repair	Base excision repair	Uracil-DNA glycosylase	diphtheriae_01045	DIP1134	rgb(111, 29, 111)	FALSE
Information storage and processing	Replication, recombination and repair	Homologous recombination	ATP-dependent DNA helicase	diphtheriae_01047	DIP1136	rgb(110, 28, 111)	FALSE
Information storage and processing	Translation, ribosomal structure and biogenesis	Ribosome biogenesis	Putative DNA methylase	diphtheriae_01049	DIP1138	rgb(110, 28, 112)	FALSE
Information storage and processing	Replication, recombination and repair	DNA replication	DNA polymerase I	diphtheriae_01056	DIP1146	rgb(109, 27, 112)	FALSE
Information storage and processing	Translation, ribosomal structure and biogenesis	Ribosome	30S ribosomal protein S1	diphtheriae_01058	DIP1148	rgb(17, 132, 29)	TRUE
Information storage and processing	Transcription	Transcription factors	Putative transcription antiterminator	diphtheriae_01060	DIP1150	rgb(108, 26, 112)	FALSE
Information storage and processing	Membrane transport	Phosphotransferase system (PTS)	PTS system, glucose-specific IIABC component	diphtheriae_01061	DIP1151	rgb(107, 25, 113)	FALSE
Information storage and processing	Replication, recombination and repair	Nucleotide excision repair	Excinuclease ABC subunit B	diphtheriae_01064	DIP1154	rgb(107, 25, 113)	FALSE
Information storage and processing	Replication, recombination and repair	Nucleotide excision repair	Excinuclease ABC subunit A	diphtheriae_01069	DIP1159	rgb(106, 24, 113)	FALSE
Information storage and processing	Translation, ribosomal structure and biogenesis	Translation factors	Translation initiation factor IF-3	diphtheriae_01070	DIP1160	rgb(14, 116, 5)	TRUE
Information storage and processing	Translation, ribosomal structure and biogenesis	Ribosome	50S ribosomal protein L35	diphtheriae_01071	DIP1161	rgb(14, 118, 6)	TRUE
Information storage and processing	Translation, ribosomal structure and biogenesis	Ribosome	50S ribosomal protein L20	diphtheriae_01072	DIP1162	rgb(14, 120, 6)	TRUE
Information storage and processing	Translation, ribosomal structure and biogenesis	Transfer RNA biogenesis	Putative rRNA methyltransferase	diphtheriae_01074	DIP1164	rgb(104, 22, 114)	FALSE
Information storage and processing	Translation, ribosomal structure and biogenesis	Aminoacyl-tRNA biosynthesis	Phenylalanyl-tRNA synthetase alpha chain	diphtheriae_01075	DIP1165	rgb(13, 121, 7)	TRUE
Information storage and processing	Translation, ribosomal structure and biogenesis	Aminoacyl-tRNA biosynthesis	Phenylalanyl-tRNA synthetase beta chain	diphtheriae_01076	DIP1166	rgb(13, 123, 7)	TRUE
Information storage and processing	Transcription	Transcription factors	Arginine repressor	diphtheriae_01082	DIP1172	rgb(102, 20, 115)	FALSE
Information storage and processing	Translation, ribosomal structure and biogenesis	Aminoacyl-tRNA biosynthesis	Tyrosyl-tRNA synthetase	diphtheriae_01086	DIP1176	rgb(13, 125, 8)	TRUE
Information storage and processing	Translation, ribosomal structure and biogenesis	Ribosome biogenesis	Putative cytotoxin/hemolysin	diphtheriae_01094	DIP1180	rgb(101, 19, 116)	FALSE
Information storage and processing	Replication, recombination and repair	DNA repair and recombination proteins	DNA repair protein	diphtheriae_01096	DIP1182	rgb(100, 18, 116)	FALSE
Information storage and processing	Replication, recombination and repair	DNA repair and recombination proteins	8-oxo-dGDP phosphatase	diphtheriae_01099	DIP1185	rgb(100, 17, 116)	FALSE
Information storage and processing	Replication, recombination and repair	Chromosome and associated proteins	Integrase/recombinase	diphtheriae_01100	DIP1186	rgb(99, 17, 117)	FALSE
Information storage and processing	Replication, recombination and repair	Chromosome and associated proteins	Segregation and condensation protein A	diphtheriae_01102	DIP1188	rgb(99, 16, 117)	FALSE
Information storage and processing	Replication, recombination and repair	Chromosome and associated proteins	Segregation and condensation protein B	diphtheriae_01109	DIP1194	rgb(98, 15, 117)	FALSE
Information storage and processing	Translation, ribosomal structure and biogenesis	Ribosome biogenesis	Putative pseudouridine synthase B	diphtheriae_01110	DIP1195	rgb(97, 15, 117)	FALSE
Information storage and processing	Translation, ribosomal structure and biogenesis	Ribosome biogenesis	Putative GTP-binding protein	diphtheriae_01112	DIP1197	rgb(12, 130, 9)	TRUE
Information storage and processing	Signal transduction	Two-component system	Anaerobic C4-dicarboxylate transporter	diphtheriae_01113	DIP1198	rgb(96, 14, 118)	FALSE
Information storage and processing	Transcription	Putative merR-family regulatory protein	Putative merR-family regulatory protein	diphtheriae_01121	DIP1205	rgb(12, 134, 10)	TRUE
Information storage and processing	Transcription	Putative transcriptional regulator	Putative transcriptional regulator	diphtheriae_01123	DIP1207	rgb(95, 12, 119)	FALSE
Information storage and processing	Replication, recombination and repair	Putative RNA helicase	Putative RNA helicase	diphtheriae_01128	DIP1212	rgb(94, 12, 119)	FALSE
Information storage and processing	Replication, recombination and repair	Putative helicase	Putative helicase	diphtheriae_01156	DIP1239	rgb(94, 11, 119)	FALSE
Information storage and processing	Translation, ribosomal structure and biogenesis	Transfer RNA biogenesis	Putative tRNA/rRNA methyltransferase	diphtheriae_01157	DIP1240	rgb(93, 11, 119)	FALSE
Information storage and processing	Transcription	Proteasome	Proteasome accessory factor C	diphtheriae_01160	DIP1243	rgb(93, 10, 120)	FALSE
Information storage and processing	Transcription	Proteasome	Proteasome accessory factor B	diphtheriae_01161	DIP1244	rgb(92, 9, 120)	FALSE
Information storage and processing	Post-translational modification, protein turnover, and chaperones	Proteasome	Proteasome accessory factor A	diphtheriae_01162	DIP1245	rgb(92, 9, 120)	FALSE
Information storage and processing	Putative protein	Ubiquitin system	Prokaryotic ubiquitin-like protein Pup	diphtheriae_01163	DIP1246	rgb(91, 8, 121)	FALSE
Information storage and processing	Post-translational modification, protein turnover, and chaperones	Proteasome	Pup amidohydrolase	diphtheriae_01164	DIP1247	rgb(90, 7, 121)	FALSE
Information storage and processing	Translation, ribosomal structure and biogenesis	Transfer RNA biogenesis	TRNA (adenine57-N1/adenine58-N1)-methyltransferase catalytic subunit	diphtheriae_01166	DIP1249	rgb(90, 7, 121)	FALSE
Information storage and processing	Replication, recombination and repair	Structural proteins	Putative RecB family exonuclease	diphtheriae_01168	DIP1251	rgb(89, 6, 121)	FALSE
Information storage and processing	Translation, ribosomal structure and biogenesis	Cysteinyl-tRNA synthetase	Cysteinyl-tRNA synthetase	diphtheriae_01178	DIP1261	rgb(89, 6, 122)	FALSE
Information storage and processing	Transcription	Transcription factors	Putative TetR-famlily transcriptional regulator	diphtheriae_01202	DIP1284	rgb(88, 5, 122)	FALSE
Information storage and processing	Transcription	Putative DNA-binding protein	Putative DNA-binding protein	diphtheriae_01214	DIP1296	rgb(159, 11, 159)	FALSE
Information storage and processing	Messenger RNA biogenesis	Messenger RNA biogenesis	RNase adapter protein RapZ	diphtheriae_01231	DIP1313	rgb(158, 11, 159)	FALSE
Information storage and processing	Replication, recombination and repair	Nucleotide excision repair	Putative excinuclease ABC subunit C	diphtheriae_01232	DIP1314	rgb(156, 11, 158)	FALSE
Information storage and processing	Translation, ribosomal structure and biogenesis	Ribosome biogenesis	16S rRNA (cytosine967-C5)-methyltransferase	diphtheriae_01239	DIP1321	rgb(155, 10, 158)	FALSE
Information storage and processing	Translation, ribosomal structure and biogenesis	Putative peptide deformylase	Putative peptide deformylase	diphtheriae_01241	DIP1323	rgb(153, 10, 157)	FALSE
Information storage and processing	Replication, recombination and repair	Homologous recombination	Putative primosomal protein	diphtheriae_01242	DIP1324	rgb(8, 166, 19)	TRUE
Information storage and processing	Transcription	RNA polymerase	Putative DNA-directed RNA polymerase omega chain	diphtheriae_01245	DIP1327	rgb(150, 10, 157)	FALSE
Information storage and processing	Transcription	Transcription machinery	Putative transcription termination related protein	diphtheriae_01257	DIP1339	rgb(149, 9, 156)	FALSE
Information storage and processing	Translation, ribosomal structure and biogenesis	Translation factors	Elongation factor P	diphtheriae_01258	DIP1340	rgb(7, 173, 21)	TRUE
Information storage and processing	Replication, recombination and repair	Conserved hypothetical protein	Putative holliday junction resolvase	diphtheriae_01267	DIP1349	rgb(5, 185, 25)	TRUE
Information storage and processing	Translation, ribosomal structure and biogenesis	Aminoacyl-tRNA biosynthesis	Alanyl-tRNA synthetase	diphtheriae_01268	DIP1350	rgb(17, 140, 46)	TRUE
Information storage and processing	Replication, recombination and repair	Structural proteins	Putative ATPase	diphtheriae_01269	DIP1351	rgb(143, 8, 155)	FALSE
Information storage and processing	Translation, ribosomal structure and biogenesis	Aminoacyl-tRNA biosynthesis	Aspartyl-tRNA synthetase	diphtheriae_01271	DIP1353	rgb(17, 142, 46)	TRUE
Information storage and processing	Transcription	Conserved hypothetical protein	Conserved hypothetical protein	diphtheriae_01273; diphtheriae_01274	DIP1355	rgb(140, 8, 154)	FALSE
Information storage and processing	Transcription	Putative TetR-family transcriptional regulator	Putative TetR-family transcriptional regulator	diphtheriae_01277	DIP1358	rgb(139, 8, 154)	FALSE
Information storage and processing	Translation, ribosomal structure and biogenesis	Aminoacyl-tRNA biosynthesis	Histidyl-tRNA synthetase	diphtheriae_01279	DIP1360	rgb(18, 144, 46)	TRUE
Information storage and processing	Replication, recombination and repair	Putative transposase	Putative transposase	diphtheriae_01837	DIP1366	rgb(136, 7, 153)	FALSE
Information storage and processing	Replication, recombination and repair	Homologous recombination	Holliday junction DNA-helicase	diphtheriae_01291	DIP1375	rgb(134, 7, 152)	FALSE
Information storage and processing	Replication, recombination and repair	Homologous recombination	Holliday junction DNA-helicase	diphtheriae_01292	DIP1376	rgb(133, 7, 152)	FALSE
Information storage and processing	Replication, recombination and repair	Homologous recombination	Crossover junction endodeoxyribonuclease	diphtheriae_01293	DIP1377	rgb(131, 7, 152)	FALSE
Information storage and processing	Translation, ribosomal structure and biogenesis	Aminoacyl-tRNA biosynthesis	Threonyl-tRNA synthetase	diphtheriae_01322	DIP1388	rgb(18, 148, 46)	TRUE
Information storage and processing	Translation, ribosomal structure and biogenesis	Transfer RNA biogenesis	Putative ribonuclease	diphtheriae_01337	DIP1396	rgb(128, 6, 151)	FALSE
Information storage and processing	Translation, ribosomal structure and biogenesis	Conserved hypothetical protein	Conserved hypothetical protein	diphtheriae_01339	DIP1398	rgb(127, 6, 151)	FALSE
Information storage and processing	Transcription	Transcription machinery	RNA polymerase sigma factor	diphtheriae_01347	DIP1406	rgb(19, 156, 47)	TRUE
Information storage and processing	Transcription	Conserved hypothetical protein	Conserved hypothetical protein	diphtheriae_01349	DIP1408	rgb(124, 5, 150)	FALSE
Information storage and processing	Translation, ribosomal structure and biogenesis	Putative transferase	Putative transferase	diphtheriae_01351	DIP1411	rgb(122, 5, 149)	FALSE
Information storage and processing	Translation, ribosomal structure and biogenesis	Transfer RNA biogenesis	D-aminoacyl-tRNA deacylase	diphtheriae_01352	DIP1412	rgb(121, 5, 149)	FALSE
Information storage and processing	Transcription	Transcription machinery	RNA polymerase sigma factor	diphtheriae_01353	DIP1413	rgb(120, 5, 149)	FALSE
Information storage and processing	Transcription	Transcription factors	Diphtheria toxin repressor	diphtheriae_01354	DIP1414	rgb(118, 5, 148)	FALSE
Information storage and processing	Replication, recombination and repair	Putative helicase	Putative helicase	diphtheriae_01358	DIP1418	rgb(117, 4, 148)	FALSE
Information storage and processing	Transcription	Transcription factors	Putative transcriptional regulator	diphtheriae_01361	DIP1421	rgb(115, 4, 147)	FALSE
Information storage and processing	Replication, recombination and repair	Putative ATP-dependent helicase	Putative ATP-dependent helicase	diphtheriae_01363	DIP1423	rgb(114, 4, 147)	FALSE
Information storage and processing	Transcription	Transcription factors	Transcriptional repressor NrdR	diphtheriae_01364	DIP1424	rgb(112, 4, 147)	FALSE
Information storage and processing	Signal transduction mechanisms	Peptidases and inhibitors	Transcriptional repressor	diphtheriae_01366	DIP1426	rgb(20, 159, 47)	TRUE
Information storage and processing	Transcription	Transcription factors	Putative sugar related operon transcriptional regulator	diphtheriae_01367	DIP1427	rgb(109, 3, 146)	FALSE
Information storage and processing	Transcription	Transcription factors	Putative sugar related operon transcriptional regulator	diphtheriae_01369	DIP1429	rgb(108, 3, 146)	FALSE
Information storage and processing	Translation, ribosomal structure and biogenesis	Ribosome biogenesis	Putative GTP-binding protein	diphtheriae_01380	DIP1439	rgb(106, 3, 145)	FALSE
Information storage and processing	Translation, ribosomal structure and biogenesis	Prenyltransferases	TRNA delta-isopentenylpyrophosphate transferase	diphtheriae_01384	DIP1443	rgb(105, 2, 145)	FALSE
Information storage and processing	Translation, ribosomal structure and biogenesis	Hypothetical protein	Hypothetical protein	diphtheriae_01387	DIP1446	rgb(103, 2, 144)	FALSE
Information storage and processing	Translation, ribosomal structure and biogenesis	Transfer RNA biogenesis	TRNA-2-methylthio-N6-dimethylallyladenosine synthase	diphtheriae_01389	DIP1448	rgb(102, 2, 144)	FALSE
Information storage and processing	DNA repair and recombination proteins	DNA repair and recombination proteins	Putative regulatory protein	diphtheriae_01390	DIP1449	rgb(119, 3, 119)	FALSE
Information storage and processing	Replication, recombination and repair	Homologous recombination	Recombinase A	diphtheriae_01391	DIP1450	rgb(118, 3, 119)	FALSE
Information storage and processing	Transcription	Conserved hypothetical protein	Conserved hypothetical protein	diphtheriae_01396	DIP1455	rgb(117, 3, 118)	FALSE
Information storage and processing	Transcription	Putative DNA-binding protein	Putative DNA-binding protein	diphtheriae_01397	DIP1456	rgb(116, 3, 118)	FALSE
Information storage and processing	RNA processing and modification	RNA degradation	Ribonuclease J	diphtheriae_01405	DIP1463	rgb(114, 3, 117)	FALSE
Information storage and processing	Translation, ribosomal structure and biogenesis	RNA degradation	Guanosine pentaphosphate synthetase/polyribonucleotide nucleotidyltransferase	diphtheriae_01409	DIP1467	rgb(22, 171, 47)	TRUE
Information storage and processing	Translation, ribosomal structure and biogenesis	Ribosome	30S ribosomal protein S15	diphtheriae_01410	DIP1468	rgb(22, 173, 47)	TRUE
Information storage and processing	Translation, ribosomal structure and biogenesis	Transfer RNA biogenesis	TRNA pseudouridine synthase B	diphtheriae_01413	DIP1471	rgb(111, 3, 116)	FALSE
Information storage and processing	Translation, ribosomal structure and biogenesis	Ribosome biogenesis	Putative ribosome-binding factor A	diphtheriae_01418	DIP1476	rgb(110, 3, 116)	FALSE
Information storage and processing	Translation, ribosomal structure and biogenesis	Translation factors	Translation initiation factor IF-2	diphtheriae_01419	DIP1477	rgb(23, 179, 48)	TRUE
Information storage and processing	Transcription	Conserved hypothetical protein	Uncharacterized protein	diphtheriae_01420	DIP1478	rgb(107, 3, 115)	FALSE
Information storage and processing	Transcription	Transcription machinery	Putative N utilization related protein	diphtheriae_01422	DIP1479	rgb(23, 181, 48)	TRUE
Information storage and processing	Translation, ribosomal structure and biogenesis	Ribosome biogenesis	Ribosome maturation factor RimP	diphtheriae_01423	DIP1480	rgb(105, 3, 114)	FALSE
Information storage and processing	Translation, ribosomal structure and biogenesis	Aminoacyl-tRNA biosynthesis	Prolyl-tRNA synthetase	diphtheriae_01425	DIP1482	rgb(24, 183, 48)	TRUE
Information storage and processing	Replication, recombination and repair	DNA repair and recombination proteins	Putative DNA repair related protein	diphtheriae_01430	DIP1487	rgb(103, 3, 113)	FALSE
Information storage and processing	Translation, ribosomal structure and biogenesis	Ribosome biogenesis	23S rRNA (adenine2503-C2)-methyltransferase	diphtheriae_01445	DIP1502	rgb(102, 3, 113)	FALSE
Information storage and processing	Translation, ribosomal structure and biogenesis	Translation factors	Ribosome recycling factor	diphtheriae_01448	DIP1505	rgb(25, 193, 48)	TRUE
Information storage and processing	Translation, ribosomal structure and biogenesis	Translation factors	Elongation factor TS	diphtheriae_01450	DIP1507	rgb(26, 197, 48)	TRUE
Information storage and processing	Translation, ribosomal structure and biogenesis	Ribosome	30S ribosomal protein S2	diphtheriae_01451	DIP1508	rgb(26, 198, 48)	TRUE
Information storage and processing	Replication, recombination and repair	Chromosome and associated proteins	Putative integrase/recombinase	diphtheriae_01453	DIP1510	rgb(97, 3, 111)	FALSE
Information storage and processing	Replication, recombination and repair	Function unknown	DNA processing protein	diphtheriae_01454	DIP1511	rgb(96, 4, 111)	FALSE
Information storage and processing	Replication, recombination and repair	Structural proteins	Putative endonuclease	diphtheriae_01456	DIP1513	rgb(95, 4, 110)	FALSE
Information storage and processing	Replication, recombination and repair	DNA replication	Ribonuclease HII	diphtheriae_01458	DIP1515	rgb(94, 4, 110)	FALSE
Information storage and processing	Replication, recombination and repair	Putative transposase	Putative transposase	#N/A	DIP1517	rgb(92, 4, 110)	FALSE
Information storage and processing	Translation, ribosomal structure and biogenesis	Ribosome	50S ribosomal protein L19	diphtheriae_01460	DIP1527	rgb(27, 202, 48)	TRUE
Information storage and processing	Transcription	Transcription	Putative transcriptional accessory protein	diphtheriae_01461	DIP1528	rgb(90, 4, 109)	FALSE
Information storage and processing	Translation, ribosomal structure and biogenesis	Transfer RNA biogenesis	TRNA-methyltransferase	diphtheriae_01463	DIP1530	rgb(27, 204, 49)	TRUE
Information storage and processing	Translation, ribosomal structure and biogenesis	Ribosome biogenesis	Putative 16s rRNA processing protein	diphtheriae_01464	DIP1531	rgb(27, 206, 49)	TRUE
Information storage and processing	Translation, ribosomal structure and biogenesis	Ribosome	30S ribosomal protein S16	diphtheriae_01465	DIP1532	rgb(28, 208, 49)	TRUE
Information storage and processing	Replication, recombination and repair	Base excision repair	Putative formamidopyrimidine-DNA glycosylase	diphtheriae_01475	DIP1543	rgb(86, 4, 107)	FALSE
Information storage and processing	Transcription	Messenger RNA biogenesis	Ribonuclease III	diphtheriae_01476	DIP1544	rgb(84, 4, 107)	FALSE
Information storage and processing	Transcription	Putative tetR-family transcriptional regulator	Putative tetR-family transcriptional regulator	diphtheriae_01508	DIP1571	rgb(83, 4, 106)	FALSE
Information storage and processing	Replication, recombination and repair	DNA replication	Putative DNA polymerase III epsilon subunit	diphtheriae_01510	DIP1573	rgb(82, 4, 106)	FALSE
Information storage and processing	Translation, ribosomal structure and biogenesis	Chaperones and folding catalysts	Putative RNA-binding heat shock protein	diphtheriae_01514	DIP1576	rgb(81, 4, 105)	FALSE
Information storage and processing	Replication, recombination and repair	DNA replication	DNA polymerase III alpha subunit	diphtheriae_01518	DIP1580	rgb(5, 130, 33)	TRUE
Information storage and processing	Translation, ribosomal structure and biogenesis	Ribosome biogenesis	Putative pseudouridine synthase	diphtheriae_01521	DIP1583	rgb(79, 4, 105)	FALSE
Information storage and processing	Replication, recombination and repair	DNA repair and recombination proteins	DNA polymerase IV	diphtheriae_01526	DIP1588	rgb(77, 4, 104)	FALSE
Information storage and processing	Translation, ribosomal structure and biogenesis	Aminoacyl-tRNA biosynthesis	Isoleucyl-tRNA synthetase	diphtheriae_01527	DIP1589	rgb(7, 129, 34)	TRUE
Information storage and processing	Translation, ribosomal structure and biogenesis	Ribosome biogenesis	16S rRNA (cytosine1402-N4)-methyltransferase	diphtheriae_01543	DIP1606	rgb(75, 4, 103)	FALSE
Information storage and processing	Transcription	Putative GntR-family transcriptional regulator	Putative GntR-family transcriptional regulator	diphtheriae_01586	DIP1662	rgb(74, 4, 103)	FALSE
Information storage and processing	Replication, recombination and repair	Conserved hypothetical protein	Conserved hypothetical protein	diphtheriae_01588	DIP1664	rgb(93, 2, 93)	FALSE
Information storage and processing	Replication, recombination and repair	Porphyrin metabolism	Ribonuclease H / adenosylcobalamin/alpha-ribazole phosphatase	diphtheriae_01604	DIP1678	rgb(92, 2, 93)	FALSE
Information storage and processing	Replication, recombination and repair	DNA replication	DNA primase	diphtheriae_01628	DIP1699	rgb(32, 112, 41)	TRUE
Information storage and processing	Translation, ribosomal structure and biogenesis	Aminoacyl-tRNA biosynthesis	Glycyl-tRNA synthetase	diphtheriae_01637	DIP1708	rgb(33, 111, 42)	TRUE
Information storage and processing	Transcription	Putative ArsR-family transcriptional regulator	Putative ArsR-family transcriptional regulator	diphtheriae_00931; diphtheriae_01639	DIP1709	rgb(90, 3, 92)	FALSE
Information storage and processing	Replication, recombination and repair	Homologous recombination	Putative DNA-repair related protein	diphtheriae_01643	DIP1713	rgb(89, 3, 91)	FALSE
Information storage and processing	Translation, ribosomal structure and biogenesis	Ribosome biogenesis	Putative GTP-binding protein	diphtheriae_01644	DIP1714	rgb(12, 161, 46)	TRUE
Information storage and processing	Translation, ribosomal structure and biogenesis	Ribosome biogenesis	Probable rRNA maturation factor	diphtheriae_01647	DIP1717	rgb(87, 3, 91)	FALSE
Information storage and processing	Translation, ribosomal structure and biogenesis	Ribosome biogenesis	16S rRNA (uracil1498-N3)-methyltransferase	diphtheriae_01649	DIP1719	rgb(86, 4, 91)	FALSE
Information storage and processing	Transcription	Transcription factors	Putative heat-inducible transcription repressor	diphtheriae_01651	DIP1721	rgb(85, 4, 90)	FALSE
Information storage and processing	Translation, ribosomal structure and biogenesis	Ribosome	30S ribosomal protein S20	diphtheriae_01697	DIP1766	rgb(13, 162, 47)	TRUE
Information storage and processing	Replication, recombination and repair	DNA replication	DNA polymerase III subunit delta	diphtheriae_01700	DIP1769	rgb(15, 162, 48)	TRUE
Information storage and processing	Replication, recombination and repair	Secretion system	Putative membrane protein	diphtheriae_01702	DIP1771	rgb(83, 4, 89)	FALSE
Information storage and processing	Translation, ribosomal structure and biogenesis	Ribosome biogenesis	Ribosome-associated protein	diphtheriae_01705	DIP1774	rgb(82, 5, 89)	FALSE
Information storage and processing	Translation, ribosomal structure and biogenesis	Ribosome biogenesis	GTP1/OBG-family GTP-binding protein	diphtheriae_01710	DIP1779	rgb(20, 164, 51)	TRUE
Information storage and processing	Translation, ribosomal structure and biogenesis	Ribosome	50S ribosomal protein L27	diphtheriae_01711	DIP1780	rgb(22, 165, 52)	TRUE
Information storage and processing	Translation, ribosomal structure and biogenesis	Ribosome	50S ribosomal protein L21	diphtheriae_01712	DIP1781	rgb(23, 165, 53)	TRUE
Information storage and processing	Translation, ribosomal structure and biogenesis	RNA degradation	Putative RNA-associated protein	diphtheriae_01713	DIP1782	rgb(79, 5, 88)	FALSE
Information storage and processing	Translation, ribosomal structure and biogenesis	Aminoacyl-tRNA biosynthesis	Valyl-tRNA synthetase	diphtheriae_01717	DIP1786	rgb(26, 166, 54)	TRUE
Information storage and processing	Transcription	Putative TetR-family regulatory protein	Putative TetR-family regulatory protein	diphtheriae_01719	DIP1788	rgb(77, 6, 87)	FALSE
Information storage and processing	Transcription	Hypothetical protein	Hypothetical protein	diphtheriae_01727	DIP1794	rgb(76, 6, 87)	FALSE
Information storage and processing	Replication, recombination and repair	DNA replication	Putative single-strand binding protein	diphtheriae_01738	DIP1804	rgb(75, 6, 87)	FALSE
Information storage and processing	Replication, recombination and repair	Putative transposase	Putative transposase	diphtheriae_00934	DIP1809	rgb(74, 7, 86)	FALSE
Information storage and processing	RNA processing and modification	Messenger RNA biogenesis	Oligoribonuclease	diphtheriae_01746	DIP1813	rgb(35, 170, 60)	TRUE
Information storage and processing	Replication, recombination and repair	Putative phage integrase	Putative phage integrase	#N/A	DIP1837	rgb(73, 7, 86)	FALSE
Information storage and processing	Transcription	Putative TetR-family regulatory protein	Putative TetR-family regulatory protein	diphtheriae_01758	DIP1844	rgb(72, 7, 85)	FALSE
Information storage and processing	Transcription	Putative membrane protein	Putative membrane protein	diphtheriae_01763	DIP1848	rgb(39, 171, 62)	TRUE
Information storage and processing	Translation, ribosomal structure and biogenesis	Transfer RNA biogenesis	Putative ribonuclease PH	diphtheriae_01766	DIP1851	rgb(70, 8, 85)	FALSE
Information storage and processing	Translation, ribosomal structure and biogenesis	Conserved hypothetical protein	Conserved hypothetical protein	diphtheriae_01767	DIP1852	rgb(69, 8, 84)	FALSE
Information storage and processing	Replication, recombination and repair	DNA repair and recombination proteins	DeaD/DeaH family helicase	diphtheriae_01774	DIP1859	rgb(68, 8, 84)	FALSE
Information storage and processing	Translation, ribosomal structure and biogenesis	Acetyltransferase (GNAT) family protein	Acetyltransferase family protein	diphtheriae_01775	DIP1860	rgb(68, 8, 84)	FALSE
Information storage and processing	Translation, ribosomal structure and biogenesis	Conserved hypothetical protein	Conserved hypothetical protein	diphtheriae_01777	DIP1862	rgb(67, 8, 83)	FALSE
Information storage and processing	Translation, ribosomal structure and biogenesis	Ribosome	50S ribosomal protein L36	diphtheriae_01788	DIP1872	rgb(46, 174, 66)	TRUE
Information storage and processing	Transcription	Putative DNA-biding protein	Putative DNA-biding protein	diphtheriae_01795	DIP1879	rgb(65, 9, 83)	FALSE
Information storage and processing	Transcription	Transcription factors	Putative transcriptional regulator	diphtheriae_01809	DIP1889	rgb(64, 9, 83)	FALSE
Information storage and processing	Replication, recombination and repair	Prokaryotic defense system	Putative DNA methylase	#N/A	DIP1895	rgb(63, 9, 82)	FALSE
Information storage and processing	Translation, ribosomal structure and biogenesis	Putative exported protein	Putative exported protein	diphtheriae_01844	DIP1903	rgb(63, 9, 82)	FALSE
Information storage and processing	Transfer RNA biogenesis	Transfer RNA biogenesis	TRNA-modifying protein YgfZ	diphtheriae_01853	DIP1917	rgb(54, 177, 71)	TRUE
Information storage and processing	Transcription	Putative membrane protein	Putative membrane protein	#N/A	DIP1939	rgb(61, 10, 81)	FALSE
Information storage and processing	Transcription	Putative TetR-family regulatory protein	Putative TetR-family regulatory protein	diphtheriae_01876	DIP1942	rgb(60, 10, 81)	FALSE
Information storage and processing	Replication, recombination and repair	Replication, recombination and repair	Transposase	#N/A	DIP1944	rgb(63, 20, 63)	FALSE
Information storage and processing	Replication, recombination and repair	Integrase	Integrase	#N/A	DIP1947	rgb(63, 20, 64)	FALSE
Information storage and processing	Replication, recombination and repair	Putative transposase	Putative transposase	#N/A	DIP1955	rgb(64, 19, 65)	FALSE
Information storage and processing	Replication, recombination and repair	Hypothetical protein	Hypothetical protein	#N/A	DIP1956	rgb(64, 19, 66)	FALSE
Information storage and processing	Replication, recombination and repair	possible transposase	Possible transposase	diphtheriae_01824	DIP1963	rgb(64, 19, 67)	FALSE
Information storage and processing	Transcription	Putative LacI-family transcriptional regulator	Putative LacI-family transcriptional regulator	diphtheriae_01887	DIP1969	rgb(64, 18, 68)	FALSE
Information storage and processing	Translation, ribosomal structure and biogenesis	Ribosome biogenesis	SpoU rRNA Methylase family protein	diphtheriae_01888	DIP1970	rgb(60, 179, 75)	TRUE
Information storage and processing	Translation, ribosomal structure and biogenesis	Aminoacyl-tRNA biosynthesis	Putative cysteinyl-tRNA synthetase	diphtheriae_01889	DIP1971	rgb(61, 180, 76)	TRUE
Information storage and processing	Replication, recombination and repair	Transcription factors	Putative CarD-like transcriptional factor	diphtheriae_01892	DIP1974	rgb(66, 181, 78)	TRUE
Information storage and processing	Replication, recombination and repair	Base excision repair	Putative DNA repair protein	diphtheriae_01899	DIP1980	rgb(66, 17, 72)	FALSE
Information storage and processing	Translation, ribosomal structure and biogenesis	Aminoacyl-tRNA biosynthesis	Putative lysyl-tRNA synthetase	diphtheriae_01909	DIP1987	rgb(6, 89, 25)	TRUE
Information storage and processing	Transcription	Putative MarR-family regulatory protein	Putative MarR-family regulatory protein	diphtheriae_01938	DIP2008	rgb(66, 16, 74)	FALSE
Information storage and processing	Replication, recombination and repair	Nucleotide excision repair	Putative excinuclease ABC subunit A2	#N/A	DIP2031	rgb(66, 16, 75)	FALSE
Information storage and processing	Translation, ribosomal structure and biogenesis	Peptide deformylase	Peptide deformylase	diphtheriae_01962	DIP2045	rgb(67, 15, 76)	FALSE
Information storage and processing	Replication, recombination and repair	Base excision repair	Putative exonuclease	diphtheriae_01964	DIP2047	rgb(67, 15, 77)	FALSE
Information storage and processing	Protein kinases	Protein kinases	Putative protein kinase	diphtheriae_01970	DIP2053	rgb(67, 15, 78)	FALSE
Information storage and processing	Replication, recombination and repair	Putative secreted protein	Putative secreted protein	diphtheriae_02029; diphtheriae_01984	DIP2069	rgb(68, 14, 79)	FALSE
Information storage and processing	Transcription	Hypothetical protein	Hypothetical protein	diphtheriae_01987	DIP2072	rgb(32, 126, 49)	TRUE
Information storage and processing	Replication, recombination and repair	Structural proteins	Putative tranposase	diphtheriae_01989	DIP2074	rgb(68, 14, 81)	FALSE
Information storage and processing	Transcription	Putative transcriptional regulator	Putative transcriptional regulator	#N/A	DIP2081	rgb(68, 13, 82)	FALSE
Information storage and processing	Replication, recombination and repair	Putative transposase for insertion element	Putative transposase for insertion element	diphtheriae_00694; diphtheriae_01545	DIP2083	rgb(69, 13, 83)	FALSE
Information storage and processing	Replication, recombination and repair	Putative insertion element	Putative insertion element	diphtheriae_00687; diphtheriae_02034	DIP2085	rgb(69, 12, 84)	FALSE
Information storage and processing	Translation, ribosomal structure and biogenesis	Putative RNA methylase family protein	Putative RNA methylase family protein	diphtheriae_02037	DIP2096	rgb(69, 12, 85)	FALSE
Information storage and processing	Transcription	Transcription factors	Putative chaperone locus transcriptional regulator, HspR	diphtheriae_02057	DIP2117	rgb(69, 12, 86)	FALSE
Information storage and processing	Replication, recombination and repair	Putative transposase	Putative transposase	#N/A	DIP2123	rgb(70, 11, 87)	FALSE
Information storage and processing	Translation, ribosomal structure and biogenesis	Aminoacyl-tRNA biosynthesis	Putative integral membrane protein/lysyl-tRNA synthetase fusion	diphtheriae_02088	DIP2138	rgb(70, 11, 88)	FALSE
Information storage and processing	Transcription	Transcription factors	PadR family transcriptional regulator, regulatory protein PadR	#N/A	DIP2147	rgb(70, 11, 89)	FALSE
Information storage and processing	Transcription	Putative DNA-binding bacteriophage protein	Putative DNA-binding bacteriophage protein	diphtheriae_02097	DIP2154	rgb(71, 10, 90)	FALSE
Information storage and processing	Replication, recombination and repair	DNA replication	Single-strand DNA binding protein	#N/A	DIP2216	rgb(71, 10, 91)	FALSE
Information storage and processing	Translation, ribosomal structure and biogenesis	Aminoacyl-tRNA biosynthesis	Seryl-tRNA synthetase	diphtheriae_02177	DIP2240	rgb(65, 173, 80)	TRUE
Information storage and processing	Transcription	Transcription factors	Putative GntR-family transcriptional regulator	diphtheriae_02178	DIP2241	rgb(71, 9, 93)	FALSE
Information storage and processing	Translation, ribosomal structure and biogenesis	Putative amidase	Putative amidase	diphtheriae_02184	DIP2247	rgb(72, 9, 94)	FALSE
Information storage and processing	Transcription	Putative membrane protein	Putative membrane protein	diphtheriae_02187	DIP2250	rgb(72, 9, 95)	FALSE
Information storage and processing	Transcription	Putative TetR-family transcriptional regulator	Putative TetR-family transcriptional regulator	diphtheriae_02211	DIP2274	rgb(72, 8, 96)	FALSE
Information storage and processing	Translation, ribosomal structure and biogenesis	Ribosome biogenesis	TRNA pseudouridine32 synthase / 23S rRNA pseudouridine746 synthase	diphtheriae_00695; diphtheriae_02214	DIP2277	rgb(73, 8, 97)	FALSE
Information storage and processing	Transcription	Putative GntR-family transcriptional regulator	Putative GntR-family transcriptional regulator	diphtheriae_02220	DIP2280	rgb(73, 7, 98)	FALSE
Information storage and processing	Transcription	Conserved hypothetical protein	Conserved hypothetical protein	diphtheriae_02222	DIP2282	rgb(73, 7, 99)	FALSE
Information storage and processing	Replication, recombination and repair	DNA replication	Replicative DNA helicase	diphtheriae_02227	DIP2288	rgb(68, 177, 83)	TRUE
Information storage and processing	Translation, ribosomal structure and biogenesis	Ribosome	50S ribosomal protein L9	diphtheriae_02228	DIP2289	rgb(74, 6, 101)	FALSE
Information storage and processing	Replication, recombination and repair	DNA replication	Single-strand DNA binding protein	diphtheriae_02229	DIP2290	rgb(70, 180, 85)	TRUE
Information storage and processing	Translation, ribosomal structure and biogenesis	Ribosome	30S ribosomal protein S6	diphtheriae_02230	DIP2291	rgb(72, 183, 87)	TRUE
Information storage and processing	Transcription	Putative MarR-family transcriptional regulator	Putative MarR-family transcriptional regulator	diphtheriae_02235	DIP2296	rgb(117, 32, 118)	FALSE
Information storage and processing	Transcription	Homologous recombination	Putative DNA-binding protein	diphtheriae_02239	DIP2300	rgb(117, 31, 119)	FALSE
Information storage and processing	Replication, recombination and repair	Base excision repair	Putative DNA repair glycosylase	diphtheriae_02243	DIP2304	rgb(116, 31, 119)	FALSE
Information storage and processing	Transcription	Putative DNA-binding protein	Putative DNA-binding protein	diphtheriae_02252	DIP2309	rgb(116, 31, 119)	FALSE
Information storage and processing	Transcription	Conserved hypothetical protein	Conserved hypothetical protein	#N/A	DIP2310	rgb(115, 30, 120)	FALSE
Information storage and processing	Transcription	Homologous recombination	ATP-dependent DNA helicase RecG	diphtheriae_02253	DIP2311	rgb(115, 30, 120)	FALSE
Information storage and processing	Translation, ribosomal structure and biogenesis	Aminoacyl-tRNA biosynthesis	Leucyl-tRNA synthetase	diphtheriae_02261	DIP2320	rgb(75, 187, 89)	TRUE
Information storage and processing	Transcription	Transcription	Two-component response regulator ChrA	diphtheriae_02268	DIP2327	rgb(114, 30, 120)	FALSE
Information storage and processing	Transcription	Transcription factors	Putative transcriptional regulator	diphtheriae_02304	DIP2367	rgb(113, 29, 121)	FALSE
Information storage and processing	Translation, ribosomal structure and biogenesis	RNA degradation	Putative tRNA nucleotidyltransferase	diphtheriae_02305	DIP2368	rgb(79, 193, 94)	TRUE
Information storage and processing	Transcription	Transcription machinery	Putative RNA polymerase sigma factor	diphtheriae_02309	DIP2372	rgb(112, 29, 121)	FALSE
Information storage and processing	Transcription	Transcription factors	Putative chromosome partitioning protein	diphtheriae_02313	DIP2376	rgb(112, 28, 122)	FALSE
Information storage and processing	Translation, ribosomal structure and biogenesis	Ribosome biogenesis	16S rRNA (guanine527-N7)-methyltransferase	diphtheriae_02315	DIP2378	rgb(111, 28, 122)	FALSE
Information storage and processing	Translation, ribosomal structure and biogenesis	Transfer RNA biogenesis	Putative ribonuclease P	diphtheriae_02318	DIP2381	rgb(94, 214, 107)	TRUE
Information storage and processing	Translation, ribosomal structure and biogenesis	Ribosome	50S ribosomal protein L34	diphtheriae_02319	DIP2382	rgb(96, 217, 109)	TRUE
Information storage and processing	Translation, ribosomal structure and biogenesis	Aminoacyl-tRNA biosynthesis	tRNA-Ala	#N/A	tRNA-Ala-1	rgb(110, 27, 123)	FALSE
Information storage and processing	Translation, ribosomal structure and biogenesis	Aminoacyl-tRNA biosynthesis	tRNA-Ala	#N/A	tRNA-Ala-2	rgb(109, 27, 123)	FALSE
Information storage and processing	Translation, ribosomal structure and biogenesis	Aminoacyl-tRNA biosynthesis	tRNA-Ala	#N/A	tRNA-Ala-3	rgb(109, 26, 124)	FALSE
Information storage and processing	Translation, ribosomal structure and biogenesis	Aminoacyl-tRNA biosynthesis	tRNA-Ala	#N/A	tRNA-Ala-4	rgb(108, 26, 124)	FALSE
Information storage and processing	Translation, ribosomal structure and biogenesis	Aminoacyl-tRNA biosynthesis	tRNA-Arg	#N/A	tRNA-Arg-1	rgb(108, 26, 124)	FALSE
Information storage and processing	Translation, ribosomal structure and biogenesis	Aminoacyl-tRNA biosynthesis	tRNA-Arg	#N/A	tRNA-Arg-2	rgb(107, 26, 124)	FALSE
Information storage and processing	Translation, ribosomal structure and biogenesis	Aminoacyl-tRNA biosynthesis	tRNA-Arg	#N/A	tRNA-Arg-3	rgb(107, 25, 125)	FALSE
Information storage and processing	Translation, ribosomal structure and biogenesis	Aminoacyl-tRNA biosynthesis	tRNA-Arg	#N/A	tRNA-Arg-4	rgb(106, 25, 125)	FALSE
Information storage and processing	Translation, ribosomal structure and biogenesis	Aminoacyl-tRNA biosynthesis	tRNA-Arg	#N/A	tRNA-Arg-5	rgb(106, 25, 125)	FALSE
Information storage and processing	Translation, ribosomal structure and biogenesis	Aminoacyl-tRNA biosynthesis	tRNA-Arg	#N/A	tRNA-Arg-6	rgb(105, 24, 126)	FALSE
Information storage and processing	Translation, ribosomal structure and biogenesis	Aminoacyl-tRNA biosynthesis	tRNA-Asn	#N/A	tRNA-Asn	rgb(105, 24, 126)	FALSE
Information storage and processing	Translation, ribosomal structure and biogenesis	Aminoacyl-tRNA biosynthesis	tRNA-Asp	#N/A	tRNA-Asp-1	rgb(104, 24, 126)	FALSE
Information storage and processing	Translation, ribosomal structure and biogenesis	Aminoacyl-tRNA biosynthesis	tRNA-Asp	#N/A	tRNA-Asp-2	rgb(104, 23, 127)	FALSE
Information storage and processing	Translation, ribosomal structure and biogenesis	Aminoacyl-tRNA biosynthesis	tRNA-Cys	#N/A	tRNA-Cys	rgb(103, 23, 127)	FALSE
Information storage and processing	Translation, ribosomal structure and biogenesis	Aminoacyl-tRNA biosynthesis	tRNA-Gln	#N/A	tRNA-Gln-1	rgb(103, 23, 127)	FALSE
Information storage and processing	Translation, ribosomal structure and biogenesis	Aminoacyl-tRNA biosynthesis	tRNA-Gln	#N/A	tRNA-Gln-2	rgb(102, 22, 128)	FALSE
Information storage and processing	Translation, ribosomal structure and biogenesis	Aminoacyl-tRNA biosynthesis	tRNA-Glu	#N/A	tRNA-Glu-1	rgb(102, 22, 128)	FALSE
Information storage and processing	Translation, ribosomal structure and biogenesis	Aminoacyl-tRNA biosynthesis	tRNA-Glu	#N/A	tRNA-Glu-2	rgb(101, 22, 128)	FALSE
Information storage and processing	Translation, ribosomal structure and biogenesis	Aminoacyl-tRNA biosynthesis	tRNA-Glu	#N/A	tRNA-Glu-3	rgb(101, 22, 128)	FALSE
Information storage and processing	Translation, ribosomal structure and biogenesis	Aminoacyl-tRNA biosynthesis	tRNA-Gly	#N/A	tRNA-Gly-1	rgb(100, 21, 129)	FALSE
Information storage and processing	Translation, ribosomal structure and biogenesis	Aminoacyl-tRNA biosynthesis	tRNA-Gly	#N/A	tRNA-Gly-2	rgb(100, 21, 129)	FALSE
Information storage and processing	Translation, ribosomal structure and biogenesis	Aminoacyl-tRNA biosynthesis	tRNA-Gly	#N/A	tRNA-Gly-3	rgb(99, 21, 129)	FALSE
Information storage and processing	Translation, ribosomal structure and biogenesis	Aminoacyl-tRNA biosynthesis	tRNA-Gly	#N/A	tRNA-Gly-4	rgb(99, 20, 130)	FALSE
Information storage and processing	Translation, ribosomal structure and biogenesis	Aminoacyl-tRNA biosynthesis	tRNA-Gly	#N/A	tRNA-Gly-5	rgb(98, 20, 130)	FALSE
Information storage and processing	Translation, ribosomal structure and biogenesis	Aminoacyl-tRNA biosynthesis	tRNA-His	#N/A	tRNA-His	rgb(171, 19, 206)	FALSE
Information storage and processing	Translation, ribosomal structure and biogenesis	Aminoacyl-tRNA biosynthesis	tRNA-Ile	#N/A	tRNA-Ile-1	rgb(169, 20, 204)	FALSE
Information storage and processing	Translation, ribosomal structure and biogenesis	Aminoacyl-tRNA biosynthesis	tRNA-Ile	#N/A	tRNA-Ile-2	rgb(167, 20, 201)	FALSE
Information storage and processing	Translation, ribosomal structure and biogenesis	Aminoacyl-tRNA biosynthesis	tRNA-Leu	#N/A	tRNA-Leu-1	rgb(165, 21, 199)	FALSE
Information storage and processing	Translation, ribosomal structure and biogenesis	Aminoacyl-tRNA biosynthesis	tRNA-Leu	#N/A	tRNA-Leu-2	rgb(163, 21, 196)	FALSE
Information storage and processing	Translation, ribosomal structure and biogenesis	Aminoacyl-tRNA biosynthesis	tRNA-Leu	#N/A	tRNA-Leu-3	rgb(161, 22, 194)	FALSE
Information storage and processing	Translation, ribosomal structure and biogenesis	Aminoacyl-tRNA biosynthesis	tRNA-Leu	#N/A	tRNA-Leu-4	rgb(159, 22, 191)	FALSE
Information storage and processing	Translation, ribosomal structure and biogenesis	Aminoacyl-tRNA biosynthesis	tRNA-Leu	#N/A	tRNA-Leu-5	rgb(156, 23, 189)	FALSE
Information storage and processing	Translation, ribosomal structure and biogenesis	Aminoacyl-tRNA biosynthesis	tRNA-Lys	#N/A	tRNA-Lys-1	rgb(154, 23, 187)	FALSE
Information storage and processing	Translation, ribosomal structure and biogenesis	Aminoacyl-tRNA biosynthesis	tRNA-Lys	#N/A	tRNA-Lys-2	rgb(152, 24, 184)	FALSE
Information storage and processing	Translation, ribosomal structure and biogenesis	Aminoacyl-tRNA biosynthesis	tRNA-Met	#N/A	tRNA-Met-1	rgb(150, 24, 182)	FALSE
Information storage and processing	Translation, ribosomal structure and biogenesis	Aminoacyl-tRNA biosynthesis	tRNA-Met	#N/A	tRNA-Met-2	rgb(148, 25, 179)	FALSE
Information storage and processing	Translation, ribosomal structure and biogenesis	Aminoacyl-tRNA biosynthesis	tRNA-Met	#N/A	tRNA-Met-3	rgb(146, 25, 177)	FALSE
Information storage and processing	Translation, ribosomal structure and biogenesis	Aminoacyl-tRNA biosynthesis	tRNA-Phe	#N/A	tRNA-Phe	rgb(144, 26, 174)	FALSE
Information storage and processing	Translation, ribosomal structure and biogenesis	Aminoacyl-tRNA biosynthesis	tRNA-Pro	#N/A	tRNA-Pro-1	rgb(142, 27, 172)	FALSE
Information storage and processing	Translation, ribosomal structure and biogenesis	Aminoacyl-tRNA biosynthesis	tRNA-Pro	#N/A	tRNA-Pro-2	rgb(140, 27, 169)	FALSE
Information storage and processing	Translation, ribosomal structure and biogenesis	Aminoacyl-tRNA biosynthesis	tRNA-Pro	#N/A	tRNA-Pro-3	rgb(138, 28, 167)	FALSE
Information storage and processing	Translation, ribosomal structure and biogenesis	Aminoacyl-tRNA biosynthesis	tRNA-Ser	#N/A	tRNA-Ser-1	rgb(136, 28, 165)	FALSE
Information storage and processing	Translation, ribosomal structure and biogenesis	Aminoacyl-tRNA biosynthesis	tRNA-Ser	#N/A	tRNA-Ser-2	rgb(134, 29, 162)	FALSE
Information storage and processing	Translation, ribosomal structure and biogenesis	Aminoacyl-tRNA biosynthesis	tRNA-Ser	#N/A	tRNA-Ser-3	rgb(132, 29, 160)	FALSE
Information storage and processing	Translation, ribosomal structure and biogenesis	Aminoacyl-tRNA biosynthesis	tRNA-Ser	#N/A	tRNA-Ser-4	rgb(129, 30, 157)	FALSE
Information storage and processing	Translation, ribosomal structure and biogenesis	Aminoacyl-tRNA biosynthesis	tRNA-Thr	#N/A	tRNA-Thr-1	rgb(127, 30, 155)	FALSE
Information storage and processing	Translation, ribosomal structure and biogenesis	Aminoacyl-tRNA biosynthesis	tRNA-Thr	#N/A	tRNA-Thr-2	rgb(125, 31, 152)	FALSE
Information storage and processing	Translation, ribosomal structure and biogenesis	Aminoacyl-tRNA biosynthesis	tRNA-Thr	#N/A	tRNA-Thr-3	rgb(123, 31, 150)	FALSE
Information storage and processing	Translation, ribosomal structure and biogenesis	Aminoacyl-tRNA biosynthesis	tRNA-Trp	#N/A	tRNA-Trp	rgb(121, 32, 148)	FALSE
Information storage and processing	Translation, ribosomal structure and biogenesis	Aminoacyl-tRNA biosynthesis	tRNA-Tyr	#N/A	tRNA-Tyr	rgb(119, 32, 145)	FALSE
Information storage and processing	Translation, ribosomal structure and biogenesis	Aminoacyl-tRNA biosynthesis	tRNA-Val	#N/A	tRNA-Val-1	rgb(117, 33, 143)	FALSE
Information storage and processing	Translation, ribosomal structure and biogenesis	Aminoacyl-tRNA biosynthesis	tRNA-Val	#N/A	tRNA-Val-2	rgb(115, 34, 140)	FALSE
Information storage and processing	Translation, ribosomal structure and biogenesis	Aminoacyl-tRNA biosynthesis	tRNA-Val	#N/A	tRNA-Val-3	rgb(113, 34, 138)	FALSE
Information storage and processing	Translation, ribosomal structure and biogenesis	Aminoacyl-tRNA biosynthesis	tRNA-Val	#N/A	tRNA-Val-4	rgb(111, 35, 135)	FALSE
Involved in pathogenesis	Bacterial toxins	Bacterial toxins	Diphtheria toxin precursor	#N/A	DIP0222	rgb(252,78,35)	FALSE
Involved in pathogenesis	Cell wall/membrane/envelope biogenesis	Putative fimbrial subunit	Putative fimbrial subunit (spaD)	diphtheriae_00157	DIP0235	rgb(252,86,35)	FALSE
Involved in pathogenesis	Putative protein	Putative surface anchored protein	Putative surface anchored protein (spaE)	#N/A	DIP0237	rgb(252,71,35)	FALSE
Involved in pathogenesis	Cell wall/membrane/envelope biogenesis	Putative surface-anchored fimbrial subunit	Putative surface-anchored fimbrial subunit (spaF)	#N/A	DIP0238	rgb(252,61,35)	FALSE
Involved in pathogenesis	Putative protein	Putative exported protein	Putative exported protein (rbp)	diphtheriae_00162	DIP0244	rgb(252,63,35)	FALSE
Involved in pathogenesis	Putative protein	Putative secreted protease	Putative secreted protease	diphtheriae_00274	DIP0350	rgb(252,78,35)	FALSE
Involved in pathogenesis	Carbohydrate transport and metabolism	Sphingolipid metabolism	Putative sialidase precursor (nanH)	diphtheriae_00474	DIP0543	rgb(252,71,35)	FALSE
Involved in pathogenesis	Post-translational modification, protein turnover, and chaperones	Putative subtilisin-like cell wall associated serine protease (mycosin)	Putative subtilisin-like cell wall associated serine protease	diphtheriae_00486	DIP0554	rgb(252,86,35)	FALSE
Involved in pathogenesis	Poorly characterized	Function unknown	Putative membrane protein	diphtheriae_00663	DIP0733	rgb(252,55,35)	FALSE
Involved in pathogenesis	Putative protein	Putative protease	Putative protease (vsp2)	diphtheriae_00667	DIP0736	rgb(252,78,35)	FALSE
Involved in pathogenesis	Glycan metabolism	Conserved hypothetical protein	RpfA	diphtheriae_00702	DIP0775	rgb(252,55,35)	FALSE
Involved in pathogenesis	Transcription	Putative araC-family transcriptional regulator	Putative araC-family transcriptional regulator (ripA)	diphtheriae_00823	DIP0922	rgb(252,78,35)	FALSE
Involved in pathogenesis	Cell wall/membrane/envelope biogenesis	Peptidases and inhibitors	Putative invasion protein	diphtheriae_01200	DIP1281	rgb(252,84,35)	FALSE
Involved in pathogenesis	Cell cycle control, cell division, chromosome partitioning	Conserved hypothetical protein	Conserved hypothetical protein	diphtheriae_01478	DIP1546	rgb(29, 214, 49)	TRUE
Involved in pathogenesis	Putative secreted protein	Putative secreted protein	Putative secreted protein	diphtheriae_01559	DIP1621	rgb(252,55,35)	FALSE
Involved in pathogenesis	Bacterial toxins	Bacterial toxins	Hemolysin III	diphtheriae_01858	DIP1922	rgb(252,55,35)	FALSE
Involved in pathogenesis	Putative protein	Putative surface-anchored membrane protein	Putative surface-anchored membrane protein (spaC)	#N/A	DIP2010	rgb(252,78,35)	FALSE
Involved in pathogenesis	Putative protein	Putative surface anchored protein	Putative surface anchored protein (spaB)	#N/A	DIP2011	rgb(252,77,35)	FALSE
Involved in pathogenesis	Putative protein	Putative surface-anchored fimbrial subunit	Putative surface-anchored fimbrial subunit (spaA)	diphtheriae_01940	DIP2013	rgb(252,55,35)	FALSE
Involved in pathogenesis	Cell wall/membrane/envelope biogenesis	Putative Sdr-family related adhesin	Putative Sdr-family related adhesin	diphtheriae_00435	DIP2093	rgb(252,86,35)	FALSE
Metabolism	Energy production and conversion	Transporters	L-lactate permease	diphtheriae_00014	DIP0012	rgb(118,169,223)	FALSE
Metabolism	Energy production and conversion	Transporters	Putative membrane protein	diphtheriae_00016	DIP0014	rgb(120,168,222)	FALSE
Metabolism	Carbohydrate transport and metabolism	Hypothetical protein	Hypothetical protein	#N/A	DIP0020	rgb(155,207,255)	FALSE
Metabolism	Carbohydrate transport and metabolism	Transporters	Putative solute-binding lipoprotein	diphtheriae_00025	DIP0021	rgb(118,180,242)	FALSE
Metabolism	Carbohydrate transport and metabolism	Transporters	Putative ABC transport protein, membrane component	diphtheriae_00026	DIP0022	rgb(120,168,222)	FALSE
Metabolism	Amino acid transport and metabolism	Putative membrane protein	Putative membrane protein	diphtheriae_00031	DIP0027	rgb(109,171,254)	FALSE
Metabolism	Coenzyme transport and metabolism	Thiamine metabolism	Thiamine biosynthesis protein	diphtheriae_00032	DIP0029	rgb(134,191,255)	FALSE
Metabolism	Coenzyme transport and metabolism	Thiamine metabolism	Putative thiamin-phosphate pyrophosphorylase	diphtheriae_00033	DIP0030	rgb(108,170,235)	FALSE
Metabolism	Amino acid transport and metabolism	Thiamine metabolism	Putative thiamine biosynthesis oxidoreductase	diphtheriae_00034	DIP0031	rgb(126,170,222)	FALSE
Metabolism	Coenzyme transport and metabolism	Sulfur relay system	Sulfur carrier protein	diphtheriae_00035	DIP0032	rgb(100,162,253)	FALSE
Metabolism	Nucleotide transport and metabolism	Thiamine metabolism	Thiazole biosynthesis protein	diphtheriae_00036	DIP0033	rgb(123,161,241)	FALSE
Metabolism	Inorganic ion transport and metabolism	Sulfur relay system	Putative adenylyltransferase	diphtheriae_00037	DIP0034	rgb(118,172,226)	FALSE
Metabolism	Coenzyme transport and metabolism	Thiamine metabolism	Phosphomethylpyrimidine kinase	diphtheriae_00038	DIP0035	rgb(100,163,246)	FALSE
Metabolism	Amino acid transport and metabolism	Protein kinases	Probable serine/threonine-protein kinase	diphtheriae_00047	DIP0053	rgb(106,175,241)	FALSE
Metabolism	Inorganic ion transport and metabolism	Transport	Putative cation-transporting ATPase	#N/A	DIP0061	rgb(103,154,212)	FALSE
Metabolism	Inorganic ion transport and metabolism	Putative heavy metal-associated transport protein	Putative heavy metal-associated transport protein	#N/A	DIP0062	rgb(111,168,237)	FALSE
Metabolism	Secondary metabolites biosynthesis, transport, and catabolism	Porphyrin metabolism	Putative exported multicopper oxidase	#N/A	DIP0067	rgb(108,162,255)	FALSE
Metabolism	Energy production and conversion	Putative membrane protein	Putative membrane protein	diphtheriae_00072	DIP0101	rgb(95,164,242)	FALSE
Metabolism	Amino acid transport and metabolism	Putative peptidase	Putative peptidase	diphtheriae_00075	DIP0104	rgb(101,157,239)	FALSE
Metabolism	Coenzyme transport and metabolism	Biotin metabolism	Biotin synthase	diphtheriae_00076	DIP0105	rgb(108,162,255)	FALSE
Metabolism	Inorganic ion transport and metabolism	Transporters	Ferrisiderophore receptor Irp6A	diphtheriae_00078	DIP0108	rgb(120,176,235)	FALSE
Metabolism	Inorganic ion transport and metabolism	Transporters	Membrane protein permease Irp6B	diphtheriae_00079	DIP0109	rgb(116,182,240)	FALSE
Metabolism	Inorganic ion transport and metabolism	Transporters	ATP-binding protein Irp6C	diphtheriae_00080	DIP0110	rgb(109,171,254)	FALSE
Metabolism	Lipid transport and metabolism	Inositol phosphate metabolism	Myo-inositol-1-phosphate synthase	diphtheriae_00085	DIP0115	rgb(103,166,249)	FALSE
Metabolism	Inorganic ion transport and metabolism	Transporters	Putative membrane protein	diphtheriae_00086	DIP0116	rgb(85,142,221)	FALSE
Metabolism	Energy production and conversion	Putative dehydrogenase	Putative dehydrogenase	diphtheriae_00088	DIP0118	rgb(101,159,225)	FALSE
Metabolism	Carbohydrate transport and metabolism	Conserved hypothetical protein	Conserved hypothetical protein	diphtheriae_00093	DIP0123	rgb(111,172,237)	FALSE
Metabolism	Lipid transport and metabolism	Hypothetical protein	Hypothetical protein	diphtheriae_00118	DIP0152	rgb(134,191,255)	FALSE
Metabolism	Energy production and conversion	Energy production and conversion	Putative oxidoreductase, FAD-binding	diphtheriae_00128	DIP0162	rgb(26, 174, 14)	TRUE
Metabolism	Energy production and conversion	Putative quinone oxidoreductase	Putative quinone oxidoreductase	diphtheriae_00142	DIP0177	rgb(128,182,252)	FALSE
Metabolism	Amino acid transport and metabolism	Histidine metabolism	Putative aminotransferase	diphtheriae_00144	DIP0178	rgb(109,179,255)	FALSE
Metabolism	Inorganic ion transport and metabolism	Transporters	Putative membrane protein	diphtheriae_00147	DIP0179	rgb(113,167,255)	FALSE
Metabolism	Amino acid transport and metabolism	Putative transcriptional regulator	Putative transcriptional regulator	#N/A	DIP0183	rgb(136,178,254)	FALSE
Metabolism	Carbohydrate transport and metabolism	Putative secreted polysaccharide deacetylase	Putative secreted polysaccharide deacetylase	diphtheriae_00149	DIP0225	rgb(93,162,226)	FALSE
Metabolism	Coenzyme transport and metabolism	Vitamin B6 metabolism	Pyridoxal 5'-phosphate synthase pdxS subunit	diphtheriae_00152	DIP0227	rgb(136,184,255)	FALSE
Metabolism	Coenzyme transport and metabolism	Vitamin B6 metabolism	Putative amidotransferase	diphtheriae_00153	DIP0228	rgb(106,166,249)	FALSE
Metabolism	Amino acid transport and metabolism	Phenylalanine, tyrosine and tryptophan biosynthesis	Putative prephenate dehydrogenase	diphtheriae_00163	DIP0245	rgb(17, 117, 9)	TRUE
Metabolism	Nucleotide transport and metabolism	Putative cytosine deaminase	Putative cytosine deaminase	diphtheriae_00165	DIP0247	rgb(18, 119, 10)	TRUE
Metabolism	Energy production and conversion	Transporters	Gluconate permease	diphtheriae_00171	DIP0253	rgb(126,183,243)	FALSE
Metabolism	Carbohydrate transport and metabolism	Pentose phosphate pathway	Putative transferase	diphtheriae_00172	DIP0254	rgb(138,178,253)	FALSE
Metabolism	Amino acid transport and metabolism	Conserved hypothetical protein	Conserved hypothetical protein	diphtheriae_00177	DIP0257	rgb(122,181,247)	FALSE
Metabolism	Coenzyme transport and metabolism	Peptidoglycan biosynthesis	Lipid II isoglutaminyl synthase (glutamine-hydrolysing)	diphtheriae_00182	DIP0262	rgb(21, 124, 13)	TRUE
Metabolism	Energy production and conversion	Putative nitroreductase	Putative nitroreductase	diphtheriae_00185	DIP0265	rgb(96,142,241)	FALSE
Metabolism	Amino acid transport and metabolism	Pyruvate metabolism	2-isopropylmalate synthase	diphtheriae_00186	DIP0266	rgb(116,178,241)	FALSE
Metabolism	Nucleotide transport and metabolism	Purine metabolism	Purine nucleoside phosphorylase II	diphtheriae_00191	DIP0271	rgb(108,163,224)	FALSE
Metabolism	Carbohydrate transport and metabolism	Transporters	Putative antibiotic resistance protein	diphtheriae_00192	DIP0272	rgb(104,160,217)	FALSE
Metabolism	Nucleotide transport and metabolism	Pentose phosphate pathway	Deoxyribose-phosphate aldolase	diphtheriae_00193	DIP0273	rgb(119,171,235)	FALSE
Metabolism	Carbohydrate transport and metabolism	Fructose and mannose metabolism	Putative mutase	diphtheriae_00194	DIP0274	rgb(100,165,253)	FALSE
Metabolism	Amino acid transport and metabolism	Glycine, serine and threonine metabolism	Aspartokinase	diphtheriae_00197	DIP0277	rgb(24, 128, 15)	TRUE
Metabolism	Amino acid transport and metabolism	Glycine, serine and threonine metabolism	Aspartate-semialdehyde dehydrogenase	diphtheriae_00198	DIP0279	rgb(25, 130, 16)	TRUE
Metabolism	Inorganic ion transport and metabolism	Glyoxylate and dicarboxylate metabolism	Catalase	diphtheriae_00206	DIP0281	rgb(82,141,218)	FALSE
Metabolism	Carbohydrate transport and metabolism	Transporters	Putative glycerol-3-phosphate transporter	diphtheriae_00210	DIP0285	rgb(125,172,249)	FALSE
Metabolism	Inorganic ion transport and metabolism	Transporters	Putative membrane protein	diphtheriae_00213	DIP0288	rgb(26, 133, 18)	TRUE
Metabolism	Inorganic ion transport and metabolism	Transporters	Putative membrane protein	diphtheriae_00214	DIP0289	rgb(28, 135, 19)	TRUE
Metabolism	Inorganic ion transport and metabolism	Transporters	Multicomponent Na+:H+ antiporter subunit E	diphtheriae_00215	DIP0290	rgb(29, 137, 20)	TRUE
Metabolism	Inorganic ion transport and metabolism	Transporters	Putative Na+/H+ antiporter subunit	diphtheriae_00216	DIP0291	rgb(31, 140, 22)	TRUE
Metabolism	Inorganic ion transport and metabolism	Transporters	Putative Na+/H+ antiporter subunit	diphtheriae_00217	DIP0292	rgb(32, 142, 23)	TRUE
Metabolism	Inorganic ion transport and metabolism	Transporters	Putative Na+/H+ antiporter subunit	diphtheriae_00218	DIP0293	rgb(33, 144, 24)	TRUE
Metabolism	Energy production and conversion	Putative secreted protein	Putative secreted protein	diphtheriae_00232	DIP0305	rgb(110,169,248)	FALSE
Metabolism	Amino acid transport and metabolism	Conserved hypothetical protein	Conserved hypothetical protein	diphtheriae_00238	DIP0311	rgb(152,204,255)	FALSE
Metabolism	Inorganic ion transport and metabolism	Putative ABC transport system ATP-binding protein	Putative ABC transport system ATP-binding protein	diphtheriae_00248	DIP0321	rgb(106,162,245)	FALSE
Metabolism	Secondary metabolites biosynthesis, transport, and catabolism	Putative ABC transport system ATP-binding protein	Putative ABC transport system ATP-binding protein	diphtheriae_00249	DIP0322	rgb(107,167,254)	FALSE
Metabolism	Inorganic ion transport and metabolism	Quorum sensing	Putative transport system membrane protein	diphtheriae_00252	DIP0325	rgb(117,170,234)	FALSE
Metabolism	Lipid transport and metabolism	Putative membrane protein	Putative membrane protein	diphtheriae_00255	DIP0328	rgb(38, 151, 28)	FALSE
Metabolism	Carbohydrate transport and metabolism	Sphingolipid metabolism	Sialidase-1	diphtheriae_00258	DIP0330	rgb(124,180,255)	FALSE
Metabolism	Carbohydrate transport and metabolism	Putative secreted bifunctional (alpha-amylase and endo-alpha-glucosidase)	Putative secreted bifunctional: starch degradation and integral membrane protein	#N/A	DIP0357	rgb(80,148,233)	FALSE
Metabolism	Lipid transport and metabolism	Putative CoA-ligase	Putative CoA-ligase	diphtheriae_00280	DIP0358	rgb(103,169,251)	FALSE
Metabolism	Amino acid transport and metabolism	Putative metallopeptidase	Putative metallopeptidase	diphtheriae_00285	DIP0363	rgb(101,155,247)	FALSE
Metabolism	Amino acid transport and metabolism	Peptidases and inhibitors	Putative prolyl oligopeptidase family protein	diphtheriae_00286	DIP0364	rgb(106,162,245)	FALSE
Metabolism	Carbohydrate transport and metabolism	Glycolysis / Gluconeogenesis	Dihydrolipoamide dehydrogenase	diphtheriae_00289	DIP0368	rgb(46, 165, 36)	TRUE
Metabolism	Carbohydrate transport and metabolism	Citrate cycle (TCA cycle)	Putative succinate dehydrogenease cytochrome B subunit	diphtheriae_00291	DIP0370	rgb(128,184,248)	FALSE
Metabolism	Energy production and conversion	Citrate cycle (TCA cycle)	Putative succinate dehydrogenase	diphtheriae_00292	DIP0371	rgb(130,192,255)	FALSE
Metabolism	Energy production and conversion	Citrate cycle (TCA cycle)	Putative succinate dehydrogenase iron-sulfur protein	diphtheriae_00293	DIP0372	rgb(128,184,255)	FALSE
Metabolism	Nucleotide transport and metabolism	Hypothetical protein	Hypothetical protein	diphtheriae_00298	DIP0377	rgb(139,181,255)	FALSE
Metabolism	Lipid transport and metabolism	Fatty acid biosynthesis	Putative ligase	diphtheriae_00306	DIP0386	rgb(128,184,248)	FALSE
Metabolism	Lipid transport and metabolism	Fatty acid biosynthesis	Putative ligase	diphtheriae_00307	DIP0387	rgb(120,172,230)	FALSE
Metabolism	Carbohydrate transport and metabolism	Glycolysis / Gluconeogenesis	Phosphoglycerate mutase 1	diphtheriae_00309	DIP0389	rgb(111,168,237)	FALSE
Metabolism	Amino acid transport and metabolism	Arginine and proline metabolism	Pyrroline-5-carboxylate reductase	diphtheriae_00315	DIP0394	rgb(156,211,255)	FALSE
Metabolism	Amino acid transport and metabolism	Conserved hypothetical protein	Conserved hypothetical protein	diphtheriae_00319	DIP0398	rgb(80,153,233)	FALSE
Metabolism	Coenzyme transport and metabolism	Porphyrin metabolism	Putative glutamyl-tRNA reductase	diphtheriae_00321	DIP0400	rgb(51, 174, 41)	TRUE
Metabolism	Coenzyme transport and metabolism	Porphyrin metabolism	Porphobilinogen deaminase	diphtheriae_00322	DIP0401	rgb(53, 177, 43)	TRUE
Metabolism	Coenzyme transport and metabolism	Porphyrin metabolism	Putative uroporphyrin-III C-methyltransferase	diphtheriae_00323	DIP0402	rgb(120,163,255)	FALSE
Metabolism	Coenzyme transport and metabolism	Porphyrin metabolism	Delta-aminolevulinic acid dehydratase	diphtheriae_00324	DIP0403	rgb(54, 179, 44)	TRUE
Metabolism	Inorganic ion transport and metabolism	Putative cation transport protein	Putative cation transport protein	diphtheriae_00326	DIP0405	rgb(103,165,228)	FALSE
Metabolism	Coenzyme transport and metabolism	Porphyrin metabolism	Uroporphyrinogen decarboxylase	diphtheriae_00328	DIP0407	rgb(56, 181, 45)	TRUE
Metabolism	Coenzyme transport and metabolism	Porphyrin metabolism	Protoporphyrinogen oxidase	diphtheriae_00329	DIP0408	rgb(57, 184, 47)	TRUE
Metabolism	Coenzyme transport and metabolism	Porphyrin metabolism	Glutamate-1-semialdehyde 2,1-aminomutase	diphtheriae_00330	DIP0409	rgb(91,150,233)	FALSE
Metabolism	Energy production and conversion	Putative electron transport related protein	Putative electron transport related protein	diphtheriae_00332	DIP0411	rgb(131,172,255)	FALSE
Metabolism	Coenzyme transport and metabolism	Ubiquinone and other terpenoid-quinone biosynthesis	Probable 1,4-dihydroxy-2-naphthoate octaprenyltransferase	diphtheriae_00338	DIP0418	rgb(60, 188, 49)	TRUE
Metabolism	Lipid transport and metabolism	Ubiquinone and other terpenoid-quinone biosynthesis	Putative ligase	diphtheriae_00340	DIP0420	rgb(62, 193, 52)	TRUE
Metabolism	Coenzyme transport and metabolism	Ubiquinone and other terpenoid-quinone biosynthesis	Putative naphthoate synthase	diphtheriae_00341	DIP0421	rgb(65, 197, 54)	TRUE
Metabolism	Coenzyme transport and metabolism	Ubiquinone and other terpenoid-quinone biosynthesis	Putative menaquinone biosynthesis protein	diphtheriae_00343	DIP0423	rgb(68, 202, 57)	TRUE
Metabolism	Coenzyme transport and metabolism	Ubiquinone and other terpenoid-quinone biosynthesis	Putative ubiquinone/menaquinone biosynthesis methlytransferase	diphtheriae_00346	DIP0426	rgb(113,177,255)	FALSE
Metabolism	Energy production and conversion	Glycolysis / Gluconeogenesis	Putative lactate dehydrogenase	diphtheriae_00347	DIP0427	rgb(82,141,218)	FALSE
Metabolism	Energy production and conversion	Energy production and conversion	Putative FAD-linked oxidoreductase	diphtheriae_00348	DIP0428	rgb(108,163,224)	FALSE
Metabolism	Coenzyme transport and metabolism	Terpenoid backbone biosynthesis	Putative polyprenyl diphosphate synthase component	diphtheriae_00349	DIP0429	rgb(84, 216, 73)	TRUE
Metabolism	Inorganic ion transport and metabolism	Putative secreted protein	Putative secreted protein	diphtheriae_00360	DIP0438	rgb(90,153,204)	FALSE
Metabolism	Inorganic ion transport and metabolism	Transporters	Putative ABC transport system ATP-binding protein	diphtheriae_00362	DIP0440	rgb(109,167,231)	FALSE
Metabolism	Inorganic ion transport and metabolism	Transporters	Putative membrane protein	diphtheriae_00363	DIP0441	rgb(108,159,253)	FALSE
Metabolism	Nucleotide transport and metabolism	Purine metabolism	Ribonucleoside-triphosphate reductase (formate)	diphtheriae_00386	DIP0465	rgb(135,194,251)	FALSE
Metabolism	Amino acid transport and metabolism	Transporters	Serine transporter	diphtheriae_00410	DIP0489	rgb(108,177,234)	FALSE
Metabolism	Amino acid transport and metabolism	Glycine, serine and threonine metabolism	L-serine dehydratase 1	diphtheriae_00411	DIP0490	rgb(122,171,255)	FALSE
Metabolism	Amino acid transport and metabolism	Putative secreted amino acid hydrolase	Putative secreted amino acid hydrolase	diphtheriae_00412	DIP0491	rgb(111,161,254)	FALSE
Metabolism	Inorganic ion transport and metabolism	Sulfur relay system	Putative molybdopterin biosynthesis protein	diphtheriae_00413	DIP0492	rgb(121,179,255)	FALSE
Metabolism	Coenzyme transport and metabolism	Putative bifunctional molybdopterim biosynthesis protein	Putative bifunctional molybdopterim biosynthesis protein	diphtheriae_00414	DIP0493	rgb(122,171,255)	FALSE
Metabolism	Energy production and conversion	Nitrogen metabolism	Putative nitrate reductase gamma chain	diphtheriae_00417	DIP0497	rgb(114,165,255)	FALSE
Metabolism	Energy production and conversion	Two-component system	Putative nitrate reductase delta chain	diphtheriae_00418	DIP0498	rgb(114,177,244)	FALSE
Metabolism	Energy production and conversion	Nitrogen metabolism	Nitrate reductase beta chain	diphtheriae_00419	DIP0499	rgb(128,188,249)	FALSE
Metabolism	Energy production and conversion	Nitrogen metabolism	Respiratory nitrate reductase 1 alpha chain	diphtheriae_00420	DIP0500	rgb(108,163,224)	FALSE
Metabolism	Inorganic ion transport and metabolism	Nitrogen metabolism	Putative nitrate/nitrite transport system integral membrane protein	diphtheriae_00421	DIP0501	rgb(96,150,207)	FALSE
Metabolism	Inorganic ion transport and metabolism	Nitrogen metabolism	Putative nitrate/nitrite transport system integral membrane protein	diphtheriae_00423	DIP0502	rgb(113,171,255)	FALSE
Metabolism	Coenzyme transport and metabolism	Putative molybdenum cofactor biosynthesis protein	Putative molybdenum cofactor biosynthesis protein	diphtheriae_00424	DIP0503	rgb(137,202,255)	FALSE
Metabolism	Coenzyme transport and metabolism	Putative molybdopterin biosynthesis protein	Putative molybdopterin biosynthesis protein	diphtheriae_00425	DIP0504	rgb(78,141,223)	FALSE
Metabolism	Coenzyme transport and metabolism	Folate biosynthesis	Molybdenum cofactor biosynthesis protein	diphtheriae_00426	DIP0505	rgb(123,179,255)	FALSE
Metabolism	Coenzyme transport and metabolism	Folate biosynthesis	Putative molybdopterin biosynthesis protein	diphtheriae_00427	DIP0506	rgb(122,175,236)	FALSE
Metabolism	Coenzyme transport and metabolism	Folate biosynthesis	Molybdenum cofactor biosynthesis protein A	diphtheriae_00428	DIP0507	rgb(93,148,241)	FALSE
Metabolism	Amino acid transport and metabolism	Lysine biosynthesis	Putative lysine biosynthesis protein	diphtheriae_00444	DIP0511	rgb(128,184,255)	FALSE
Metabolism	Inorganic ion transport and metabolism	Quorum sensing	Putative oligopeptide transport system ATP-binding protein	diphtheriae_00445	DIP0512	rgb(101,155,247)	FALSE
Metabolism	Inorganic ion transport and metabolism	Quorum sensing	Putative oligopeptide transport system	diphtheriae_00446	DIP0513	rgb(110,169,255)	FALSE
Metabolism	Inorganic ion transport and metabolism	Quorum sensing	Putative oligopeptide transport system integral membrane protein	diphtheriae_00447	DIP0514	rgb(106,162,245)	FALSE
Metabolism	Amino acid transport and metabolism	Putative transport system secreted protein	Putative transport system secreted protein	diphtheriae_00448	DIP0515	rgb(106,166,249)	FALSE
Metabolism	Carbohydrate transport and metabolism	Putative regulatory protein sugar kinase	Putative regulatory protein sugar kinase	diphtheriae_00450	DIP0518	rgb(127,192,255)	FALSE
Metabolism	Carbohydrate transport and metabolism	Amino sugar and nucleotide sugar metabolism	Putative epimerase	diphtheriae_00451	DIP0519	rgb(108,178,255)	FALSE
Metabolism	Carbohydrate transport and metabolism	Amino sugar and nucleotide sugar metabolism	Putative deacetylase	diphtheriae_00452	DIP0520	rgb(84,141,220)	FALSE
Metabolism	Carbohydrate transport and metabolism	Amino sugar and nucleotide sugar metabolism	Putative isomerase	diphtheriae_00453	DIP0521	rgb(108,170,235)	FALSE
Metabolism	Inorganic ion transport and metabolism	Putative transport protein	Putative transport protein	diphtheriae_01480; diphtheriae_01479; diphtheriae_00461	DIP0530	rgb(101,154,234)	FALSE
Metabolism	Energy production and conversion	Energy metabolism	FdhD protein	diphtheriae_00462	DIP0531	rgb(119,182,248)	FALSE
Metabolism	Carbohydrate transport and metabolism	Galactose metabolism	Putative amylase	diphtheriae_00463	DIP0532	rgb(124,176,241)	FALSE
Metabolism	Carbohydrate transport and metabolism	Putative glycosilase	Putative glycosilase	diphtheriae_00464	DIP0533	rgb(98,154,246)	FALSE
Metabolism	Nucleotide transport and metabolism	Purine metabolism	Adenylate kinase	diphtheriae_00472	DIP0541	rgb(22, 156, 31)	TRUE
Metabolism	Amino acid transport and metabolism	Peptidases and inhibitors	Methionine aminopeptidase	diphtheriae_00473	DIP0542	rgb(136,173,250)	FALSE
Metabolism	Carbohydrate transport and metabolism	Amino sugar and nucleotide sugar metabolism	Phosphoglucosamine mutase	diphtheriae_00495	DIP0563	rgb(99, 178, 92)	TRUE
Metabolism	Secondary metabolites biosynthesis, transport, and catabolism	Conserved hypothetical protein	Conserved hypothetical protein	diphtheriae_00499	DIP0567	rgb(96,154,237)	FALSE
Metabolism	Nucleotide transport and metabolism	Purine metabolism	Inosine-5'-monophosphate dehydrogenase	diphtheriae_00512	DIP0580	rgb(128,187,254)	FALSE
Metabolism	Nucleotide transport and metabolism	Purine metabolism	IMP dehydrogenase	diphtheriae_00513	DIP0581	rgb(110,162,255)	FALSE
Metabolism	Inorganic ion transport and metabolism	Transporters	Putative iron transport system binding protein	diphtheriae_00514	DIP0582	rgb(128,184,248)	FALSE
Metabolism	Inorganic ion transport and metabolism	Transporters	Putative iron transport system membrane protein	diphtheriae_00515	DIP0583	rgb(116,182,240)	FALSE
Metabolism	Inorganic ion transport and metabolism	Transporters	Putative iron transport system membrane protein	diphtheriae_00516	DIP0584	rgb(128,184,255)	FALSE
Metabolism	Inorganic ion transport and metabolism	Transporters	Putative iron transport system ATP-binding protein	diphtheriae_02250; diphtheriae_02077; diphtheriae_00517	DIP0585	rgb(143,188,248)	FALSE
Metabolism	Secondary metabolites biosynthesis, transport, and catabolism	Putative siderophore biosynthesis related protein	Putative siderophore biosynthesis related protein	diphtheriae_00518	DIP0586	rgb(131,184,255)	FALSE
Metabolism	Amino acid transport and metabolism	Transporters	Putative membrane protein	diphtheriae_00522	DIP0589	rgb(83,141,220)	FALSE
Metabolism	Nucleotide transport and metabolism	Purine metabolism	GMP synthase [glutamine-hydrolysing]	diphtheriae_00524	DIP0595	rgb(93, 179, 88)	TRUE
Metabolism	Inorganic ion transport and metabolism	Transporters	Putative ABC transport system exported protein	diphtheriae_00545	DIP0615	rgb(101,163,247)	FALSE
Metabolism	Inorganic ion transport and metabolism	Transporters	Putative ABC transport system ATP-binding protein	diphtheriae_00546	DIP0616	rgb(110,162,255)	FALSE
Metabolism	Inorganic ion transport and metabolism	Transporters	Putative ABC transport system membrane protein	diphtheriae_00547	DIP0617	rgb(90,153,217)	FALSE
Metabolism	Inorganic ion transport and metabolism	Transporters	Putative ABC transport system membrane protein	diphtheriae_00548	DIP0618	rgb(129,187,248)	FALSE
Metabolism	Coenzyme transport and metabolism	One carbon pool by folate	Methylenetetrahydrofolate dehydrogenase	diphtheriae_00550	DIP0620	rgb(139,194,254)	FALSE
Metabolism	Amino acid transport and metabolism	Sulfur metabolism	Homoserine O-acetyltransferase	diphtheriae_00553	DIP0623	rgb(109,171,254)	FALSE
Metabolism	Inorganic ion transport and metabolism	Transporters	Iron-related transport system receptor precursor protein	diphtheriae_00557	DIP0626	rgb(128,190,255)	FALSE
Metabolism	Inorganic ion transport and metabolism	Transporters	Iron-related transport system membrane protein	diphtheriae_00558	DIP0627	rgb(107,164,248)	FALSE
Metabolism	Inorganic ion transport and metabolism	Transporters	Iron-related transport system ATP-binding protein	diphtheriae_00559	DIP0628	rgb(143,182,255)	FALSE
Metabolism	Amino acid transport and metabolism	Cysteine and methionine metabolism	Putative methionine biosynthesis-related protein	diphtheriae_00561	DIP0630	rgb(137,196,255)	FALSE
Metabolism	Energy production and conversion	Citrate cycle (TCA cycle)	Isocitrate dehydrogenase [NADP]	diphtheriae_00562	DIP0631	rgb(93,160,248)	FALSE
Metabolism	Carbohydrate transport and metabolism	Putative membrane protein	Putative membrane protein	diphtheriae_00563	DIP0632	rgb(111,180,255)	FALSE
Metabolism	Nucleotide transport and metabolism	Purine metabolism	Adenosine deaminase	diphtheriae_00569	DIP0638	rgb(108,170,235)	FALSE
Metabolism	Amino acid transport and metabolism	Pyrimidine metabolism	Uracil phosphoribosyltransferase	diphtheriae_00574	DIP0642	rgb(128,184,255)	FALSE
Metabolism	Energy production and conversion	Energy production and conversion	Dihydrolipoamide dehydrogenase	diphtheriae_00577	DIP0645	rgb(88,156,244)	FALSE
Metabolism	Energy production and conversion	Citrate cycle (TCA cycle)	Pyruvate carboxylase	diphtheriae_00578	DIP0646	rgb(110,163,255)	FALSE
Metabolism	Amino acid transport and metabolism	Pyruvate metabolism	Acyl coenzyme A carboxylase	diphtheriae_00581	DIP0649	rgb(119,173,227)	TRUE
Metabolism	Inorganic ion transport and metabolism	Sulfur metabolism	Putative thiosulfate sulfurtransferase	diphtheriae_00582	DIP0650	rgb(108,178,255)	FALSE
Metabolism	Lipid transport and metabolism	Putative membrane protein	Putative membrane protein	diphtheriae_00584	DIP0652	rgb(88,155,237)	FALSE
Metabolism	Carbohydrate transport and metabolism	Pentose phosphate pathway	Putative ribokinase	diphtheriae_00587	DIP0655	rgb(126,181,241)	FALSE
Metabolism	Lipid transport and metabolism	Glyoxylate and dicarboxylate metabolism	Propionyl CoA carboxylase beta chain 1	diphtheriae_00592	DIP0658	rgb(105,170,255)	FALSE
Metabolism	Lipid transport and metabolism	Lipid transport and metabolism	Propionyl-CoA carboxylase beta chain 2	diphtheriae_00595	DIP0660	rgb(88, 180, 85)	TRUE
Metabolism	Coenzyme transport and metabolism	Biotin metabolism	Putative biotin synthesis-related regulatory protein	diphtheriae_00596	DIP0661	rgb(86, 180, 83)	TRUE
Metabolism	Nucleotide transport and metabolism	Purine metabolism	Phosphoribosylaminoimidazole carboxylase ATPase subunit	diphtheriae_00598	DIP0663	rgb(137,202,255)	FALSE
Metabolism	Nucleotide transport and metabolism	Purine metabolism	Phosphoribosylaminoimidazole carboxylase catalytic subunit	diphtheriae_00599	DIP0664	rgb(83,143,233)	FALSE
Metabolism	Amino acid transport and metabolism	Protein processing	Putative hydrogenase maturation protein	diphtheriae_00604	DIP0669	rgb(85,149,231)	FALSE
Metabolism	Energy production and conversion	Nitrotoluene degradation	Putative uptake hydrogenase small subunit	diphtheriae_00607	DIP0672	rgb(104,166,226)	FALSE
Metabolism	Energy production and conversion	Nitrotoluene degradation	Putative uptake hydrogenase large subunit	diphtheriae_00608	DIP0673	rgb(143,193,255)	FALSE
Metabolism	Energy production and conversion	Putative Ni/Fe-hydrogenase B-type cytochrome subunit	Putative Ni/Fe-hydrogenase B-type cytochrome subunit	diphtheriae_00609	DIP0674	rgb(74,143,224)	FALSE
Metabolism	Energy production and conversion	Peptidases and inhibitors	Putative hydrogenase maturation protease	diphtheriae_00610	DIP0675	rgb(108,162,255)	FALSE
Metabolism	Energy production and conversion	Putative reducing hydrogenase alpha subunit	Putative reducing hydrogenase alpha subunit	diphtheriae_00612	DIP0677	rgb(109,179,255)	FALSE
Metabolism	Carbohydrate transport and metabolism	Fructose and mannose metabolism	Putative phosphomannomutase	diphtheriae_00621	DIP0687	rgb(77, 181, 77)	TRUE
Metabolism	Carbohydrate transport and metabolism	Fructose and mannose metabolism	Putative mannose-phosphate isomerase	diphtheriae_00623	DIP0689	rgb(101,149,249)	FALSE
Metabolism	Coenzyme transport and metabolism	Cysteine and methionine metabolism	Adenosylhomocysteinase	diphtheriae_00626	DIP0692	rgb(75, 181, 76)	TRUE
Metabolism	Nucleotide transport and metabolism	Pyrimidine metabolism	Putative thymidylate kinase	diphtheriae_00627	DIP0693	rgb(73, 182, 75)	TRUE
Metabolism	Nucleotide transport and metabolism	Conserved hypothetical protein	Conserved hypothetical protein	diphtheriae_00631	DIP0697	rgb(89,151,234)	FALSE
Metabolism	Lipid transport and metabolism	Biosynthesis of unsaturated fatty acids	Putative oxidoreductase	diphtheriae_00637	DIP0703	rgb(69, 182, 72)	TRUE
Metabolism	Lipid transport and metabolism	Biosynthesis of unsaturated fatty acids	NADPH-dependent stearoyl-CoA 9-desaturase	diphtheriae_00638	DIP0704	rgb(68, 182, 71)	TRUE
Metabolism	Metabolism of cofactors and vitamins	Thiamine metabolism	Ribosome biogenesis GTPase / thiamine phosphate phosphatase	diphtheriae_00639	DIP0705	rgb(100,162,253)	FALSE
Metabolism	Amino acid transport and metabolism	Phenylalanine, tyrosine and tryptophan biosynthesis	3-phosphoshikimate 1-carboxyvinyltransferase	diphtheriae_00640	DIP0706	rgb(66, 183, 70)	TRUE
Metabolism	Inorganic ion transport and metabolism	Transporters	Putative membrane transport protein	diphtheriae_00654	DIP0724	rgb(129,187,248)	FALSE
Metabolism	Amino acid transport and metabolism	Putative membrane protein	Putative membrane protein	diphtheriae_00665	DIP0734	rgb(87,158,239)	FALSE
Metabolism	Energy production and conversion	Propanoate metabolism	Pyruvate carboxylase subunit B	diphtheriae_00669	DIP0739	rgb(118,178,238)	FALSE
Metabolism	Lipid transport and metabolism	Propanoate metabolism	Methylmalonyl-CoA decarboxylase, alpha-subunit	diphtheriae_00670	DIP0740	rgb(120,174,242)	FALSE
Metabolism	Carbohydrate transport and metabolism	Propanoate metabolism	Methylmalonyl-CoA carboxyltransferase 12S subunit	diphtheriae_00671	DIP0741	rgb(143,188,248)	FALSE
Metabolism	Carbohydrate transport and metabolism	Propanoate metabolism	Putative decarboxylase	diphtheriae_00672	DIP0742	rgb(100,163,246)	FALSE
Metabolism	Carbohydrate transport and metabolism	Histidine metabolism	Histidinol-phosphatase	diphtheriae_00674	DIP0744	rgb(108,178,255)	FALSE
Metabolism	Carbohydrate transport and metabolism	Conserved hypothetical protein	Conserved hypothetical protein	diphtheriae_00675	DIP0745	rgb(96,159,245)	FALSE
Metabolism	Coenzyme transport and metabolism	Cofactor metabolism	Putative membrane protein	diphtheriae_00677	DIP0747	rgb(115,161,236)	FALSE
Metabolism	Secondary metabolites biosynthesis, transport, and catabolism	Conserved hypothetical protein	Conserved hypothetical protein	diphtheriae_00684	DIP0762	rgb(121,177,237)	FALSE
Metabolism	Nucleotide transport and metabolism	Transporters	Putative membrane protein	diphtheriae_00707	DIP0780	rgb(93,158,241)	FALSE
Metabolism	Coenzyme transport and metabolism	Methane metabolism	Putative phosphoserine aminotransferase	diphtheriae_00711	DIP0784	rgb(111,172,237)	FALSE
Metabolism	Energy production and conversion	Citrate cycle (TCA cycle)	Citrate synthase	diphtheriae_00712	DIP0785	rgb(121,164,255)	FALSE
Metabolism	Lipid transport and metabolism	Putative carboxyltransferase subunit of acetyl-CoA	Putative carboxyltransferase subunit of acetyl-CoA carboxylase	diphtheriae_00714	DIP0787	rgb(108,168,255)	FALSE
Metabolism	Lipid transport and metabolism	Propanoate metabolism	Putative hydratase	diphtheriae_00716	DIP0789	rgb(103,158,251)	FALSE
Metabolism	Inorganic ion transport and metabolism	Transporters	Putative transport membrane protein	diphtheriae_00718	DIP0791	rgb(111,165,228)	FALSE
Metabolism	Inorganic ion transport and metabolism	Na(+)/H(+) antiporter homolog	Na/H antiporter homolog	diphtheriae_00721	DIP0794	rgb(108,165,230)	FALSE
Metabolism	Coenzyme transport and metabolism	Porphyrin metabolism	Putative cobalamin synthesis related protein	diphtheriae_00728	DIP0822	rgb(129,184,250)	FALSE
Metabolism	Coenzyme transport and metabolism	Folate biosynthesis	Putative folate reductase	diphtheriae_00730	DIP0824	rgb(58, 184, 65)	TRUE
Metabolism	Nucleotide transport and metabolism	Pyrimidine metabolism	Thymidylate synthase	diphtheriae_00731	DIP0825	rgb(57, 184, 64)	TRUE
Metabolism	Inorganic ion transport and metabolism	Sulfur metabolism	Putative sulfite synthesis related protein	diphtheriae_00732	DIP0826	rgb(125,172,249)	FALSE
Metabolism	Carbohydrate transport and metabolism	Glycolysis / Gluconeogenesis	Glucose-6-phosphate isomerase	diphtheriae_00738	DIP0832	rgb(102,153,235)	FALSE
Metabolism	Energy production and conversion	Butanoate metabolism	Putative succinate-semialdehyde dehydrogenase	diphtheriae_00739	DIP0833	rgb(100,162,253)	FALSE
Metabolism	Amino acid transport and metabolism	Phenylalanine, tyrosine and tryptophan biosynthesis	Chorismate mutase	diphtheriae_00740	DIP0834	rgb(55, 184, 62)	TRUE
Metabolism	Nucleotide transport and metabolism	Purine metabolism	5'-phosphoribosylglycinamide formyltransferase	diphtheriae_00744	DIP0838	rgb(117,180,255)	FALSE
Metabolism	Nucleotide transport and metabolism	Purine metabolism	Bifunctional purine biosynthesis protein	diphtheriae_00745	DIP0839	rgb(129,185,249)	FALSE
Metabolism	Carbohydrate transport and metabolism	Two-component system	Putative citrate lyase	diphtheriae_00749	DIP0845	rgb(101,149,249)	FALSE
Metabolism	Coenzyme transport and metabolism	Putative molybdopterin biosynthesis protein	Putative molybdopterin biosynthesis protein	diphtheriae_00761	DIP0857	rgb(112,162,243)	FALSE
Metabolism	Coenzyme transport and metabolism	Conserved hypothetical protein	Conserved hypothetical protein	diphtheriae_00765	DIP0861	rgb(115,188,244)	FALSE
Metabolism	Coenzyme transport and metabolism	Folate biosynthesis	Putative molybdopterin biosynthesis protein	diphtheriae_00767	DIP0863	rgb(149,204,255)	FALSE
Metabolism	Lipid transport and metabolism	Terpenoid backbone biosynthesis	Putative kinase	diphtheriae_00780	DIP0876	rgb(33, 187, 48)	TRUE
Metabolism	Energy production and conversion	Oxidative phosphorylation	Putative RNA polymerase sigma factor	diphtheriae_00786	DIP0882	rgb(95,163,228)	FALSE
Metabolism	Coenzyme transport and metabolism	Transporters	Putative membrane protein	diphtheriae_00787	DIP0883	rgb(122,175,236)	FALSE
Metabolism	Lipid transport and metabolism	Putative hydrolase	Putative hydrolase	diphtheriae_00789	DIP0885	rgb(87,145,236)	FALSE
Metabolism	Carbohydrate transport and metabolism	Glycolysis / Gluconeogenesis	Putative glyceraldehyde-3-phosphate dehydrogenase	diphtheriae_00792	DIP0892	rgb(110,169,255)	FALSE
Metabolism	Secondary metabolites biosynthesis, transport, and catabolism	Putative oxydoreductase	Putative oxydoreductase	diphtheriae_00795	DIP0896	rgb(136,192,255)	FALSE
Metabolism	Carbohydrate transport and metabolism	Starch and sucrose metabolism	Putative hydrolase	diphtheriae_00800	DIP0902	rgb(113,177,255)	FALSE
Metabolism	Carbohydrate transport and metabolism	Pentose phosphate pathway	Ribose-phosphate pyrophosphokinase	diphtheriae_00801	DIP0903	rgb(29, 188, 45)	TRUE
Metabolism	Inorganic ion transport and metabolism	Putative membrane protein	Putative membrane protein	diphtheriae_00804	DIP0906	rgb(105,167,227)	FALSE
Metabolism	Amino acid transport and metabolism	Putative reductase	Putative reductase	diphtheriae_00805	DIP0907	rgb(86,140,212)	FALSE
Metabolism	Amino acid transport and metabolism	Transporters	L-Lysine transport protein	diphtheriae_00813	DIP0914	rgb(126,180,251)	FALSE
Metabolism	Carbohydrate transport and metabolism	Glycolysis / Gluconeogenesis	Enolase	diphtheriae_00816	DIP0917	rgb(105,156,247)	FALSE
Metabolism	Nucleotide transport and metabolism	Purine metabolism	Exopolyphosphatase / guanosine-5'-triphosphate,3'-diphosphate pyrophosphatase	diphtheriae_00819	DIP0920	rgb(131,172,255)	FALSE
Metabolism	Lipid transport and metabolism	Terpenoid backbone biosynthesis	Putative undecaprenyl pyrophosphate synthetase	diphtheriae_00830	DIP0929	rgb(128,184,248)	FALSE
Metabolism	Coenzyme transport and metabolism	Pantothenate and CoA biosynthesis	Pantothenate kinase	diphtheriae_00832	DIP0931	rgb(131,172,255)	FALSE
Metabolism	Amino acid transport and metabolism	Glyoxylate and dicarboxylate metabolism	Serine hydroxymethyltransferase	diphtheriae_00833	DIP0932	rgb(109,168,253)	FALSE
Metabolism	Carbohydrate transport and metabolism	Putative drug transport membrane protein	Putative drug transport membrane protein	diphtheriae_00837	DIP0936	rgb(129,184,250)	FALSE
Metabolism	Energy production and conversion	Citrate cycle (TCA cycle)	Fumarate hydratase class II	diphtheriae_00839	DIP0938	rgb(87,150,239)	FALSE
Metabolism	Carbohydrate transport and metabolism	Glycolysis / Gluconeogenesis	Fructose-1,6-bisphosphatase II	diphtheriae_00840	DIP0939	rgb(84,155,236)	FALSE
Metabolism	Lipid transport and metabolism	Terpenoid backbone biosynthesis	Putative penicillin tolerance protein	diphtheriae_00844	DIP0943	rgb(22, 160, 11)	TRUE
Metabolism	Coenzyme transport and metabolism	Pantothenate and CoA biosynthesis	Putative oxidoreductase	diphtheriae_00851	DIP0950	rgb(136,173,250)	FALSE
Metabolism	Inorganic ion transport and metabolism	Transporters	Putative membrane protein	diphtheriae_00852	DIP0951	rgb(121,164,255)	FALSE
Metabolism	Inorganic ion transport and metabolism	Putative chloride channel related membrane protein	Putative chloride channel related membrane protein	diphtheriae_00853	DIP0952	rgb(108,165,230)	FALSE
Metabolism	Inorganic ion transport and metabolism	Transporters	Putative ABC transport system ATP-binding protein	diphtheriae_02015; diphtheriae_00854	DIP0953	rgb(107,165,224)	FALSE
Metabolism	Nucleotide transport and metabolism	Hypothetical protein	Hypothetical protein	diphtheriae_00856	DIP0955	rgb(108,162,254)	FALSE
Metabolism	Inorganic ion transport and metabolism	Putative ABC transport system ATP-binding protein	Putative ABC transport system ATP-binding protein	diphtheriae_00862	DIP0961	rgb(136,196,255)	FALSE
Metabolism	Inorganic ion transport and metabolism	Inorganic ion transport and metabolism	Arsenate reductase	diphtheriae_00866	DIP0965	rgb(108,177,234)	FALSE
Metabolism	Amino acid transport and metabolism	Putative secreted protein	Putative secreted protein	diphtheriae_00870	DIP0970	rgb(119,171,235)	FALSE
Metabolism	Energy production and conversion	Energy production and conversion	Ferredoxin	diphtheriae_00873	DIP0973	rgb(21, 158, 12)	TRUE
Metabolism	Amino acid transport and metabolism	Putative aminotransferase	Putative aminotransferase	diphtheriae_00874	DIP0974	rgb(21, 157, 13)	TRUE
Metabolism	Amino acid transport and metabolism	Amino acid transport and metabolism	Aromatic amino acid transport protein	diphtheriae_00878	DIP0978	rgb(77,146,229)	FALSE
Metabolism	Amino acid transport and metabolism	Lysine biosynthesis	Putative succinyltransferase	diphtheriae_00879	DIP0979	rgb(21, 156, 13)	TRUE
Metabolism	Amino acid transport and metabolism	Transporters	Aromatic amino acid transport protein AroP	diphtheriae_00880	DIP0980	rgb(122,168,252)	FALSE
Metabolism	Amino acid transport and metabolism	Lysine biosynthesis	Putative succinyltransferase	diphtheriae_00881	DIP0981	rgb(92,153,242)	FALSE
Metabolism	Amino acid transport and metabolism	Lysine biosynthesis	Succinyl-diaminopimelate desuccinylase	diphtheriae_00882	DIP0982	rgb(21, 156, 14)	TRUE
Metabolism	Coenzyme transport and metabolism	Folate biosynthesis	Dihydropteroate synthase	diphtheriae_00884	DIP0984	rgb(119,173,227)	FALSE
Metabolism	Carbohydrate transport and metabolism	Galactose metabolism	Putative hydrolase	diphtheriae_00889	DIP0989	rgb(106,175,241)	FALSE
Metabolism	Secondary metabolites biosynthesis, transport, and catabolism	Butanoate metabolism	Putative decarboxylase	diphtheriae_00890	DIP0990	rgb(113,167,255)	FALSE
Metabolism	Carbohydrate transport and metabolism	Starch and sucrose metabolism	Glucose-1-phosphate adenylyltransferase	diphtheriae_00892	DIP0992	rgb(87,153,236)	FALSE
Metabolism	Energy production and conversion	Citrate cycle (TCA cycle)	2-oxoglutarate dehydrogenase, E1 and E2 components	diphtheriae_00902	DIP1002	rgb(134,205,255)	FALSE
Metabolism	Amino acid transport and metabolism	Phenylalanine, tyrosine and tryptophan biosynthesis	Shikimate 5-dehydrogenase family protein	diphtheriae_00906	DIP1006	rgb(96,159,245)	FALSE
Metabolism	Lipid transport and metabolism	Putative type B carboxylesterase	Putative type B carboxylesterase	diphtheriae_00907	DIP1007	rgb(123,179,255)	FALSE
Metabolism	Carbohydrate transport and metabolism	Glycolysis / Gluconeogenesis	Putative aldose 1-epimerase	diphtheriae_00911	DIP1011	rgb(124,171,235)	FALSE
Metabolism	Amino acid transport and metabolism	Transport	Putative sodium:solute symporter	diphtheriae_00912	DIP1012	rgb(110,161,255)	FALSE
Metabolism	Energy production and conversion	Galactose metabolism	Galactose-1-phosphate uridylyltransferase	diphtheriae_00914	DIP1014	rgb(104,166,226)	FALSE
Metabolism	Carbohydrate transport and metabolism	Galactose metabolism	Galactokinase	diphtheriae_00915	DIP1015	rgb(118,169,223)	FALSE
Metabolism	Nucleotide transport and metabolism	DNA repair and recombination proteins	Putative NUDIX-family hydrolase	diphtheriae_00917	DIP1017	rgb(98,154,246)	FALSE
Metabolism	Amino acid transport and metabolism	Transporters	Sodium/proline symporter	diphtheriae_00923	DIP1022	rgb(143,185,255)	FALSE
Metabolism	Energy production and conversion	Carbohydrate metabolism	L-lactate dehydrogenase complex protein LldG	diphtheriae_00937	DIP1030	rgb(124,168,255)	FALSE
Metabolism	Energy production and conversion	Carbohydrate metabolism	Putative iron-sulfur protein	diphtheriae_00938	DIP1031	rgb(123,163,241)	FALSE
Metabolism	Energy production and conversion	Carbohydrate metabolism	Putative oxididoreductase subunit	diphtheriae_00939	DIP1032	rgb(100,164,253)	FALSE
Metabolism	Energy production and conversion	Transporters	Putative L-lactate permease	diphtheriae_00940	DIP1033	rgb(108,160,252)	FALSE
Metabolism	Amino acid transport and metabolism	Lysine biosynthesis	Diaminopimelate decarboxylase	diphtheriae_00942	DIP1035	rgb(125,172,249)	FALSE
Metabolism	Amino acid transport and metabolism	Glycine, serine and threonine metabolism	Homoserine dehydrogenase	diphtheriae_00943	DIP1036	rgb(110,161,255)	FALSE
Metabolism	Amino acid transport and metabolism	Glycine, serine and threonine metabolism	Homoserine kinase	diphtheriae_00944	DIP1037	rgb(103,158,251)	FALSE
Metabolism	Lipid transport and metabolism	Lipid biosynthesis proteins	Putative fatty acid-CoA ligase	diphtheriae_00945	DIP1038	rgb(125,173,255)	FALSE
Metabolism	Energy production and conversion	Oxidative phosphorylation	ATP synthase A chain	diphtheriae_00953	DIP1046	rgb(20, 148, 18)	TRUE
Metabolism	Energy production and conversion	Oxidative phosphorylation	ATP synthase C chain	diphtheriae_00954	DIP1047	rgb(20, 148, 19)	TRUE
Metabolism	Energy production and conversion	Oxidative phosphorylation	ATP synthase B chain	diphtheriae_00955	DIP1048	rgb(20, 147, 19)	TRUE
Metabolism	Energy production and conversion	Oxidative phosphorylation	ATP synthase delta chain	diphtheriae_00956	DIP1049	rgb(19, 146, 20)	TRUE
Metabolism	Energy production and conversion	Oxidative phosphorylation	ATP synthase alpha chain	diphtheriae_00957	DIP1050	rgb(19, 145, 20)	TRUE
Metabolism	Energy production and conversion	Oxidative phosphorylation	ATP synthase gamma chain	diphtheriae_00958	DIP1051	rgb(19, 145, 21)	TRUE
Metabolism	Energy production and conversion	Oxidative phosphorylation	ATP synthase beta chain	diphtheriae_00959	DIP1052	rgb(19, 144, 21)	TRUE
Metabolism	Energy production and conversion	Oxidative phosphorylation	ATP synthase epsilon chain	diphtheriae_00960	DIP1053	rgb(19, 143, 22)	TRUE
Metabolism	Amino acid transport and metabolism	Putative methylmalonyl-CoA epimerase	Putative methylmalonyl-CoA epimerase	diphtheriae_00963	DIP1057	rgb(128,184,255)	FALSE
Metabolism	Inorganic ion transport and metabolism	Transporters	Putative iron-siderophore uptake system ATP-binding component	diphtheriae_01818; diphtheriae_00965	DIP1059	rgb(119,162,255)	FALSE
Metabolism	Inorganic ion transport and metabolism	Transporters	Putative iron-siderophore uptake system transmembrane component	diphtheriae_02078; diphtheriae_00966	DIP1060	rgb(118,180,242)	FALSE
Metabolism	Inorganic ion transport and metabolism	Transporters	Putative iron-siderophore uptake system transmembrane component	diphtheriae_00967	DIP1061	rgb(104,153,233)	FALSE
Metabolism	Inorganic ion transport and metabolism	Transporters	Putative iron-siderophore uptake system exported solute-binding component	diphtheriae_00968	DIP1062	rgb(94,144,206)	FALSE
Metabolism	Carbohydrate transport and metabolism	Starch and sucrose metabolism	1,4-alpha-glucan branching enzyme	diphtheriae_00971	DIP1065	rgb(111,176,255)	FALSE
Metabolism	Carbohydrate transport and metabolism	Starch and sucrose metabolism	Putative alpha-amylase	diphtheriae_00972	DIP1066	rgb(117,162,235)	FALSE
Metabolism	Inorganic ion transport and metabolism	Transporters	Putative ABC transport system, ATP-binding protein	diphtheriae_00973	DIP1067	rgb(104,165,250)	FALSE
Metabolism	Energy production and conversion	Energy metabolism	Electron transfer flavoprotein beta-subunit	diphtheriae_00976	DIP1070	rgb(19, 142, 22)	TRUE
Metabolism	Energy production and conversion	Exosome	Electron transfer flavoprotein alpha-subunit	diphtheriae_00977	DIP1071	rgb(19, 141, 23)	TRUE
Metabolism	Amino acid transport and metabolism	Thiamine metabolism	Putative aminotransferase, class V	diphtheriae_00978	DIP1072	rgb(103,144,217)	FALSE
Metabolism	Amino acid transport and metabolism	Putative transferase	Putative transferase	diphtheriae_00979	DIP1073	rgb(127,174,255)	FALSE
Metabolism	Carbohydrate transport and metabolism	Transmembrane efflux protein, major facilitator family	Transmembrane efflux protein, major facilitator family	diphtheriae_00988	DIP1082	rgb(124,196,255)	FALSE
Metabolism	Inorganic ion transport and metabolism	Transporters	Putative iron transport membrane protein, FecCD-family	diphtheriae_01820; diphtheriae_02079; diphtheriae_02249; diphtheriae_00990	DIP1084	rgb(109,180,241)	FALSE
Metabolism	Inorganic ion transport and metabolism	Transporters	Putative iron ABC transport system, ATP-binding protein	diphtheriae_00991	DIP1085	rgb(108,154,206)	FALSE
Metabolism	Inorganic ion transport and metabolism	Transporters	Putative iron transport system exported solute-binding component	diphtheriae_00992	DIP1086	rgb(109,171,255)	FALSE
Metabolism	Carbohydrate transport and metabolism	Glycolysis / Gluconeogenesis	6-phosphofructokinase I	diphtheriae_00994	DIP1088	rgb(127,175,241)	FALSE
Metabolism	Energy production and conversion	Putative aldo/keto-reductase family protein	Putative aldo/keto-reductase family protein	diphtheriae_00996	DIP1090	rgb(128,182,252)	FALSE
Metabolism	Amino acid transport and metabolism	Transporters	Lysine exporter protein	diphtheriae_00997	DIP1091	rgb(123,166,255)	FALSE
Metabolism	Amino acid transport and metabolism	Valine, leucine and isoleucine biosynthesis	Dihydroxy-acid dehydratase	diphtheriae_01002	DIP1096	rgb(141,205,255)	FALSE
Metabolism	Carbohydrate transport and metabolism	Butanoate metabolism	Acetolactate synthase large subunit	diphtheriae_01004	DIP1098	rgb(84,155,236)	FALSE
Metabolism	Amino acid transport and metabolism	Butanoate metabolism	Acetolactate synthase small subunit	diphtheriae_01005	DIP1099	rgb(99,149,211)	FALSE
Metabolism	Amino acid transport and metabolism	Valine, leucine and isoleucine biosynthesis	Ketol-acid reductoisomerase	diphtheriae_01006	DIP1100	rgb(124,196,255)	FALSE
Metabolism	Inorganic ion transport and metabolism	Transporters	Cation-efflux system integral membrane protein	diphtheriae_01007	DIP1101	rgb(103,154,214)	FALSE
Metabolism	Amino acid transport and metabolism	Methane metabolism	D-3-phosphoglycerate dehydrogenase	diphtheriae_01010	DIP1104	rgb(141,204,255)	FALSE
Metabolism	Amino acid transport and metabolism	C5-Branched dibasic acid metabolism	3-isopropylmalate dehydrogenase	diphtheriae_01011	DIP1105	rgb(101,155,247)	FALSE
Metabolism	Secondary metabolites biosynthesis, transport, and catabolism	Putative hydrolase, FAA-family	Putative hydrolase, FAA-family	diphtheriae_01018	DIP1112	rgb(81,150,232)	FALSE
Metabolism	Coenzyme transport and metabolism	Conserved hypothetical protein	Conserved hypothetical protein	diphtheriae_01019	DIP1113	rgb(111,180,255)	FALSE
Metabolism	Coenzyme transport and metabolism	Ubiquinone and other terpenoid-quinone biosynthesis	Putative isochorismate synthase	diphtheriae_01020	DIP1114	rgb(18, 137, 25)	TRUE
Metabolism	Secondary metabolites biosynthesis, transport, and catabolism	Putative exported esterase/hydrolase	Putative exported esterase/hydrolase	diphtheriae_01022	DIP1116	rgb(74,143,224)	FALSE
Metabolism	Energy production and conversion	Pyruvate metabolism	Phosphoenolpyruvate carboxylase	diphtheriae_01033	DIP1122	rgb(129,187,248)	FALSE
Metabolism	Inorganic ion transport and metabolism	General function prediction only	Protein PhnA	diphtheriae_01034	DIP1123	rgb(109,167,231)	FALSE
Metabolism	Coenzyme transport and metabolism	Biotin metabolism	Transferase, biotin synthase family	diphtheriae_01035	DIP1124	rgb(94,149,229)	FALSE
Metabolism	Carbohydrate transport and metabolism	C5-Branched dibasic acid metabolism	3-isopropylmalate dehydratase large subunit	diphtheriae_01038	DIP1127	rgb(128,182,252)	FALSE
Metabolism	Carbohydrate transport and metabolism	C5-Branched dibasic acid metabolism	3-isopropylmalate dehydratase small subunit	diphtheriae_01039	DIP1128	rgb(111,180,255)	FALSE
Metabolism	Energy production and conversion	Glycerophospholipid metabolism	Glycerol-3-phosphate dehydrogenase	diphtheriae_01041	DIP1130	rgb(18, 136, 26)	TRUE
Metabolism	Coenzyme transport and metabolism	Thiamine metabolism	Thiamine-monophosphate kinase	diphtheriae_01044	DIP1133	rgb(18, 134, 27)	TRUE
Metabolism	Lipid transport and metabolism	Putative biotin carboxyl carrier protein	Putative biotin carboxyl carrier protein	diphtheriae_01048	DIP1137	rgb(117,170,234)	FALSE
Metabolism	Coenzyme transport and metabolism	Pantothenate and CoA biosynthesis	Phosphopantetheine adenylyltransferase	diphtheriae_01050	DIP1139	rgb(17, 133, 28)	TRUE
Metabolism	Amino acid transport and metabolism	Transporters	Putative ABC transport system ATP-binding protein	diphtheriae_01051	DIP1142	rgb(107,155,219)	FALSE
Metabolism	Energy production and conversion	Transporters	Putative ABC transport system membrane protein	diphtheriae_01052	DIP1143	rgb(117,162,235)	FALSE
Metabolism	Amino acid transport and metabolism	Transporters	Putative secreted protein	diphtheriae_01053	DIP1144	rgb(108,164,217)	FALSE
Metabolism	Coenzyme transport and metabolism	Conserved hypothetical protein	Conserved hypothetical protein	diphtheriae_01057	DIP1147	rgb(86,145,235)	FALSE
Metabolism	Energy production and conversion	Transporters	Putative transport protein	diphtheriae_01059	DIP1149	rgb(129,177,243)	FALSE
Metabolism	Coenzyme transport and metabolism	Pantothenate and CoA biosynthesis	Dephospho-CoA kinase	diphtheriae_01062	DIP1152	rgb(17, 131, 29)	TRUE
Metabolism	Metabolism of cofactors and vitamins	Porphyrin metabolism	Putative coenzyme PQQ synthesis related protein	diphtheriae_01063	DIP1153	rgb(108,163,224)	FALSE
Metabolism	Amino acid transport and metabolism	Arginine biosynthesis	N-acetyl-gamma-glutamyl-phosphate reductase	diphtheriae_01077	DIP1167	rgb(128,184,255)	FALSE
Metabolism	Amino acid transport and metabolism	Arginine biosynthesis	Glutamate N-acetyltransferase	diphtheriae_01078	DIP1168	rgb(95,160,242)	FALSE
Metabolism	Amino acid transport and metabolism	Arginine biosynthesis	Acetylglutamate kinase	diphtheriae_01079	DIP1169	rgb(108,164,217)	FALSE
Metabolism	Amino acid transport and metabolism	Lysine biosynthesis	Acetylornithine aminotransferase	diphtheriae_01080	DIP1170	rgb(108,170,235)	FALSE
Metabolism	Amino acid transport and metabolism	Arginine biosynthesis	Ornithine carbamoyltransferase, anabolic	diphtheriae_01081	DIP1171	rgb(122,181,245)	FALSE
Metabolism	Amino acid transport and metabolism	Alanine, aspartate and glutamate metabolism	Argininosuccinate synthase	diphtheriae_01083	DIP1173	rgb(105,162,253)	FALSE
Metabolism	Amino acid transport and metabolism	Alanine, aspartate and glutamate metabolism	Argininosuccinate lyase	diphtheriae_01084	DIP1174	rgb(110,169,248)	FALSE
Metabolism	Carbohydrate transport and metabolism	Glycerolipid metabolism	Glycerol-1-phosphatase	diphtheriae_01092	DIP1178	rgb(130,188,249)	FALSE
Metabolism	Coenzyme transport and metabolism	Nicotinate and nicotinamide metabolism	Inorganic polyphosphate/ATP-NAD kinase	diphtheriae_01095	DIP1181	rgb(13, 127, 8)	TRUE
Metabolism	Coenzyme transport and metabolism	Biotin metabolism	Dethiobiotin synthetase	diphtheriae_01103	DIP1189	rgb(112,157,249)	FALSE
Metabolism	Amino acid transport and metabolism	Transport	Putative peptide transport protein	diphtheriae_01105; diphtheriae_01104	DIP1190	rgb(117,175,245)	FALSE
Metabolism	Coenzyme transport and metabolism	Biotin metabolism	Adenosylmethionine-8-amino-7-oxononanoate aminotransferase	diphtheriae_01106	DIP1191	rgb(82,141,218)	FALSE
Metabolism	Coenzyme transport and metabolism	Biotin metabolism	Dethiobiotin synthetase	diphtheriae_01107	DIP1192	rgb(95,158,240)	FALSE
Metabolism	Inorganic ion transport and metabolism	Transporters	Putative Na+/H+ antiporter	diphtheriae_01108	DIP1193	rgb(75,146,227)	FALSE
Metabolism	Nucleotide transport and metabolism	Pyrimidine metabolism	Cytidylate kinase	diphtheriae_01111	DIP1196	rgb(12, 128, 9)	TRUE
Metabolism	Coenzyme transport and metabolism	Putative methyltransferase	Putative methyltransferase	diphtheriae_01114	DIP1199	rgb(126,190,248)	FALSE
Metabolism	Inorganic ion transport and metabolism	Putative membrane protein	Putative membrane protein	diphtheriae_01115	DIP1200	rgb(96,152,243)	FALSE
Metabolism	Carbohydrate transport and metabolism	Pentose phosphate pathway	6-phosphogluconate dehydrogenase, decarboxylating	diphtheriae_01129	DIP1213	rgb(11, 135, 11)	TRUE
Metabolism	Secondary metabolites biosynthesis, transport, and catabolism	Conserved hypothetical protein	Conserved hypothetical protein	diphtheriae_01130	DIP1214	rgb(128,175,255)	FALSE
Metabolism	Inorganic ion transport and metabolism	Transporters	Putative magnesium and cobalt transport protein	diphtheriae_01131	DIP1215	rgb(123,182,255)	FALSE
Metabolism	Coenzyme transport and metabolism	Conserved hypothetical protein	Conserved hypothetical protein	diphtheriae_01132	DIP1216	rgb(101,149,249)	FALSE
Metabolism	Energy production and conversion	Oxidative phosphorylation	NADH dehydrogenase	diphtheriae_01133	DIP1217	rgb(98,155,246)	FALSE
Metabolism	Coenzyme transport and metabolism	Porphyrin metabolism	Putative cobalamin biosynthesis related protein	diphtheriae_01147	DIP1229	rgb(134,191,255)	FALSE
Metabolism	Inorganic ion transport and metabolism	Porphyrin metabolism	Precorrin-3B synthase	diphtheriae_01148	DIP1231	rgb(139,181,255)	FALSE
Metabolism	Coenzyme transport and metabolism	Porphyrin metabolism	Precorrin-8X methylmutase	diphtheriae_01149	DIP1232	rgb(95,158,240)	FALSE
Metabolism	Coenzyme transport and metabolism	Porphyrin metabolism	Putative bifunctional cobalamin biosynthesis protein	diphtheriae_01150	DIP1233	rgb(120,174,242)	FALSE
Metabolism	Coenzyme transport and metabolism	Porphyrin metabolism	Precorrin-6X reductase	diphtheriae_01151	DIP1234	rgb(114,172,251)	FALSE
Metabolism	Coenzyme transport and metabolism	Porphyrin metabolism	Precorrin-4 C11-methyltransferase	diphtheriae_01152	DIP1235	rgb(118,180,242)	FALSE
Metabolism	Coenzyme transport and metabolism	Porphyrin metabolism	Putative precorrin-6Y C5,15-methyltransferase	diphtheriae_01153	DIP1236	rgb(132,182,255)	FALSE
Metabolism	Amino acid transport and metabolism	Putative dipeptidase	Putative dipeptidase	diphtheriae_01155	DIP1238	rgb(141,186,254)	FALSE
Metabolism	Amino acid transport and metabolism	Peptidases and inhibitors	Putative M18-family aminopeptidase	diphtheriae_01167	DIP1250	rgb(81,154,231)	FALSE
Metabolism	Inorganic ion transport and metabolism	One carbon pool by folate	Formyltetrahydrofolate synthetase	diphtheriae_01170	DIP1253	rgb(119,162,255)	FALSE
Metabolism	Amino acid transport and metabolism	Alanine, aspartate and glutamate metabolism	Aspartate ammonia-lyase	diphtheriae_01171	DIP1254	rgb(98,154,246)	FALSE
Metabolism	Amino acid transport and metabolism	Histidine metabolism	ATP phosphoribosyltransferase	diphtheriae_01173	DIP1256	rgb(106,162,245)	FALSE
Metabolism	Amino acid transport and metabolism	Histidine metabolism	Phosphoribosyl-ATP pyrophosphatase	diphtheriae_01174	DIP1257	rgb(129,185,249)	FALSE
Metabolism	Amino acid transport and metabolism	Cysteine and methionine metabolism	5-methyltetrahydrofolate--homocysteine methyltransferase	diphtheriae_01176	DIP1259	rgb(120,177,255)	FALSE
Metabolism	Lipid transport and metabolism	Peptidoglycan biosynthesis	Bacitracin resistance protein	diphtheriae_01179	DIP1262	rgb(11, 139, 12)	TRUE
Metabolism	Nucleotide transport and metabolism	Pyrimidine metabolism	Dihydroorotate dehydrogenase	diphtheriae_01181	DIP1264	rgb(111,156,249)	FALSE
Metabolism	Inorganic ion transport and metabolism	Sulfur metabolism	Putative sulfurtransferase	diphtheriae_01189	DIP1270	rgb(105,156,247)	FALSE
Metabolism	Lipid transport and metabolism	Glyoxylate and dicarboxylate metabolism	Putative methylmalonyl-CoA mutase large subunit	diphtheriae_01191	DIP1272	rgb(90,140,236)	FALSE
Metabolism	Lipid transport and metabolism	Glyoxylate and dicarboxylate metabolism	Putative methylmalonyl-CoA mutase small subunit	diphtheriae_01192	DIP1273	rgb(126,187,255)	FALSE
Metabolism	Coenzyme transport and metabolism	Porphyrin metabolism	Putative ferrochelatase	diphtheriae_01199	DIP1280	rgb(11, 143, 13)	TRUE
Metabolism	Energy production and conversion	Citrate cycle (TCA cycle)	Aconitate hydratase	diphtheriae_01201	DIP1283	rgb(10, 144, 13)	TRUE
Metabolism	Nucleotide transport and metabolism	Purine metabolism	GMP synthase (glutamine-hydrolysing)	diphtheriae_01203	DIP1285	rgb(109,179,255)	FALSE
Metabolism	Energy production and conversion	Energy metabolism	Putative nitrogen fixation protein NifU-related protein	diphtheriae_01209	DIP1291	rgb(10, 146, 14)	TRUE
Metabolism	Amino acid transport and metabolism	Selenocompound metabolism	Probable cysteine desulfurase	diphtheriae_01210	DIP1292	rgb(10, 148, 14)	TRUE
Metabolism	Carbohydrate transport and metabolism	Pentose phosphate pathway	Transketolase	diphtheriae_01220	DIP1302	rgb(9, 155, 16)	TRUE
Metabolism	Carbohydrate transport and metabolism	Pentose phosphate pathway	Transaldolase	diphtheriae_01221	DIP1303	rgb(107,164,248)	FALSE
Metabolism	Carbohydrate transport and metabolism	Pentose phosphate pathway	Glucose-6-phosphate 1-dehydrogenase	diphtheriae_01222	DIP1304	rgb(9, 157, 17)	TRUE
Metabolism	Carbohydrate transport and metabolism	Conserved hypothetical protein	Conserved hypothetical protein	diphtheriae_01223	DIP1305	rgb(117,180,255)	FALSE
Metabolism	Carbohydrate transport and metabolism	Pentose phosphate pathway	Putative phosphogluconolactonase	diphtheriae_01224	DIP1306	rgb(107,167,237)	FALSE
Metabolism	Carbohydrate transport and metabolism	Glycolysis / Gluconeogenesis	Triosephosphate isomerase	diphtheriae_01226	DIP1308	rgb(103,165,228)	FALSE
Metabolism	Carbohydrate transport and metabolism	Glycolysis / Gluconeogenesis	Phosphoglycerate kinase	diphtheriae_01227	DIP1309	rgb(8, 160, 18)	TRUE
Metabolism	Carbohydrate transport and metabolism	Glycolysis / Gluconeogenesis	Glyceraldehyde 3-phosphate dehydrogenase	diphtheriae_01228	DIP1310	rgb(120,179,255)	FALSE
Metabolism	Coenzyme transport and metabolism	Riboflavin metabolism	6,7-dimethyl-8-ribityllumazine synthase	diphtheriae_01234	DIP1316	rgb(101,155,247)	FALSE
Metabolism	Coenzyme transport and metabolism	Riboflavin metabolism	Riboflavin biosynthesis protein RibA	diphtheriae_01235	DIP1317	rgb(123,194,255)	FALSE
Metabolism	Coenzyme transport and metabolism	Riboflavin metabolism	Riboflavin synthase alpha chain	diphtheriae_01236	DIP1318	rgb(96,163,222)	FALSE
Metabolism	Coenzyme transport and metabolism	Riboflavin metabolism	Putative riboflavin biosynthesis protein	diphtheriae_01237	DIP1319	rgb(111,172,237)	FALSE
Metabolism	Carbohydrate transport and metabolism	Pentose phosphate pathway	Ribulose-phosphate 3-epimerase	diphtheriae_01238	DIP1320	rgb(104,160,217)	FALSE
Metabolism	Inorganic ion transport and metabolism	One carbon pool by folate	Methionyl-tRNA formyltransferase	diphtheriae_01240	DIP1322	rgb(86,152,237)	FALSE
Metabolism	Coenzyme transport and metabolism	Cysteine and methionine metabolism	S-adenosylmethionine synthetase	diphtheriae_01243	DIP1325	rgb(7, 167, 20)	TRUE
Metabolism	Coenzyme transport and metabolism	Pantothenate and CoA biosynthesis	DNA/pantothenate metabolism flavoprotein homolog	diphtheriae_01244	DIP1326	rgb(119,184,248)	FALSE
Metabolism	Nucleotide transport and metabolism	Purine metabolism	Guanylate kinase	diphtheriae_01246	DIP1328	rgb(7, 169, 20)	TRUE
Metabolism	Nucleotide transport and metabolism	Pyrimidine metabolism	Orotidine 5'-phosphate decarboxylase	diphtheriae_01248	DIP1330	rgb(107,164,248)	FALSE
Metabolism	Amino acid transport and metabolism	Pyrimidine metabolism	Carbamoyl-phosphate synthase large chain	diphtheriae_01249	DIP1331	rgb(130,191,250)	FALSE
Metabolism	Nucleotide transport and metabolism	Pyrimidine metabolism	Carbamoyl-phosphate synthase small chain	diphtheriae_01250	DIP1332	rgb(110,176,240)	FALSE
Metabolism	Nucleotide transport and metabolism	Pyrimidine metabolism	Dihydroorotase	diphtheriae_01251	DIP1333	rgb(103,154,212)	FALSE
Metabolism	Nucleotide transport and metabolism	Pyrimidine metabolism	Aspartate carbamoyltransferase	diphtheriae_01252	DIP1334	rgb(108,159,253)	FALSE
Metabolism	Nucleotide transport and metabolism	Pyrimidine metabolism	Pyrimidine operon regulatory protein	diphtheriae_01253	DIP1335	rgb(121,164,255)	FALSE
Metabolism	Amino acid transport and metabolism	Putative metallopeptidase	Putative metallopeptidase	diphtheriae_01259	DIP1341	rgb(119,171,235)	FALSE
Metabolism	Amino acid transport and metabolism	Phenylalanine, tyrosine and tryptophan biosynthesis	3-dehydroquinate dehydratase	diphtheriae_01260	DIP1342	rgb(6, 174, 22)	TRUE
Metabolism	Amino acid transport and metabolism	Phenylalanine, tyrosine and tryptophan biosynthesis	3-dehydroquinate synthase	diphtheriae_01261	DIP1343	rgb(6, 176, 22)	TRUE
Metabolism	Amino acid transport and metabolism	Phenylalanine, tyrosine and tryptophan biosynthesis	Shikimate kinase	diphtheriae_01262	DIP1344	rgb(6, 178, 23)	TRUE
Metabolism	Amino acid transport and metabolism	Phenylalanine, tyrosine and tryptophan biosynthesis	Chorismate synthase	diphtheriae_01263	DIP1345	rgb(6, 180, 23)	TRUE
Metabolism	Amino acid transport and metabolism	Phenylalanine, tyrosine and tryptophan biosynthesis	Putative shikimate dehydrogenase	diphtheriae_01265	DIP1347	rgb(5, 181, 24)	TRUE
Metabolism	Coenzyme transport and metabolism	Putative secreted protein	Putative secreted protein	diphtheriae_01266	DIP1348	rgb(5, 183, 24)	TRUE
Metabolism	Amino acid transport and metabolism	Glycine, serine and threonine metabolism	L-serine dehydratase	diphtheriae_01278	DIP1359	rgb(94,148,201)	FALSE
Metabolism	Carbohydrate transport and metabolism	Pyruvate metabolism	Hydroxyacylglutathione hydrolase	diphtheriae_01280	DIP1361	rgb(80,148,233)	FALSE
Metabolism	Nucleotide transport and metabolism	Purine metabolism	GTP pyrophosphokinase	diphtheriae_01285	DIP1368	rgb(87,158,239)	FALSE
Metabolism	Nucleotide transport and metabolism	Purine metabolism	Adenine phosphoribosyltransferase	diphtheriae_01286	DIP1369	rgb(116,165,232)	FALSE
Metabolism	Lipid transport and metabolism	Biosynthesis of unsaturated fatty acids	Putative acyl-CoA thioesterase II	diphtheriae_01296	DIP1379	rgb(125,179,255)	FALSE
Metabolism	Coenzyme transport and metabolism	Biotin metabolism	Putative biotin synthesis related protein	diphtheriae_01315	DIP1381	rgb(101,159,225)	FALSE
Metabolism	Coenzyme transport and metabolism	Biotin metabolism	Putative aminotransferase	diphtheriae_01316	DIP1382	rgb(122,181,247)	FALSE
Metabolism	Lipid transport and metabolism	Glycerophospholipid metabolism	Putative phosphatidyltransferase	diphtheriae_01320	DIP1386	rgb(18, 146, 46)	TRUE
Metabolism	Nucleotide transport and metabolism	Purine metabolism	ATP adenylyltransferase	diphtheriae_01321	DIP1387	rgb(108,177,234)	FALSE
Metabolism	Inorganic ion transport and metabolism	Inorganic ion transport and metabolism	Putative secreted protein	diphtheriae_01323	DIP1389	rgb(19, 150, 46)	TRUE
Metabolism	Inorganic ion transport and metabolism	Chaperones and folding catalysts	Putative secreted protein	diphtheriae_01324	DIP1390	rgb(98,154,246)	FALSE
Metabolism	Inorganic ion transport and metabolism	Transporters	Putative membrane protein	diphtheriae_01325	DIP1391	rgb(128,182,252)	FALSE
Metabolism	Coenzyme transport and metabolism	Conserved hypothetical protein	Conserved hypothetical protein	diphtheriae_01333	DIP1392	rgb(117,170,234)	FALSE
Metabolism	Metabolism of cofactors and vitamins	Porphyrin metabolism	Hydrogen peroxide-dependent heme synthase	diphtheriae_01335	DIP1394	rgb(19, 152, 46)	TRUE
Metabolism	Coenzyme transport and metabolism	Thiamine metabolism	1-deoxy-D-xylulose 5-phosphate synthase	diphtheriae_01338	DIP1397	rgb(19, 154, 47)	TRUE
Metabolism	Nucleotide transport and metabolism	Pyrimidine metabolism	Deoxyuridine 5'-triphosphate nucleotidohydrolase	diphtheriae_01341	DIP1400	rgb(128,184,248)	FALSE
Metabolism	Carbohydrate transport and metabolism	Inositol phosphate metabolism	Putative hydrolase	diphtheriae_01344	DIP1403	rgb(129,187,248)	FALSE
Metabolism	Carbohydrate transport and metabolism	Glycolysis / Gluconeogenesis	Polyphosphate glucokinase	diphtheriae_01345	DIP1404	rgb(118,162,255)	FALSE
Metabolism	Carbohydrate transport and metabolism	Fructose and mannose metabolism	Putative phosphofructokinase	diphtheriae_01370	DIP1430	rgb(116,165,232)	FALSE
Metabolism	Carbohydrate transport and metabolism	Phosphotransferase system (PTS)	Putative carbohydrate carrier protein	diphtheriae_01376	DIP1435	rgb(75,146,227)	FALSE
Metabolism	Energy production and conversion	Putative oxidoreductase	Putative oxidoreductase	diphtheriae_01377	DIP1436	rgb(125,176,241)	FALSE
Metabolism	Energy production and conversion	Sulfur metabolism	Putative oxidoreductase	diphtheriae_01378	DIP1437	rgb(116,182,240)	FALSE
Metabolism	Nucleotide transport and metabolism	Putative transport membrane protein	Putative transport membrane protein	diphtheriae_01379	DIP1438	rgb(106,162,245)	FALSE
Metabolism	Amino acid transport and metabolism	Lysine biosynthesis	Diaminopimelate epimerase	diphtheriae_01383	DIP1442	rgb(20, 161, 47)	TRUE
Metabolism	Metabolism of cofactors and vitamins	Nicotinate and nicotinamide metabolism	Putative competence-damage related protein	diphtheriae_01398	DIP1457	rgb(73,147,231)	FALSE
Metabolism	Lipid transport and metabolism	Glycerophospholipid metabolism	Putative phosphatidyltransferase	diphtheriae_01399	DIP1458	rgb(21, 163, 47)	TRUE
Metabolism	Inorganic ion transport and metabolism	Putative protein	Tellurite resistance protein TerC	diphtheriae_01402	DIP1460	rgb(65,138,218)	FALSE
Metabolism	Amino acid transport and metabolism	Lysine biosynthesis	Dihydrodipicolinate synthase	diphtheriae_01406	DIP1464	rgb(21, 167, 47)	TRUE
Metabolism	Nucleotide transport and metabolism	Pyrimidine metabolism	Thymidylate synthase (FAD)	diphtheriae_01407	DIP1465	rgb(84,151,234)	FALSE
Metabolism	Amino acid transport and metabolism	Lysine biosynthesis	Dihydrodipicolinate reductase	diphtheriae_01408	DIP1466	rgb(22, 169, 47)	TRUE
Metabolism	Nucleotide transport and metabolism	Purine metabolism	Putative nucleoside hydrolase	diphtheriae_01411	DIP1469	rgb(93,148,241)	FALSE
Metabolism	Coenzyme transport and metabolism	Riboflavin metabolism	Riboflavin biosynthesis protein	diphtheriae_01412	DIP1470	rgb(23, 175, 47)	TRUE
Metabolism	Secondary metabolites biosynthesis, transport, and catabolism	Putative transferase	Putative transferase	diphtheriae_01414	DIP1472	rgb(100,162,253)	FALSE
Metabolism	Energy production and conversion	Sulfur metabolism	Bifunctional oligoribonuclease and PAP phosphatase NrnA	diphtheriae_01417	DIP1475	rgb(140,201,255)	FALSE
Metabolism	Coenzyme transport and metabolism	Porphyrin metabolism	Putative uroporphyrinogen III methyltransferase	diphtheriae_01427	DIP1484	rgb(100,162,253)	FALSE
Metabolism	Coenzyme transport and metabolism	Porphyrin metabolism	Putative cobyrinic acid A,C-diamide synthase	diphtheriae_01431	DIP1488	rgb(120,176,235)	FALSE
Metabolism	Coenzyme transport and metabolism	Porphyrin metabolism	Putative cobalamin adenosyltransferase	diphtheriae_01432	DIP1489	rgb(131,196,255)	FALSE
Metabolism	Energy production and conversion	Citrate cycle (TCA cycle)	Malate:quinone oxidoreductase	diphtheriae_01435	DIP1492	rgb(100,164,253)	FALSE
Metabolism	Lipid transport and metabolism	Conserved hypothetical protein	Conserved hypothetical protein	diphtheriae_01436	DIP1493	rgb(91,160,225)	FALSE
Metabolism	Energy production and conversion	Energy production and conversion	Putative glutathione reductase	diphtheriae_01437	DIP1494	rgb(124,166,255)	FALSE
Metabolism	Coenzyme transport and metabolism	Porphyrin metabolism	Putative cobric acid synthase	diphtheriae_01438	DIP1495	rgb(100,162,253)	FALSE
Metabolism	Amino acid transport and metabolism	Peptidases and inhibitors	Methionine aminopeptidase	diphtheriae_01439	DIP1496	rgb(24, 185, 48)	TRUE
Metabolism	Lipid transport and metabolism	Terpenoid backbone biosynthesis	GcpE	diphtheriae_01441	DIP1498	rgb(24, 187, 48)	TRUE
Metabolism	Lipid transport and metabolism	Terpenoid backbone biosynthesis	1-deoxy-D-xylulose 5-phosphate reductoisomerase	diphtheriae_01443	DIP1500	rgb(25, 189, 48)	TRUE
Metabolism	Lipid transport and metabolism	Glycerophospholipid metabolism	Putative phospholipid biosynthesis	diphtheriae_01447	DIP1504	rgb(25, 191, 48)	TRUE
Metabolism	Amino acid transport and metabolism	Pyrimidine metabolism	Uridylate kinase	diphtheriae_01449	DIP1506	rgb(26, 195, 48)	TRUE
Metabolism	Amino acid transport and metabolism	Two-component system	Nitrogen regulatory protein	diphtheriae_01468	DIP1535	rgb(109,156,219)	FALSE
Metabolism	Energy production and conversion	Pyruvate metabolism	Putative acylphosphatase	diphtheriae_01473	DIP1541	rgb(111,172,237)	FALSE
Metabolism	Amino acid transport and metabolism	Transport	Putative amino acid carrier protein	diphtheriae_01474	DIP1542	rgb(126,184,250)	FALSE
Metabolism	Amino acid transport and metabolism	Nitrogen metabolism	NADP-specific glutamate dehydrogenase	diphtheriae_01485	DIP1547	rgb(105,161,249)	FALSE
Metabolism	Carbohydrate transport and metabolism	Glyoxylate and dicarboxylate metabolism	Putative glycerate kinase	diphtheriae_01486	DIP1548	rgb(103,154,214)	FALSE
Metabolism	Energy production and conversion	Hypothetical protein	Hypothetical protein	diphtheriae_01488	DIP1550	rgb(104,161,226)	FALSE
Metabolism	Carbohydrate transport and metabolism	Starch and sucrose metabolism	Putative glycogen phosphorylase	diphtheriae_01490	DIP1552	rgb(110,173,236)	FALSE
Metabolism	Carbohydrate transport and metabolism	Glycolysis / Gluconeogenesis	Pyruvate kinase	diphtheriae_01491	DIP1553	rgb(126,170,255)	FALSE
Metabolism	Amino acid transport and metabolism	Phenylalanine, tyrosine and tryptophan biosynthesis	Indole-3-glycerol phosphate synthase	diphtheriae_01493	DIP1555	rgb(124,180,255)	FALSE
Metabolism	Amino acid transport and metabolism	Histidine metabolism	Phosphoribosyl-AMP cyclohydrolase	diphtheriae_01495	DIP1557	rgb(108,170,235)	FALSE
Metabolism	Amino acid transport and metabolism	Histidine metabolism	Imidazole glycerol phosphate synthase subunit	diphtheriae_01496	DIP1558	rgb(108,170,235)	FALSE
Metabolism	Carbohydrate transport and metabolism	Inositol phosphate metabolism	Inositol monophosphate phosphatase	diphtheriae_01497	DIP1559	rgb(145,199,255)	FALSE
Metabolism	Amino acid transport and metabolism	Histidine metabolism	Phosphoribosylformimino-5-aminoimidazole carboxamide ribotide isomerase	diphtheriae_01498	DIP1560	rgb(100,162,253)	FALSE
Metabolism	Amino acid transport and metabolism	Histidine metabolism	Amidotransferase	diphtheriae_01499	DIP1561	rgb(101,163,247)	FALSE
Metabolism	Carbohydrate transport and metabolism	Putative transport membrane protein	Putative transport membrane protein	diphtheriae_01500	DIP1562	rgb(122,168,252)	FALSE
Metabolism	Amino acid transport and metabolism	Histidine metabolism	Imidazoleglycerol-phosphate dehydrogenase	diphtheriae_01502	DIP1564	rgb(126,183,243)	FALSE
Metabolism	Amino acid transport and metabolism	Histidine metabolism	Histidinol-phosphate aminotransferase	diphtheriae_01503	DIP1565	rgb(108,163,224)	FALSE
Metabolism	Amino acid transport and metabolism	Histidine metabolism	Histidinol dehydrogenase	diphtheriae_01504	DIP1566	rgb(101,148,200)	FALSE
Metabolism	Carbohydrate transport and metabolism	Starch and sucrose metabolism	Glycogen operon protein	diphtheriae_01509	DIP1572	rgb(107,167,220)	FALSE
Metabolism	Nucleotide transport and metabolism	Conserved hypothetical protein	Conserved hypothetical protein	diphtheriae_01512	DIP1575	rgb(111,168,237)	FALSE
Metabolism	Amino acid transport and metabolism	Glycine, serine and threonine metabolism	Threonine dehydratase biosynthetic	diphtheriae_01517	DIP1579	rgb(134,205,255)	FALSE
Metabolism	Amino acid transport and metabolism	Alanine, aspartate and glutamate metabolism	Putative L-asparaginase	diphtheriae_01525	DIP1587	rgb(109,169,254)	FALSE
Metabolism	Secondary metabolites biosynthesis, transport, and catabolism	Conserved hypothetical protein	Polyphenol oxidase	diphtheriae_01531	DIP1594	rgb(111,180,255)	FALSE
Metabolism	Amino acid transport and metabolism	One carbon pool by folate	Putative methylenetetrahydrofolate reductase	diphtheriae_01549	DIP1611	rgb(134,197,255)	FALSE
Metabolism	Coenzyme transport and metabolism	Terpenoid backbone biosynthesis	Putative geranylgeranyl pyrophosphate synthase	diphtheriae_01550	DIP1612	rgb(108,164,244)	FALSE
Metabolism	Amino acid transport and metabolism	Protein kinases	Putative serine/threonine protein kinase	diphtheriae_01553	DIP1615	rgb(109,171,255)	FALSE
Metabolism	Amino acid transport and metabolism	Phenylalanine, tyrosine and tryptophan biosynthesis	Phospho-2-dehydro-3-deoxyheptonate aldolase	diphtheriae_01554	DIP1616	rgb(17, 122, 37)	TRUE
Metabolism	Lipid transport and metabolism	Glycerolipid metabolism	Putative acyltransferase	diphtheriae_01556	DIP1618	rgb(19, 121, 37)	TRUE
Metabolism	Carbohydrate transport and metabolism	Glycolysis / Gluconeogenesis	Glucose kinase	diphtheriae_01557	DIP1619	rgb(19, 120, 38)	TRUE
Metabolism	Energy production and conversion	Oxidative phosphorylation	Ubiquinol-cytochrome C reductase cytochrome B subunit	diphtheriae_01562	DIP1624	rgb(128,188,249)	FALSE
Metabolism	Energy production and conversion	Oxidative phosphorylation	Ubiquinol-cytochrome C reductase iron-sulfur protein	diphtheriae_01563	DIP1625	rgb(22, 119, 38)	TRUE
Metabolism	Energy production and conversion	Oxidative phosphorylation	Ubiquinol-cytochrome C reductase cytochrome C subunit	diphtheriae_01564	DIP1626	rgb(22, 118, 39)	TRUE
Metabolism	Energy production and conversion	Oxidative phosphorylation	Cytochrome C oxidase subunit III	diphtheriae_01565	DIP1627	rgb(23, 118, 39)	TRUE
Metabolism	Energy production and conversion	Oxidative phosphorylation	Putative cytochrome C oxidase precursor	diphtheriae_01567	DIP1629	rgb(123,179,255)	FALSE
Metabolism	Amino acid transport and metabolism	Alanine, aspartate and glutamate metabolism	Putative asparagine synthetase	diphtheriae_01568	DIP1630	rgb(24, 117, 39)	TRUE
Metabolism	Coenzyme transport and metabolism	Porphyrin metabolism	Putative cobinamide kinase	diphtheriae_01571	DIP1633	rgb(100,163,246)	FALSE
Metabolism	Coenzyme transport and metabolism	Porphyrin metabolism	Nicotinate-nucleotide--dimethylbenzimidazole phosphoribosyltransferase	diphtheriae_01572	DIP1634	rgb(73,147,231)	FALSE
Metabolism	Coenzyme transport and metabolism	Porphyrin metabolism	Putative cobalamin synthase	diphtheriae_01573	DIP1635	rgb(101,163,247)	FALSE
Metabolism	Amino acid transport and metabolism	Cysteine and methionine metabolism	Putative branched-chain amino acid aminotransferase	diphtheriae_01574	DIP1636	rgb(115,165,230)	FALSE
Metabolism	Amino acid transport and metabolism	Glutathione metabolism	Putative aminopeptidase	diphtheriae_01575	DIP1637	rgb(134,191,255)	FALSE
Metabolism	Energy production and conversion	Citrate cycle (TCA cycle)	Dihydrolipoamide acetyltransferase	diphtheriae_01577	DIP1639	rgb(28, 114, 40)	TRUE
Metabolism	Coenzyme transport and metabolism	Lipoic acid metabolism	Lipoate-protein ligase B	diphtheriae_01578	DIP1640	rgb(29, 114, 40)	TRUE
Metabolism	Coenzyme transport and metabolism	Lipoic acid metabolism	Lipoic acid synthetase	diphtheriae_01579	DIP1641	rgb(29, 113, 41)	TRUE
Metabolism	Amino acid transport and metabolism	Glyoxylate and dicarboxylate metabolism	Glutamine synthetase I	diphtheriae_01582	DIP1644	rgb(156,211,255)	FALSE
Metabolism	Amino acid transport and metabolism	Transporters	Conserved hypothetical integral membrane protein	diphtheriae_01585	DIP1661	rgb(124,168,255)	FALSE
Metabolism	Amino acid transport and metabolism	Glycine, serine and threonine metabolism	Threonine synthase	diphtheriae_01590	DIP1666	rgb(95,158,240)	FALSE
Metabolism	Inorganic ion transport and metabolism	Porphyrin metabolism	Heme oxygenase	diphtheriae_01593	DIP1669	rgb(95,158,240)	FALSE
Metabolism	Amino acid transport and metabolism	Adenylyltransferase	Adenylyltransferase	diphtheriae_01594	DIP1670	rgb(122,164,255)	FALSE
Metabolism	Amino acid transport and metabolism	Glyoxylate and dicarboxylate metabolism	Glutamine synthetase II	diphtheriae_01595	DIP1671	rgb(67,139,224)	FALSE
Metabolism	Carbohydrate transport and metabolism	Galactose metabolism	Galactokinase	diphtheriae_01598	DIP1674	rgb(108,164,255)	FALSE
Metabolism	Amino acid transport and metabolism	Histidine metabolism	Putative cobalamin-biosynthesis related aminotransferase	diphtheriae_01607	DIP1681	rgb(87,153,237)	FALSE
Metabolism	Coenzyme transport and metabolism	Porphyrin metabolism	Putative cobalamin biosynthesis protein	diphtheriae_01611	DIP1685	rgb(101,155,247)	FALSE
Metabolism	Carbohydrate transport and metabolism	Glycolysis / Gluconeogenesis	Pyruvate dehydrogenase E1 component	diphtheriae_01614	DIP1687	rgb(105,151,248)	FALSE
Metabolism	Lipid transport and metabolism	Putative membrane protein	Putative membrane protein	diphtheriae_01616	DIP1689	rgb(136,192,255)	FALSE
Metabolism	Lipid transport and metabolism	Fatty acid biosynthesis	Putative acyl carrier protein	diphtheriae_01619	DIP1692	rgb(110,176,240)	FALSE
Metabolism	Carbohydrate transport and metabolism	Carbohydrate metabolism	Putative N-acetylglucosamine related protein	diphtheriae_01620	DIP1693	rgb(106,157,233)	FALSE
Metabolism	Nucleotide transport and metabolism	Putative ribonuclease	Putative ribonuclease	diphtheriae_01630	DIP1701	rgb(113,171,255)	FALSE
Metabolism	Nucleotide transport and metabolism	Purine metabolism	Putative deoxyguanosinetriphosphate triphosphohydrolase	diphtheriae_01632	DIP1703	rgb(119,160,255)	FALSE
Metabolism	Inorganic ion transport and metabolism	Transcription factors	Putative ferric uptake regulatory protein	diphtheriae_01640	DIP1710	rgb(117,166,247)	FALSE
Metabolism	Inorganic ion transport and metabolism	Transporters	Putative membrane protein	diphtheriae_01641	DIP1711	rgb(122,171,255)	FALSE
Metabolism	Lipid transport and metabolism	Peptidoglycan biosynthesis	Putative undecaprenyl phosphate synthetase	diphtheriae_01642	DIP1712	rgb(34, 110, 42)	TRUE
Metabolism	Coenzyme transport and metabolism	Vitamin B6 metabolism	Putative pyridoxamine kinase	diphtheriae_01645	DIP1715	rgb(106,162,245)	FALSE
Metabolism	Coenzyme transport and metabolism	Coenzyme transport and metabolism	Putative oxygen-independent coproporphyrinogen III oxidase	diphtheriae_01652	DIP1722	rgb(93,162,226)	FALSE
Metabolism	Lipid transport and metabolism	Fatty acid biosynthesis	Putative long-chain-fatty-acid-CoA ligase	diphtheriae_01655	DIP1725	rgb(139,194,254)	FALSE
Metabolism	Carbohydrate transport and metabolism	Starch and sucrose metabolism	Putative glucanotransferase	diphtheriae_01656	DIP1726	rgb(108,164,217)	FALSE
Metabolism	Amino acid transport and metabolism	Peptidases and inhibitors	Putative peptidase	diphtheriae_01659	DIP1728	rgb(100,165,253)	FALSE
Metabolism	Lipid transport and metabolism	Putative drug resistance protein (hydrolase)	Putative drug resistance protein	diphtheriae_01660	DIP1729	rgb(125,170,245)	FALSE
Metabolism	Lipid transport and metabolism	Terpenoid backbone biosynthesis	Isopentenyl-diphosphate delta-isomerase	diphtheriae_01661	DIP1730	rgb(74,143,224)	FALSE
Metabolism	Amino acid transport and metabolism	Cysteine and methionine metabolism	Beta C-S lyase	diphtheriae_01667	DIP1736	rgb(109,168,253)	FALSE
Metabolism	Amino acid transport and metabolism	Transport	Branched-chain amino acid ABC transport system membrane protein	diphtheriae_01668	DIP1737	rgb(106,166,249)	FALSE
Metabolism	Energy production and conversion	Conserved hypothetical protein	Conserved hypothetical protein	diphtheriae_01669	DIP1738	rgb(96,150,207)	FALSE
Metabolism	Inorganic ion transport and metabolism	Quorum sensing	Putative oligopeptide ABC transport system membrane protein	diphtheriae_01673	DIP1741	rgb(117,171,225)	FALSE
Metabolism	Inorganic ion transport and metabolism	Quorum sensing	Putative oligopeptide ABC transport system membrane protein	diphtheriae_01674	DIP1742	rgb(108,165,230)	FALSE
Metabolism	Amino acid transport and metabolism	Amino acid metabolism	PLP dependent protein	diphtheriae_01678	DIP1745	rgb(95,163,228)	FALSE
Metabolism	Carbohydrate transport and metabolism	Pentose and glucuronate interconversions	Putative xylulose kinase	diphtheriae_01679	DIP1746	rgb(124,190,254)	FALSE
Metabolism	Inorganic ion transport and metabolism	Putative oxidase	Putative oxidase	diphtheriae_01682	DIP1748	rgb(154,209,255)	FALSE
Metabolism	Inorganic ion transport and metabolism	Putative potassium transport related membrane protein	Putative potassium transport related membrane protein	diphtheriae_01684	DIP1750	rgb(98,154,246)	FALSE
Metabolism	Carbohydrate transport and metabolism	Putative antibiotic resistance related transport protein	Putative antibiotic resistance related transport protein	diphtheriae_01686	DIP1752	rgb(129,185,249)	FALSE
Metabolism	Nucleotide transport and metabolism	Purine metabolism	Inosine-uridine preferring nucleoside hydrolase	diphtheriae_01687	DIP1753	rgb(140,201,255)	FALSE
Metabolism	Amino acid transport and metabolism	Putative LysE type translocator	Putative LysE type translocator	diphtheriae_00106; diphtheriae_01698	DIP1767	rgb(129,180,247)	FALSE
Metabolism	Coenzyme transport and metabolism	Nicotinate and nicotinamide metabolism	Putative nicotinate-nucleotide adenylyltransferase	diphtheriae_01706	DIP1775	rgb(19, 164, 50)	TRUE
Metabolism	Amino acid transport and metabolism	Arginine and proline metabolism	Gamma-glutamyl phosphate reductase	diphtheriae_01707	DIP1776	rgb(121,177,237)	FALSE
Metabolism	Amino acid transport and metabolism	Arginine and proline metabolism	Glutamate 5-kinase	diphtheriae_01708	DIP1777	rgb(118,173,243)	FALSE
Metabolism	Nucleotide transport and metabolism	Purine metabolism	Putative nucleoside diphosphate kinase	diphtheriae_01714	DIP1783	rgb(73,147,231)	FALSE
Metabolism	Coenzyme transport and metabolism	Folate biosynthesis	Mur ligase family protein	diphtheriae_01716	DIP1785	rgb(25, 166, 54)	TRUE
Metabolism	Energy production and conversion	Citrate cycle (TCA cycle)	Malate dehydrogenase	diphtheriae_01718	DIP1787	rgb(87,150,239)	FALSE
Metabolism	Coenzyme transport and metabolism	Folate biosynthesis	Glutamine amidotransferase protein	diphtheriae_01721	DIP1790	rgb(104,166,226)	FALSE
Metabolism	Carbohydrate transport and metabolism	Pentose phosphate pathway	Putative ribose/galactose isomerase	diphtheriae_01729	DIP1796	rgb(32, 169, 58)	TRUE
Metabolism	Amino acid transport and metabolism	Glutathione metabolism	Putative aminopeptidase	diphtheriae_01731	DIP1798	rgb(89,144,238)	FALSE
Metabolism	Energy production and conversion	Putative zinc-binding dehydrogenase	Putative zinc-binding dehydrogenase	diphtheriae_01744	DIP1811	rgb(127,182,248)	FALSE
Metabolism	Amino acid transport and metabolism	Dihydrodipicolinate synthase family protein	Dihydrodipicolinate synthase family protein	diphtheriae_01748	DIP1814	rgb(109,168,253)	FALSE
Metabolism	Secondary metabolites biosynthesis, transport, and catabolism	Hypothetical protein	Hypothetical protein	diphtheriae_01754	DIP1840	rgb(121,169,229)	FALSE
Metabolism	Lipid transport and metabolism	Pantothenate and CoA biosynthesis	Putative phosphopantethiene protein transferase	diphtheriae_01759	DIP1845	rgb(36, 170, 60)	TRUE
Metabolism	Lipid transport and metabolism	Fatty acid biosynthesis	Putative fatty acid synthase	diphtheriae_01760	DIP1846	rgb(37, 171, 61)	TRUE
Metabolism	Nucleotide transport and metabolism	Purine metabolism	Ham1 family protein	diphtheriae_01765	DIP1850	rgb(119,182,248)	FALSE
Metabolism	Amino acid transport and metabolism	Putative membrane protein	Putative membrane protein	diphtheriae_01769	DIP1854	rgb(126,187,255)	FALSE
Metabolism	Amino acid transport and metabolism	Conserved hypothetical protein	Conserved hypothetical protein	diphtheriae_01770	DIP1855	rgb(136,178,254)	FALSE
Metabolism	Coenzyme transport and metabolism	Nicotinate and nicotinamide metabolism	Nicotinate phosphoribosyltransferase	diphtheriae_01773	DIP1858	rgb(119,160,255)	FALSE
Metabolism	Energy production and conversion	Methane metabolism	Putative hydrolase	diphtheriae_01778	DIP1863	rgb(117,170,234)	FALSE
Metabolism	Energy production and conversion	Oxidative phosphorylation	Cytochrome C oxidase polypeptide I	diphtheriae_01779	DIP1864	rgb(134,191,255)	FALSE
Metabolism	Nucleotide transport and metabolism	Purine metabolism	Ribonucleotide reductase beta-chain 1	diphtheriae_01780	DIP1865	rgb(42, 172, 64)	TRUE
Metabolism	Inorganic ion transport and metabolism	Inorganic ion transport and metabolism	Putative bacterioferritin	diphtheriae_01781	DIP1866	rgb(148,210,255)	FALSE
Metabolism	Nucleotide transport and metabolism	Purine metabolism	Ribonucleoside-diphosphate reductase alpha chain	diphtheriae_01782	DIP1867	rgb(43, 173, 65)	TRUE
Metabolism	Nucleotide transport and metabolism	Nucleotide metabolism	Protein involved in ribonucleotide reduction	diphtheriae_01783	DIP1868	rgb(154,209,255)	FALSE
Metabolism	Lipid transport and metabolism	Putative phytoene synthase	Putative phytoene synthase	diphtheriae_01785	DIP1870	rgb(111,170,255)	FALSE
Metabolism	Secondary metabolites biosynthesis, transport, and catabolism	phytoene dehydrogenase related enzyme	Phytoene dehydrogenase related enzyme	diphtheriae_01786; diphtheriae_01787	DIP1871	rgb(128,188,249)	FALSE
Metabolism	Coenzyme transport and metabolism	Nicotinate and nicotinamide metabolism	NH3-dependent NAD+ synthetase	diphtheriae_01789	DIP1873	rgb(47, 174, 67)	TRUE
Metabolism	Secondary metabolites biosynthesis, transport, and catabolism	Nitrogen metabolism	Putative multicopper oxidase	diphtheriae_01792	DIP1876	rgb(90,153,204)	FALSE
Metabolism	Carbohydrate transport and metabolism	Glycolysis / Gluconeogenesis	Phosphoglucomutase	diphtheriae_01799	DIP1882	rgb(156,211,255)	FALSE
Metabolism	Secondary metabolites biosynthesis, transport, and catabolism	Transporters	Putative ABC transport system permease protein	diphtheriae_01802	DIP1885	rgb(113,167,236)	FALSE
Metabolism	Carbohydrate transport and metabolism	Amino sugar and nucleotide sugar metabolism	UDP-N-acetylglucosamine 1-carboxyvinyltransferase	diphtheriae_01807	DIP1887	rgb(50, 176, 69)	TRUE
Metabolism	Coenzyme transport and metabolism	Porphyrin metabolism	Cob(I)alamin adenosyltransferase	diphtheriae_01808	DIP1888	rgb(106,166,249)	FALSE
Metabolism	Amino acid transport and metabolism	Sulfur metabolism	Putative cysteine synthase	diphtheriae_01810	DIP1890	rgb(118,172,226)	FALSE
Metabolism	Amino acid transport and metabolism	Sulfur metabolism	Serine acetyltransferase	diphtheriae_01811	DIP1891	rgb(51, 176, 70)	TRUE
Metabolism	Energy production and conversion	Propanoate metabolism	Hypothetical protein	diphtheriae_01815	DIP1893	rgb(120,163,255)	FALSE
Metabolism	Energy production and conversion	Oxidative phosphorylation	Putative cytochrome ubiquinol oxidase subunit	diphtheriae_01839	DIP1898	rgb(97,154,217)	FALSE
Metabolism	Energy production and conversion	Oxidative phosphorylation	Putative cytochrome ubiquinol oxidase subunit	diphtheriae_01840	DIP1899	rgb(114,176,236)	FALSE
Metabolism	Energy production and conversion	Citrate cycle (TCA cycle)	Succinyl-CoA:Coenzyme A transferase	diphtheriae_01843	DIP1902	rgb(110,161,255)	FALSE
Metabolism	Inorganic ion transport and metabolism	Putative protein	Phosphate transport system protein	diphtheriae_01845	DIP1904	rgb(121,182,243)	FALSE
Metabolism	Lipid transport and metabolism	Conserved hypothetical protein	Conserved hypothetical protein	diphtheriae_01850	DIP1913	rgb(98,155,246)	FALSE
Metabolism	Coenzyme transport and metabolism	Folate biosynthesis	Putative aminotransferase	diphtheriae_01852	DIP1916	rgb(116,168,255)	FALSE
Metabolism	Nucleotide transport and metabolism	Purine metabolism	Phosphoribosylformylglycinamidine cyclo-ligase	diphtheriae_01855	DIP1919	rgb(90,151,209)	FALSE
Metabolism	Nucleotide transport and metabolism	Purine metabolism	Amidophosphoribosyltransferase precursor	diphtheriae_01856	DIP1920	rgb(94,144,206)	FALSE
Metabolism	Nucleotide transport and metabolism	Nucleotide metabolism	NrdI	diphtheriae_01859	DIP1923	rgb(117,180,255)	FALSE
Metabolism	Nucleotide transport and metabolism	Purine metabolism	Ribonucleoside-diphosphate reductase beta chain 2	diphtheriae_01860	DIP1924	rgb(139,181,255)	FALSE
Metabolism	Amino acid transport and metabolism	Peptidases and inhibitors	Putative prolyl oligopeptidase	diphtheriae_01863	DIP1926	rgb(130,177,236)	FALSE
Metabolism	Nucleotide transport and metabolism	Purine metabolism	Putative phosphoribosylaminoimidazole-succinocarboxamide synthase	diphtheriae_01865	DIP1927	rgb(103,169,251)	FALSE
Metabolism	Nucleotide transport and metabolism	Purine metabolism	Putative adenylosuccinate lyase	diphtheriae_01866	DIP1928	rgb(57, 178, 73)	TRUE
Metabolism	Amino acid transport and metabolism	Putative aspartate aminotransferase	Putative aspartate aminotransferase	diphtheriae_01867	DIP1929	rgb(126,184,250)	FALSE
Metabolism	Inorganic ion transport and metabolism	Transporters	Trk system potassium uptake protein	diphtheriae_01868	DIP1930	rgb(95,155,245)	FALSE
Metabolism	Inorganic ion transport and metabolism	sodium transport protein	Sodium transport protein	diphtheriae_01869	DIP1931	rgb(84,151,234)	FALSE
Metabolism	Nucleotide transport and metabolism	Purine metabolism	Putative phosphoribosylamine--glycine ligase	diphtheriae_01870	DIP1932	rgb(107,164,234)	FALSE
Metabolism	Nucleotide transport and metabolism	HIT family protein	HIT family protein	diphtheriae_01871	DIP1933	rgb(129,194,252)	FALSE
Metabolism	Carbohydrate transport and metabolism	Transporters	Putative membrane protein	diphtheriae_01875	DIP1941	rgb(122,175,236)	FALSE
Metabolism	Nucleotide transport and metabolism	Transporters	Xanthine/uracil permeases family protein	diphtheriae_01877	DIP1943	rgb(88,137,235)	FALSE
Metabolism	Coenzyme transport and metabolism	Folate biosynthesis	Putative dihydropteroate synthase	#N/A	DIP1948	rgb(85,142,221)	FALSE
Metabolism	Coenzyme transport and metabolism	Pyruvate metabolism	Putative pyruvate dehydrogenase	diphtheriae_01879	DIP1952	rgb(114,165,255)	FALSE
Metabolism	Amino acid transport and metabolism	Hypothetical protein	Hypothetical protein	#N/A	DIP1959	rgb(100,163,246)	FALSE
Metabolism	Carbohydrate transport and metabolism	Starch and sucrose metabolism	Putative glycosyltransferase	diphtheriae_01884	DIP1966	rgb(104,166,226)	FALSE
Metabolism	Carbohydrate transport and metabolism	Starch and sucrose metabolism	Putative trehalose-phosphatase	diphtheriae_01886	DIP1968	rgb(59, 179, 74)	TRUE
Metabolism	Lipid transport and metabolism	Terpenoid backbone biosynthesis	Putative 2-C-methyl-D-erythritol 2,4-cyclodiphosphate synthase	diphtheriae_01890	DIP1972	rgb(63, 180, 76)	TRUE
Metabolism	Inorganic ion transport and metabolism	Nitrogen metabolism	Putative carbonic anhydrase	diphtheriae_01898	DIP1979	rgb(67, 182, 79)	TRUE
Metabolism	Energy production and conversion	Sodium	Sodium:dicarboxylate symporter family	diphtheriae_01922	DIP1992	rgb(11, 96, 30)	TRUE
Metabolism	Coenzyme transport and metabolism	Beta-Alanine metabolism	Pantoate--beta-alanine ligase	diphtheriae_01923	DIP1993	rgb(88,137,235)	FALSE
Metabolism	Coenzyme transport and metabolism	Folate biosynthesis	Putative 7,8-dihydro-6-hydroxymethylpterin-pyrophosphokinase	diphtheriae_01927	DIP1997	rgb(13, 99, 32)	TRUE
Metabolism	Coenzyme transport and metabolism	Folate biosynthesis	Putative dihydroneopterin aldolase	diphtheriae_01928	DIP1998	rgb(16, 103, 34)	TRUE
Metabolism	Coenzyme transport and metabolism	Folate biosynthesis	Putative dihydropteroate synthase	diphtheriae_01929	DIP1999	rgb(18, 106, 36)	TRUE
Metabolism	Coenzyme transport and metabolism	Folate biosynthesis	GTP cyclohydrolase I	diphtheriae_01931	DIP2001	rgb(21, 110, 38)	TRUE
Metabolism	Amino acid transport and metabolism	Purine metabolism	Putative hypoxanthine phosphoribosyltransferase	diphtheriae_01933	DIP2003	rgb(101,154,234)	FALSE
Metabolism	Energy production and conversion	Oxidative phosphorylation	Inorganic pyrophosphatase	diphtheriae_01936	DIP2006	rgb(25, 116, 43)	TRUE
Metabolism	Inorganic ion transport and metabolism	Conserved hypothetical protein	Conserved hypothetical protein	diphtheriae_01937	DIP2007	rgb(100,163,246)	FALSE
Metabolism	Amino acid transport and metabolism	Putative peptide synthase	Putative peptide synthase	diphtheriae_01939	DIP2009	rgb(95,158,240)	FALSE
Metabolism	Energy production and conversion	Oxidative phosphorylation	Polyphosphate kinase	diphtheriae_01944	DIP2016	rgb(126,173,255)	FALSE
Metabolism	Xenobiotics biodegradation and Metabolism	Nitrotoluene degradation	Putative NADH-dependent reductase	#N/A	DIP2030	rgb(127,174,255)	FALSE
Metabolism	Peptidases and inhibitors	Peptidases and inhibitors	Putative protease	#N/A	DIP2032	rgb(129,184,250)	FALSE
Metabolism	Amino acid transport and metabolism	Peptidases and inhibitors	Putative peptidase	diphtheriae_01957	DIP2037	rgb(114,176,236)	FALSE
Metabolism	Amino acid transport and metabolism	Glutathione metabolism	Glutamate---cysteine ligase / carboxylate-amine ligase	diphtheriae_01959	DIP2042	rgb(94,149,229)	FALSE
Metabolism	Lipid transport and metabolism	Glycerophospholipid metabolism	Putative cardiolipin synthase	diphtheriae_01965	DIP2048	rgb(103,166,249)	FALSE
Metabolism	Amino acid transport and metabolism	Transporters	Putative ABC transpoter membrane protein	diphtheriae_01969	DIP2052	rgb(120,172,230)	FALSE
Metabolism	Energy production and conversion	Pyruvate metabolism	Acetate kinase	diphtheriae_01971	DIP2054	rgb(110,163,255)	FALSE
Metabolism	Energy production and conversion	Pyruvate metabolism	Phosphate acetyltransferase	diphtheriae_01972	DIP2055	rgb(82,140,219)	FALSE
Metabolism	Amino acid transport and metabolism	Global maps only	Putative ferredoxin/ferredoxin-NADP reductase	diphtheriae_02068; diphtheriae_01973	DIP2056	rgb(30, 123, 47)	TRUE
Metabolism	Nucleotide transport and metabolism	Purine metabolism	Putative phosphoribosylglycinamide formyltransferase	diphtheriae_01975	DIP2057	rgb(105,167,227)	FALSE
Metabolism	Nucleotide transport and metabolism	Purine metabolism	Adenylosuccinate synthetase	diphtheriae_01980	DIP2063	rgb(101,159,225)	FALSE
Metabolism	Energy production and conversion	Transporters	Putative membrane transport protein	#N/A	DIP2078	rgb(95,160,242)	FALSE
Metabolism	Amino acid transport and metabolism	Valine, leucine and isoleucine degradation	Putative oxidoreductase	#N/A	DIP2079	rgb(141,205,255)	FALSE
Metabolism	Carbohydrate transport and metabolism	Glycolysis / Gluconeogenesis	Fructose-bisphosphate aldolase	diphtheriae_02035	DIP2094	rgb(35, 130, 52)	TRUE
Metabolism	Carbohydrate transport and metabolism	Conserved hypothetical protein	Conserved hypothetical protein	diphtheriae_02036	DIP2095	rgb(123,179,255)	FALSE
Metabolism	Nucleotide transport and metabolism	Pyrimidine metabolism	Phosphoribosyltransferase	diphtheriae_02038	DIP2097	rgb(105,156,247)	FALSE
Metabolism	Inorganic ion transport and metabolism	Sulfur metabolism	Putative sulfultransferase	diphtheriae_02040	DIP2099	rgb(134,197,255)	FALSE
Metabolism	Inorganic ion transport and metabolism	Transporters	Putative ABC transport system, ATP-binding subunit	diphtheriae_02021; diphtheriae_02045	DIP2106	rgb(109,171,254)	FALSE
Metabolism	Amino acid transport and metabolism	Transporters	Putative integral membrane protein	diphtheriae_00666; diphtheriae_02048	DIP2108	rgb(126,180,251)	FALSE
Metabolism	Energy production and conversion	Putative oxidoreductase	Putative oxidoreductase	diphtheriae_02050	DIP2110	rgb(96,154,237)	FALSE
Metabolism	Carbohydrate transport and metabolism	Glycolysis / Gluconeogenesis	Alcohol dehydrogenase	diphtheriae_02054	DIP2114	rgb(109,168,253)	FALSE
Metabolism	Energy production and conversion	Glycolysis / Gluconeogenesis	Putative aldehyde dehydrogenase	diphtheriae_02055	DIP2115	rgb(107,167,220)	FALSE
Metabolism	Inorganic ion transport and metabolism	Quorum sensing	Putative binding-protein-dependent integral membrane transport protein	diphtheriae_02064	DIP2126	rgb(86,140,212)	FALSE
Metabolism	Inorganic ion transport and metabolism	Quorum sensing	Putative binding-protein-dependent integral membrane transport protein	diphtheriae_02065	DIP2127	rgb(128,184,255)	FALSE
Metabolism	Inorganic ion transport and metabolism	Transport	Putative binding-protein-dependent integral membrane transport protein	diphtheriae_02067	DIP2129	rgb(42, 140, 58)	TRUE
Metabolism	Nucleotide transport and metabolism	Purine metabolism	Putative phosphoribosylformylglycinamidine synthase	diphtheriae_02072	DIP2130	rgb(96,150,207)	FALSE
Metabolism	Nucleotide transport and metabolism	Cysteine and methionine metabolism	Adenosylhomocysteine nucleosidase	diphtheriae_02081	DIP2131	rgb(101,155,247)	FALSE
Metabolism	Energy production and conversion	Putative conserved membrane protein	Putative conserved membrane protein	diphtheriae_02083	DIP2133	rgb(46, 146, 63)	TRUE
Metabolism	Amino acid transport and metabolism	Butanoate metabolism	Putative zinc-binding alcohol dehydrogenase	diphtheriae_02085	DIP2135	rgb(128,194,255)	FALSE
Metabolism	Amino acid transport and metabolism	Alanine, aspartate and glutamate metabolism	Putative aminotransferase	diphtheriae_02086	DIP2136	rgb(136,184,255)	FALSE
Metabolism	Nucleotide transport and metabolism	Pyrimidine metabolism	Deoxycytidine triphosphate deaminase	diphtheriae_02092	DIP2142	rgb(93,158,241)	FALSE
Metabolism	Lipid transport and metabolism	Modular polyketide synthase	Modular polyketide synthase	diphtheriae_02103	DIP2160	rgb(127,175,241)	FALSE
Metabolism	Secondary metabolites biosynthesis, transport, and catabolism	nonribosomal peptide synthase	Nonribosomal peptide synthase	diphtheriae_02009; diphtheriae_02104; diphtheriae_02012	DIP2161	rgb(127,174,255)	FALSE
Metabolism	Inorganic ion transport and metabolism	Quorum sensing	Putative ABC transport system permease protein	diphtheriae_02106	DIP2163	rgb(128,182,252)	FALSE
Metabolism	Inorganic ion transport and metabolism	Quorum sensing	Putative ABC transport system permease protein	diphtheriae_02107	DIP2164	rgb(117,166,247)	FALSE
Metabolism	Amino acid transport and metabolism	Cysteine and methionine metabolism	5-methyltetrahydropteroyltriglutamate--homocysteine methyltransferase	diphtheriae_02110	DIP2167	rgb(98,155,246)	FALSE
Metabolism	Carbohydrate transport and metabolism	Amino sugar and nucleotide sugar metabolism	Putative secreted glycosyl hydrolase	diphtheriae_02115	DIP2172	rgb(107,164,248)	FALSE
Metabolism	Lipid transport and metabolism	Putative integral membrane acyltransferase	Putative integral membrane acyltransferase	diphtheriae_02118	DIP2175	rgb(111,168,237)	FALSE
Metabolism	Coenzyme transport and metabolism	Conserved hypothetical protein	Conserved hypothetical protein	diphtheriae_02122	DIP2179	rgb(125,170,245)	FALSE
Metabolism	Energy production and conversion	Glycolysis / Gluconeogenesis	Phosphoenolpyruvate carboxykinase	diphtheriae_02123	DIP2180	rgb(49, 150, 65)	TRUE
Metabolism	Secondary metabolites biosynthesis, transport, and catabolism	Transfer RNA biogenesis	TRNA (guanine-N7-)-methyltransferase	diphtheriae_02124	DIP2181	rgb(119,160,255)	FALSE
Metabolism	Inorganic ion transport and metabolism	Transporters	Putative integral membrane protein	diphtheriae_02126	DIP2183	rgb(123,161,241)	FALSE
Metabolism	Inorganic ion transport and metabolism	Transporters	Putative integral membrane protein	diphtheriae_02127	DIP2184	rgb(100,162,253)	FALSE
Metabolism	Lipid transport and metabolism	Lipid transport and metabolism	Propionyl-CoA carboxylase complex B subunit	diphtheriae_02136	DIP2188	rgb(127,175,241)	FALSE
Metabolism	Lipid transport and metabolism	Lipid biosynthesis proteins	Putative polyketide synthase	diphtheriae_02018; diphtheriae_02137	DIP2189	rgb(87,158,239)	FALSE
Metabolism	Lipid transport and metabolism	Lipid biosynthesis proteins	Putative polyketide synthase subunit	diphtheriae_02138	DIP2190	rgb(118,173,243)	FALSE
Metabolism	Coenzyme transport and metabolism	Prenyltransferases	Conserved putative integral membrane protein	diphtheriae_02145	DIP2196	rgb(56, 160, 72)	TRUE
Metabolism	Lipid transport and metabolism	Putative integral membrane protein	Putative integral membrane protein	diphtheriae_02146	DIP2197	rgb(110,163,255)	FALSE
Metabolism	Lipid transport and metabolism	Peptidoglycan biosynthesis	Putative conserved integral membrane protein	diphtheriae_02148	DIP2199	rgb(129,176,235)	FALSE
Metabolism	Energy production and conversion	Glycine, serine and threonine metabolism	Betaine aldehyde dehydrogenase	diphtheriae_02149	DIP2200	rgb(100,164,253)	FALSE
Metabolism	Amino acid transport and metabolism	Glycine, serine and threonine metabolism	Choline dehydrogenase	diphtheriae_02151	DIP2202	rgb(122,181,245)	FALSE
Metabolism	Nucleotide transport and metabolism	Putative nucleotide-binding protein	Putative nucleotide-binding protein	diphtheriae_02155	DIP2206	rgb(100,162,253)	FALSE
Metabolism	Energy production and conversion	Glycerolipid metabolism	Glycerol kinase	diphtheriae_02172	DIP2235	rgb(128,184,255)	FALSE
Metabolism	Carbohydrate transport and metabolism	Transporters	Glycerol uptake facilitator protein	diphtheriae_02173	DIP2236	rgb(124,168,255)	FALSE
Metabolism	Energy production and conversion	Glycerophospholipid metabolism	Putative glycerol-3-phosphate dehydrogenase	diphtheriae_02174	DIP2237	rgb(81,149,233)	FALSE
Metabolism	Lipid transport and metabolism	Putative acyltransferase	Putative acyltransferase	diphtheriae_02175	DIP2238	rgb(63, 170, 78)	TRUE
Metabolism	Amino acid transport and metabolism	Conserved hypothetical protein	Conserved hypothetical protein	diphtheriae_02176	DIP2239	rgb(119,182,242)	FALSE
Metabolism	Amino acid transport and metabolism	Phenylalanine, tyrosine and tryptophan biosynthesis	Prephenate dehydratase	diphtheriae_02183	DIP2246	rgb(109,171,255)	FALSE
Metabolism	Inorganic ion transport and metabolism	Nitrogen metabolism	Putative nitric-oxide reductase	diphtheriae_02186	DIP2249	rgb(125,178,255)	FALSE
Metabolism	Amino acid transport and metabolism	Transport	Putative sodium/alanine symporter	diphtheriae_02188	DIP2251	rgb(129,184,250)	FALSE
Metabolism	Lipid transport and metabolism	Putative conserved integral membrane protein	Putative conserved integral membrane protein	diphtheriae_02189	DIP2252	rgb(119,182,248)	FALSE
Metabolism	Energy production and conversion	Glycerophospholipid metabolism	Glycerophosphoryl diester phosphodiesterase	diphtheriae_02191	DIP2254	rgb(88,150,232)	FALSE
Metabolism	Energy production and conversion	Glycolysis / Gluconeogenesis	L-lactate dehydrogenase	diphtheriae_02192	DIP2255	rgb(107,165,224)	FALSE
Metabolism	Coenzyme transport and metabolism	Nicotinate and nicotinamide metabolism	Quinolinate synthetase	diphtheriae_02194	DIP2257	rgb(119,160,255)	FALSE
Metabolism	Amino acid transport and metabolism	Alanine, aspartate and glutamate metabolism	Putative aspartate oxidase	diphtheriae_02195	DIP2258	rgb(108,164,255)	FALSE
Metabolism	Coenzyme transport and metabolism	Nicotinate and nicotinamide metabolism	Nicotinate-nucleotide pyrophosphorylase [carboxylating]	diphtheriae_02196	DIP2259	rgb(87,158,239)	FALSE
Metabolism	Inorganic ion transport and metabolism	Superoxide dismutase	Manganese superoxide dismutase	diphtheriae_02198	DIP2261	rgb(110,161,255)	FALSE
Metabolism	Carbohydrate transport and metabolism	Two-component system	Hexose phosphate transport protein	diphtheriae_02207	DIP2270	rgb(114,163,216)	FALSE
Metabolism	Energy production and conversion	Chaperones and folding catalysts	Putative thioredoxin	diphtheriae_02223	DIP2284	rgb(137,188,252)	FALSE
Metabolism	Inorganic ion transport and metabolism	Putative cation transport protein	Putative cation transport protein	diphtheriae_02224	DIP2285	rgb(112,157,249)	FALSE
Metabolism	Inorganic ion transport and metabolism	P-type Cu+ transporter	Putative cation-transporting P-type ATPase	diphtheriae_02225	DIP2286	rgb(126,180,251)	FALSE
Metabolism	Inorganic ion transport and metabolism	Transporters	Putative integral membrane transport protein	diphtheriae_02226	DIP2287	rgb(97,154,224)	FALSE
Metabolism	Secondary metabolites biosynthesis, transport, and catabolism	Putative oxidoreductase	Putative oxidoreductase	diphtheriae_02237	DIP2298	rgb(122,181,255)	FALSE
Metabolism	Inorganic ion transport and metabolism	Conserved hypothetical protein	UPF0176 protein	diphtheriae_02240	DIP2301	rgb(113,167,255)	FALSE
Metabolism	Inorganic ion transport and metabolism	Chromosome and associated proteins	Putative DNA protection during starvation protein	diphtheriae_02242	DIP2303	rgb(131,184,255)	FALSE
Metabolism	Carbohydrate transport and metabolism	Conserved hypothetical protein	ADP-dependent NAD(P)H-hydrate dehydratase / NAD(P)H-hydrate epimerase	diphtheriae_02244	DIP2305	rgb(86,152,237)	FALSE
Metabolism	Inorganic ion transport and metabolism	Putative copper zinc superoxide dismutase	Putative copper zinc superoxide dismutase	diphtheriae_02260	DIP2319	rgb(112,160,234)	FALSE
Metabolism	Energy production and conversion	Butanoate metabolism	Putative aldehyde dehydrogenase	diphtheriae_02271	DIP2331	rgb(103,154,214)	FALSE
Metabolism	Carbohydrate transport and metabolism	Putative phosphotransferase system protein	Putative phosphotransferase system protein	diphtheriae_02272	DIP2332	rgb(103,169,251)	FALSE
Metabolism	Carbohydrate transport and metabolism	Ascorbate and aldarate metabolism	Putative integral membrane protein	diphtheriae_02273	DIP2333	rgb(116,182,240)	FALSE
Metabolism	Carbohydrate transport and metabolism	Glycerolipid metabolism	Putative dihydroxyacetone kinase sununit	diphtheriae_02274	DIP2334	rgb(107,162,246)	FALSE
Metabolism	Carbohydrate transport and metabolism	Glycerolipid metabolism	Putative dihydroxyacetone kinase sununit	diphtheriae_02275	DIP2335	rgb(119,184,248)	FALSE
Metabolism	Lipid transport and metabolism	Glycerolipid metabolism	Phosphoenolpyruvate---glycerone phosphotransferase subunit DhaM	diphtheriae_02276	DIP2336	rgb(113,177,255)	FALSE
Metabolism	Nucleotide transport and metabolism	Putative nucleoside hydrolase	Putative nucleoside hydrolase	diphtheriae_02279	DIP2340	rgb(116,182,240)	FALSE
Metabolism	Energy production and conversion	Transporters	Putative integral membrane transport protein	diphtheriae_02280	DIP2341	rgb(124,176,241)	FALSE
Metabolism	Carbohydrate transport and metabolism	Glycolysis / Gluconeogenesis	Glucose-6-phosphate 1-epimerase	diphtheriae_02283	DIP2344	rgb(101,154,207)	FALSE
Metabolism	Energy production and conversion	Putative integral membrane transport protein	Putative integral membrane transport protein	diphtheriae_02287	DIP2349	rgb(110,163,255)	FALSE
Metabolism	Amino acid transport and metabolism	Glycine, serine and threonine metabolism	Tryptophan synthase beta chain TrpB1	diphtheriae_02289	DIP2351	rgb(121,169,229)	FALSE
Metabolism	Amino acid transport and metabolism	Phenylalanine, tyrosine and tryptophan biosynthesis	Anthranilate synthase component I	diphtheriae_02290; diphtheriae_02291	DIP2352	rgb(105,151,248)	FALSE
Metabolism	Amino acid transport and metabolism	Phenylalanine, tyrosine and tryptophan biosynthesis	Anthranilate synthase component II	diphtheriae_02292	DIP2353	rgb(84,141,220)	FALSE
Metabolism	Amino acid transport and metabolism	Phenylalanine, tyrosine and tryptophan biosynthesis	Anthranilate phosphoribosyltransferase	diphtheriae_02293	DIP2354	rgb(128,184,255)	FALSE
Metabolism	Amino acid transport and metabolism	Phenylalanine, tyrosine and tryptophan biosynthesis	Tryptophan biosynthesis protein TrpCF [includes: indole-3-glycerol phosphate synthase]	diphtheriae_02294	DIP2355	rgb(83,143,233)	FALSE
Metabolism	Coenzyme transport and metabolism	Beta-Alanine metabolism	Pantoate--beta-alanine ligase	diphtheriae_02296	DIP2357	rgb(120,173,255)	FALSE
Metabolism	Coenzyme transport and metabolism	Pantothenate and CoA biosynthesis	3-methyl-2-oxobutanoate hydroxymethyltransferase	diphtheriae_02297	DIP2358	rgb(74,143,224)	FALSE
Metabolism	Amino acid transport and metabolism	Glycine, serine and threonine metabolism	Tryptophan synthase beta chain TrpB2	diphtheriae_02298	DIP2360	rgb(118,169,223)	FALSE
Metabolism	Amino acid transport and metabolism	Glycine, serine and threonine metabolism	Tryptophan synthase alpha chain	diphtheriae_02299	DIP2361	rgb(118,180,242)	FALSE
Metabolism	Energy production and conversion	Putative iron-sulphur protein	Putative iron-sulphur protein	#N/A	DIP2362	rgb(100,163,246)	FALSE
Metabolism	Inorganic ion transport and metabolism	Transporters	Putative integral membrane protein	diphtheriae_02300	DIP2363	rgb(130,185,250)	FALSE
Metabolism	Amino acid transport and metabolism	Putative integral membrane amino acid transport protein	Putative integral membrane amino acid transport protein	diphtheriae_02302	DIP2365	rgb(87,136,234)	FALSE
Metabolism	Amino acid transport and metabolism	Putative integral membrane amino acid transport protein	Putative integral membrane amino acid transport protein	diphtheriae_02303	DIP2366	rgb(116,168,255)	FALSE
Metabolism	Nucleotide transport and metabolism	Conserved hypothetical protein	Conserved hypothetical protein	diphtheriae_02306	DIP2369	rgb(125,170,245)	FALSE
Metabolism	Peptidoglycan biosynthesis and degradation proteins	Peptidoglycan biosynthesis and degradation proteins	Putative conserved integral membrane protein	diphtheriae_02308	DIP2371	rgb(84, 200, 98)	TRUE
Metabolism	Carbohydrate transport and metabolism	Selenocompound metabolism	Thioredoxin reductase	diphtheriae_02310	DIP2373	rgb(87, 204, 100)	TRUE
Metabolism	Energy production and conversion	Chaperones and folding catalysts	Thioredoxin	diphtheriae_02311	DIP2374	rgb(119,158,220)	FALSE
Poorly characterized	General function prediction only	General function prediction only	Putative transposase	diphtheriae_01999	DIP0049	rgb(243,235,100)	FALSE
Poorly characterized	General function prediction only	General function prediction only	Putative lipase	diphtheriae_00087	DIP0117	rgb(243,228,100)	FALSE
Poorly characterized	General function prediction only	General function prediction only	Putative siderophore binding protein	diphtheriae_00092	DIP0122	rgb(243,216,100)	FALSE
Poorly characterized	General function prediction only	General function prediction only	Putative sugar acetyltransferase	diphtheriae_00102; diphtheriae_02020	DIP0132	rgb(243,228,100)	FALSE
Poorly characterized	General function prediction only	General function prediction only	Putative oxidoreductase	diphtheriae_00105	DIP0135	rgb(243,216,100)	FALSE
Poorly characterized	General function prediction only	General function prediction only	Glycosyltransferases	diphtheriae_00125	DIP0159	rgb(243,205,100)	FALSE
Poorly characterized	General function prediction only	General function prediction only	Glycosyltransferases	diphtheriae_00126	DIP0160	rgb(243,233,100)	FALSE
Poorly characterized	General function prediction only	General function prediction only	Putative oxidoreductase	diphtheriae_00127	DIP0161	rgb(243,249,100)	FALSE
Poorly characterized	General function prediction only	General function prediction only	Glycosyltransferases	diphtheriae_00133	DIP0168	rgb(28, 169, 16)	TRUE
Poorly characterized	General function prediction only	General function prediction only	Putative phage protein	#N/A	DIP0203	rgb(243,224,100)	FALSE
Poorly characterized	General function prediction only	General function prediction only	Putative phage prohead protease	#N/A	DIP0204	rgb(243,204,100)	FALSE
Poorly characterized	General function prediction only	General function prediction only	Putative phage capsid protein	#N/A	DIP0205	rgb(243,216,100)	FALSE
Poorly characterized	General function prediction only	General function prediction only	Immunity-specific protein Beta241	#N/A	DIP0212	rgb(243,227,100)	FALSE
Poorly characterized	General function prediction only	General function prediction only	Immunity-specific protein Beta201	#N/A	DIP0213	rgb(243,201,100)	FALSE
Poorly characterized	General function prediction only	General function prediction only	Immunity-specific protein Beta286	#N/A	DIP0214	rgb(243,206,100)	FALSE
Poorly characterized	General function prediction only	General function prediction only	Immunity-specific protein Beta371	#N/A	DIP0215	rgb(243,238,100)	FALSE
Poorly characterized	General function prediction only	General function prediction only	Putative phage tail fiber protein	#N/A	DIP0216	rgb(243,210,100)	FALSE
Poorly characterized	General function prediction only	General function prediction only	Putative IS element transposase	diphtheriae_02003; diphtheriae_00161	DIP0242	rgb(243,206,100)	FALSE
Poorly characterized	General function prediction only	General function prediction only	Putative excisionase	diphtheriae_00167	DIP0248	rgb(243,201,100)	FALSE
Poorly characterized	General function prediction only	General function prediction only	Putative drug exporter of the RND superfamily	diphtheriae_00168	DIP0250	rgb(243,236,100)	FALSE
Poorly characterized	General function prediction only	General function prediction only	Nucleoid-associated protein EbfC	diphtheriae_00180	DIP0260	rgb(243,209,100)	FALSE
Poorly characterized	General function prediction only	General function prediction only	Putative surface-anchored membrane protein	diphtheriae_00154	DIP0278	rgb(243,228,100)	FALSE
Poorly characterized	General function prediction only	General function prediction only	Putative hydrolase	diphtheriae_00228	DIP0302	rgb(243,207,100)	FALSE
Poorly characterized	General function prediction only	General function prediction only	Putative hydrolase	diphtheriae_00235	DIP0308	rgb(243,247,100)	FALSE
Poorly characterized	General function prediction only	General function prediction only	Putative morphological differentiation-related protein	diphtheriae_00239	DIP0312	rgb(243,243,100)	FALSE
Poorly characterized	General function prediction only	General function prediction only	Putative ATP-dependent RNA helicase, DeaD/DeaH box family	diphtheriae_00246	DIP0319	rgb(243,226,100)	FALSE
Poorly characterized	General function prediction only	General function prediction only	Putative ABC transport system membrane protein	diphtheriae_00250	DIP0323	rgb(243,200,100)	FALSE
Poorly characterized	General function prediction only	General function prediction only	Opt family protein. Putative membrane protein	diphtheriae_00257	DIP0329	rgb(243,236,100)	FALSE
Poorly characterized	General function prediction only	General function prediction only	Putative secreted hydrolase	diphtheriae_01945; diphtheriae_00281	DIP0359	rgb(243,237,100)	FALSE
Poorly characterized	General function prediction only	General function prediction only	Putative DNA-binding protein	diphtheriae_00316	DIP0395	rgb(243,236,100)	FALSE
Poorly characterized	General function prediction only	General function prediction only	Putative phosphoglycerate mutase	diphtheriae_00331	DIP0410	rgb(58, 186, 48)	TRUE
Poorly characterized	General function prediction only	General function prediction only	Putative surface-anchored membrane protein	diphtheriae_00365	DIP0443	rgb(243,212,100)	FALSE
Poorly characterized	General function prediction only	General function prediction only	Putative transposase	diphtheriae_01823	DIP0452	rgb(243,224,100)	FALSE
Poorly characterized	General function prediction only	General function prediction only	Putative ABC transport system membrane protein	diphtheriae_00468	DIP0537	rgb(243,227,100)	FALSE
Poorly characterized	General function prediction only	General function prediction only	Putative surface-anchored membrane protein	diphtheriae_00487	DIP0555	rgb(243,220,100)	FALSE
Poorly characterized	General function prediction only	General function prediction only	Conserved hypothetical CFP-10-like protein	diphtheriae_00491	DIP0558	rgb(243,210,100)	FALSE
Poorly characterized	General function prediction only	General function prediction only	Conserved hypothetical ESAT-6-like protein	diphtheriae_00492	DIP0559	rgb(243,227,100)	FALSE
Poorly characterized	General function prediction only	General function prediction only	Glycosyltransferases	diphtheriae_00616	DIP0681	rgb(82, 180, 81)	TRUE
Poorly characterized	General function prediction only	General function prediction only	Putative lantibiotic ABC-transport system integral membrane protein	#N/A	DIP0756	rgb(243,211,100)	FALSE
Poorly characterized	General function prediction only	General function prediction only	IS element transposase	#N/A	DIP0757A	rgb(243,247,100)	FALSE
Poorly characterized	General function prediction only	General function prediction only	Putative DNA-binding protein	diphtheriae_00700	DIP0773	rgb(243,217,100)	FALSE
Poorly characterized	General function prediction only	General function prediction only	Putative oxidoreductase	diphtheriae_02163; diphtheriae_00715	DIP0788	rgb(243,216,100)	FALSE
Poorly characterized	General function prediction only	General function prediction only	Putative phage protein	diphtheriae_00723	DIP0796	rgb(243,230,100)	FALSE
Poorly characterized	General function prediction only	General function prediction only	Putative phage protein	#N/A	DIP0802	rgb(243,236,100)	FALSE
Poorly characterized	General function prediction only	General function prediction only	Putative phage integrase	#N/A	DIP0817	rgb(243,242,100)	FALSE
Poorly characterized	General function prediction only	General function prediction only	Glycan metabolism	diphtheriae_00778	DIP0874	rgb(243,211,100)	FALSE
Poorly characterized	General function prediction only	General function prediction only	Putative ABC transport system ATP-binding protein	diphtheriae_00781	DIP0877	rgb(243,241,100)	FALSE
Poorly characterized	General function prediction only	General function prediction only	Mycothiol S-conjugate amidase	diphtheriae_00828	DIP0927	rgb(243,217,100)	FALSE
Poorly characterized	General function prediction only	General function prediction only	Putative sodium-dependent ABC transport system membrane protein	diphtheriae_00848	DIP0947	rgb(243,219,100)	FALSE
Poorly characterized	General function prediction only	General function prediction only	Putative ABC transport system membrane protein	diphtheriae_00850	DIP0949	rgb(243,202,100)	FALSE
Poorly characterized	General function prediction only	General function prediction only	Putative protease	diphtheriae_00865	DIP0964	rgb(243,218,100)	FALSE
Poorly characterized	General function prediction only	General function prediction only	N-acetyl-1-D-myo-inositol-2-amino-2-deoxy-alpha-D-glucopyranoside deacetylase	diphtheriae_00871	DIP0971	rgb(243,204,100)	FALSE
Poorly characterized	General function prediction only	General function prediction only	Putative methyltransferase	diphtheriae_00893	DIP0993	rgb(243,203,100)	FALSE
Poorly characterized	General function prediction only	General function prediction only	Transposase remnant	diphtheriae_01878; diphtheriae_00905	DIP1005	rgb(243,204,100)	FALSE
Poorly characterized	General function prediction only	General function prediction only	Hypothetical integral membrane protein	diphtheriae_00952	DIP1045	rgb(243,228,100)	FALSE
Poorly characterized	General function prediction only	General function prediction only	Putative NUDIX/MutT-family hydrolase	diphtheriae_00974	DIP1068	rgb(243,220,100)	FALSE
Poorly characterized	General function prediction only	General function prediction only	Putative integral membrane protein containing helix-turn-helix motif	diphtheriae_00993	DIP1087	rgb(243,214,100)	FALSE
Poorly characterized	General function prediction only	General function prediction only	Putative low molecular weight protein antigen 6	diphtheriae_01003	DIP1097	rgb(243,211,100)	FALSE
Poorly characterized	General function prediction only	General function prediction only	Integral membrane protein, MmpL family	diphtheriae_01027; diphtheriae_01026	DIP1118	rgb(243,232,100)	FALSE
Poorly characterized	General function prediction only	General function prediction only	Putative kinase	diphtheriae_01046	DIP1135	rgb(243,249,100)	FALSE
Poorly characterized	General function prediction only	General function prediction only	Putative helicase	diphtheriae_01066	DIP1156	rgb(243,214,100)	FALSE
Poorly characterized	General function prediction only	General function prediction only	Putative hydrolase	diphtheriae_01068	DIP1158	rgb(243,216,100)	FALSE
Poorly characterized	General function prediction only	General function prediction only	Protein PhnA	diphtheriae_01117	DIP1201	rgb(243,202,100)	FALSE
Poorly characterized	General function prediction only	General function prediction only	Putative sodium-dependent transport membrane protein	diphtheriae_01139	DIP1221	rgb(243,249,100)	FALSE
Poorly characterized	General function prediction only	General function prediction only	Putative oxidoreductase	diphtheriae_01154	DIP1237	rgb(243,236,100)	FALSE
Poorly characterized	General function prediction only	General function prediction only	Putative virulence-associated protein	diphtheriae_01169	DIP1252	rgb(243,211,100)	FALSE
Poorly characterized	General function prediction only	General function prediction only	Putative hydrolase	diphtheriae_01175	DIP1258	rgb(243,211,100)	FALSE
Poorly characterized	General function prediction only	General function prediction only	Putative transposase	diphtheriae_00822; diphtheriae_01186	DIP1266	rgb(243,203,100)	FALSE
Poorly characterized	General function prediction only	General function prediction only	Putative kinase	diphtheriae_01190	DIP1271	rgb(243,249,100)	FALSE
Poorly characterized	General function prediction only	General function prediction only	Putative DNA-binding protein	diphtheriae_01194	DIP1275	rgb(243,235,100)	FALSE
Poorly characterized	General function prediction only	General function prediction only	Putative ABC transport system ATP-binding protein	diphtheriae_01207	DIP1289	rgb(243,244,100)	FALSE
Poorly characterized	General function prediction only	General function prediction only	Glycosyltransferases	diphtheriae_01215	DIP1297	rgb(243,240,100)	FALSE
Poorly characterized	Pseudogene	mihF	Integration host factor	diphtheriae_01247	DIP1329	rgb(7, 171, 21)	TRUE
Poorly characterized	General function prediction only	General function prediction only	Lipoyl-dependent peroxiredoxin subunit D	diphtheriae_01359	DIP1419	rgb(243,249,100)	FALSE
Poorly characterized	General function prediction only	General function prediction only	Putative cobalamin synthesis related protein	diphtheriae_01429	DIP1486	rgb(243,216,100)	FALSE
Poorly characterized	General function prediction only	General function prediction only	Putative insertion element DNA-binding protein	#N/A	DIP1518	rgb(243,225,100)	FALSE
Poorly characterized	General function prediction only	General function prediction only	Putative insertion element DNA-binding protein	#N/A	DIP1525	rgb(243,222,100)	FALSE
Poorly characterized	General function prediction only	General function prediction only	Putative transposase	#N/A	DIP1526	rgb(243,204,100)	FALSE
Poorly characterized	General function prediction only	General function prediction only	Putative peptidase	diphtheriae_01489	DIP1551	rgb(243,221,100)	FALSE
Poorly characterized	General function prediction only	General function prediction only	Transporters	diphtheriae_01519	DIP1581	rgb(243,220,100)	FALSE
Poorly characterized	General function prediction only	General function prediction only	MraZ protein	diphtheriae_01544	DIP1607	rgb(243,227,100)	FALSE
Poorly characterized	General function prediction only	General function prediction only	Glycosyltransferases	diphtheriae_01551	DIP1613	rgb(243,207,100)	FALSE
Poorly characterized	General function prediction only	General function prediction only	Putative oxidoreductase	diphtheriae_01576	DIP1638	rgb(243,211,100)	FALSE
Poorly characterized	General function prediction only	General function prediction only	Putative phosphoglycolate phosphatase	diphtheriae_01608	DIP1682	rgb(243,246,100)	FALSE
Poorly characterized	General function prediction only	General function prediction only	Glycosyltransferases	diphtheriae_01617	DIP1690	rgb(243,206,100)	FALSE
Poorly characterized	General function prediction only	General function prediction only	Putative alpha/beta hydrolase fold family protein	diphtheriae_01618	DIP1691	rgb(243,236,100)	FALSE
Poorly characterized	General function prediction only	General function prediction only	Putative thiamine biosynthesis related protein	diphtheriae_01627	DIP1698	rgb(243,203,100)	FALSE
Poorly characterized	General function prediction only	General function prediction only	Hypothetical protein	diphtheriae_01653	DIP1723	rgb(243,218,100)	FALSE
Poorly characterized	General function prediction only	General function prediction only	Putative surface-anchored membrane protein	diphtheriae_01654	DIP1724	rgb(243,240,100)	FALSE
Poorly characterized	General function prediction only	General function prediction only	Putative prolyl aminopeptidase	diphtheriae_01677	DIP1744	rgb(243,223,100)	FALSE
Poorly characterized	General function prediction only	General function prediction only	Phosphoglycerate mutase family protein	diphtheriae_01704	DIP1773	rgb(243,211,100)	FALSE
Poorly characterized	General function prediction only	General function prediction only	Putative hemoglobin	diphtheriae_01734	DIP1800	rgb(243,201,100)	FALSE
Poorly characterized	General function prediction only	General function prediction only	Acyl-CoA thioester hydrolase	diphtheriae_01736	DIP1802	rgb(243,201,100)	FALSE
Poorly characterized	General function prediction only	General function prediction only	Putative ABC transport system, ATP binding protein	diphtheriae_01737	DIP1803	rgb(33, 169, 59)	TRUE
Poorly characterized	General function prediction only	General function prediction only	Putative insertion element DNA-binding protein	#N/A	DIP1808	rgb(243,237,100)	FALSE
Poorly characterized	General function prediction only	General function prediction only	Putative short chain dehydrogenase	diphtheriae_00174; diphtheriae_01745	DIP1812	rgb(243,233,100)	FALSE
Poorly characterized	General function prediction only	General function prediction only	Putative lipoprotein	diphtheriae_01749	DIP1815	rgb(243,247,100)	FALSE
Poorly characterized	General function prediction only	General function prediction only	Putative phage terminase protein	#N/A	DIP1824	rgb(243,236,100)	FALSE
Poorly characterized	General function prediction only	General function prediction only	Hypothetical protein	#N/A	DIP1825	rgb(243,225,100)	FALSE
Poorly characterized	General function prediction only	General function prediction only	Collagen-like repeat protein	#N/A	DIP1836	rgb(243,204,100)	FALSE
Poorly characterized	General function prediction only	General function prediction only	Heme oxygenase (mycobilin-producing)	diphtheriae_01755	DIP1841	rgb(243,249,100)	FALSE
Poorly characterized	General function prediction only	General function prediction only	ATP-dependent Clp protease adaptor protein ClpS	diphtheriae_01772	DIP1857	rgb(243,237,100)	FALSE
Poorly characterized	General function prediction only	General function prediction only	Hypothetical protein	diphtheriae_01791	DIP1875	rgb(243,200,100)	FALSE
Poorly characterized	General function prediction only	General function prediction only	Putative transposase	#N/A	DIP1896	rgb(243,247,100)	FALSE
Poorly characterized	General function prediction only	General function prediction only	Putative transposase	#N/A	DIP1897	rgb(243,244,100)	FALSE
Poorly characterized	Pseudogene	Pseudogene	PstB	diphtheriae_01847	DIP1906	rgb(243,244,100)	FALSE
Poorly characterized	General function prediction only	General function prediction only	Putative acetyltransferase	diphtheriae_01848	DIP1911	rgb(243,236,100)	FALSE
Poorly characterized	General function prediction only	General function prediction only	Putative acetyltransferase	#N/A	DIP1949	rgb(243,228,100)	FALSE
Poorly characterized	General function prediction only	General function prediction only	Transposase	diphtheriae_02158	DIP1951	rgb(243,211,100)	FALSE
Poorly characterized	General function prediction only	General function prediction only	Putative amino acid export carrier protein	diphtheriae_01880	DIP1953	rgb(243,237,100)	FALSE
Poorly characterized	General function prediction only	General function prediction only	Putative DNA-binding protein	#N/A	DIP1958	rgb(243,221,100)	FALSE
Poorly characterized	General function prediction only	General function prediction only	Putative amino acid export carrier protein	diphtheriae_01882	DIP1964	rgb(243,236,100)	FALSE
Poorly characterized	General function prediction only	General function prediction only	Putative exported lipase	diphtheriae_01942; diphtheriae_01943	DIP2015	rgb(243,216,100)	FALSE
Poorly characterized	General function prediction only	General function prediction only	Putative transposase	#N/A	DIP2019	rgb(243,235,100)	FALSE
Poorly characterized	General function prediction only	General function prediction only	Putative transposase	diphtheriae_02004	DIP2033	rgb(243,245,100)	FALSE
Poorly characterized	General function prediction only	General function prediction only	Putative purine phosphoribosyltransferase	diphtheriae_01976	DIP2058	rgb(243,235,100)	FALSE
Poorly characterized	General function prediction only	General function prediction only	Putative surface anchored protein	#N/A	DIP2062	rgb(243,214,100)	FALSE
Poorly characterized	General function prediction only	General function prediction only	Putative beta-ketoacyl-ACP synthase gene remnant	diphtheriae_01981	DIP2064	rgb(243,222,100)	FALSE
Poorly characterized	General function prediction only	General function prediction only	Putative hydrolase gene remnant	#N/A	DIP2065	rgb(243,249,100)	FALSE
Poorly characterized	Pseudogene	Pseudogene	GcrY	#N/A	DIP2084	rgb(243,233,100)	FALSE
Poorly characterized	Pseudogene	Pseudogene	RepA	#N/A	DIP2089	rgb(243,247,100)	FALSE
Poorly characterized	General function prediction only	General function prediction only	Hypothetical protein	#N/A	DIP2112	rgb(243,244,100)	FALSE
Poorly characterized	General function prediction only	General function prediction only	Putative insertion element DNA-binding protein	diphtheriae_00935	DIP2124	rgb(243,204,100)	FALSE
Poorly characterized	General function prediction only	General function prediction only	Putative oxidoreductase	diphtheriae_02082	DIP2132	rgb(243,217,100)	FALSE
Poorly characterized	General function prediction only	General function prediction only	Glycosyltransferases	diphtheriae_02117	DIP2174	rgb(243,225,100)	FALSE
Poorly characterized	General function prediction only	General function prediction only	Putative heme uptake system protein	diphtheriae_02125	DIP2182	rgb(243,245,100)	FALSE
Poorly characterized	General function prediction only	General function prediction only	Putative secreted antigen	diphtheriae_02143	DIP2194	rgb(243,214,100)	FALSE
Poorly characterized	General function prediction only	General function prediction only	Glycosyltransferases	diphtheriae_02147	DIP2198	rgb(58, 163, 74)	TRUE
Poorly characterized	General function prediction only	General function prediction only	Putative DNA-binding protein	diphtheriae_02154	DIP2205	rgb(243,249,100)	FALSE
Poorly characterized	General function prediction only	General function prediction only	Putative DNA-binding protein	#N/A	DIP2217	rgb(243,235,100)	FALSE
Poorly characterized	General function prediction only	General function prediction only	Potential surface-anchored protein	diphtheriae_00204	DIP2223	rgb(243,207,100)	FALSE
Poorly characterized	General function prediction only	General function prediction only	Probable surface-anchored fimbrial subunit	diphtheriae_00201	DIP2226	rgb(243,204,100)	FALSE
Poorly characterized	General function prediction only	General function prediction only	Putative phosphoglycerate mutase	diphtheriae_02182	DIP2245	rgb(243,240,100)	FALSE
Poorly characterized	General function prediction only	General function prediction only	Secondary metabolism	diphtheriae_02199	DIP2262	rgb(243,207,100)	FALSE
Poorly characterized	General function prediction only	General function prediction only	Glycosyltransferases	diphtheriae_02200	DIP2263	rgb(243,214,100)	FALSE
Poorly characterized	General function prediction only	General function prediction only	UPF0176 protein	diphtheriae_02206	DIP2269	rgb(243,214,100)	FALSE
Poorly characterized	General function prediction only	General function prediction only	Hypothetical DNA-binding protein	diphtheriae_02257	DIP2315	rgb(243,217,100)	FALSE
Poorly characterized	General function prediction only	General function prediction only	Conserved hypothetical DNA-binding protein	diphtheriae_00437; diphtheriae_02258	DIP2317	rgb(243,211,100)	FALSE
Poorly characterized	General function prediction only	General function prediction only	Putative surface-anchored protein	diphtheriae_02266	DIP2325	rgb(243,236,100)	FALSE
Poorly characterized	General function prediction only	General function prediction only	Putative phage resistance protein	diphtheriae_02277	DIP2337	rgb(243,211,100)	FALSE
Uncharacterized	Putative protein	Conserved hypothetical protein	Conserved hypothetical protein	diphtheriae_00004	DIP0004	rgb(45, 164, 35)	TRUE
Uncharacterized	Putative protein	Hypothetical protein	Hypothetical protein	diphtheriae_00006	DIP0006	rgb(0,179,201)	FALSE
Uncharacterized	Putative protein	Hypothetical protein	Hypothetical protein	diphtheriae_00007	DIP0007	rgb(0,235,241)	FALSE
Uncharacterized	Putative protein	Conserved hypothetical protein	Conserved hypothetical protein	diphtheriae_00008	DIP0008	rgb(0,182,195)	FALSE
Uncharacterized	Function unknown	Putative protein	Putative membrane protein	diphtheriae_00010	DIP0010	rgb(0,183,207)	FALSE
Uncharacterized	Putative protein	Hypothetical protein	Hypothetical protein	diphtheriae_00015	DIP0013	rgb(0,194,210)	FALSE
Uncharacterized	Function unknown	Putative protein	Putative membrane protein	diphtheriae_00020	DIP0016	rgb(60,225,236)	FALSE
Uncharacterized	Putative protein	Hypothetical protein	Hypothetical protein	#N/A	DIP0017	rgb(61,228,255)	FALSE
Uncharacterized	Putative protein	Hypothetical protein	Hypothetical protein	#N/A	DIP0018	rgb(0,194,210)	FALSE
Uncharacterized	Putative protein	Hypothetical protein	Hypothetical protein	diphtheriae_00024	DIP0019	rgb(47,223,232)	FALSE
Uncharacterized	Function unknown	Putative protein	Putative membrane protein	diphtheriae_00028	DIP0024	rgb(0,217,228)	FALSE
Uncharacterized	Putative protein	Hypothetical protein	Hypothetical protein	#N/A	DIP0028	rgb(41,248,253)	FALSE
Uncharacterized	Putative protein	Hypothetical protein	Hypothetical protein	#N/A	DIP0039	rgb(0,228,244)	FALSE
Uncharacterized	Putative protein	Conserved hypothetical protein	Conserved hypothetical protein	#N/A	DIP0040	rgb(49,216,237)	FALSE
Uncharacterized	Pseudogene	Pseudogene	Pseudogene	diphtheriae_01949; diphtheriae_01313; diphtheriae_00044; diphtheriae_00045	DIP0041	rgb(5,246,255)	FALSE
Uncharacterized	Putative protein	Hypothetical protein	Hypothetical protein	#N/A	DIP0046	rgb(0,254,255)	FALSE
Uncharacterized	Putative protein	Hypothetical protein	Hypothetical protein	#N/A	DIP0050	rgb(24,206,224)	FALSE
Uncharacterized	Putative protein	Hypothetical protein	Hypothetical protein	#N/A	DIP0051	rgb(0,237,243)	FALSE
Uncharacterized	Function unknown	Putative protein	Putative membrane protein	diphtheriae_00046	DIP0052	rgb(9,225,245)	FALSE
Uncharacterized	Pseudogene	Pseudogene	Pseudogene	#N/A	DIP0060	rgb(0,194,210)	FALSE
Uncharacterized	Putative protein	Putative exported protein	Putative exported protein	#N/A	DIP0066	rgb(24,206,224)	FALSE
Uncharacterized	Pseudogene	Pseudogene	Pseudogene	#N/A	DIP0069	rgb(0,228,234)	FALSE
Uncharacterized	Putative protein	Hypothetical protein	Hypothetical protein	#N/A	DIP0071	rgb(0,207,215)	FALSE
Uncharacterized	Putative protein	Hypothetical protein	Hypothetical protein	#N/A	DIP0072	rgb(1,237,242)	FALSE
Uncharacterized	Putative protein	Conserved hypothetical protein	Conserved hypothetical protein	#N/A	DIP0073	rgb(0,201,208)	FALSE
Uncharacterized	Putative protein	Hypothetical protein	Hypothetical protein	#N/A	DIP0074	rgb(0,184,196)	FALSE
Uncharacterized	Putative protein	Hypothetical protein	Hypothetical protein	#N/A	DIP0075	rgb(0,202,213)	FALSE
Uncharacterized	Putative protein	Hypothetical protein	Hypothetical protein	#N/A	DIP0076	rgb(0,207,216)	FALSE
Uncharacterized	Putative protein	Hypothetical protein	Hypothetical protein	#N/A	DIP0077	rgb(55,254,255)	FALSE
Uncharacterized	Putative protein	Hypothetical protein	Hypothetical protein	#N/A	DIP0078	rgb(0,230,226)	FALSE
Uncharacterized	Putative protein	Hypothetical protein	Hypothetical protein	#N/A	DIP0079	rgb(21,233,247)	FALSE
Uncharacterized	Putative protein	Hypothetical protein	Hypothetical protein	#N/A	DIP0080	rgb(12,224,246)	FALSE
Uncharacterized	Putative protein	Hypothetical protein	Hypothetical protein	#N/A	DIP0081	rgb(0,253,255)	FALSE
Uncharacterized	Putative protein	Putative secreted protein	Putative secreted protein	#N/A	DIP0082	rgb(0,233,234)	FALSE
Uncharacterized	Putative protein	Hypothetical protein	Hypothetical protein	#N/A	DIP0083	rgb(0,239,248)	FALSE
Uncharacterized	Function unknown	Putative protein	Putative membrane protein	diphtheriae_00057	DIP0084	rgb(61,228,255)	FALSE
Uncharacterized	Function unknown	Putative protein	Putative membrane protein	diphtheriae_00058	DIP0085	rgb(0,217,225)	FALSE
Uncharacterized	Pseudogene	Pseudogene	Pseudogene	diphtheriae_00060	DIP0087	rgb(54,254,255)	FALSE
Uncharacterized	Function unknown	Putative protein	Putative membrane protein	#N/A	DIP0093	rgb(60,225,236)	FALSE
Uncharacterized	Putative protein	Hypothetical protein	Hypothetical protein	#N/A	DIP0094	rgb(63,231,240)	FALSE
Uncharacterized	Function unknown	Putative protein	Putative membrane protein	diphtheriae_00069	DIP0098	rgb(0,211,229)	FALSE
Uncharacterized	Putative protein	Hypothetical protein	Hypothetical protein	diphtheriae_00071	DIP0100	rgb(0,205,218)	FALSE
Uncharacterized	Putative protein	Conserved hypothetical protein	Conserved hypothetical protein	diphtheriae_00074	DIP0103	rgb(59,247,255)	FALSE
Uncharacterized	Putative protein	Conserved hypothetical protein	Conserved hypothetical protein	diphtheriae_00077	DIP0106	rgb(0,215,234)	FALSE
Uncharacterized	Putative protein	Putative lipoprotein	Putative lipoprotein	diphtheriae_00081	DIP0111	rgb(0,220,226)	FALSE
Uncharacterized	Function unknown	Hypothetical protein	Conserved hypothetical protein	diphtheriae_00082	DIP0112	rgb(0,212,218)	FALSE
Uncharacterized	Function unknown	Putative protein	Putative membrane protein	diphtheriae_00084	DIP0114	rgb(0,237,255)	FALSE
Uncharacterized	Pseudogene	Pseudogene	Pseudogene	diphtheriae_01599	DIP0120	rgb(0,183,208)	FALSE
Uncharacterized	Putative protein	Putative transposon (partial)	Putative transposon	#N/A	DIP0121	rgb(0,230,225)	FALSE
Uncharacterized	Function unknown	Putative protein	Putative membrane protein	diphtheriae_00094	DIP0124	rgb(71,239,251)	FALSE
Uncharacterized	Putative protein	Conserved hypothetical protein	Conserved hypothetical protein	diphtheriae_00095	DIP0125	rgb(46,228,236)	FALSE
Uncharacterized	Function unknown	Conserved hypothetical protein	Conserved hypothetical protein	diphtheriae_00096	DIP0126	rgb(7,231,239)	FALSE
Uncharacterized	Function unknown	Putative protein	Putative membrane protein	diphtheriae_00098	DIP0128	rgb(0,179,201)	FALSE
Uncharacterized	Putative protein	Hypothetical protein	Hypothetical protein	diphtheriae_00099	DIP0129	rgb(0,232,219)	FALSE
Uncharacterized	Function unknown	Putative protein	Putative membrane protein	diphtheriae_00100	DIP0130	rgb(0,230,220)	FALSE
Uncharacterized	Putative protein	Putative lipoprotein	Putative lipoprotein	diphtheriae_00108	DIP0136	rgb(0,202,220)	FALSE
Uncharacterized	Putative protein	Conserved hypothetical protein	Conserved hypothetical protein	#N/A	DIP0137	rgb(0,214,223)	FALSE
Uncharacterized	Putative protein	Hypothetical protein	Hypothetical protein	#N/A	DIP0138	rgb(0,205,216)	FALSE
Uncharacterized	Function unknown	Putative protein	Putative membrane protein	#N/A	DIP0139	rgb(1,237,242)	FALSE
Uncharacterized	Putative protein	Hypothetical protein	Hypothetical protein	#N/A	DIP0140	rgb(0,230,225)	FALSE
Uncharacterized	Putative protein	Hypothetical protein	Hypothetical protein	#N/A	DIP0141	rgb(25,207,219)	FALSE
Uncharacterized	Putative protein	Hypothetical protein	Hypothetical protein	diphtheriae_00109	DIP0142	rgb(39,236,246)	FALSE
Uncharacterized	Pseudogene	Pseudogene	Pseudogene	diphtheriae_00270; diphtheriae_00110	DIP0143	rgb(65,255,255)	FALSE
Uncharacterized	Putative protein	Hypothetical protein	Hypothetical protein	#N/A	DIP0145	rgb(5,246,255)	FALSE
Uncharacterized	Putative protein	Putative integral membrane protein	Putative integral membrane protein	diphtheriae_02159	DIP0146	rgb(66,219,243)	FALSE
Uncharacterized	Putative protein	Putative lipoprotein	Putative lipoprotein	#N/A	DIP0147	rgb(0,200,220)	FALSE
Uncharacterized	Pseudogene	Pseudogene	Pseudogene	diphtheriae_00114	DIP0148	rgb(0,235,240)	FALSE
Uncharacterized	Function unknown	Hypothetical protein	Conserved hypothetical protein	diphtheriae_00116	DIP0150	rgb(0,225,239)	FALSE
Uncharacterized	Putative protein	Hypothetical protein	Hypothetical protein	diphtheriae_00119	DIP0153	rgb(0,193,213)	FALSE
Uncharacterized	Putative protein	Putative secreted protein	Putative secreted protein	diphtheriae_00121	DIP0155	rgb(61,254,241)	FALSE
Uncharacterized	Putative protein	Putative secreted protein	Putative secreted protein	diphtheriae_00124	DIP0158	rgb(0,235,240)	FALSE
Uncharacterized	Putative protein	Hypothetical protein	Hypothetical protein	#N/A	DIP0163	rgb(76,255,255)	FALSE
Uncharacterized	Function unknown	Putative protein	Putative membrane protein	diphtheriae_00129	DIP0164	rgb(0,212,225)	FALSE
Uncharacterized	Putative protein	Hypothetical protein	Hypothetical protein	diphtheriae_00130	DIP0165	rgb(27,241,248)	FALSE
Uncharacterized	Function unknown	Conserved hypothetical protein	Conserved hypothetical protein	diphtheriae_00131	DIP0166	rgb(0,186,214)	FALSE
Uncharacterized	Putative protein	Hypothetical protein	Hypothetical protein	diphtheriae_00132	DIP0167	rgb(0,217,227)	FALSE
Uncharacterized	Putative protein	Hypothetical protein	Hypothetical protein	#N/A	DIP0180	rgb(0,215,234)	FALSE
Uncharacterized	Putative protein	Hypothetical protein	Hypothetical protein	#N/A	DIP0181	rgb(0,231,239)	FALSE
Uncharacterized	Putative protein	Hypothetical protein	Hypothetical protein	#N/A	DIP0184	rgb(0,223,219)	FALSE
Uncharacterized	Putative protein	Hypothetical protein	Hypothetical protein	#N/A	DIP0185	rgb(9,203,214)	FALSE
Uncharacterized	Putative protein	Hypothetical protein	Hypothetical protein	#N/A	DIP0186	rgb(23,234,241)	FALSE
Uncharacterized	Putative protein	Hypothetical protein	Hypothetical protein	#N/A	DIP0188	rgb(12,252,255)	FALSE
Uncharacterized	Putative protein	Hypothetical protein	Hypothetical protein	#N/A	DIP0189	rgb(3,220,238)	FALSE
Uncharacterized	Putative protein	Hypothetical protein	Hypothetical protein	#N/A	DIP0191	rgb(0,201,210)	FALSE
Uncharacterized	Putative protein	Putative exported protein	Putative exported protein	#N/A	DIP0192	rgb(0,190,212)	FALSE
Uncharacterized	Putative protein	Hypothetical protein	Hypothetical protein	#N/A	DIP0193	rgb(54,218,232)	FALSE
Uncharacterized	Putative protein	Hypothetical protein	Hypothetical protein	#N/A	DIP0194	rgb(0,192,209)	FALSE
Uncharacterized	Putative protein	Hypothetical protein	Hypothetical protein	#N/A	DIP0195	rgb(44,208,224)	FALSE
Uncharacterized	Putative protein	Hypothetical protein	Hypothetical protein	#N/A	DIP0196	rgb(0,222,242)	FALSE
Uncharacterized	Putative protein	Hypothetical protein	Hypothetical protein	#N/A	DIP0197	rgb(61,215,232)	FALSE
Uncharacterized	Putative protein	Hypothetical protein	Hypothetical protein	#N/A	DIP0197A	rgb(0,254,255)	FALSE
Uncharacterized	Putative protein	Hypothetical protein	Hypothetical protein	#N/A	DIP0198	rgb(29,207,225)	FALSE
Uncharacterized	Putative protein	Hypothetical protein	Hypothetical protein	#N/A	DIP0199	rgb(0,228,244)	FALSE
Uncharacterized	Putative protein	Putative phage protein	Putative phage protein	#N/A	DIP0200	rgb(6,229,237)	FALSE
Uncharacterized	Pseudogene	Pseudogene	Pseudogene	#N/A	DIP0201	rgb(0,224,236)	FALSE
Uncharacterized	Putative protein	Hypothetical protein	Hypothetical protein	#N/A	DIP0206	rgb(0,195,223)	FALSE
Uncharacterized	Putative protein	Putative phage protein	Putative phage protein	#N/A	DIP0207	rgb(65,255,255)	FALSE
Uncharacterized	Putative protein	Hypothetical protein	Hypothetical protein	#N/A	DIP0208	rgb(77,255,255)	FALSE
Uncharacterized	Putative protein	Putative phage protein	Putative phage protein	#N/A	DIP0208A	rgb(0,192,200)	FALSE
Uncharacterized	Putative protein	Putative phage protein	Putative phage protein	#N/A	DIP0209	rgb(0,205,235)	FALSE
Uncharacterized	Putative protein	Putative phage protein	Putative phage protein	#N/A	DIP0210	rgb(0,211,233)	FALSE
Uncharacterized	Putative protein	Putative phage protein	Putative phage protein	#N/A	DIP0211	rgb(73,255,255)	FALSE
Uncharacterized	Putative protein	Hypothetical protein	Hypothetical protein	#N/A	DIP0211A	rgb(0,204,227)	FALSE
Uncharacterized	Putative protein	Hypothetical protein	Hypothetical protein	#N/A	DIP0217	rgb(0,176,198)	FALSE
Uncharacterized	Function unknown	Putative protein	Putative membrane protein	#N/A	DIP0219	rgb(0,230,220)	FALSE
Uncharacterized	Function unknown	Putative protein	Putative membrane protein	#N/A	DIP0220	rgb(17,198,220)	FALSE
Uncharacterized	Putative protein	Putative secreted protein	Putative secreted protein	#N/A	DIP0221	rgb(0,203,217)	FALSE
Uncharacterized	Putative protein	Hypothetical protein	Hypothetical protein	#N/A	DIP0223	rgb(0,231,232)	FALSE
Uncharacterized	Putative protein	Hypothetical protein	Hypothetical protein	#N/A	DIP0224	rgb(67,219,244)	FALSE
Uncharacterized	Function unknown	Putative protein	Putative membrane protein	#N/A	DIP0229	rgb(0,213,219)	FALSE
Uncharacterized	Pseudogene	Pseudogene	Pseudogene	#N/A	DIP0230	rgb(0,193,203)	FALSE
Uncharacterized	Putative protein	Putative exported protein	Putative exported protein	#N/A	DIP0232	rgb(0,212,218)	FALSE
Uncharacterized	Putative protein	Hypothetical protein	Hypothetical protein	#N/A	DIP0234	rgb(72,255,255)	FALSE
Uncharacterized	Pseudogene	Pseudogene	Pseudogene	#N/A	DIP0239	rgb(3,220,238)	FALSE
Uncharacterized	Putative protein	Hypothetical protein	Hypothetical protein	#N/A	DIP0240	rgb(0,230,235)	FALSE
Uncharacterized	Putative protein	Hypothetical protein	Hypothetical protein	#N/A	DIP0241	rgb(0,217,214)	FALSE
Uncharacterized	Putative protein	Hypothetical protein	Hypothetical protein	#N/A	DIP0243	rgb(0,234,240)	FALSE
Uncharacterized	Putative protein	Conserved hypothetical protein	Conserved hypothetical protein	diphtheriae_00164	DIP0246	rgb(0,233,244)	FALSE
Uncharacterized	Putative protein	Hypothetical protein	Hypothetical protein	#N/A	DIP0249	rgb(0,214,223)	FALSE
Uncharacterized	Putative protein	Hypothetical protein	Hypothetical protein	diphtheriae_00175	DIP0255	rgb(0,221,212)	FALSE
Uncharacterized	Putative protein	Hypothetical protein	Hypothetical protein	#N/A	DIP0256	rgb(5,233,255)	FALSE
Uncharacterized	Putative protein	Hypothetical protein	Hypothetical protein	diphtheriae_00178	DIP0258	rgb(78,255,255)	FALSE
Uncharacterized	Putative protein	Conserved hypothetical protein	Conserved hypothetical protein	diphtheriae_00188; diphtheriae_01776	DIP0268	rgb(0,194,205)	FALSE
Uncharacterized	Pseudogene	Pseudogene	Pseudogene	diphtheriae_00190; diphtheriae_00039; diphtheriae_02130	DIP0269	rgb(0,205,222)	FALSE
Uncharacterized	Function unknown	Putative protein	Putative membrane protein	diphtheriae_00195	DIP0275	rgb(5,246,255)	FALSE
Uncharacterized	Function unknown	Putative protein	Putative membrane protein	diphtheriae_00196	DIP0276	rgb(68,255,255)	FALSE
Uncharacterized	Function unknown	Putative protein	Putative membrane protein	diphtheriae_00219	DIP0294	rgb(0,202,229)	FALSE
Uncharacterized	Putative protein	Hypothetical protein	Hypothetical protein	diphtheriae_00220	DIP0295	rgb(63,223,233)	FALSE
Uncharacterized	Putative protein	Putative secreted protein	Putative secreted protein	diphtheriae_00222	DIP0296	rgb(0,235,240)	FALSE
Uncharacterized	Function unknown	Hypothetical protein	Conserved hypothetical protein	diphtheriae_00223	DIP0297	rgb(0,190,221)	FALSE
Uncharacterized	Putative protein	Conserved hypothetical protein	Conserved hypothetical protein	diphtheriae_00226	DIP0300	rgb(0,194,215)	FALSE
Uncharacterized	Function unknown	Putative protein	Putative membrane protein	diphtheriae_00236	DIP0309	rgb(0,202,220)	FALSE
Uncharacterized	Putative protein	Conserved hypothetical protein	Conserved hypothetical protein	diphtheriae_00237	DIP0310	rgb(48,219,246)	FALSE
Uncharacterized	Putative protein	Putative secreted protein	Putative secreted protein	diphtheriae_00242	DIP0315	rgb(3,234,253)	FALSE
Uncharacterized	Function unknown	Putative protein	Putative membrane protein	diphtheriae_00243	DIP0316	rgb(0,220,253)	FALSE
Uncharacterized	Putative protein	Putative secreted protein	Putative secreted protein	diphtheriae_00244	DIP0317	rgb(63,235,254)	FALSE
Uncharacterized	Putative protein	Putative secreted protein	Putative secreted protein	diphtheriae_00245	DIP0318	rgb(12,253,255)	FALSE
Uncharacterized	Function unknown	Putative protein	Conserved hypothetical protein	diphtheriae_00253	DIP0326	rgb(0,195,214)	FALSE
Uncharacterized	Putative protein	Conserved hypothetical protein	Conserved hypothetical protein	diphtheriae_00259	DIP0331	rgb(0,208,217)	FALSE
Uncharacterized	Putative protein	Hypothetical protein	Hypothetical protein	diphtheriae_00263	DIP0334	rgb(0,207,228)	FALSE
Uncharacterized	Function unknown	Putative protein	Putative membrane protein	#N/A	DIP0335	rgb(35,246,233)	FALSE
Uncharacterized	Putative protein	Hypothetical protein	Hypothetical protein	#N/A	DIP0338	rgb(60,224,236)	FALSE
Uncharacterized	Putative protein	Hypothetical protein	Hypothetical protein	diphtheriae_00265	DIP0339	rgb(0,229,225)	FALSE
Uncharacterized	Pseudogene	Pseudogene	Pseudogene	diphtheriae_00266	DIP0340	rgb(46,212,224)	FALSE
Uncharacterized	Putative protein	Hypothetical protein	Hypothetical protein	diphtheriae_00267	DIP0343	rgb(0,192,204)	FALSE
Uncharacterized	Putative protein	Putative exported protein	Putative exported protein	#N/A	DIP0344	rgb(0,230,237)	FALSE
Uncharacterized	Putative protein	Putative exported protein	Putative exported protein	diphtheriae_00268	DIP0345	rgb(0,238,252)	FALSE
Uncharacterized	Putative protein	Hypothetical protein	Hypothetical protein	#N/A	DIP0347	rgb(23,243,248)	FALSE
Uncharacterized	Function unknown	Conserved hypothetical protein	Conserved hypothetical protein	diphtheriae_00272	DIP0348	rgb(0,224,236)	FALSE
Uncharacterized	Putative protein	Putative exported protein	Putative exported protein	diphtheriae_00275	DIP0352	rgb(24,218,250)	FALSE
Uncharacterized	Putative protein	Putative exported protein	Putative exported protein	diphtheriae_00276	DIP0353	rgb(5,233,255)	FALSE
Uncharacterized	Pseudogene	Pseudogene	Pseudogene	#N/A	DIP0354	rgb(5,240,245)	FALSE
Uncharacterized	Putative protein	Hypothetical protein	Hypothetical protein	#N/A	DIP0356	rgb(82,255,255)	FALSE
Uncharacterized	Putative protein	Hypothetical protein	Hypothetical protein	#N/A	DIP0366	rgb(0,211,204)	FALSE
Uncharacterized	Putative protein	Hypothetical protein	Hypothetical protein	#N/A	DIP0367	rgb(43,218,235)	FALSE
Uncharacterized	Function unknown	Putative protein	Putative membrane protein	diphtheriae_00294	DIP0373	rgb(0,243,255)	FALSE
Uncharacterized	Function unknown	Putative protein	Putative membrane protein	diphtheriae_00295	DIP0374	rgb(0,206,218)	FALSE
Uncharacterized	Function unknown	Putative protein	Putative membrane protein	diphtheriae_00296	DIP0375	rgb(0,208,222)	FALSE
Uncharacterized	Function unknown	Putative protein	Putative membrane protein	diphtheriae_00297	DIP0376	rgb(0,244,230)	FALSE
Uncharacterized	Putative protein	Putative secreted protein	Putative secreted protein	diphtheriae_00299	DIP0378	rgb(30,213,224)	FALSE
Uncharacterized	Pseudogene	Pseudogene	PflB	diphtheriae_00301; diphtheriae_00302	DIP0380	rgb(0,217,243)	FALSE
Uncharacterized	Putative protein	Conserved hypothetical protein	Conserved hypothetical protein	diphtheriae_00303	DIP0382	rgb(0,254,255)	FALSE
Uncharacterized	Putative protein	Conserved hypothetical protein	Conserved hypothetical protein	diphtheriae_00304	DIP0383	rgb(50,217,228)	FALSE
Uncharacterized	Putative protein	Conserved hypothetical protein	Conserved hypothetical protein	#N/A	DIP0385	rgb(0,239,252)	FALSE
Uncharacterized	Putative protein	Conserved hypothetical protein	Conserved hypothetical protein	diphtheriae_00312	DIP0392	rgb(50, 172, 40)	FALSE
Uncharacterized	Function unknown	Putative protein	Putative membrane protein	diphtheriae_00314	DIP0393	rgb(0,205,214)	FALSE
Uncharacterized	Putative protein	Conserved hypothetical protein	Conserved hypothetical protein	diphtheriae_00317	DIP0396	rgb(0,215,224)	FALSE
Uncharacterized	Putative protein	Conserved hypothetical protein	Conserved hypothetical protein	diphtheriae_00320	DIP0399	rgb(48,215,237)	FALSE
Uncharacterized	Putative protein	Hypothetical protein	Hypothetical protein	#N/A	DIP0404	rgb(0,177,202)	FALSE
Uncharacterized	Function unknown	Putative protein	Putative membrane protein	diphtheriae_00327	DIP0406	rgb(0,207,228)	FALSE
Uncharacterized	Function unknown	Putative protein	Putative membrane protein	#N/A	DIP0416	rgb(0,194,205)	FALSE
Uncharacterized	Function unknown	Putative protein	Putative membrane protein	diphtheriae_00337	DIP0417	rgb(50,217,228)	FALSE
Uncharacterized	Function unknown	Putative protein	Putative membrane protein	diphtheriae_00344	DIP0424	rgb(44,255,248)	FALSE
Uncharacterized	Function unknown	Putative protein	Putative membrane protein	diphtheriae_00361	DIP0439	rgb(0,206,222)	FALSE
Uncharacterized	Function unknown	Putative protein	Putative membrane protein	diphtheriae_00364	DIP0442	rgb(0,197,215)	FALSE
Uncharacterized	Function unknown	Putative protein	Putative membrane protein	diphtheriae_00366	DIP0444	rgb(0,217,214)	FALSE
Uncharacterized	Function unknown	Putative protein	Putative membrane protein	diphtheriae_00367	DIP0445	rgb(0,211,221)	FALSE
Uncharacterized	Putative protein	Putative secreted protein	Putative secreted protein	#N/A	DIP0450	rgb(76,255,255)	FALSE
Uncharacterized	Putative protein	Hypothetical protein	Hypothetical protein	#N/A	DIP0451	rgb(0,203,211)	FALSE
Uncharacterized	Pseudogene	Pseudogene	Pseudogene	#N/A	DIP0453	rgb(6,237,244)	FALSE
Uncharacterized	Putative protein	Conserved hypothetical protein	Conserved hypothetical protein	diphtheriae_02156; diphtheriae_00376	DIP0455	rgb(0,181,193)	FALSE
Uncharacterized	Putative protein	Hypothetical protein	Hypothetical protein	diphtheriae_00377	DIP0456	rgb(0,199,211)	FALSE
Uncharacterized	Putative protein	Hypothetical protein	Hypothetical protein	diphtheriae_00378	DIP0457	rgb(0,234,240)	FALSE
Uncharacterized	Function unknown	Putative protein	Putative membrane protein	diphtheriae_00383	DIP0462	rgb(11,233,252)	FALSE
Uncharacterized	Function unknown	Putative protein	Putative membrane protein	diphtheriae_00384	DIP0463	rgb(0,230,237)	FALSE
Uncharacterized	Putative protein	Hypothetical protein	Hypothetical protein	diphtheriae_00387	DIP0466	rgb(0,230,236)	FALSE
Uncharacterized	Function unknown	Conserved hypothetical protein	Conserved hypothetical protein	diphtheriae_00392	DIP0471	rgb(0,228,238)	FALSE
Uncharacterized	Pseudogene	Pseudogene	Pseudogene	#N/A	DIP0508	rgb(9,203,214)	FALSE
Uncharacterized	Putative protein	Hypothetical protein	Hypothetical protein	#N/A	DIP0516	rgb(74,244,255)	FALSE
Uncharacterized	Function unknown	Putative protein	Putative membrane protein	#N/A	DIP0522	rgb(0,199,213)	FALSE
Uncharacterized	Function unknown	Putative protein	Putative membrane protein	#N/A	DIP0523	rgb(0,207,224)	FALSE
Uncharacterized	Putative protein	Conserved hypothetical protein	Conserved hypothetical protein	diphtheriae_00469	DIP0538	rgb(0,210,210)	FALSE
Uncharacterized	Function unknown	Putative secreted protein	Putative secreted protein	diphtheriae_00475	DIP0544	rgb(9,203,214)	FALSE
Uncharacterized	Putative protein	Conserved hypothetical protein	Conserved hypothetical protein	diphtheriae_00484	DIP0552	rgb(0,211,217)	FALSE
Uncharacterized	Function unknown	Putative protein	Putative membrane protein	diphtheriae_00485	DIP0553	rgb(51,207,229)	FALSE
Uncharacterized	Function unknown	Putative protein	Putative membrane protein	diphtheriae_00490	DIP0557	rgb(6,240,245)	FALSE
Uncharacterized	Putative protein	Hypothetical protein	Hypothetical protein	#N/A	DIP0560	rgb(0,229,225)	FALSE
Uncharacterized	Putative protein	Hypothetical protein	Hypothetical protein	diphtheriae_00496	DIP0564	rgb(0,204,219)	FALSE
Uncharacterized	Putative protein	Hypothetical protein	Hypothetical protein	diphtheriae_00497	DIP0565	rgb(3,223,251)	FALSE
Uncharacterized	Putative protein	Hypothetical protein	Hypothetical protein	diphtheriae_00498	DIP0566	rgb(0,195,215)	FALSE
Uncharacterized	Function unknown	Putative protein	Putative transport protein	diphtheriae_00502	DIP0570	rgb(17,209,225)	FALSE
Uncharacterized	Putative protein	Putative secreted protein	Putative secreted protein	diphtheriae_00503	DIP0571	rgb(22,218,245)	FALSE
Uncharacterized	Putative protein	Hypothetical protein	Hypothetical protein	diphtheriae_00510	DIP0578	rgb(65,234,250)	FALSE
Uncharacterized	Putative protein	Conserved hypothetical protein	Conserved hypothetical protein	diphtheriae_00511	DIP0579	rgb(64,255,255)	FALSE
Uncharacterized	Function unknown	Putative protein	Putative membrane protein	diphtheriae_00519	DIP0587	rgb(21,218,231)	FALSE
Uncharacterized	Function unknown	Putative protein	Putative membrane protein	diphtheriae_00520	DIP0588	rgb(71,239,251)	FALSE
Uncharacterized	Pseudogene	Pseudogene	Pseudogene	#N/A	DIP0590	rgb(0,197,215)	FALSE
Uncharacterized	Putative protein	Hypothetical protein	Hypothetical protein	#N/A	DIP0592	rgb(0,204,195)	FALSE
Uncharacterized	Putative protein	Putative secreted protein	Putative secreted protein	#N/A	DIP0593	rgb(0,235,241)	FALSE
Uncharacterized	Function unknown	Putative protein	Putative membrane protein	#N/A	DIP0594	rgb(30,213,224)	FALSE
Uncharacterized	Putative protein	Hypothetical protein	Hypothetical protein	diphtheriae_00525	DIP0596	rgb(0,227,233)	FALSE
Uncharacterized	Putative protein	Hypothetical protein	Hypothetical protein	diphtheriae_00526	DIP0597	rgb(61,228,255)	FALSE
Uncharacterized	Putative protein	Putative secreted protein	Putative secreted protein	diphtheriae_00530	DIP0601	rgb(0,222,236)	FALSE
Uncharacterized	Function unknown	Putative protein	Putative membrane protein	diphtheriae_00531	DIP0602	rgb(39,200,219)	FALSE
Uncharacterized	Putative protein	Hypothetical protein	Hypothetical protein	diphtheriae_00532	DIP0603	rgb(0,230,237)	FALSE
Uncharacterized	Putative protein	Hypothetical protein	Hypothetical protein	diphtheriae_00534	DIP0605	rgb(0,173,187)	FALSE
Uncharacterized	Function unknown	Putative protein	Putative membrane protein	diphtheriae_00543	DIP0613	rgb(0,203,215)	FALSE
Uncharacterized	Function unknown	Putative protein	Putative membrane protein	diphtheriae_00544	DIP0614	rgb(0,220,229)	FALSE
Uncharacterized	Function unknown	Putative protein	Putative membrane protein	#N/A	DIP0621	rgb(0,221,212)	FALSE
Uncharacterized	Function unknown	Putative protein	Putative membrane protein	diphtheriae_00552	DIP0622	rgb(22,205,218)	FALSE
Uncharacterized	Function unknown	Putative protein	Putative membrane protein	diphtheriae_00554	DIP0624	rgb(0,229,239)	FALSE
Uncharacterized	Function unknown	Putative protein	Putative membrane protein	diphtheriae_00555; diphtheriae_00556	DIP0625	rgb(0,196,212)	FALSE
Uncharacterized	Function unknown	Membrane protein	Membrane protein	diphtheriae_00560	DIP0629	rgb(0,229,219)	FALSE
Uncharacterized	Function unknown	Putative protein	Putative membrane protein	diphtheriae_00565	DIP0634	rgb(0,226,216)	FALSE
Uncharacterized	Putative protein	Conserved hypothetical protein	Conserved hypothetical protein	diphtheriae_00571	DIP0639	rgb(0,192,209)	FALSE
Uncharacterized	Putative protein	Hypothetical protein	Hypothetical protein	diphtheriae_00573	DIP0641	rgb(0,194,216)	FALSE
Uncharacterized	Putative protein	Conserved hypothetical protein	Conserved hypothetical protein	diphtheriae_00576	DIP0644	rgb(0,190,212)	FALSE
Uncharacterized	Putative protein	Conserved hypothetical protein	Conserved hypothetical protein	diphtheriae_00579	DIP0647	rgb(77,255,255)	FALSE
Uncharacterized	Putative protein	Hypothetical protein	Hypothetical protein	diphtheriae_00580	DIP0648	rgb(48,219,246)	FALSE
Uncharacterized	Putative protein	Conserved hypothetical protein	Conserved hypothetical protein	diphtheriae_00583	DIP0651	rgb(0,237,249)	FALSE
Uncharacterized	Putative protein	Conserved hypothetical protein	Conserved hypothetical protein	diphtheriae_00585	DIP0653	rgb(0,229,225)	FALSE
Uncharacterized	Putative protein	Hypothetical protein	Hypothetical protein	diphtheriae_00591	DIP0657	rgb(71,239,251)	FALSE
Uncharacterized	Function unknown	Putative protein	Putative membrane protein	diphtheriae_00593; diphtheriae_00594	DIP0659	rgb(5,197,222)	FALSE
Uncharacterized	Function unknown	Putative protein	Putative membrane protein	diphtheriae_00597	DIP0662	rgb(0,192,200)	FALSE
Uncharacterized	Function unknown	Conserved hypothetical protein	Conserved hypothetical protein	diphtheriae_00600	DIP0665	rgb(0,179,201)	FALSE
Uncharacterized	Putative protein	Conserved hypothetical protein	Conserved hypothetical protein	diphtheriae_00614	DIP0679	rgb(71,239,251)	FALSE
Uncharacterized	Putative protein	Hypothetical protein	Hypothetical protein	#N/A	DIP0683	rgb(21,233,247)	FALSE
Uncharacterized	Putative protein	Conserved hypothetical protein	Conserved hypothetical protein	diphtheriae_00619	DIP0685	rgb(0,225,239)	FALSE
Uncharacterized	Putative protein	Conserved hypothetical protein	Conserved hypothetical protein	diphtheriae_00620	DIP0686	rgb(9,211,240)	FALSE
Uncharacterized	Putative protein	Conserved hypothetical protein	Conserved hypothetical protein	diphtheriae_00622	DIP0688	rgb(17,242,247)	FALSE
Uncharacterized	Putative protein	Putative secreted protein	Putative secreted protein	diphtheriae_00624	DIP0690	rgb(49,216,237)	FALSE
Uncharacterized	Putative protein	Hypothetical protein	Hypothetical protein	diphtheriae_00625	DIP0691	rgb(5,231,248)	FALSE
Uncharacterized	Putative protein	Putative secreted protein	Putative secreted protein	diphtheriae_00630	DIP0696	rgb(0,197,215)	FALSE
Uncharacterized	Putative protein	Hypothetical protein	Hypothetical protein	#N/A	DIP0700	rgb(30,213,224)	FALSE
Uncharacterized	Putative protein	Conserved hypothetical protein	Conserved hypothetical protein	diphtheriae_00635	DIP0701	rgb(77,255,255)	FALSE
Uncharacterized	Putative protein	Conserved hypothetical protein	Conserved hypothetical protein	diphtheriae_00636	DIP0702	rgb(65,255,255)	FALSE
Uncharacterized	Function unknown	Conserved hypothetical protein	Conserved hypothetical protein	diphtheriae_00641	DIP0707	rgb(0,231,239)	FALSE
Uncharacterized	Putative protein	Hypothetical protein	Hypothetical protein	#N/A	DIP0711	rgb(5,246,255)	FALSE
Uncharacterized	Putative protein	Hypothetical protein	Hypothetical protein	#N/A	DIP0713	rgb(47,231,249)	FALSE
Uncharacterized	Function unknown	Putative protein	Putative membrane protein	diphtheriae_00646	DIP0715	rgb(3,220,238)	FALSE
Uncharacterized	Putative protein	Putative secreted protein	Putative secreted protein	diphtheriae_00647	DIP0716	rgb(0,188,198)	FALSE
Uncharacterized	Function unknown	Putative protein	Putative membrane protein	#N/A	DIP0718	rgb(53,252,255)	FALSE
Uncharacterized	Putative protein	Conserved hypothetical protein	Conserved hypothetical protein	diphtheriae_00649	DIP0719	rgb(0,198,226)	FALSE
Uncharacterized	Function unknown	Putative protein	Putative membrane protein	diphtheriae_00650	DIP0720	rgb(0,230,237)	FALSE
Uncharacterized	Putative protein	Conserved hypothetical protein	Conserved hypothetical protein	diphtheriae_00651	DIP0721	rgb(0,223,210)	FALSE
Uncharacterized	Putative protein	Conserved hypothetical protein	Conserved hypothetical protein	diphtheriae_00657	DIP0727	rgb(0,206,229)	FALSE
Uncharacterized	Putative protein	Conserved hypothetical protein	Conserved hypothetical protein	diphtheriae_00658	DIP0728	rgb(61,228,255)	FALSE
Uncharacterized	Function unknown	Conserved hypothetical protein	Conserved hypothetical protein	diphtheriae_00659	DIP0729	rgb(24,206,224)	FALSE
Uncharacterized	Putative protein	Hypothetical protein	Hypothetical protein	diphtheriae_00661	DIP0731	rgb(0,219,220)	FALSE
Uncharacterized	Putative protein	Hypothetical protein	Hypothetical protein	diphtheriae_00662	DIP0732	rgb(76,255,255)	FALSE
Uncharacterized	Putative protein	Hypothetical protein	Hypothetical protein	#N/A	DIP0735	rgb(0,222,232)	FALSE
Uncharacterized	Function unknown	Putative protein	Putative membrane protein	diphtheriae_00668	DIP0737	rgb(0,234,238)	FALSE
Uncharacterized	Putative protein	Hypothetical protein	Hypothetical protein	#N/A	DIP0738	rgb(0,245,245)	FALSE
Uncharacterized	Putative protein	Hypothetical protein	Hypothetical protein	diphtheriae_00673	DIP0743	rgb(12,253,255)	FALSE
Uncharacterized	Putative protein	Hypothetical protein	Hypothetical protein	#N/A	DIP0751	rgb(1,251,254)	FALSE
Uncharacterized	Pseudogene	Pseudogene	Pseudogene	#N/A	DIP0759	rgb(85,255,255)	FALSE
Uncharacterized	Function unknown	Conserved hypothetical protein	Conserved hypothetical protein	diphtheriae_00683	DIP0761	rgb(12,224,246)	FALSE
Uncharacterized	Pseudogene	Pseudogene	TnpB	#N/A	DIP0763	rgb(3,234,253)	FALSE
Uncharacterized	Pseudogene	Pseudogene	Pseudogene	diphtheriae_00697	DIP0768	rgb(5,240,245)	FALSE
Uncharacterized	Function unknown	Putative protein	Putative membrane protein	diphtheriae_00698	DIP0771	rgb(70,222,237)	FALSE
Uncharacterized	Putative protein	Conserved hypothetical protein	Conserved hypothetical protein	diphtheriae_00701	DIP0774	rgb(0,190,212)	FALSE
Uncharacterized	Putative protein	Putative secreted protein	Putative secreted protein	diphtheriae_00704	DIP0777	rgb(33,212,223)	FALSE
Uncharacterized	Putative protein	Conserved hypothetical protein	Conserved hypothetical protein	diphtheriae_00706	DIP0779	rgb(69,255,255)	FALSE
Uncharacterized	Putative protein	Hypothetical protein	Hypothetical protein	diphtheriae_00709	DIP0782	rgb(1,251,254)	FALSE
Uncharacterized	Putative protein	Conserved hypothetical protein (putative DNA-binding protein)	Conserved hypothetical protein	diphtheriae_00710	DIP0783	rgb(0,194,210)	FALSE
Uncharacterized	Function unknown	Putative protein	Putative membrane protein	diphtheriae_00717	DIP0790	rgb(0,205,218)	FALSE
Uncharacterized	Putative protein	Hypothetical protein	Hypothetical protein	diphtheriae_00719	DIP0792	rgb(0,229,225)	FALSE
Uncharacterized	Putative protein	Putative secreted protein	Putative secreted protein	diphtheriae_00720	DIP0793	rgb(0,235,241)	FALSE
Uncharacterized	Putative protein	Hypothetical protein	Hypothetical protein	diphtheriae_00722	DIP0795	rgb(5,246,255)	FALSE
Uncharacterized	Putative protein	Hypothetical protein	Hypothetical protein	#N/A	DIP0797	rgb(54,243,255)	FALSE
Uncharacterized	Putative protein	Hypothetical protein	Hypothetical protein	#N/A	DIP0798	rgb(40,248,253)	FALSE
Uncharacterized	Putative protein	Hypothetical protein	Hypothetical protein	diphtheriae_00725	DIP0799	rgb(31,245,250)	FALSE
Uncharacterized	Putative protein	Hypothetical protein	Hypothetical protein	#N/A	DIP0800	rgb(0,253,255)	FALSE
Uncharacterized	Putative protein	Hypothetical protein	Hypothetical protein	#N/A	DIP0801	rgb(4,203,225)	FALSE
Uncharacterized	Putative protein	Hypothetical protein	Hypothetical protein	#N/A	DIP0803	rgb(0,202,213)	FALSE
Uncharacterized	Putative protein	Putative phage protein	Putative phage protein	#N/A	DIP0806	rgb(7,231,239)	FALSE
Uncharacterized	Putative protein	Hypothetical protein	Hypothetical protein	#N/A	DIP0807	rgb(34,246,251)	FALSE
Uncharacterized	Putative protein	Hypothetical protein	Hypothetical protein	#N/A	DIP0808	rgb(12,253,255)	FALSE
Uncharacterized	Putative protein	Hypothetical protein	Hypothetical protein	#N/A	DIP0809	rgb(0,231,239)	FALSE
Uncharacterized	Putative protein	Hypothetical protein	Hypothetical protein	#N/A	DIP0810	rgb(47,231,249)	FALSE
Uncharacterized	Putative protein	Hypothetical protein	Hypothetical protein	#N/A	DIP0811	rgb(12,224,246)	FALSE
Uncharacterized	Putative protein	Hypothetical protein	Hypothetical protein	#N/A	DIP0812	rgb(0,173,187)	FALSE
Uncharacterized	Putative protein	Hypothetical protein	Hypothetical protein	#N/A	DIP0813	rgb(0,191,200)	FALSE
Uncharacterized	Putative protein	Putative exported protein	Putative exported protein	#N/A	DIP0816	rgb(73,255,255)	FALSE
Uncharacterized	Putative protein	Hypothetical protein (putative DNA-binding protein)	Hypothetical protein	#N/A	DIP0818	rgb(0,208,222)	FALSE
Uncharacterized	Putative protein	Hypothetical protein	Hypothetical protein	#N/A	DIP0819	rgb(0,223,219)	FALSE
Uncharacterized	Putative protein	Hypothetical protein	Hypothetical protein	#N/A	DIP0820	rgb(47,244,244)	FALSE
Uncharacterized	Putative protein	Hypothetical protein	Hypothetical protein	diphtheriae_00727	DIP0821	rgb(11,233,252)	FALSE
Uncharacterized	Function unknown	Putative protein	Putative transport protein	diphtheriae_00736	DIP0830	rgb(1,237,242)	FALSE
Uncharacterized	Function unknown	Putative protein	Putative membrane protein	diphtheriae_00737	DIP0831	rgb(0,211,220)	FALSE
Uncharacterized	Function unknown	Putative protein	Putative membrane protein	diphtheriae_00743	DIP0837	rgb(0,190,202)	FALSE
Uncharacterized	Function unknown	Putative protein	Putative membrane protein	#N/A	DIP0840	rgb(0,227,247)	FALSE
Uncharacterized	Function unknown	Putative protein	Putative membrane protein	diphtheriae_00746	DIP0841	rgb(67,251,255)	FALSE
Uncharacterized	Function unknown	Putative protein	Putative membrane protein	diphtheriae_00747	DIP0842	rgb(76,255,255)	FALSE
Uncharacterized	Putative protein	Hypothetical protein	Hypothetical protein	diphtheriae_00748	DIP0844	rgb(42,239,238)	FALSE
Uncharacterized	Putative protein	Hypothetical protein	Hypothetical protein	diphtheriae_00762	DIP0858	rgb(40, 186, 53)	TRUE
Uncharacterized	Function unknown	Putative protein	Putative membrane protein	diphtheriae_00764	DIP0860	rgb(7,231,239)	FALSE
Uncharacterized	Function unknown	Putative protein	Putative membrane protein	diphtheriae_00769	DIP0865	rgb(0,207,216)	FALSE
Uncharacterized	Function unknown	Putative protein	Putative oxidoreductase	diphtheriae_00770	DIP0866	rgb(0,173,187)	FALSE
Uncharacterized	Function unknown	Putative protein	Putative membrane protein	diphtheriae_00771	DIP0867	rgb(0,205,222)	FALSE
Uncharacterized	Function unknown	Putative protein	Putative membrane protein	diphtheriae_00774	DIP0870	rgb(0,205,216)	FALSE
Uncharacterized	Function unknown	Conserved hypothetical protein	Conserved hypothetical protein	diphtheriae_00782	DIP0878	rgb(0,212,218)	FALSE
Uncharacterized	Function unknown	Putative protein	Putative membrane protein	diphtheriae_00783	DIP0879	rgb(0,217,222)	FALSE
Uncharacterized	Putative protein	Hypothetical protein	Hypothetical protein	diphtheriae_00785	DIP0881	rgb(0,200,192)	FALSE
Uncharacterized	Putative protein	Conserved hypothetical protein	Conserved hypothetical protein	diphtheriae_00788	DIP0884	rgb(6,237,244)	FALSE
Uncharacterized	Putative protein	Hypothetical protein	Hypothetical protein	diphtheriae_00790	DIP0886	rgb(46,228,236)	FALSE
Uncharacterized	Putative protein	Hypothetical protein	Hypothetical protein	#N/A	DIP0887	rgb(5,218,226)	FALSE
Uncharacterized	Putative protein	Hypothetical protein	Hypothetical protein	#N/A	DIP0889	rgb(0,191,207)	FALSE
Uncharacterized	Putative protein	Hypothetical protein	Hypothetical protein	#N/A	DIP0890	rgb(3,234,253)	FALSE
Uncharacterized	Function unknown	Putative protein	Putative membrane protein	diphtheriae_00793	DIP0893	rgb(0,183,208)	FALSE
Uncharacterized	Putative protein	Conserved hypothetical protein	Conserved hypothetical protein	#N/A	DIP0894	rgb(61,215,232)	FALSE
Uncharacterized	Putative protein	Hypothetical protein (putative DNA binding protein)	Hypothetical protein	diphtheriae_00797	DIP0898	rgb(17,242,247)	FALSE
Uncharacterized	Putative protein	Conserved hypothetical protein	Conserved hypothetical protein	#N/A	DIP0899	rgb(0,221,214)	FALSE
Uncharacterized	Putative protein	Hypothetical protein	Hypothetical protein	diphtheriae_00811	DIP0912	rgb(0,230,226)	FALSE
Uncharacterized	Putative protein	Hypothetical protein	Hypothetical protein	diphtheriae_00812	DIP0913	rgb(0,243,255)	FALSE
Uncharacterized	Putative protein	Conserved hypothetical protein	Conserved hypothetical protein	diphtheriae_00814	DIP0915	rgb(50,243,251)	FALSE
Uncharacterized	Function unknown	Hypothetical protein	Conserved hypothetical protein	diphtheriae_00818	DIP0919	rgb(22, 161, 10)	TRUE
Uncharacterized	Putative protein	Hypothetical protein	Hypothetical protein	#N/A	DIP0921	rgb(48,219,246)	FALSE
Uncharacterized	Function unknown	Putative protein	Putative membrane protein	diphtheriae_00824	DIP0923	rgb(0,206,218)	FALSE
Uncharacterized	Putative protein	Putative secreted protein	Putative secreted protein	diphtheriae_00825	DIP0924	rgb(0,236,234)	FALSE
[truncated: 391 more rows]
