# Supplementary material for: A multiomic approach to defining the essential genome of the globally important pathogen Corynebacterium diphtheriae
Source: PLoS Genet. 2023 Apr 26;19(4):e1010737. doi: 10.1371/journal.pgen.1010737 (PMC10166564; doi:10.1371/journal.pgen.1010737)
Supplement: S7 Table — (XLSX) [file pgen.1010737.s007.xlsx]

## Sheet: Predicted_localisations
Supplementary Table 7. Essential protein predicted localisation
Predicted protein cellular localizations of Essential proteins taken from Sangal et al 2015.
S. No.	Locus	ISS_number	ISS_name	Cdip_essentiality	LipoP	PRED_Lipo	TMHMM	Phobius-TM	Phobius-SP	SignalP	Secretome	TatP	TATFind	Localization	Detected by proteomics
1	DIP0001	diphtheriae_00001	dnaA	ESS										Cyt	Y
2	DIP0002	diphtheriae_00002	dnaN	ESS										Cyt	Y
4	DIP0004	diphtheriae_00004	unknown	ESS										Cyt	NO
5	DIP0005	diphtheriae_00005	gyrB	ESS										Cyt	Y
9	DIP0009	diphtheriae_00009	gyrA	ESS										Cyt	Y
49	DIP0055	diphtheriae_00049	pbpA	ESS			1		Y					Amb	Y
50	DIP0056	diphtheriae_00050	rodA	ESS			12	12			Y			TM	NO
51	DIP0057	diphtheriae_00051; diphtheriae_00052	#N/A	ESS and NE			1	1			Y			TM	Y
52	DIP0058	diphtheriae_00053	fhaB	ESS			1	1			Y			TM	NO
53	DIP0059	diphtheriae_00054	fhaA	ER							Y			Sec-NC	Y
145	DIP0162	diphtheriae_00128	dprE1	ESS										Cyt	Y
151	DIP0168	diphtheriae_00133	glfT1	ESS										Cyt	Y
157	DIP0174	diphtheriae_00139	tagH	ESS										Cyt	Y
158	DIP0175	diphtheriae_00140	unknown	ESS			6	6			Y			TM	Y
226	DIP0245	diphtheriae_00163	tyrA	ESS										Cyt	Y
228	DIP0247	diphtheriae_00165	tadA	ER										Cyt	NO
240	DIP0259	diphtheriae_00179	dnaX_1	ESS										Cyt	Y
243	DIP0262	diphtheriae_00182	cobQ_1	ESS										Cyt	Y
244	DIP0263	diphtheriae_00183	murD_1	ESS					Y	Y				Sec-SpI	Y
256	DIP0277	diphtheriae_00197	lysC	ESS										Cyt	Y
258	DIP0279	diphtheriae_00198	asd	ESS										Cyt	Y
267	DIP0288	diphtheriae_00213	unknown	ESS			3	3			Y			TM	NO
268	DIP0289	diphtheriae_00214	unknown	ESS			3	3			Y			TM	NO
269	DIP0290	diphtheriae_00215	mrpE	ESS			1	1			Y			TM	NO
270	DIP0291	diphtheriae_00216	mrpD	ESS			14	14	Y		Y			TM	NO
271	DIP0292	diphtheriae_00217	mrpC	ER			3	2	Y		Y			TM	NO
272	DIP0293	diphtheriae_00218	mrpA	ESS			23	23	Y		Y			TM	NO
299	DIP0320	diphtheriae_00247	cspA	ER										Cyt	Y
306	DIP0327	diphtheriae_00254	topA	ESS										Cyt	Y
312	DIP0333	diphtheriae_00261	dnaX_2	ESS										Cyt	NO
334	DIP0360	diphtheriae_00282	rmlA	ESS										Cyt	Y
335	DIP0361	diphtheriae_00283	rfbC	ESS										Cyt	Y
336	DIP0362	diphtheriae_00284	rmlB	ESS					Y					Amb	Y
342	DIP0368	diphtheriae_00289	lpd	ESS										Cyt	Y
356	DIP0384	diphtheriae_00305	murB	ESS										Cyt	Y
363	DIP0391	diphtheriae_00311	regX3	ESS										Cyt	Y
372	DIP0400	diphtheriae_00321	hemA	ESS										Cyt	Y
373	DIP0401	diphtheriae_00322	hemC	ESS										Cyt	Y
375	DIP0403	diphtheriae_00324	hemB	ESS										Cyt	Y
379	DIP0407	diphtheriae_00328	hemE	ESS										Cyt	Y
380	DIP0408	diphtheriae_00329	hemY	ESS					Y					Amb	Y
382	DIP0410	diphtheriae_00331	pspB_1	ESS										Cyt	Y
390	DIP0418	diphtheriae_00338	menA	ESS			7	7			Y			TM	NO
392	DIP0420	diphtheriae_00340	menE	ESS										Cyt	Y
393	DIP0421	diphtheriae_00341	menB	ESS										Cyt	Y
394	DIP0422	diphtheriae_00342	menC	ESS										Cyt	NO
395	DIP0423	diphtheriae_00343	menD	ESS										Cyt	Y
401	DIP0429	diphtheriae_00349	hepT	ESS										Cyt	Y
402	DIP0430	diphtheriae_00354	secE	ESS			1	1			Y			TM	Y
404	DIP0432	diphtheriae_00356	rplK	ESS										Cyt	Y
405	DIP0433	diphtheriae_00357	rplA	ESS										Cyt	Y
408	DIP0436	diphtheriae_00358	rplJ	ESS										Cyt	Y
409	DIP0437	diphtheriae_00359	rplL	ESS										Cyt	Y
418	DIP0446	diphtheriae_00368	rpoB	ESS										Cyt	Y
419	DIP0447	diphtheriae_00369	rpoC	ESS										Cyt	Y
437	DIP0467	diphtheriae_00388	rpsL	ESS										Cyt	Y
438	DIP0468	diphtheriae_00389	rpsG	ESS										Cyt	Y
439	DIP0469	diphtheriae_00390	fusA	ESS										Cyt	Y
440	DIP0470	diphtheriae_00391	tuf	ESS										Cyt	Y
442	DIP0472	diphtheriae_00393	rpsJ	ESS										Cyt	Y
443	DIP0473	diphtheriae_00394	rplC	ESS										Cyt	Y
444	DIP0474	diphtheriae_00395	rplD	ESS										Cyt	Y
445	DIP0475	diphtheriae_00396	rplW	ESS										Cyt	Y
446	DIP0476	diphtheriae_00397	rplB	ESS							Y			Sec-NC	Y
447	DIP0477	diphtheriae_00398	rpsS	ESS							Y			Sec-NC	Y
448	DIP0478	diphtheriae_00399	rplV	ESS										Cyt	Y
449	DIP0479	diphtheriae_00400	rpsC	ESS										Cyt	Y
450	DIP0480	diphtheriae_00401	rplP	ESS										Cyt	Y
451	DIP0481	diphtheriae_00402	rpmC	ESS										Cyt	Y
452	DIP0482	diphtheriae_00403	rpsQ	ESS							Y			Sec-NC	Y
491	DIP0524	diphtheriae_00455	rpsH	ESS										Cyt	Y
492	DIP0525	diphtheriae_00456	rplF	ESS										Cyt	Y
493	DIP0526	diphtheriae_00457	rplR	ESS										Cyt	Y
494	DIP0527	diphtheriae_00458	rpsE	ESS										Cyt	Y
495	DIP0528	diphtheriae_00459	rpmD	ESS										Cyt	Y
496	DIP0529	diphtheriae_00460	rplO	ESS							Y			Sec-NC	Y
507	DIP0540	diphtheriae_00471	secY	ESS			10	10			Y			TM	NO
508	DIP0541	diphtheriae_00472	adk	ESS					Y					Amb	Y
512	DIP0545	diphtheriae_00476	infA	ESS										Cyt	Y
513	DIP0546	diphtheriae_00477	rpsM	ESS										Cyt	Y
514	DIP0547	diphtheriae_00478	rpsK	ESS						Y	Y			Amb	Y
515	DIP0548	diphtheriae_00479	rpsD	ESS										Cyt	Y
516	DIP0549	diphtheriae_00480	rpoA	ESS										Cyt	Y
517	DIP0550	diphtheriae_00481	rplQ	ESS										Cyt	Y
528	DIP0561	diphtheriae_00493	rplM	ESS										Cyt	Y
529	DIP0562	diphtheriae_00494	rpsI	ESS										Cyt	Y
530	DIP0563	diphtheriae_00495	glmM	ESS					Y					Amb	Y
535	DIP0568	diphtheriae_00500	alr	ESS										Cyt	NO
542	DIP0575	diphtheriae_00507	groS	ESS										Cyt	Y
560	DIP0595	diphtheriae_00524	guaA_1	ESS										Cyt	Y
600	DIP0635	diphtheriae_00566	trpS	ESS										Cyt	Y
614	DIP0649	diphtheriae_00581	accC	ESS										Cyt	Y
625	DIP0660	diphtheriae_00595	accD5_2	ESS										Cyt	Y
626	DIP0661	diphtheriae_00596	birA	ESS										Cyt	Y
645	DIP0680	diphtheriae_00615	yvhJ	ESS					Y		Y			Amb	Y
646	DIP0681	diphtheriae_00616	wbbL	ESS										Cyt	NO
647	DIP0682	diphtheriae_00617	hddC	ESS										Cyt	Y
649	DIP0684	diphtheriae_00618	whiB2	ESS										Cyt	Y
652	DIP0687	diphtheriae_00621	algC	ESS										Cyt	Y
657	DIP0692	diphtheriae_00626	ahcY	ESS										Cyt	Y
658	DIP0693	diphtheriae_00627	tmk	ESS										Cyt	Y
664	DIP0699	diphtheriae_00633	secA_1	ESS										Cyt	Y
668	DIP0703	diphtheriae_00637	unknown	ESS										Cyt	Y
669	DIP0704	diphtheriae_00638	desA3	ESS										Cyt	Y
671	DIP0706	diphtheriae_00640	aroA	ESS										Cyt	Y
710	DIP0746	diphtheriae_00676	prfB	ESS										Cyt	Y
714	DIP0750	diphtheriae_00681	smpB	ESS										Cyt	Y
779	DIP0824	diphtheriae_00730	folA	ESS							Y			Sec-NC	Y
780	DIP0825	diphtheriae_00731	thyA	ESS										Cyt	Y
789	DIP0834	diphtheriae_00740	unknown	ESS										Cyt	Y
791	DIP0836	diphtheriae_00742	nlpD	ESS			1		Y	Y	Y			Sec-SpI	Y
803	DIP0848	diphtheriae_00752	rpsR1	ESS							Y			Sec-NC	Y
804	DIP0849	diphtheriae_00753	rpsN	ESS										Cyt	Y
805	DIP0850	diphtheriae_00754	rpmG2	ESS							Y			Sec-NC	NO
806	DIP0851	diphtheriae_00755	rpmB	ESS							Y			Sec-NC	NO
807	DIP0852	diphtheriae_00756	rpmE2	ESS							Y			Sec-NC	Y
808	DIP0853	diphtheriae_00757	rpmF	ER										Cyt	Y
813	DIP0858	diphtheriae_00762	unknown	ER							Y			Sec-NC	Y
817	DIP0862	diphtheriae_00766	gtaB	ESS										Cyt	Y
827	DIP0872	diphtheriae_00776	metG	ESS										Cyt	Y
830	DIP0875	diphtheriae_00779	ksgA	ESS										Cyt	Y
831	DIP0876	diphtheriae_00780	ispE	ESS										Cyt	Y
855	DIP0901	diphtheriae_00799	rplY	ER										Cyt	Y
857	DIP0903	diphtheriae_00801	prs	ESS										Cyt	Y
858	DIP0904	diphtheriae_00802	glmU	ESS										Cyt	Y
872	DIP0918	diphtheriae_00817	ftsL_1	ER			1	1			Y			TM	NO
873	DIP0919	diphtheriae_00818	unknown	ESS										Cyt	Y
880	DIP0926	diphtheriae_00827	unknown	ER			1	1			Y			TM	NO
897	DIP0943	diphtheriae_00844	ispH1	ESS										Cyt	Y
898	DIP0944	diphtheriae_00845	unknown	ESS			4	4			Y			TM	NO
926	DIP0973	diphtheriae_00873	fdxA	ESS										Cyt	NO
927	DIP0974	diphtheriae_00874	dapL	ESS										Cyt	Y
932	DIP0979	diphtheriae_00879	dapD_1	ESS										Cyt	Y
935	DIP0982	diphtheriae_00882	dapE_2	ESS										Cyt	Y
949	DIP0996	diphtheriae_00896	tatB	ESS			1				Y			Amb	NO
950	DIP0997	diphtheriae_00897	mrp	ESS										Cyt	Y
987	DIP1034	diphtheriae_00941	argS	ESS										Cyt	Y
992	DIP1040	diphtheriae_00947	rho	ESS										Cyt	Y
993	DIP1041	diphtheriae_00948	prfA	ESS										Cyt	Y
995	DIP1043	diphtheriae_00950	unknown	ESS										Cyt	Y
996	DIP1044	diphtheriae_00951	wecA	ESS			11	11			Y			TM	NO
998	DIP1046	diphtheriae_00953	atpB	ESS			6	6			Y			TM	NO
999	DIP1047	diphtheriae_00954	atpE	ESS			2	2			Y			TM	NO
1000	DIP1048	diphtheriae_00955	atpF	ESS			1	1			Y			TM	NO
1001	DIP1049	diphtheriae_00956	atpFH	ESS										Cyt	Y
1002	DIP1050	diphtheriae_00957	atpA	ESS										Cyt	Y
1003	DIP1051	diphtheriae_00958	atpG	ESS										Cyt	Y
1004	DIP1052	diphtheriae_00959	atpD	ESS										Cyt	Y
1005	DIP1053	diphtheriae_00960	atpC	ER										Cyt	Y
1022	DIP1070	diphtheriae_00976	etfB	ESS										Cyt	Y
1023	DIP1071	diphtheriae_00977	etfA	ESS										Cyt	Y
1029	DIP1077	diphtheriae_00983	ligA	ESS										Cyt	Y
1031	DIP1079	diphtheriae_00985	gatC	ESS										Cyt	Y
1032	DIP1080	diphtheriae_00986	gatA	ESS										Cyt	Y
1041	DIP1089	diphtheriae_00995	gatB	ESS										Cyt	Y
1062	DIP1114	diphtheriae_01020	menF	ESS										Cyt	NO
1063	DIP1115	diphtheriae_01021	gltX_2	ESS										Cyt	Y
1078	DIP1130	diphtheriae_01041	gpsA	ESS										Cyt	Y
1079	DIP1131	diphtheriae_01042	ddl	ESS										Cyt	Y
1081	DIP1133	diphtheriae_01044	thiL	ESS										Cyt	Y
1087	DIP1139	diphtheriae_01050	coaD	ESS										Cyt	Y
1093	DIP1145	diphtheriae_01054	unknown	ESS			8	8			Y			TM	NO
1096	DIP1148	diphtheriae_01058	rpsA	ESS										Cyt	Y
1100	DIP1152	diphtheriae_01062	coaE	ESS										Cyt	Y
1108	DIP1160	diphtheriae_01070	infC	ESS										Cyt	NO
1109	DIP1161	diphtheriae_01071	rpmI	ESS							Y			Sec-NC	NO
1110	DIP1162	diphtheriae_01072	rplT	ESS										Cyt	Y
1113	DIP1165	diphtheriae_01075	pheS	ESS										Cyt	Y
1114	DIP1166	diphtheriae_01076	pheT	ESS										Cyt	Y
1124	DIP1176	diphtheriae_01086	tyrS	ESS										Cyt	Y
1129	DIP1181	diphtheriae_01095	ppnK	ESS										Cyt	Y
1144	DIP1196	diphtheriae_01111	cmk	ESS										Cyt	Y
1145	DIP1197	diphtheriae_01112	der	ESS										Cyt	Y
1151	DIP1203	diphtheriae_01119	secA_2	ESS										Cyt	Y
1153	DIP1205	diphtheriae_01121	unknown	ESS										Cyt	NO
1161	DIP1213	diphtheriae_01129	gndA	ESS										Cyt	Y
1171	DIP1225	diphtheriae_01143	rbpA	ESS										Cyt	NO
1208	DIP1262	diphtheriae_01179	uppP	ESS			5	6			Y			TM	NO
1222	DIP1280	diphtheriae_01199	hemH	ESS										Cyt	Y
1225	DIP1283	diphtheriae_01201	acn	ER										Cyt	Y
1233	DIP1291	diphtheriae_01209	sufU	ESS										Cyt	Y
1234	DIP1292	diphtheriae_01210	csd	ESS										Cyt	Y
1235	DIP1293	diphtheriae_01211	sufC	ESS										Cyt	Y
1236	DIP1294	diphtheriae_01212	sufD	ESS										Cyt	Y
1237	DIP1295	diphtheriae_01213	sufB	ESS										Cyt	Y
1245	DIP1302	diphtheriae_01220	tkt	ESS										Cyt	Y
1247	DIP1304	diphtheriae_01222	zwf2	ESS										Cyt	Y
1250	DIP1307	diphtheriae_01225	secG	ESS			2	2			Y			TM	Y
1252	DIP1309	diphtheriae_01227	pgk	ESS										Cyt	Y
1254	DIP1311	diphtheriae_01229	whiA	ESS										Cyt	Y
1258	DIP1315	diphtheriae_01233	unknown	ESS			2	2			Y			TM	NO
1267	DIP1324	diphtheriae_01242	priA	ESS					Y					Amb	Y
1268	DIP1325	diphtheriae_01243	metK	ESS										Cyt	Y
1271	DIP1328	diphtheriae_01246	gmk	ESS										Cyt	Y
1272	DIP1329	diphtheriae_01247	unknown	ESS										Cyt	Y
1283	DIP1340	diphtheriae_01258	efp	ESS										Cyt	Y
1285	DIP1342	diphtheriae_01260	aroQ	ESS										Cyt	NO
1286	DIP1343	diphtheriae_01261	aroB	ESS										Cyt	Y
1287	DIP1344	diphtheriae_01262	aroK	ESS										Cyt	NO
1288	DIP1345	diphtheriae_01263	aroC	ESS										Cyt	Y
1290	DIP1347	diphtheriae_01265	aroE	ESS										Cyt	Y
1291	DIP1348	diphtheriae_01266	mltG	ESS			1	1						TM	Y
1292	DIP1349	diphtheriae_01267	unknown	ESS										Cyt	NO
1293	DIP1350	diphtheriae_01268	alaS	ESS										Cyt	Y
1296	DIP1353	diphtheriae_01271	aspS	ESS										Cyt	Y
1303	DIP1360	diphtheriae_01279	hisS	ESS										Cyt	Y
1328	DIP1386	diphtheriae_01320	pgsA1	ESS			4	4			Y			TM	NO
1330	DIP1388	diphtheriae_01322	thrS	ESS										Cyt	Y
1331	DIP1389	diphtheriae_01323	efeN	ESS		Lipoprotein			Y	Y		TRUE	TRUE	Tat-Lipo	Y
1336	DIP1394	diphtheriae_01335	unknown	ESS										Cyt	NO
1339	DIP1397	diphtheriae_01338	dxs	ESS										Cyt	Y
1348	DIP1406	diphtheriae_01347	sigA	ESS						Y				Amb	Y
1357	DIP1415	diphtheriae_01355	galE	ESS										Cyt	Y
1368	DIP1426	diphtheriae_01366	lexA	ESS										Cyt	Y
1380	DIP1442	diphtheriae_01383	dapF	ESS										Cyt	Y
1396	DIP1458	diphtheriae_01399	pgsA2	ER			4	4			Y			TM	NO
1399	DIP1461	diphtheriae_01403	ftsK	ESS			4	4						TM	Y
1402	DIP1464	diphtheriae_01406	dapA_2	ESS										Cyt	Y
1404	DIP1466	diphtheriae_01408	dapB	ESS										Cyt	Y
1405	DIP1467	diphtheriae_01409	pnp	ESS										Cyt	Y
1406	DIP1468	diphtheriae_01410	rpsO	ESS										Cyt	Y
1408	DIP1470	diphtheriae_01412	ribF	ESS										Cyt	Y
1415	DIP1477	diphtheriae_01419	infB	ESS										Cyt	Y
1417	DIP1479	diphtheriae_01422	nusA	ESS										Cyt	Y
1420	DIP1482	diphtheriae_01425	proS	ESS										Cyt	Y
1432	DIP1496	diphtheriae_01439	map	ESS										Cyt	Y
1434	DIP1498	diphtheriae_01441	ispG	ESS										Cyt	Y
1436	DIP1500	diphtheriae_01443	dxr	ESS										Cyt	Y
1440	DIP1504	diphtheriae_01447	cdsA	ESS			7	7			Y			TM	NO
1441	DIP1505	diphtheriae_01448	frr	ESS										Cyt	Y
1442	DIP1506	diphtheriae_01449	pyrH	ESS										Cyt	Y
1443	DIP1507	diphtheriae_01450	tsf	ESS										Cyt	Y
1444	DIP1508	diphtheriae_01451	rpsB	ESS										Cyt	Y
1452	DIP1516	diphtheriae_01459	lepB	ESS			1	1	Y	Y	Y			TM-Sec	NO
1459	DIP1527	diphtheriae_01460	rplS	ESS										Cyt	Y
1462	DIP1530	diphtheriae_01463	trmD	ESS										Cyt	Y
1463	DIP1531	diphtheriae_01464	rimM	ESS										Cyt	Y
1464	DIP1532	diphtheriae_01465	rpsP	ER										Cyt	Y
1465	DIP1533	diphtheriae_01466	ffh	ESS										Cyt	Y
1468	DIP1538	diphtheriae_01470	ftsY	ESS										Cyt	Y
1476	DIP1546	diphtheriae_01478	unknown	ESS										Cyt	Y
1486	DIP1556	diphtheriae_01494	unknown	ER			3	3			Y			TM	Y
1500	DIP1570	diphtheriae_01507	unknown	ER	SpII	Lipoprotein			Y	Y	Y			Sec-Lipo	NO
1510	DIP1580	diphtheriae_01518	dnaE1	ESS										Cyt	Y
1514	DIP1584	diphtheriae_01522	lspA	ER			4	5			Y			TM	NO
1516	DIP1586	diphtheriae_01524	unknown	ER	SpII	Lipoprotein			Y	Y	Y			Sec-Lipo	Y
1519	DIP1589	diphtheriae_01527	ileS	ESS										Cyt	Y
1520	DIP1590	diphtheriae_01528	unknown	ESS										Cyt	Y
1523	DIP1593	diphtheriae_01530	sepF	ESS										Cyt	Y
1525	DIP1595	diphtheriae_01532	ftsZ	ESS										Cyt	Y
1527	DIP1597	diphtheriae_01534	murC	ESS										Cyt	Y
1528	DIP1598	diphtheriae_01535	murG	ESS										Cyt	Y
1529	DIP1599	diphtheriae_01536	ftsW	ESS			8	9			Y			TM	NO
1530	DIP1600	diphtheriae_01537	murD_2	ESS										Cyt	Y
1531	DIP1601	diphtheriae_01538	mraY	ESS			10	10			Y			TM	NO
1532	DIP1602	diphtheriae_01539	murF	ESS										Cyt	Y
1533	DIP1603	diphtheriae_01540	murE	ESS										Cyt	Y
1534	DIP1604	diphtheriae_01541	pbpB	ESS			1	1			Y			TM	Y
1535	DIP1605	diphtheriae_01542	ftsL_2	ER			1	1			Y			TM	NO
1546	DIP1616	diphtheriae_01554	aroG	ESS										Cyt	Y
1547	DIP1617	diphtheriae_01555	unknown	ER										Cyt	NO
1548	DIP1618	diphtheriae_01556	plsC_1	ESS										Cyt	Y
1549	DIP1619	diphtheriae_01557	glkA	ESS										Cyt	Y
1550	DIP1620	diphtheriae_01558	pimB	ESS										Cyt	Y
1553	DIP1623	diphtheriae_01561	unknown	ESS			1	2			Y			TM	NO
1555	DIP1625	diphtheriae_01563	qcrA	ESS			3	3			Y			TM	Y
1556	DIP1626	diphtheriae_01564	qcrC	ESS			2	1	Y	Y	Y			TM-Sec	Y
1557	DIP1627	diphtheriae_01565	ctaE	ESS			5	5			Y			TM	NO
1560	DIP1630	diphtheriae_01568	asnB	ESS					Y					Amb	Y
1561	DIP1631	diphtheriae_01569	erpA	ESS										Cyt	Y
1569	DIP1639	diphtheriae_01577	aceF	ESS							Y			Sec-NC	Y
1570	DIP1640	diphtheriae_01578	lipB	ESS										Cyt	Y
1571	DIP1641	diphtheriae_01579	lipA	ESS										Cyt	Y
1572	DIP1642	diphtheriae_01580	unknown	ESS			2	2			Y			TM	Y
1625	DIP1699	diphtheriae_01628	dnaG	ESS										Cyt	Y
1626	DIP1700	diphtheriae_01629	glmS	ESS										Cyt	Y
1634	DIP1708	diphtheriae_01637	glyQS	ESS										Cyt	Y
1638	DIP1712	diphtheriae_01642	uppS_2	ESS										Cyt	Y
1640	DIP1714	diphtheriae_01644	era	ESS										Cyt	Y
1692	DIP1766	diphtheriae_01697	rpsT	ESS										Cyt	NO
1695	DIP1769	diphtheriae_01700	unknown	ESS										Cyt	NO
1698	DIP1772	diphtheriae_01703	unknown	ESS										Cyt	NO
1701	DIP1775	diphtheriae_01706	nadD	ESS										Cyt	Y
1705	DIP1779	diphtheriae_01710	obg	ESS										Cyt	Y
1706	DIP1780	diphtheriae_01711	rpmA	ESS										Cyt	Y
1707	DIP1781	diphtheriae_01712	rplU	ESS										Cyt	Y
1711	DIP1785	diphtheriae_01716	folC	ESS										Cyt	Y
1712	DIP1786	diphtheriae_01717	valS	ESS										Cyt	Y
1715	DIP1789	diphtheriae_01720	clpX	ESS										Cyt	Y
1717	DIP1791	diphtheriae_01722	clpP2	ESS										Cyt	Y
1718	DIP1792	diphtheriae_01723	clpP1	ESS										Cyt	Y
1722	DIP1796	diphtheriae_01729	rpiB	ESS										Cyt	Y
1729	DIP1803	diphtheriae_01737	ettA_2	ESS										Cyt	Y
1738	DIP1813	diphtheriae_01746	orn	ESS										Cyt	NO
1769	DIP1845	diphtheriae_01759	acpS	ESS										Cyt	NO
1770	DIP1846	diphtheriae_01760	fabY	ESS										Cyt	Y
1772	DIP1848	diphtheriae_01763	unknown	ER			2	2			Y			TM	Y
1777	DIP1853	diphtheriae_01768	murI	ESS										Cyt	Y
1789	DIP1865	diphtheriae_01780	nrdF2_1	ESS							Y			Sec-NC	Y
1791	DIP1867	diphtheriae_01782	nrdE1	ESS										Cyt	Y
1793	DIP1869	diphtheriae_01784	nrdH	ESS										Cyt	Y
1796	DIP1872	diphtheriae_01788	ykgO	ESS							Y			Sec-NC	NO
1797	DIP1873	diphtheriae_01789	nadE	ESS										Cyt	Y
1804	DIP1880	diphtheriae_01797	unknown	ESS			1	1		Y	Y			TM	Y
1811	DIP1887	diphtheriae_01807	murA	ESS										Cyt	Y
1815	DIP1891	diphtheriae_01811	cysE	ESS										Cyt	Y
1816	DIP1892	diphtheriae_01812	unknown	ER										Cyt	NO
1838	DIP1917	diphtheriae_01853	ygfZ	ESS										Cyt	Y
1839	DIP1918	diphtheriae_01854	unknown	ESS							Y			Sec-NC	Y
1849	DIP1928	diphtheriae_01866	purB	ESS										Cyt	Y
1885	DIP1968	diphtheriae_01886	otsB	ESS										Cyt	NO
1887	DIP1970	diphtheriae_01888	unknown	ESS								TRUE		Cyt	Y
1888	DIP1971	diphtheriae_01889	cysS	ESS										Cyt	Y
1889	DIP1972	diphtheriae_01890	ispF	ESS										Cyt	Y
1890	DIP1973	diphtheriae_01891	ispD	ESS					Y					Amb	NO
1891	DIP1974	diphtheriae_01892	carD	ESS										Cyt	Y
1896	DIP1979	diphtheriae_01898	cynT	ESS										Cyt	Y
1900	DIP1983	diphtheriae_01902	clpC1	ESS										Cyt	Y
1904	DIP1987	diphtheriae_01909	lysS1	ESS										Cyt	Y
1906	DIP1989	diphtheriae_01918	unknown	ESS			6	6			Y			TM	NO
1909	DIP1992	diphtheriae_01922	gltP	ESS			8	8			Y			TM	Y
1914	DIP1997	diphtheriae_01927	folK	ESS										Cyt	Y
1915	DIP1998	diphtheriae_01928	folB	ESS										Cyt	NO
1916	DIP1999	diphtheriae_01929	folP1	ESS										Cyt	Y
1918	DIP2001	diphtheriae_01931	folE	ESS										Cyt	Y
1921	DIP2004	diphtheriae_01934	tilS	ESS										Cyt	NO
1923	DIP2006	diphtheriae_01936	ppa	ESS										Cyt	Y
1937	DIP2020	diphtheriae_01948	groL1	ESS										Cyt	Y
1966	DIP2056	diphtheriae_02068; diphtheriae_01973	#N/A	ESS and NE										Cyt	Y
1982	DIP2072	diphtheriae_01987	unknown	ESS							Y			Sec-NC	Y
1996	DIP2094	diphtheriae_02035	fba	ESS										Cyt	Y
2021	DIP2119	diphtheriae_02059	grpE	ESS										Cyt	Y
2022	DIP2120	diphtheriae_02060	dnaK	ESS										Cyt	NO
2030	DIP2129	diphtheriae_02067	cysP	ESS			12	13			Y			TM	Y
2034	DIP2133	diphtheriae_02083	lutA_2	ESS			6	6			Y			TM	NO
2075	DIP2180	diphtheriae_02123	pckG	ESS										Cyt	Y
2085	DIP2192	diphtheriae_02140	unknown	ESS	SpII	Lipoprotein			Y	Y	Y			Sec-Lipo	Y
2086	DIP2193	diphtheriae_02141	fbpB	ESS			1		Y	Y	Y	TRUE		Sec-SpI	Y
2089	DIP2196	diphtheriae_02145	unknown	ESS			8	9			Y			TM	NO
2091	DIP2198	diphtheriae_02147	glfT2	ESS										Cyt	Y
2096	DIP2203	diphtheriae_02152	glf	ESS										Cyt	Y
2126	DIP2238	diphtheriae_02175	plsC_2	ER										Cyt	Y
2128	DIP2240	diphtheriae_02177	serS	ESS										Cyt	Y
2175	DIP2288	diphtheriae_02227	dnaB	ESS										Cyt	Y
2177	DIP2290	diphtheriae_02229	ssb	ESS							Y			Sec-NC	Y
2178	DIP2291	diphtheriae_02230	rpsF	ESS										Cyt	Y
2206	DIP2320	diphtheriae_02261	leuS	ESS										Cyt	Y
2232	DIP2346	diphtheriae_02285	unknown	ESS										Cyt	Y
2253	DIP2368	diphtheriae_02305	cca	ESS										Cyt	Y
2255	DIP2370	diphtheriae_02307	unknown	ESS			2	1	Y	Y	Y			TM-Sec	NO
2256	DIP2371	diphtheriae_02308	mviN	ER			15	15			Y			TM	NO
2258	DIP2373	diphtheriae_02310	trxB	ESS										Cyt	Y
2260	DIP2375	diphtheriae_02312	cwlM	ESS										Cyt	Y
2264	DIP2379	diphtheriae_02316	yidC_2	ESS			5	5			Y			TM-YidC	Y
2265	DIP2381	diphtheriae_02318	rnpA	ESS										Cyt	NO
2266	DIP2382	diphtheriae_02319	rpmH	ESS										Cyt	NO
