# Supplementary material for: A multiomic approach to defining the essential genome of the globally important pathogen Corynebacterium diphtheriae
Source: PLoS Genet. 2023 Apr 26;19(4):e1010737. doi: 10.1371/journal.pgen.1010737 (PMC10166564; doi:10.1371/journal.pgen.1010737)
Supplement: S8 Table — (XLSX) [file pgen.1010737.s008.xlsx]

## Sheet: Sheet1
Query number	Query ID	Query fasta function	Hit type	PSSM-ID	From	To	E-Value	Bitscore	Accession	Short name	Incomplete	Superfamily	Definition
Q#1	diphtheriae_00001	Chromosomal replication initiator protein DnaA[Chromosomal replication initiator protein DnaA]	specific	234667	211	548	0	601.739	PRK00149	dnaA	-	cl42516	chromosomal replication initiator protein DnaA; chromosomal replication initiator protein DnaA.
Q#2	diphtheriae_00002	DNA polymerase III subunit beta[DNA polymerase III subunit beta]	specific	238082	8	392	2.38327e-111	330.242	cd00140	beta_clamp	-	cl29549	Beta clamp domain. The beta subunit (processivity factor) of DNA polymerase III holoenzyme, refered to as the beta clamp, forms a ring shaped dimer that encircles dsDNA (sliding clamp) in bacteria. The beta-clamp is structurally similar to the trimeric ring formed by PCNA (found in eukaryotes and archaea) and the processivity factor (found in bacteriophages T4 and RB69). This structural correspon…
Q#3	diphtheriae_00004	hypothetical protein[hypothetical protein]	specific	234641	3	183	2.16622e-113	319.908	PRK00111	PRK00111	-	cl02324	hypothetical protein; Provisional
Q#4	diphtheriae_00005	DNA gyrase subunit B[DNA gyrase subunit B]	specific	235542	1	681	0	1254.61	PRK05644	gyrB	-	cl40739	DNA gyrase subunit B; Validated
Q#5	diphtheriae_00009	DNA gyrase subunit A[DNA gyrase subunit A]	specific	235502	12	816	0	1471.03	PRK05560	PRK05560	-	cl35335	DNA gyrase subunit A; Validated
Q#6	diphtheriae_00049	Penicillin-binding protein A[Penicillin-binding protein A]	superfamily	223839	73	472	9.76072e-76	248.862	cl34037	FtsI superfamily	N	-	Cell division protein FtsI/penicillin-binding protein 2 [Cell cycle control, cell division, chromosome partitioning, Cell wall/membrane/envelope biogenesis]; Cell division protein FtsI/penicillin-binding protein 2 [Cell envelope biogenesis, outer membrane].
Q#7	diphtheriae_00050	Uncharacterized FtsW-like protein[Uncharacterized FtsW-like protein]	specific	223843	69	427	1.5206e-74	238.285	COG0772	FtsW	-	cl42302	Bacterial cell division protein FtsW, lipid II flippase [Cell cycle control, cell division, chromosome partitioning]; Bacterial cell division membrane protein [Cell division and chromosome partitioning].
Q#8	diphtheriae_00052	PP2C-family Ser/Thr phosphatase[PP2C-family Ser/Thr phosphatase]	superfamily	411127	9	213	5.45736e-70	213.06	cl41277	Stp1_PP2C_phos superfamily	-	-	Stp1/IreP family PP2C-type Ser/Thr phosphatase; Many Gram-positive bacteria have a protein kinase/protein phosphatase gene pair that responds to peptidoglycan metabolites and can be instrumental in resistance to beta-lactam antibiotics. Characterized examples of the phosphatase component are Stp1 of Staphylococcus aureus and IreP of Enterococcus faecalis.
Q#9	diphtheriae_00053	FHA domain-containing protein FhaB[FHA domain-containing protein FhaB]	superfamily	444676	70	160	9.7224e-32	108.929	cl00062	FHA superfamily	-	-	forkhead associated (FHA) domain superfamily; Forkhead-associated (FHA) domains are small phosphopeptide recognition modules mostly found in eubacteria and eukaryotes. It is about 95-120 residues long that fold into an 11-stranded beta-sandwich. FHA domains can mediate the recognition of phosphorylated and non-phosphorylated substrates, as well as protein oligomerization. They specifically recogn…
Q#10	diphtheriae_00054	FHA domain-containing protein FhaA[FHA domain-containing protein FhaA]	specific	438720	194	283	5.42998e-44	144.532	cd22668	FHA_FhaA-like	-	cl00062	forkhead associated (FHA) domain found in Mycobacterium tuberculosis FHA domain-containing protein FhaA and similar proteins; FhaA regulates cell growth and peptidoglycan synthesis by binding to MviN. It may inhibit the late stages of peptidoglycan synthesis. It contains an FHA domain, which is a small phosphopeptide recognition module.
Q#10	diphtheriae_00054	FHA domain-containing protein FhaA[FHA domain-containing protein FhaA]	specific	432529	7	121	1.75589e-42	141.503	pfam12401	DUF3662	-	cl13790	Protein of unknown function (DUF2662); This domain family is found in bacteria, and is approximately 120 amino acids in length. The family is found in association with pfam00498.
Q#11	diphtheriae_00128	Decaprenylphosphoryl-beta-D-ribose oxidase[Decaprenylphosphoryl-beta-D-ribose oxidase]	specific	223354	23	486	2.02492e-61	207.44	COG0277	GlcD	-	cl43085	FAD/FMN-containing dehydrogenase [Energy production and conversion]; FAD/FMN-containing dehydrogenases [Energy production and conversion].
Q#12	diphtheriae_00133	Galactofuranosyltransferase GlfT1[Galactofuranosyltransferase GlfT1]	specific	224137	7	302	2.3562e-44	153.023	COG1216	GT2	-	cl34186	Glycosyltransferase, GT2 family [Carbohydrate transport and metabolism]; Predicted glycosyltransferases [General function prediction only].
Q#13	diphtheriae_00139	Teichoic acids export ATP-binding protein TagH[Teichoic acids export ATP-binding protein TagH]	specific	224057	1	253	3.95316e-121	345.37	COG1134	TagH	-	cl43337	ABC-type polysaccharide/polyol phosphate transport system, ATPase component [Carbohydrate transport and metabolism, Cell wall/membrane/envelope biogenesis]; ABC-type polysaccharide/polyol phosphate transport system, ATPase component [Carbohydrate transport and metabolism / Cell envelope biogenesis, outer membrane].
Q#14	diphtheriae_00140	hypothetical protein[hypothetical protein]	specific	224596	37	232	5.33742e-57	184.707	COG1682	TagG	C	cl41885	ABC-type polysaccharide/polyol phosphate export permease [Carbohydrate transport and metabolism, Cell wall/membrane/envelope biogenesis]; ABC-type polysaccharide/polyol phosphate export systems, permease component [Carbohydrate transport and metabolism / Cell envelope biogenesis, outer membrane].
Q#15	diphtheriae_00163	Prephenate dehydrogenase[Prephenate dehydrogenase]	specific	235824	24	328	6.42634e-115	336.878	PRK06545	PRK06545	-	cl35487	prephenate dehydrogenase; Validated
Q#16	diphtheriae_00165	tRNA-specific adenosine deaminase[tRNA-specific adenosine deaminase]	specific	223663	13	154	3.11515e-57	175.963	COG0590	TadA	-	cl43199	tRNA(Arg) A34 adenosine deaminase TadA [Translation, ribosomal structure and biogenesis]; Cytosine/adenosine deaminases [Nucleotide transport and metabolism / Translation, ribosomal structure and biogenesis].
Q#17	diphtheriae_00179	DNA polymerase III subunit gamma/tau[DNA polymerase III subunit gamma/tau]	specific	236090	1	707	0	881.245	PRK07764	PRK07764	-	cl35613	DNA polymerase III subunits gamma and tau; Validated
Q#18	diphtheriae_00182	Cobyric acid synthase[Cobyric acid synthase]	superfamily	225974	1	250	5.50894e-101	293.922	cl43867	COG3442 superfamily	-	-	Glutamine amidotransferase related to the GATase domain of CobQ [General function prediction only]; Predicted glutamine amidotransferase [General function prediction only].
Q#19	diphtheriae_00183	UDP-N-acetylmuramoylalanine--D-glutamate ligase[UDP-N-acetylmuramoylalanine--D-glutamate ligase]	superfamily	223840	52	414	7.73597e-55	188.685	cl34038	MurE superfamily	-	-	UDP-N-acetylmuramyl tripeptide synthase [Cell wall/membrane/envelope biogenesis]; UDP-N-acetylmuramyl tripeptide synthase [Cell envelope biogenesis, outer membrane].
Q#20	diphtheriae_00197	Aspartokinase[Aspartokinase]	specific	235843	1	408	0	635.617	PRK06635	PRK06635	-	cl35499	aspartate kinase; Reviewed
Q#21	diphtheriae_00198	Aspartate-semialdehyde dehydrogenase[Aspartate-semialdehyde dehydrogenase]	specific	237845	1	343	0	507.389	PRK14874	PRK14874	-	cl36434	aspartate-semialdehyde dehydrogenase; Provisional
Q#22	diphtheriae_00213	hypothetical protein[hypothetical protein]	specific	237169	1	100	9.92852e-14	60.9962	PRK12674	PRK12674	-	cl00583	putative monovalent cation/H+ antiporter subunit G; Reviewed
Q#23	diphtheriae_00214	hypothetical protein[hypothetical protein]	specific	237151	1	88	5.65905e-19	73.421	PRK12612	PRK12612	-	cl09154	putative monovalent cation/H+ antiporter subunit F; Reviewed
Q#24	diphtheriae_00215	Na(+)/H(+) antiporter subunit E[Na(+)/H(+) antiporter subunit E]	superfamily	445110	1	125	1.22887e-68	203.226	cl00807	MNHE superfamily	-	-	Na+/H+ ion antiporter subunit; Subunit of a Na+/H+ Prokaryotic antiporter complex.
Q#25	diphtheriae_00216	Na(+)/H(+) antiporter subunit D[Na(+)/H(+) antiporter subunit D]	specific	236251	1	487	4.94598e-166	478.605	PRK08375	PRK08375	-	cl35689	putative monovalent cation/H+ antiporter subunit D; Reviewed
Q#26	diphtheriae_00217	Na(+)/H(+) antiporter subunit C[Na(+)/H(+) antiporter subunit C]	specific	236004	1	107	2.03241e-33	113.056	PRK07375	PRK07375	-	cl00492	Na+/H+ antiporter subunit C; Na+/H+ antiporter subunit C.
Q#27	diphtheriae_00218	Na(+)/H(+) antiporter subunit A[Na(+)/H(+) antiporter subunit A]	specific	237158	18	970	0	1370.89	PRK12650	PRK12650	-	cl36157	DUF4040 family protein; DUF4040 family protein.
Q#28	diphtheriae_00247	Probable cold shock protein A[Probable cold shock protein A]	specific	224197	1	67	1.75839e-37	118.799	COG1278	CspC	-	cl41899	Cold shock protein, CspA family [Transcription]; Cold shock proteins [Transcription].
Q#29	diphtheriae_00254	DNA topoisomerase 1[DNA topoisomerase 1]	specific	236048	8	935	0	1245.84	PRK07561	PRK07561	-	cl35595	DNA topoisomerase I subunit omega; Validated
Q#30	diphtheriae_00261	DNA polymerase III subunit tau[DNA polymerase III subunit tau]	specific	236134	59	452	3.66346e-148	427.406	PRK07940	PRK07940	-	cl35631	DNA polymerase III subunit delta'; Validated
Q#31	diphtheriae_00282	Glucose-1-phosphate thymidylyltransferase[Glucose-1-phosphate thymidylyltransferase]	superfamily	448240	2	286	3.34882e-169	469.951	cl11394	Glyco_tranf_GTA_type superfamily	-	-	Glycosyltransferase family A (GT-A) includes diverse families of glycosyl transferases with a common GT-A type structural fold; Glycosyltransferases (GTs) are enzymes that synthesize oligosaccharides, polysaccharides, and glycoconjugates by transferring the sugar moiety from an activated nucleotide-sugar donor to an acceptor molecule, which may be a growing oligosaccharide, a lipid, or a protein.…
Q#32	diphtheriae_00283	Probable dTDP-4-dehydrorhamnose 3,5-epimerase[Probable dTDP-4-dehydrorhamnose 3,5-epimerase]	specific	224016	176	446	2.46237e-92	280.717	COG1091	RfbD	-	cl34100	dTDP-4-dehydrorhamnose reductase [Cell wall/membrane/envelope biogenesis]; dTDP-4-dehydrorhamnose reductase [Cell envelope biogenesis, outer membrane].
Q#32	diphtheriae_00283	Probable dTDP-4-dehydrorhamnose 3,5-epimerase[Probable dTDP-4-dehydrorhamnose 3,5-epimerase]	specific	425941	12	167	3.78219e-56	183.347	pfam00908	dTDP_sugar_isom	-	cl40423	dTDP-4-dehydrorhamnose 3,5-epimerase; This family catalyze the isomerisation of dTDP-4-dehydro-6-deoxy -D-glucose with dTDP-4-dehydro-6-deoxy-L-mannose. The EC number of this enzyme is 5.1.3.13.
Q#33	diphtheriae_00284	dTDP-glucose 4,6-dehydratase[dTDP-glucose 4,6-dehydratase]	specific	224013	4	330	0	522.942	COG1088	RfbB	-	cl34098	dTDP-D-glucose 4,6-dehydratase [Cell wall/membrane/envelope biogenesis]; dTDP-D-glucose 4,6-dehydratase [Cell envelope biogenesis, outer membrane].
Q#34	diphtheriae_00289	Dihydrolipoyl dehydrogenase[Dihydrolipoyl dehydrogenase]	specific	273568	4	468	0	601.169	TIGR01350	lipoamide_DH	-	cl39093	dihydrolipoamide dehydrogenase; This model describes dihydrolipoamide dehydrogenase, a flavoprotein that acts in a number of ways. It is the E3 component of dehydrogenase complexes for pyruvate, 2-oxoglutarate, 2-oxoisovalerate, and acetoin. It can also serve as the L protein of the glycine cleavage system. This family includes a few members known to have distinct functions (ferric leghemoglobin …
Q#35	diphtheriae_00305	UDP-N-acetylenolpyruvoylglucosamine reductase[UDP-N-acetylenolpyruvoylglucosamine reductase]	specific	237552	11	367	0	561.888	PRK13903	murB	-	cl39087	UDP-N-acetylmuramate dehydrogenase; UDP-N-acetylmuramate dehydrogenase.
Q#36	diphtheriae_00311	Sensory transduction protein regX3[Sensory transduction protein regX3]	specific	223816	4	226	9.92095e-92	268.781	COG0745	OmpR	-	cl34028	DNA-binding response regulator, OmpR family, contains REC and winged-helix (wHTH) domain [Signal transduction mechanisms, Transcription]; Response regulators consisting of a CheY-like receiver domain and a winged-helix DNA-binding domain [Signal transduction mechanisms / Transcription].
Q#37	diphtheriae_00321	Glutamyl-tRNA reductase[Glutamyl-tRNA reductase]	specific	234592	17	438	7.96203e-152	437.693	PRK00045	hemA	-	cl35048	glutamyl-tRNA reductase; Reviewed
Q#38	diphtheriae_00322	Porphobilinogen deaminase[Porphobilinogen deaminase]	specific	223259	1	293	2.08142e-121	349.565	COG0181	HemC	-	cl33795	Porphobilinogen deaminase [Coenzyme transport and metabolism]; Porphobilinogen deaminase [Coenzyme metabolism].
Q#39	diphtheriae_00324	Delta-aminolevulinic acid dehydratase[Delta-aminolevulinic acid dehydratase]	specific	236450	2	330	0	588.937	PRK09283	PRK09283	-	cl00338	porphobilinogen synthase; porphobilinogen synthase.
Q#40	diphtheriae_00328	Uroporphyrinogen decarboxylase[Uroporphyrinogen decarboxylase]	specific	238368	6	339	6.77316e-175	488.191	cd00717	URO-D	-	cl00464	Uroporphyrinogen decarboxylase (URO-D) is a dimeric cytosolic enzyme that decarboxylates the four acetate side chains of uroporphyrinogen III (uro-III) to create coproporphyrinogen III, without requiring any prosthetic groups or cofactors. This reaction is located at the branching point of the tetrapyrrole biosynthetic pathway, leading to the biosynthesis of heme, chlorophyll or bacteriochlorophy…
Q#41	diphtheriae_00329	Protoporphyrinogen oxidase[Protoporphyrinogen oxidase]	specific	237009	1	450	0	529.421	PRK11883	PRK11883	-	cl36075	protoporphyrinogen oxidase; Reviewed
Q#42	diphtheriae_00331	Putative phosphoserine phosphatase 2[Putative phosphoserine phosphatase 2]	specific	425591	6	187	4.20372e-42	140.423	pfam00300	His_Phos_1	-	cl11399	Histidine phosphatase superfamily (branch 1); The histidine phosphatase superfamily is so named because catalysis centers on a conserved His residue that is transiently phosphorylated during the catalytic cycle. Other conserved residues contribute to a 'phosphate pocket' and interact with the phospho group of substrate before, during and after its transfer to the His residue. Structure and sequen…
Q#43	diphtheriae_00338	1,4-dihydroxy-2-naphthoate octaprenyltransferase[1,4-dihydroxy-2-naphthoate octaprenyltransferase]	specific	235695	4	287	5.66321e-124	355.217	PRK06080	PRK06080	-	cl00337	1,4-dihydroxy-2-naphthoate octaprenyltransferase; Validated
Q#44	diphtheriae_00340	Probable 2-succinylbenzoate--CoA ligase[Probable 2-succinylbenzoate--CoA ligase]	specific	236108	41	382	0	545.025	PRK07824	PRK07824	-	cl35622	o-succinylbenzoate--CoA ligase; o-succinylbenzoate--CoA ligase.
Q#45	diphtheriae_00341	1,4-dihydroxy-2-naphthoyl-CoA synthase[1,4-dihydroxy-2-naphthoyl-CoA synthase]	specific	181386	1	288	0	640.919	PRK08321	PRK08321	-	cl23717	1,4-dihydroxy-2-naphthoyl-CoA synthase; 1,4-dihydroxy-2-naphthoyl-CoA synthase.
Q#46	diphtheriae_00342	o-succinylbenzoate synthase[o-succinylbenzoate synthase]	specific	235084	1	319	8.07537e-155	436.321	PRK02901	PRK02901	-	cl29117	O-succinylbenzoate synthase; Provisional
Q#47	diphtheriae_00343	2-succinyl-5-enolpyruvyl-6-hydroxy-3-cyclohexene-1-carboxylate synthase[2-succinyl-5-enolpyruvyl-6-hydroxy-3-cyclohexene-1-carboxylate synthase]	superfamily	224087	6	508	2.56463e-151	444.073	cl34155	MenD superfamily	-	-	2-succinyl-5-enolpyruvyl-6-hydroxy-3-cyclohexene-1-carboxylate synthase [Coenzyme transport and metabolism]; 2-succinyl-6-hydroxy-2,4-cyclohexadiene-1-carboxylate synthase [Coenzyme metabolism].
Q#48	diphtheriae_00349	Heptaprenyl diphosphate synthase component 2[Heptaprenyl diphosphate synthase component 2]	specific	223220	13	328	7.71188e-94	281.569	COG0142	IspA	-	cl43038	Geranylgeranyl pyrophosphate synthase [Coenzyme transport and metabolism]; Geranylgeranyl pyrophosphate synthase [Coenzyme metabolism].
Q#49	diphtheriae_00354	Protein translocase subunit SecE[Protein translocase subunit SecE]	specific	236066	42	98	6.96454e-16	65.7109	PRK07597	secE	-	cl00481	preprotein translocase subunit SecE; Reviewed
Q#50	diphtheriae_00356	50S ribosomal protein L11[50S ribosomal protein L11]	specific	234661	4	142	1.19225e-95	271.626	PRK00140	rplK	-	cl29338	50S ribosomal protein L11; Validated
Q#51	diphtheriae_00357	50S ribosomal protein L1[50S ribosomal protein L1]	specific	211630	4	227	1.8237e-119	339.263	TIGR01169	rplA_bact	-	cl00322	ribosomal protein L1, bacterial/chloroplast; This model describes bacterial (and chloroplast) ribosomal protein L1. The apparent mitochondrial L1 is sufficiently diverged to be the subject of a separate model. [Protein synthesis, Ribosomal proteins: synthesis and modification]
Q#52	diphtheriae_00358	50S ribosomal protein L10[50S ribosomal protein L10]	specific	234632	1	171	4.09755e-64	194.204	PRK00099	rplJ	-	cl00376	50S ribosomal protein L10; Reviewed
Q#53	diphtheriae_00359	50S ribosomal protein L7/L12[50S ribosomal protein L7/L12]	specific	223300	2	126	1.24875e-32	110.867	COG0222	RplL	-	cl29563	Ribosomal protein L7/L12 [Translation, ribosomal structure and biogenesis]; Ribosomal protein L7/L12 [Translation, ribosomal structure and biogenesis].
Q#54	diphtheriae_00368	DNA-directed RNA polymerase subunit beta[DNA-directed RNA polymerase subunit beta]	specific	234749	25	1143	0	2124.78	PRK00405	rpoB	-	cl35093	DNA-directed RNA polymerase subunit beta; Reviewed
Q#55	diphtheriae_00369	DNA-directed RNA polymerase subunit beta'[DNA-directed RNA polymerase subunit beta']	specific	234794	3	1304	0	2127.45	PRK00566	PRK00566	-	cl35110	DNA-directed RNA polymerase subunit beta'; Provisional
Q#55	diphtheriae_00369	DNA-directed RNA polymerase subunit beta'[DNA-directed RNA polymerase subunit beta']	superfamily	451261	152	222	0.000498967	40.2139	cl21478	ATP-synt_B superfamily	-	-	ATP synthase B/B' CF(0); Part of the CF(0) (base unit) of the ATP synthase. The base unit is thought to translocate protons through membrane (inner membrane in mitochondria, thylakoid membrane in plants, cytoplasmic membrane in bacteria). The B subunits are thought to interact with the stalk of the CF(1) subunits. This domain should not be confused with the ab CF(1) proteins (in the head of the A…
Q#56	diphtheriae_00388	30S ribosomal protein S12[30S ribosomal protein S12]	specific	176992	1	123	2.4257e-74	216.432	CHL00051	rps12	-	cl00312	ribosomal protein S12
Q#57	diphtheriae_00389	30S ribosomal protein S7[30S ribosomal protein S7]	specific	235398	1	155	6.86848e-105	296.246	PRK05302	PRK05302	-	cl00313	30S ribosomal protein S7; Validated
Q#58	diphtheriae_00390	Elongation factor G[Elongation factor G]	superfamily	129575	26	723	0	1062.88	cl31006	EF-G superfamily	-	-	translation elongation factor EF-G; After peptide bond formation, this elongation factor of bacteria and organelles catalyzes the translocation of the tRNA-mRNA complex, with its attached nascent polypeptide chain, from the A-site to the P-site of the ribosome. Every completed bacterial genome has at least one copy, but some species have additional EF-G-like proteins. The closest homolog to canon…
Q#59	diphtheriae_00391	Elongation factor Tu[Elongation factor Tu]	specific	234596	1	396	0	822.127	PRK00049	PRK00049	-	cl35051	elongation factor Tu; Reviewed
Q#60	diphtheriae_00393	30S ribosomal protein S10[30S ribosomal protein S10]	specific	179076	1	100	5.35609e-66	193.459	PRK00596	rpsJ	-	cl00314	30S ribosomal protein S10; Reviewed
Q#61	diphtheriae_00394	50S ribosomal protein L3[50S ribosomal protein L3]	specific	274684	8	209	4.19583e-123	346.778	TIGR03625	L3_bact	-	cl00324	50S ribosomal protein uL3, bacterial form; This model describes bacterial (and mitochondrial and chloroplast) class of ribosomal protein L3. A separate model describes the archaeal form, where both belong to pfam00297. The name is phrased to meet the needs of bacterial genome annotation. Organellar forms typically will have transit peptides, N-terminal to the region modeled here.
Q#62	diphtheriae_00395	50S ribosomal protein L4[50S ribosomal protein L4]	specific	274877	19	205	3.25981e-86	252.802	TIGR03953	rplD_bact	-	cl00325	50S ribosomal protein L4, bacterial/organelle; Members of this protein family are ribosomal protein L4. This model recognizes bacterial and most organellar forms, but excludes homologs from the eukaryotic cytoplasm and from archaea. [Protein synthesis, Ribosomal proteins: synthesis and modification]
Q#63	diphtheriae_00396	50S ribosomal protein L23[50S ribosomal protein L23]	specific	235586	8	98	1.07744e-44	139.454	PRK05738	rplW	-	cl00326	50S ribosomal protein L23; Reviewed
Q#64	diphtheriae_00397	50S ribosomal protein L2[50S ribosomal protein L2]	superfamily	273481	3	274	5.04581e-160	445.599	cl44338	rplB_bact superfamily	-	-	ribosomal protein L2, bacterial/organellar; This model distinguishes bacterial and organellar ribosomal protein L2 from its counterparts in the archaea nad in the eukaryotic cytosol. Plant mitochondrial examples tend to have long, variable inserts. [Protein synthesis, Ribosomal proteins: synthesis and modification]
Q#65	diphtheriae_00398	30S ribosomal protein S19[30S ribosomal protein S19]	specific	178985	1	92	1.24786e-63	186.926	PRK00357	rpsS	-	cl00350	30S ribosomal protein S19; Reviewed
Q#66	diphtheriae_00399	50S ribosomal protein L22[50S ribosomal protein L22]	specific	223169	3	117	9.4979e-38	123.524	COG0091	RplV	-	cl42341	Ribosomal protein L22 [Translation, ribosomal structure and biogenesis]; Ribosomal protein L22 [Translation, ribosomal structure and biogenesis].
Q#67	diphtheriae_00400	30S ribosomal protein S3[30S ribosomal protein S3]	specific	130082	1	211	7.66093e-118	335.055	TIGR01009	rpsC_bact	-	cl31050	ribosomal protein S3, bacterial type; This model describes the bacterial type of ribosomal protein S3. Chloroplast and mitochondrial forms have large, variable inserts between conserved N-terminal and C-terminal domains. This model recognizes all bacterial forms and many chloroplast forms above the trusted cutoff score. TIGRFAMs model TIGR01008 describes S3 of the eukaryotic cytosol and of the ar…
Q#68	diphtheriae_00401	50S ribosomal protein L16[50S ribosomal protein L16]	specific	425558	4	132	2.22122e-66	197.264	pfam00252	Ribosomal_L16	-	cl00353	Ribosomal protein L16p/L10e; Ribosomal protein L16p/L10e.
Q#69	diphtheriae_00402	50S ribosomal protein L29[50S ribosomal protein L29]	specific	425893	9	64	5.86492e-23	82.4337	pfam00831	Ribosomal_L29	-	cl09943	Ribosomal L29 protein; Ribosomal L29 protein.
Q#70	diphtheriae_00403	30S ribosomal protein S17[30S ribosomal protein S17]	specific	235532	9	92	3.12429e-36	117.177	PRK05610	rpsQ	-	cl00351	30S ribosomal protein S17; Reviewed
Q#71	diphtheriae_00455	30S ribosomal protein S8[30S ribosomal protein S8]	specific	234658	2	132	5.74216e-85	243.806	PRK00136	rpsH	-	cl00330	30S ribosomal protein S8; Validated
Q#72	diphtheriae_00456	50S ribosomal protein L6[50S ribosomal protein L6]	specific	274703	2	176	5.79164e-105	298.193	TIGR03654	L6_bact	-	cl37303	ribosomal protein L6, bacterial type; [Protein synthesis, Ribosomal proteins: synthesis and modification]
Q#73	diphtheriae_00457	50S ribosomal protein L18[50S ribosomal protein L18]	specific	395691	30	135	1.10606e-50	156.754	pfam00861	Ribosomal_L18p	-	cl00379	Ribosomal L18 of archaea, bacteria, mitoch. and chloroplast; This family includes the large subunit ribosomal proteins from bacteria, archaea, the mitochondria and the chloroplast. It does not include the 60S L18 or L5 proteins from Metazoa.
Q#74	diphtheriae_00458	30S ribosomal protein S5[30S ribosomal protein S5]	specific	234790	32	196	9.71103e-98	280.841	PRK00550	rpsE	-	cl29606	30S ribosomal protein S5; Validated
Q#75	diphtheriae_00459	50S ribosomal protein L30[50S ribosomal protein L30]	specific	180163	1	58	4.35364e-25	87.0786	PRK05611	rpmD	-	cl00203	50S ribosomal protein L30; Reviewed
Q#76	diphtheriae_00460	50S ribosomal protein L15[50S ribosomal protein L15]	superfamily	448385	6	146	8.06579e-46	145.932	cl12022	Ribosomal_L27A superfamily	-	-	Ribosomal proteins 50S-L15, 50S-L18e, 60S-L27A; This family includes higher eukaryotic ribosomal 60S L27A, archaeal 50S L18e, prokaryotic 50S L15, fungal mitochondrial L10, plant L27A, mitochondrial L15 and chloroplast L18-3 proteins.
Q#77	diphtheriae_00471	Protein translocase subunit SecY[Protein translocase subunit SecY]	specific	223279	1	440	5.1915e-143	415.466	COG0201	SecY	-	cl33802	Preprotein translocase subunit SecY [Intracellular trafficking, secretion, and vesicular transport]; Preprotein translocase subunit SecY [Intracellular trafficking and secretion].
Q#78	diphtheriae_00472	Adenylate kinase[Adenylate kinase]	specific	234711	1	181	4.40911e-97	279.727	PRK00279	adk	-	cl35084	adenylate kinase; Reviewed
Q#79	diphtheriae_00476	Translation initiation factor IF-1[Translation initiation factor IF-1]	specific	178954	35	106	5.9549e-50	152.23	PRK00276	infA	-	cl09927	translation initiation factor IF-1; Validated
Q#80	diphtheriae_00477	30S ribosomal protein S13[30S ribosomal protein S13]	specific	235358	39	160	1.32678e-82	238.826	PRK05179	rpsM	-	cl00331	30S ribosomal protein S13; Validated
Q#81	diphtheriae_00478	30S ribosomal protein S11[30S ribosomal protein S11]	specific	180007	9	134	2.43309e-75	219.65	PRK05309	PRK05309	-	cl00332	30S ribosomal protein S11; Validated
Q#82	diphtheriae_00479	30S ribosomal protein S4[30S ribosomal protein S4]	specific	235411	1	201	2.55506e-120	339.002	PRK05327	rpsD	-	cl44286	30S ribosomal protein S4; Validated
Q#83	diphtheriae_00480	DNA-directed RNA polymerase subunit alpha[DNA-directed RNA polymerase subunit alpha]	specific	235359	1	309	0	506.558	PRK05182	PRK05182	-	cl35291	DNA-directed RNA polymerase subunit alpha; Provisional
Q#84	diphtheriae_00481	50S ribosomal protein L17[50S ribosomal protein L17]	specific	223281	1	116	6.78177e-57	173.516	COG0203	RplQ	-	cl00356	Ribosomal protein L17 [Translation, ribosomal structure and biogenesis]; Ribosomal protein L17 [Translation, ribosomal structure and biogenesis].
Q#85	diphtheriae_00493	50S ribosomal protein L13[50S ribosomal protein L13]	specific	223180	1	146	3.93699e-73	215.199	COG0102	RplM	-	cl42325	Ribosomal protein L13 [Translation, ribosomal structure and biogenesis]; Ribosomal protein L13 [Translation, ribosomal structure and biogenesis].
Q#86	diphtheriae_00494	30S ribosomal protein S9[30S ribosomal protein S9]	specific	178888	54	177	4.6321e-76	223.431	PRK00132	rpsI	-	cl00334	30S ribosomal protein S9; Reviewed
Q#87	diphtheriae_00495	Phosphoglucosamine mutase[Phosphoglucosamine mutase]	specific	100095	7	444	0	590.996	cd05802	GlmM	-	cl38939	GlmM is a bacterial phosphoglucosamine mutase (PNGM) that belongs to the alpha-D-phosphohexomutase superfamily. It is required for the interconversion of glucosamine-6-phosphate and glucosamine-1-phosphate in the biosynthetic pathway of UDP-N-acetylglucosamine, an essential precursor to components of the cell envelope. In order to be active, GlmM must be phosphorylated, which can occur via autoph…
Q#88	diphtheriae_00500	Alanine racemase[Alanine racemase]	specific	234600	1	368	1.04393e-161	457.716	PRK00053	alr	-	cl00261	alanine racemase; Reviewed
Q#89	diphtheriae_00507	10 kDa chaperonin[10 kDa chaperonin]	specific	178988	4	97	2.89249e-48	148.341	PRK00364	groES	-	cl09113	co-chaperonin GroES; Reviewed
Q#90	diphtheriae_00524	GMP synthase [glutamine-hydrolyzing][GMP synthase [glutamine-hydrolyzing]]	specific	234614	20	538	0	968.362	PRK00074	guaA	-	cl35057	GMP synthase; Reviewed
Q#91	diphtheriae_00566	Tryptophan--tRNA ligase[Tryptophan--tRNA ligase]	specific	234866	12	342	0	554.313	PRK00927	PRK00927	-	cl35130	tryptophanyl-tRNA synthetase; Reviewed
Q#92	diphtheriae_00581	Biotin carboxylase[Biotin carboxylase]	specific	227111	8	593	0	837.716	COG4770	PccA	-	cl44129	Acetyl/propionyl-CoA carboxylase, alpha subunit [Lipid transport and metabolism]; Acetyl/propionyl-CoA carboxylase, alpha subunit [Lipid metabolism].
Q#93	diphtheriae_00595	Probable propionyl-CoA carboxylase beta chain 5[Probable propionyl-CoA carboxylase beta chain 5]	specific	227136	18	543	0	742.493	COG4799	MmdA	-	cl44133	Acetyl-CoA carboxylase, carboxyltransferase component [Lipid transport and metabolism]; Acetyl-CoA carboxylase, carboxyltransferase component (subunits alpha and beta) [Lipid metabolism].
Q#94	diphtheriae_00596	Bifunctional ligase/repressor BirA[Bifunctional ligase/repressor BirA]	specific	223417	33	262	3.82582e-66	205.625	COG0340	BirA2	-	cl43112	Biotin-(acetyl-CoA carboxylase) ligase [Coenzyme transport and metabolism]; Biotin-(acetyl-CoA carboxylase) ligase [Coenzyme metabolism].
Q#95	diphtheriae_00615	Putative transcriptional regulator YvhJ[Putative transcriptional regulator YvhJ]	specific	224235	57	383	9.31103e-63	207.276	COG1316	Cps2a	-	cl00581	Anionic cell wall polymer biosynthesis enzyme, LytR-Cps2A-Psr (LCP) family [Cell wall/membrane/envelope biogenesis]; Transcriptional regulator [Transcription].
Q#95	diphtheriae_00615	Putative transcriptional regulator YvhJ[Putative transcriptional regulator YvhJ]	specific	433176	390	475	2.47663e-13	65.5006	pfam13399	LytR_C	-	cl16268	LytR cell envelope-related transcriptional attenuator; This family appears at the C-terminus of members of the LytR_cpsA_psr, pfam03816, family
Q#96	diphtheriae_00616	N-acetylglucosaminyl-diphospho-decaprenol L-rhamnosyltransferase[N-acetylglucosaminyl-diphospho-decaprenol L-rhamnosyltransferase]	specific	224137	25	315	1.13362e-61	198.092	COG1216	GT2	-	cl34186	Glycosyltransferase, GT2 family [Carbohydrate transport and metabolism]; Predicted glycosyltransferases [General function prediction only].
Q#97	diphtheriae_00617	D-glycero-alpha-D-manno-heptose 1-phosphate guanylyltransferase[D-glycero-alpha-D-manno-heptose 1-phosphate guanylyltransferase]	specific	224129	11	356	1.87417e-112	331.606	COG1208	GCD1	-	cl34183	NDP-sugar pyrophosphorylase, includes eIF-2Bgamma, eIF-2Bepsilon, and LPS biosynthesis proteins [Translation, ribosomal structure and biogenesis, Cell wall/membrane/envelope biogenesis]; Nucleoside-diphosphate-sugar pyrophosphorylase involved in lipopolysaccharide biosynthesis/translation initiation factor 2B, gamma/epsilon subunits (eIF-2Bgamma/eIF-2Bepsilon) [Cell envelope biogenesis, outer mem…
Q#98	diphtheriae_00618	Transcriptional regulator WhiB2[Transcriptional regulator WhiB2]	specific	426788	31	87	1.88247e-25	90.0297	pfam02467	Whib	-	cl03604	Transcription factor WhiB; WhiB is a putative transcription factor in Actinobacteria, required for differentiation and sporulation.
Q#99	diphtheriae_00621	Phosphomannomutase/phosphoglucomutase[Phosphomannomutase/phosphoglucomutase]	specific	236557	11	458	0	888.944	PRK09542	manB	-	cl38939	phosphomannomutase/phosphoglucomutase; Reviewed
Q#100	diphtheriae_00626	Adenosylhomocysteinase[Adenosylhomocysteinase]	specific	428375	5	477	0	841.716	pfam05221	AdoHcyase	-	cl21454	S-adenosyl-L-homocysteine hydrolase; S-adenosyl-L-homocysteine hydrolase.
Q#101	diphtheriae_00627	Thymidylate kinase[Thymidylate kinase]	specific	236133	1	205	2.42904e-110	314.223	PRK07933	PRK07933	-	cl17190	dTMP kinase; dTMP kinase.
Q#102	diphtheriae_00633	Protein translocase subunit SecA[Protein translocase subunit SecA]	specific	237259	1	833	0	1530.79	PRK12904	PRK12904	-	cl36206	preprotein translocase subunit SecA; Reviewed
Q#103	diphtheriae_00637	NADPH oxidoreductase[NADPH oxidoreductase]	specific	99812	43	283	1.55399e-105	310.31	cd06216	FNR_iron_sulfur_binding_2	-	cl06868	Iron-sulfur binding ferredoxin reductase (FNR) proteins combine the FAD and NAD(P) binding regions of FNR with an iron-sulfur binding cluster domain. Ferredoxin-NADP+ (oxido)reductase is an FAD-containing enzyme that catalyzes the reversible electron transfer between NADP(H) and electron carrier proteins such as ferredoxin and flavodoxin. Isoforms of these flavoproteins (i.e. having a non-covalen…
Q#103	diphtheriae_00637	NADPH oxidoreductase[NADPH oxidoreductase]	specific	238126	300	374	1.47797e-11	59.716	cd00207	fer2	-	cl00159	2Fe-2S iron-sulfur cluster binding domain. Iron-sulfur proteins play an important role in electron transfer processes and in various enzymatic reactions. The family includes plant and algal ferredoxins, which act as electron carriers in photosynthesis and ferredoxins, which participate in redox chains (from bacteria to mammals). Fold is ismilar to thioredoxin.
Q#104	diphtheriae_00638	NADPH-dependent stearoyl-CoA 9-desaturase[NADPH-dependent stearoyl-CoA 9-desaturase]	specific	225779	10	373	1.62024e-46	163.415	COG3239	DesA	-	cl34570	Fatty acid desaturase [Lipid transport and metabolism]; Fatty acid desaturase [Lipid metabolism].
Q#105	diphtheriae_00640	3-phosphoshikimate 1-carboxyvinyltransferase[3-phosphoshikimate 1-carboxyvinyltransferase]	specific	235037	3	431	1.16102e-159	457.297	PRK02427	PRK02427	-	cl29624	3-phosphoshikimate 1-carboxyvinyltransferase; Provisional
Q#106	diphtheriae_00676	Peptide chain release factor 2[Peptide chain release factor 2]	superfamily	454810	37	397	0	522.028	cl40670	PCRF superfamily	-	-	PCRF domain; This domain is found in peptide chain release factors.
Q#107	diphtheriae_00681	SsrA-binding protein[SsrA-binding protein]	specific	426374	14	156	1.81487e-82	239.148	pfam01668	SmpB	-	cl00482	SmpB protein; SmpB protein.
Q#108	diphtheriae_00730	Dihydrofolate reductase[Dihydrofolate reductase]	specific	238127	2	165	8.59324e-55	170.011	cd00209	DHFR	-	cl17279	Dihydrofolate reductase (DHFR). Reduces 7,8-dihydrofolate to 5,6,7,8-tetrahydrofolate with NADPH as a cofactor. This is an essential step in the biosynthesis of deoxythymidine phosphate since 5,6,7,8-tetrahydrofolate is required to regenerate 5,10-methylenetetrahydrofolate which is then utilized by thymidylate synthase. Inhibition of DHFR interrupts thymidilate synthesis and DNA replication, inhi…
Q#109	diphtheriae_00731	Thymidylate synthase[Thymidylate synthase]	specific	234984	9	270	0	539.735	PRK01827	thyA	-	cl19097	thymidylate synthase; Reviewed
Q#110	diphtheriae_00740	Intracellular chorismate mutase[Intracellular chorismate mutase]	specific	236117	1	101	4.43309e-48	148.686	PRK07857	PRK07857	-	cl00693	chorismate mutase; chorismate mutase.
Q#111	diphtheriae_00742	Murein hydrolase activator NlpD[Murein hydrolase activator NlpD]	specific	426320	131	227	9.79503e-38	127.277	pfam01551	Peptidase_M23	-	cl38048	Peptidase family M23; Members of this family are zinc metallopeptidases with a range of specificities. The peptidase family M23 is included in this family, these are Gly-Gly endopeptidases. Peptidase family M23 are also endopeptidases. This family also includes some bacterial lipoproteins for which no proteolytic activity has been demonstrated. This family also includes leukocyte cell-derived che…
Q#111	diphtheriae_00742	Murein hydrolase activator NlpD[Murein hydrolase activator NlpD]	superfamily	236782	31	231	6.71966e-14	69.4789	cl35964	nlpD superfamily	N	-	murein hydrolase activator NlpD; murein hydrolase activator NlpD.
Q#112	diphtheriae_00752	30S ribosomal protein S18 1[30S ribosomal protein S18 1]	specific	426036	16	67	1.57738e-23	83.575	pfam01084	Ribosomal_S18	-	cl00373	Ribosomal protein S18; Ribosomal protein S18.
Q#113	diphtheriae_00753	30S ribosomal protein S14[30S ribosomal protein S14]	specific	181574	1	101	1.13991e-52	159.931	PRK08881	rpsN	-	cl00355	30S ribosomal protein S14; Reviewed
Q#114	diphtheriae_00754	50S ribosomal protein L33 2[50S ribosomal protein L33 2]	specific	179075	2	54	5.3953e-23	81.3961	PRK00595	rpmG	-	cl00383	50S ribosomal protein L33; Validated
Q#115	diphtheriae_00755	50S ribosomal protein L28[50S ribosomal protein L28]	specific	223305	1	76	1.16896e-27	95.0712	COG0227	RpmB	-	cl42311	Ribosomal protein L28 [Translation, ribosomal structure and biogenesis]; Ribosomal protein L28 [Translation, ribosomal structure and biogenesis].
Q#116	diphtheriae_00756	50S ribosomal protein L31 type B[50S ribosomal protein L31 type B]	specific	234969	1	86	5.25932e-57	169.682	PRK01678	rpmE2	-	cl00377	type B 50S ribosomal protein L31; type B 50S ribosomal protein L31.
Q#117	diphtheriae_00757	50S ribosomal protein L32[50S ribosomal protein L32]	superfamily	447682	2	46	1.05581e-06	40.2715	cl09115	Ribosomal_L32p superfamily	C	-	Ribosomal L32p protein family; Ribosomal L32p protein family.
Q#119	diphtheriae_00766	UTP--glucose-1-phosphate uridylyltransferase[UTP--glucose-1-phosphate uridylyltransferase]	specific	224131	2	290	2.62861e-128	366.475	COG1210	GalU	-	cl43357	UTP-glucose-1-phosphate uridylyltransferase [Cell wall/membrane/envelope biogenesis]; UDP-glucose pyrophosphorylase [Cell envelope biogenesis, outer membrane].
Q#120	diphtheriae_00776	Methionine--tRNA ligase[Methionine--tRNA ligase]	specific	223221	1	530	0	590.403	COG0143	MetG	-	cl33774	Methionyl-tRNA synthetase [Translation, ribosomal structure and biogenesis]; Methionyl-tRNA synthetase [Translation, ribosomal structure and biogenesis].
Q#121	diphtheriae_00779	Ribosomal RNA small subunit methyltransferase A[Ribosomal RNA small subunit methyltransferase A]	specific	223109	26	287	6.24147e-101	296.054	COG0030	RsmA	-	cl42997	16S rRNA A1518 and A1519 N6-dimethyltransferase RsmA/KsgA/DIM1 (may also have DNA glycosylase/AP lyase activity) [Translation, ribosomal structure and biogenesis]; Dimethyladenosine transferase (rRNA methylation) [Translation, ribosomal structure and biogenesis].
Q#122	diphtheriae_00780	4-diphosphocytidyl-2-C-methyl-D-erythritol kinase[4-diphosphocytidyl-2-C-methyl-D-erythritol kinase]	specific	235110	6	311	7.77516e-140	396.954	PRK03188	PRK03188	-	cl35200	4-diphosphocytidyl-2-C-methyl-D-erythritol kinase; Provisional
Q#123	diphtheriae_00799	50S ribosomal protein L25[50S ribosomal protein L25]	specific	235534	5	178	1.2246e-43	144.576	PRK05618	PRK05618	-	cl35350	50S ribosomal protein L25/general stress protein Ctc; Reviewed
Q#124	diphtheriae_00801	Ribose-phosphate pyrophosphokinase[Ribose-phosphate pyrophosphokinase]	specific	179535	24	326	0	648.547	PRK03092	PRK03092	-	cl32034	ribose-phosphate diphosphokinase; ribose-phosphate diphosphokinase.
Q#125	diphtheriae_00802	Bifunctional protein GlmU[Bifunctional protein GlmU]	specific	184641	3	484	0	823.031	PRK14352	glmU	-	cl32998	bifunctional UDP-N-acetylglucosamine diphosphorylase/glucosamine-1-phosphate N-acetyltransferase GlmU; bifunctional UDP-N-acetylglucosamine diphosphorylase/glucosamine-1-phosphate N-acetyltransferase GlmU.
Q#126	diphtheriae_00817	Cell division protein FtsL[Cell division protein FtsL]	specific	428231	49	116	2.53715e-12	59.1527	pfam04977	DivIC	-	cl11433	Septum formation initiator; DivIC from B. subtilis is necessary for both vegetative and sporulation septum formation. These proteins are mainly composed of an amino terminal coiled-coil.
Q#127	diphtheriae_00818	hypothetical protein[hypothetical protein]	specific	224424	2	167	8.15229e-86	249.758	COG1507	COG1507	-	cl00652	Uncharacterized protein, DUF501 family [Function unknown]; Uncharacterized conserved protein [Function unknown].
Q#128	diphtheriae_00827	hypothetical protein[hypothetical protein]	specific	433751	57	144	2.6343e-32	110.75	pfam14155	DUF4307	N	cl16664	Domain of unknown function (DUF4307); This family of proteins is functionally uncharacterized. This family of proteins is found in bacteria. Proteins in this family are typically between 132 and 153 amino acids in length. There is a single completely conserved residue C that may be functionally important.
Q#129	diphtheriae_00844	4-hydroxy-3-methylbut-2-enyl diphosphate reductase 1[4-hydroxy-3-methylbut-2-enyl diphosphate reductase 1]	specific	234893	20	319	1.55839e-179	498.112	PRK01045	ispH	-	cl19123	4-hydroxy-3-methylbut-2-enyl diphosphate reductase; Reviewed
Q#131	diphtheriae_00873	Ferredoxin[Ferredoxin]	specific	224069	14	65	7.18991e-13	58.2476	COG1146	PreA	-	cl34140	NAD-dependent dihydropyrimidine dehydrogenase, PreA subunit [Nucleotide transport and metabolism]; Ferredoxin [Energy production and conversion].
Q#132	diphtheriae_00874	LL-diaminopimelate aminotransferase[LL-diaminopimelate aminotransferase]	specific	132578	10	362	0	600.183	TIGR03539	DapC_actino	-	cl30199	succinyldiaminopimelate transaminase; This family of actinobacterial succinyldiaminopimelate transaminase enzymes (DapC) are members of the pfam00155 superfamily. Many of these genes appear adjacent to other genes encoding enzymes of the lysine biosynthesis via diaminopimelate pathway (GenProp0125).
Q#133	diphtheriae_00879	2,3,4,5-tetrahydropyridine-2,6-dicarboxylate N-succinyltransferase[2,3,4,5-tetrahydropyridine-2,6-dicarboxylate N-succinyltransferase]	specific	274635	2	324	0	541.256	TIGR03535	DapD_actino	-	cl37288	2,3,4,5-tetrahydropyridine-2,6-dicarboxylate N-succinyltransferase; This enzyme is part of the diaminopimelate pathway of lysine biosynthesis. This model represents a clade of the enzyme specific to Actinobacteria. Alternate name: tetrahydrodipicolinate N-succinyltransferase.
Q#134	diphtheriae_00882	Succinyl-diaminopimelate desuccinylase[Succinyl-diaminopimelate desuccinylase]	specific	273864	4	356	0	509.518	TIGR01900	dapE-gram_pos	-	cl37000	succinyl-diaminopimelate desuccinylase; This model represents a clade of succinyl-diaminopimelate desuccinylases from actinobacteria (high-GC gram positives), delta-proteobacteria and aquificales and is based on the characterization of the enzyme from Corynebacterium glutamicum. This enzyme is involved in the biosynthesis of lysine, and is related to the enzyme acetylornithine deacetylase and oth…
Q#135	diphtheriae_00896	Sec-independent protein translocase protein TatB[Sec-independent protein translocase protein TatB]	specific	234681	1	147	1.14363e-79	232.409	PRK00182	tatB	-	cl00788	Sec-independent protein translocase subunit TatB; Sec-independent protein translocase subunit TatB.
Q#136	diphtheriae_00897	Iron-sulfur cluster carrier protein[Iron-sulfur cluster carrier protein]	specific	431392	113	359	3.6881e-114	332.11	pfam10609	ParA	-	cl38936	NUBPL iron-transfer P-loop NTPase; This family contains ATPases involved in plasmid partitioning. It also contains the cytosolic Fe-S cluster assembling factor NBP35 which is required for biogenesis and export of both ribosomal subunits.
Q#136	diphtheriae_00897	Iron-sulfur cluster carrier protein[Iron-sulfur cluster carrier protein]	specific	426490	7	78	2.04727e-16	73.0369	pfam01883	FeS_assembly_P	-	cl00941	Iron-sulfur cluster assembly protein; This family has an alpha/beta topology, with 13 conserved hydrophobic residues at its core and a putative active site containing a highly conserved cysteine. Members of this family are involved in a range of physiological functions. The family includes PaaJ (PhaH) from Pseudomonas putida. PaaJ forms a complex with PaaG (PhaF), PaaI (PhaG) and PaaK (PhaI), whi…
Q#137	diphtheriae_00941	Arginine--tRNA ligase[Arginine--tRNA ligase]	specific	234964	1	550	0	643.747	PRK01611	argS	-	cl35163	arginyl-tRNA synthetase; Reviewed
Q#138	diphtheriae_00947	Transcription termination factor Rho[Transcription termination factor Rho]	specific	237171	1	685	0	968.989	PRK12678	PRK12678	-	cl36163	transcription termination factor Rho; Provisional
Q#139	diphtheriae_00948	Peptide chain release factor 1[Peptide chain release factor 1]	specific	234801	1	356	0	523.102	PRK00591	prfA	-	cl40670	peptide chain release factor 1; Validated
Q#140	diphtheriae_00950	Putative threonylcarbamoyl-AMP synthase[Putative threonylcarbamoyl-AMP synthase]	specific	223088	3	210	3.24664e-77	230.964	COG0009	SUA5	-	cl42989	tRNA A37 threonylcarbamoyladenosine synthetase subunit TsaC/SUA5/YrdC [Translation, ribosomal structure and biogenesis]; Putative translation factor (SUA5) [Translation, ribosomal structure and biogenesis].
Q#141	diphtheriae_00951	Decaprenyl-phosphate N-acetylglucosaminephosphotransferase[Decaprenyl-phosphate N-acetylglucosaminephosphotransferase]	specific	133463	49	324	9.19314e-80	245.091	cd06853	GT_WecA_like	-	cl10571	This subfamily contains Escherichia coli WecA, Bacillus subtilis TagO and related proteins. WecA is an UDP-N-acetylglucosamine (GlcNAc):undecaprenyl-phosphate (Und-P) GlcNAc-1-phosphate transferase that catalyzes the formation of a phosphodiester bond between a membrane-associated undecaprenyl-phosphate molecule and N-acetylglucosamine 1-phosphate, which is usually donated by a soluble UDP-N-acet…
Q#142	diphtheriae_00953	ATP synthase subunit a[ATP synthase subunit a]	specific	235617	23	260	1.44407e-57	183.072	PRK05815	PRK05815	-	cl00413	F0F1 ATP synthase subunit A; Validated
Q#143	diphtheriae_00954	ATP synthase subunit c[ATP synthase subunit c]	specific	169138	1	79	1.30033e-32	107.574	PRK07874	PRK07874	-	cl00466	ATP synthase F0 subunit C; ATP synthase F0 subunit C.
Q#144	diphtheriae_00955	ATP synthase subunit b[ATP synthase subunit b]	specific	180240	28	180	8.57744e-35	119.881	PRK05759	PRK05759	-	cl32090	F0F1 ATP synthase subunit B; Validated
Q#145	diphtheriae_00956	ATP synthase subunit b-delta[ATP synthase subunit b-delta]	specific	237387	1	273	6.30729e-119	341.155	PRK13430	PRK13430	-	cl17210	F0F1 ATP synthase subunit delta; Provisional
Q#146	diphtheriae_00957	ATP synthase subunit alpha[ATP synthase subunit alpha]	specific	236448	4	513	0	992.647	PRK09281	PRK09281	-	cl35802	F0F1 ATP synthase subunit alpha; Validated
Q#147	diphtheriae_00958	ATP synthase gamma chain[ATP synthase gamma chain]	specific	235535	1	318	1.10959e-128	368.67	PRK05621	PRK05621	-	cl00365	F0F1 ATP synthase subunit gamma; Validated
Q#148	diphtheriae_00959	ATP synthase subunit beta[ATP synthase subunit beta]	specific	223133	17	481	0	865.003	COG0055	AtpD	-	cl43008	FoF1-type ATP synthase, beta subunit [Energy production and conversion]; F0F1-type ATP synthase, beta subunit [Energy production and conversion].
Q#149	diphtheriae_00960	ATP synthase epsilon chain[ATP synthase epsilon chain]	specific	234796	1	123	5.01184e-41	132.577	PRK00571	atpC	-	cl35111	F0F1 ATP synthase subunit epsilon; Validated
Q#150	diphtheriae_00976	Electron transfer flavoprotein subunit beta[Electron transfer flavoprotein subunit beta]	specific	224997	4	264	6.80165e-72	220.99	COG2086	FixA	-	cl43600	Electron transfer flavoprotein, alpha and beta subunits [Energy production and conversion]; Electron transfer flavoprotein, beta subunit [Energy production and conversion].
Q#151	diphtheriae_00977	Electron transfer flavoprotein subunit alpha[Electron transfer flavoprotein subunit alpha]	specific	224936	4	316	1.01591e-95	285.653	COG2025	FixB	-	cl34395	Electron transfer flavoprotein, alpha subunit [Energy production and conversion]; Electron transfer flavoprotein, alpha subunit [Energy production and conversion].
Q#152	diphtheriae_00983	DNA ligase A[DNA ligase A]	specific	236137	6	675	0	1057.03	PRK07956	ligA	-	cl35633	NAD-dependent DNA ligase LigA; Validated
Q#153	diphtheriae_00985	Glutamyl-tRNA(Gln) amidotransferase subunit C[Glutamyl-tRNA(Gln) amidotransferase subunit C]	specific	178810	2	96	6.54401e-35	114.527	PRK00034	gatC	-	cl00495	Asp-tRNA(Asn)/Glu-tRNA(Gln) amidotransferase subunit GatC; Asp-tRNA(Asn)/Glu-tRNA(Gln) amidotransferase subunit GatC.
Q#154	diphtheriae_00986	Glutamyl-tRNA(Gln) amidotransferase subunit A[Glutamyl-tRNA(Gln) amidotransferase subunit A]	specific	272925	19	490	0	627.444	TIGR00132	gatA	-	cl18951	aspartyl/glutamyl-tRNA(Asn/Gln) amidotransferase, A subunit; In many species, Gln--tRNA ligase is missing. tRNA(Gln) is misacylated with Glu after which a heterotrimeric amidotransferase converts Glu to Gln. This model represents the amidase chain of that heterotrimer, encoded by the gatA gene. In the Archaea, Asn--tRNA ligase is also missing. This amidase subunit may also function in the convers…
Q#155	diphtheriae_00995	Aspartyl/glutamyl-tRNA(Asn/Gln) amidotransferase subunit B[Aspartyl/glutamyl-tRNA(Asn/Gln) amidotransferase subunit B]	specific	235489	14	500	0	798.126	PRK05477	gatB	-	cl35329	Asp-tRNA(Asn)/Glu-tRNA(Gln) amidotransferase subunit GatB; Asp-tRNA(Asn)/Glu-tRNA(Gln) amidotransferase subunit GatB.
Q#156	diphtheriae_01020	Putative isochorismate synthase MenF[Putative isochorismate synthase MenF]	superfamily	224091	10	372	2.57848e-121	357.018	cl34158	MenF superfamily	-	-	Isochorismate synthase EntC [Coenzyme transport and metabolism, Secondary metabolites biosynthesis, transport and catabolism]; Isochorismate synthase [Coenzyme metabolism / Secondary metabolites biosynthesis, transport, and catabolism].
Q#157	diphtheriae_01021	Glutamate--tRNA ligase[Glutamate--tRNA ligase]	specific	223087	1	488	3.3659e-163	470.264	COG0008	GlnS	-	cl42988	Glutamyl- or glutaminyl-tRNA synthetase [Translation, ribosomal structure and biogenesis]; Glutamyl- and glutaminyl-tRNA synthetases [Translation, ribosomal structure and biogenesis].
Q#158	diphtheriae_01041	Glycerol-3-phosphate dehydrogenase [NAD(P)+][Glycerol-3-phosphate dehydrogenase [NAD(P)+]]	specific	234629	1	326	1.3691e-179	499.21	PRK00094	gpsA	-	cl29254	NAD(P)H-dependent glycerol-3-phosphate dehydrogenase; NAD(P)H-dependent glycerol-3-phosphate dehydrogenase.
Q#159	diphtheriae_01042	D-alanine--D-alanine ligase[D-alanine--D-alanine ligase]	specific	234993	13	364	2.25723e-170	477.691	PRK01966	ddl	-	cl35171	D-alanine--D-alanine ligase; D-alanine--D-alanine ligase.
Q#160	diphtheriae_01044	Thiamine-monophosphate kinase[Thiamine-monophosphate kinase]	specific	235583	13	329	1.19713e-105	311.381	PRK05731	PRK05731	-	cl35375	thiamine monophosphate kinase; Provisional
Q#161	diphtheriae_01050	Phosphopantetheine adenylyltransferase[Phosphopantetheine adenylyltransferase]	specific	173914	3	153	4.46693e-84	243.527	cd02163	PPAT	-	cl00015	Phosphopantetheine adenylyltransferase; Phosphopantetheine adenylyltransferase (PPAT). PPAT is an essential enzyme in bacteria, responsible for catalyzing the rate-limiting step in coenzyme A (CoA) biosynthesis. The dinucleotide-binding fold of PPAT is homologous to class I aminoacyl-tRNA synthetases. CoA has been shown to inhibit PPAT and competes with ATP, PhP, and dPCoA. PPAT is a homohexamer …
Q#162	diphtheriae_01054	hypothetical protein[hypothetical protein]	specific	427653	27	266	7.17189e-72	222.053	pfam04018	DUF368	-	cl00893	Domain of unknown function (DUF368); Predicted transmembrane domain of unknown function. Family members have between 6 and 9 predicted transmembrane segments.
Q#163	diphtheriae_01058	30S ribosomal protein S1[30S ribosomal protein S1]	specific	236126	1	486	0	992.626	PRK07899	rpsA	-	cl35629	30S ribosomal protein S1; Reviewed
Q#164	diphtheriae_01062	Dephospho-CoA kinase[Dephospho-CoA kinase]	superfamily	450170	24	222	2.79572e-57	180.04	cl17190	NK superfamily	-	-	Nucleoside/nucleotide kinase (NK) is a protein superfamily consisting of multiple families of enzymes that share structural similarity and are functionally related to the catalysis of the reversible phosphate group transfer from nucleoside triphosphates to nucleosides/nucleotides, nucleoside monophosphates, or sugars. Members of this family play a wide variety of essential roles in nucleotide met…
Q#165	diphtheriae_01070	Translation initiation factor IF-3[Translation initiation factor IF-3]	specific	223367	1	142	3.58029e-75	221.332	COG0290	InfC	-	cl29272	Translation initiation factor IF-3 [Translation, ribosomal structure and biogenesis]; Translation initiation factor 3 (IF-3) [Translation, ribosomal structure and biogenesis].
Q#166	diphtheriae_01071	50S ribosomal protein L35[50S ribosomal protein L35]	specific	426356	2	60	6.79126e-15	61.6219	pfam01632	Ribosomal_L35p	-	cl00392	Ribosomal protein L35; Ribosomal protein L35.
Q#167	diphtheriae_01072	50S ribosomal protein L20[50S ribosomal protein L20]	specific	179959	2	115	3.18709e-60	180.657	PRK05185	rplT	-	cl00393	50S ribosomal protein L20; Provisional
Q#168	diphtheriae_01075	Phenylalanine--tRNA ligase alpha subunit[Phenylalanine--tRNA ligase alpha subunit]	specific	223095	30	343	7.71989e-152	430.494	COG0016	PheS	-	cl33741	Phenylalanyl-tRNA synthetase alpha subunit [Translation, ribosomal structure and biogenesis]; Phenylalanyl-tRNA synthetase alpha subunit [Translation, ribosomal structure and biogenesis].
Q#169	diphtheriae_01076	Phenylalanine--tRNA ligase beta subunit[Phenylalanine--tRNA ligase beta subunit]	specific	234804	1	836	0	899.149	PRK00629	pheT	-	cl35112	phenylalanyl-tRNA synthetase subunit beta; Reviewed
Q#170	diphtheriae_01086	Tyrosine--tRNA ligase[Tyrosine--tRNA ligase]	specific	237360	1	417	2.17323e-175	495.96	PRK13354	PRK13354	-	cl36238	tyrosyl-tRNA synthetase; Provisional
Q#171	diphtheriae_01095	NAD kinase[NAD kinase]	specific	235121	4	307	4.43111e-173	481.339	PRK03372	ppnK	-	cl01255	inorganic polyphosphate/ATP-NAD kinase; Provisional
Q#172	diphtheriae_01111	Cytidylate kinase[Cytidylate kinase]	specific	223360	18	235	7.73312e-97	282.154	COG0283	Cmk	-	cl43089	Cytidylate kinase [Nucleotide transport and metabolism]; Cytidylate kinase [Nucleotide transport and metabolism].
Q#173	diphtheriae_01112	GTPase Der[GTPase Der]	specific	179525	66	546	0	876.221	PRK03003	PRK03003	-	cl32032	GTP-binding protein Der; Reviewed
Q#174	diphtheriae_01119	Protein translocase subunit SecA[Protein translocase subunit SecA]	specific	275062	3	764	0	1178.07	TIGR04221	SecA2_Mycobac	-	cl37402	accessory Sec system translocase SecA2, Actinobacterial type; Members of this family are the SecA2 subunit of the Mycobacterial type of accessory secretory system. This family is quite different SecA2 of the Staph/Strep type (TIGR03714).
Q#175	diphtheriae_01121	Uncharacterized HTH-type transcriptional regulator Rv1828[Uncharacterized HTH-type transcriptional regulator Rv1828]	specific	133378	32	109	5.48758e-20	81.907	cd00592	HTH_MerR-like	C	cl02600	Helix-Turn-Helix DNA binding domain of MerR-like transcription regulators; Helix-turn-helix (HTH) MerR-like transcription regulator, N-terminal domain. The MerR family transcription regulators have been shown to mediate responses to stress including exposure to heavy metals, drugs, or oxygen radicals in eubacterial and some archaeal species. They regulate transcription of multidrug/metal ion tran…
Q#176	diphtheriae_01129	6-phosphogluconate dehydrogenase, NADP(+)-dependent, decarboxylating[6-phosphogluconate dehydrogenase, NADP(+)-dependent, decarboxylating]	specific	236453	18	479	0	873.679	PRK09287	PRK09287	-	cl35806	NADP-dependent phosphogluconate dehydrogenase; NADP-dependent phosphogluconate dehydrogenase.
Q#177	diphtheriae_01143	RNA polymerase-binding protein RbpA[RNA polymerase-binding protein RbpA]	specific	433174	5	106	1.40264e-39	128.081	pfam13397	RbpA	-	cl16266	RNA polymerase-binding protein; RbpA is a family bacterial RNA polymerase-binding proteins. RbpA acts as a transcription factor by binding to the sigma subunit of RNA polymerase.
Q#178	diphtheriae_01179	Undecaprenyl-diphosphatase[Undecaprenyl-diphosphatase]	specific	237134	19	292	4.54751e-111	322.156	PRK12554	PRK12554	-	cl00858	undecaprenyl pyrophosphate phosphatase; Reviewed
Q#179	diphtheriae_01199	Ferrochelatase[Ferrochelatase]	specific	234585	18	348	8.00967e-119	347.552	PRK00035	hemH	-	cl35046	ferrochelatase; Reviewed
Q#180	diphtheriae_01201	Aconitate hydratase A[Aconitate hydratase A]	specific	236445	2	934	0	1728.44	PRK09277	PRK09277	-	cl35800	aconitate hydratase AcnA; aconitate hydratase AcnA.
Q#181	diphtheriae_01209	Zinc-dependent sulfurtransferase SufU[Zinc-dependent sulfurtransferase SufU]	superfamily	444957	3	140	1.74428e-59	180.601	cl00528	IscU_like superfamily	-	-	Iron-sulfur cluster scaffold-like proteins; IscU_like and NifU_like proteins. IscU and NifU function as a scaffold for the assembly of [2Fe-2S] clusters before they are transferred to apo target proteins. They are highly conserved and play vital roles in the ISC and NIF systems of Fe-S protein maturation. NIF genes participate in nitrogen fixation in several isolated bacterial species. The NifU d…
Q#182	diphtheriae_01210	Probable cysteine desulfurase[Probable cysteine desulfurase]	specific	131034	15	420	0	615.82	TIGR01979	sufS	-	cl18945	cysteine desulfurases, SufSfamily; This model represents a subfamily of NifS-related cysteine desulfurases involved in FeS cluster formation needed for nitrogen fixation among other vital functions. Many cysteine desulfurases are also active as selenocysteine lyase and/or cysteine sulfinate desulfinase. This subfamily is associated with the six-gene SUF system described in E. coli and Erwinia as …
Q#183	diphtheriae_01211	Vegetative protein 296[Vegetative protein 296]	specific	223473	1	252	5.70064e-142	397.72	COG0396	SufC	-	cl33861	Fe-S cluster assembly ATPase SufC [Posttranslational modification, protein turnover, chaperones]; Cysteine desulfurase activator ATPase [Posttranslational modification, protein turnover, chaperones].
Q#184	diphtheriae_01212	FeS cluster assembly protein SufD[FeS cluster assembly protein SufD]	specific	223791	12	381	1.21015e-89	276.122	COG0719	SufB	-	cl34017	Fe-S cluster assembly scaffold protein SufB [Posttranslational modification, protein turnover, chaperones]; Cysteine desulfurase activator SufB [Posttranslational modification, protein turnover, chaperones].
Q#185	diphtheriae_01213	FeS cluster assembly protein SufB[FeS cluster assembly protein SufB]	specific	131035	27	475	0	781.167	TIGR01980	sufB	-	cl29485	FeS assembly protein SufB; This protein, SufB, forms a cytosolic complex SufBCD. This complex enhances the cysteine desulfurase of SufSE. The system, together with SufA, is believed to act in iron-sulfur cluster formation during oxidative stress. Note that SufC belongs to the family of ABC transporter ATP binding proteins, so this protein, encoded by an adjacent gene, has often been annotated as …
Q#186	diphtheriae_01220	Transketolase[Transketolase]	specific	223100	18	688	0	1053.73	COG0021	TktA	-	cl33744	Transketolase [Carbohydrate transport and metabolism]; Transketolase [Carbohydrate transport and metabolism].
Q#187	diphtheriae_01222	Glucose-6-phosphate 1-dehydrogenase 2[Glucose-6-phosphate 1-dehydrogenase 2]	specific	235579	48	542	0	877.537	PRK05722	PRK05722	-	cl29406	glucose-6-phosphate 1-dehydrogenase; Validated
Q#188	diphtheriae_01225	Probable protein-export membrane protein SecG[Probable protein-export membrane protein SecG]	specific	273280	3	73	3.15043e-05	37.8654	TIGR00810	secG	-	cl09123	protein translocase, SecG subunit; This family of proteins forms a complex with SecY and SecE. SecA then recruits the SecYEG complex to form an active protein translocation channel. [Protein fate, Protein and peptide secretion and trafficking]
Q#189	diphtheriae_01227	Phosphoglycerate kinase[Phosphoglycerate kinase]	specific	234613	3	404	0	585.482	PRK00073	pgk	-	cl00198	phosphoglycerate kinase; Provisional
Q#190	diphtheriae_01229	Putative sporulation transcription regulator WhiA[Putative sporulation transcription regulator WhiA]	superfamily	273194	5	305	9.61946e-100	295.823	cl44333	DNA_bind_WhiA superfamily	-	-	DNA-binding protein WhiA; This family describes a DNA-binding protein widely conserved in Gram-positive bacteria, and occasionally occurring elsewhere, such as in Thermotoga. It is associated with cell division, and in sporulating organisms with sporulation. [Cellular processes, Cell division]
Q#191	diphtheriae_01233	hypothetical protein[hypothetical protein]	specific	431475	107	164	6.5439e-21	81.5626	pfam10756	bPH_6	C	cl11349	Bacterial PH domain; This domain has a bacterial type PH domain structure. This domain was previously known as DUF2581. This family is conserved in the Actinomycetales. Although several members are annotated as RbiX homologs, RbiX being a putative regulator of riboflavin biosynthesis, the function could not be confirmed.
Q#192	diphtheriae_01242	Probable primosomal protein N'[Probable primosomal protein N']	specific	237844	1	675	0	945.524	PRK14873	PRK14873	-	cl42512	primosomal protein N'; primosomal protein N'.
Q#193	diphtheriae_01243	S-adenosylmethionine synthase[S-adenosylmethionine synthase]	specific	350837	11	398	0	670.651	cd18079	S-AdoMet_synt	-	cl42458	S-adenosylmethionine synthetase; S-adenosylmethionine synthetase (EC 2.5.1.6), also known as methionine adenosyltransferase, catalyzes the formation of S-adenosylmethionine (AdoMet) from methionine and ATP in two steps, the formation of AdoMet and hydrolysis of the tripolyphosphate, which occurs prior to release of the product from the enzyme, which consists of three structural domains that have …
Q#194	diphtheriae_01246	Guanylate kinase[Guanylate kinase]	specific	213788	9	187	1.57068e-99	285.155	TIGR03263	guanyl_kin	-	cl17190	guanylate kinase; Members of this family are the enzyme guanylate kinase, also called GMP kinase. This enzyme transfers a phosphate from ATP to GMP, yielding ADP and GDP. [Purines, pyrimidines, nucleosides, and nucleotides, Nucleotide and nucleoside interconversions]
Q#196	diphtheriae_01258	Elongation factor P[Elongation factor P]	specific	234788	1	186	2.55209e-109	309.676	PRK00529	PRK00529	-	cl40754	elongation factor P; Validated
Q#197	diphtheriae_01260	3-dehydroquinate dehydratase[3-dehydroquinate dehydratase]	specific	235443	1	146	7.01067e-89	254.979	PRK05395	PRK05395	-	cl00505	type II 3-dehydroquinate dehydratase; type II 3-dehydroquinate dehydratase.
Q#198	diphtheriae_01261	3-dehydroquinate synthase[3-dehydroquinate synthase]	specific	341474	11	351	2.95107e-152	431.867	cd08195	DHQS	-	cl02872	Dehydroquinate synthase (DHQS) catalyzes the conversion of DAHP to DHQ in shikimate pathway for aromatic compounds synthesis; Dehydroquinate synthase (DHQS) catalyzes the conversion of 3-deoxy-D-arabino-heptulosonate-7-phosphate (DAHP) to dehydroquinate (DHQ) in the second step of the shikimate pathway. This pathway, which involves seven sequential enzymatic steps in the conversion of erythrose 4…
Q#199	diphtheriae_01262	Shikimate kinase[Shikimate kinase]	specific	234654	15	181	5.06388e-70	209.66	PRK00131	aroK	-	cl17190	shikimate kinase; Reviewed
Q#200	diphtheriae_01263	Chorismate synthase[Chorismate synthase]	specific	235438	1	390	7.47912e-157	446.032	PRK05382	PRK05382	-	cl00323	chorismate synthase; Validated
Q#201	diphtheriae_01265	Shikimate dehydrogenase (NADP(+))[Shikimate dehydrogenase (NADP(+))]	specific	234703	14	285	1.46783e-102	300.566	PRK00258	aroE	-	cl35081	shikimate 5-dehydrogenase; Reviewed
Q#202	diphtheriae_01266	Endolytic murein transglycosylase[Endolytic murein transglycosylase]	superfamily	224475	25	378	1.52763e-92	281.089	cl42194	YceG superfamily	-	-	Cell division protein YceG, involved in septum cleavage [Cell cycle control, cell division, chromosome partitioning]; Aminodeoxychorismate lyase [Coenzyme transport and metabolism].
Q#203	diphtheriae_01267	Putative pre-16S rRNA nuclease[Putative pre-16S rRNA nuclease]	specific	234639	13	161	5.1323e-47	149.915	PRK00109	PRK00109	-	cl21482	Holliday junction resolvase RuvX; Holliday junction resolvase RuvX.
Q#204	diphtheriae_01268	Alanine--tRNA ligase[Alanine--tRNA ligase]	specific	223092	1	884	0	1097.69	COG0013	AlaS	-	cl33739	Alanyl-tRNA synthetase [Translation, ribosomal structure and biogenesis]; Alanyl-tRNA synthetase [Translation, ribosomal structure and biogenesis].
Q#205	diphtheriae_01271	Aspartate--tRNA(Asp/Asn) ligase[Aspartate--tRNA(Asp/Asn) ligase]	specific	234775	1	592	0	1092.8	PRK00476	aspS	-	cl35101	aspartyl-tRNA synthetase; Validated
Q#206	diphtheriae_01279	Histidine--tRNA ligase[Histidine--tRNA ligase]	specific	273080	10	412	0	518.572	TIGR00442	hisS	-	cl36656	histidyl-tRNA synthetase; This model finds a histidyl-tRNA synthetase in every completed genome. Apparent second copies from Bacillus subtilis, Synechocystis sp., and Aquifex aeolicus are slightly shorter, more closely related to each other than to other hisS proteins, and actually serve as regulatory subunits for an enzyme of histidine biosynthesis. They were excluded from the seed alignment and…
Q#207	diphtheriae_01320	CDP-diacylglycerol--inositol 3-phosphatidyltransferase[CDP-diacylglycerol--inositol 3-phosphatidyltransferase]	specific	223632	14	198	2.00615e-21	87.4276	COG0558	PgsA	-	cl41946	Phosphatidylglycerophosphate synthase [Lipid transport and metabolism]; Phosphatidylglycerophosphate synthase [Lipid metabolism].
Q#208	diphtheriae_01322	Threonine--tRNA ligase[Threonine--tRNA ligase]	specific	223518	60	679	0	772.969	COG0441	ThrS	-	cl33874	Threonyl-tRNA synthetase [Translation, ribosomal structure and biogenesis]; Threonyl-tRNA synthetase [Translation, ribosomal structure and biogenesis].
Q#209	diphtheriae_01323	Probable deferrochelatase/peroxidase EfeN[Probable deferrochelatase/peroxidase EfeN]	superfamily	445247	43	422	1.51485e-111	333.676	cl01067	Dyp_perox superfamily	-	-	Dyp-type peroxidase family; This family of dye-decolourising peroxidases lack a typical heme-binding region.
Q#210	diphtheriae_01335	Putative heme-dependent peroxidase SA0544[Putative heme-dependent peroxidase SA0544]	specific	225792	8	234	6.86342e-90	264.595	COG3253	YwfI	-	cl01280	Chlorite dismutase [Inorganic ion transport and metabolism]; Predicted heme peroxidase involved in anaerobic stress response [General function prediction only].
Q#211	diphtheriae_01338	1-deoxy-D-xylulose-5-phosphate synthase[1-deoxy-D-xylulose-5-phosphate synthase]	specific	235470	1	624	0	824.717	PRK05444	PRK05444	-	cl35323	1-deoxy-D-xylulose-5-phosphate synthase; Provisional
Q#212	diphtheriae_01347	RNA polymerase sigma factor SigA[RNA polymerase sigma factor SigA]	specific	235640	3	526	0	716.003	PRK05901	PRK05901	-	cl35405	RNA polymerase sigma factor; Provisional
Q#213	diphtheriae_01355	UDP-glucose 4-epimerase[UDP-glucose 4-epimerase]	specific	224012	1	317	4.05476e-180	500.549	COG1087	GalE	-	cl43329	UDP-glucose 4-epimerase [Cell wall/membrane/envelope biogenesis]; UDP-glucose 4-epimerase [Cell envelope biogenesis, outer membrane].
Q#214	diphtheriae_01366	LexA repressor[LexA repressor]	superfamily	273106	16	237	1.03993e-70	214.579	cl36676	lexA superfamily	-	-	SOS regulatory protein LexA; LexA acts as a homodimer to repress a number of genes involved in the response to DNA damage (SOS response), including itself and RecA. RecA, in the presence of single-stranded DNA, acts as a co-protease to activate a latent autolytic protease activity (EC 3.4.21.88) of LexA, where the active site Ser is part of LexA. The autolytic cleavage site is an Ala-Gly bond in …
Q#215	diphtheriae_01383	Diaminopimelate epimerase[Diaminopimelate epimerase]	specific	223331	14	240	2.42731e-66	208.282	COG0253	DapF	-	cl43079	Diaminopimelate epimerase [Amino acid transport and metabolism]; Diaminopimelate epimerase [Amino acid transport and metabolism].
Q#216	diphtheriae_01399	Putative CDP-diacylglycerol--glycerol-3-phosphate 3-phosphatidyl-transferase 2[Putative CDP-diacylglycerol--glycerol-3-phosphate 3-phosphatidyl-transferase 2]	specific	223632	1	161	3.47105e-25	95.5168	COG0558	PgsA	-	cl41946	Phosphatidylglycerophosphate synthase [Lipid transport and metabolism]; Phosphatidylglycerophosphate synthase [Lipid metabolism].
Q#217	diphtheriae_01403	DNA translocase FtsK[DNA translocase FtsK]	specific	224588	156	921	6.71194e-161	494.367	COG1674	FtsK	-	cl34334	DNA segregation ATPase FtsK/SpoIIIE and related proteins [Cell cycle control, cell division, chromosome partitioning]; DNA segregation ATPase FtsK/SpoIIIE and related proteins [Cell division and chromosome partitioning].
Q#218	diphtheriae_01406	4-hydroxy-tetrahydrodipicolinate synthase[4-hydroxy-tetrahydrodipicolinate synthase]	specific	188637	14	295	3.99345e-129	368.745	cd00950	DHDPS	-	cl21457	Dihydrodipicolinate synthase (DHDPS); Dihydrodipicolinate synthase (DHDPS) is a key enzyme in lysine biosynthesis. It catalyzes the aldol condensation of L-aspartate-beta- semialdehyde and pyruvate to dihydropicolinic acid via a Schiff base formation between pyruvate and a lysine residue. The functional enzyme is a homotetramer consisting of a dimer of dimers. DHDPS is member of dihydrodipicolina…
Q#219	diphtheriae_01408	4-hydroxy-tetrahydrodipicolinate reductase[4-hydroxy-tetrahydrodipicolinate reductase]	superfamily	223366	1	248	1.93685e-85	254.885	cl43090	DapB superfamily	-	-	Dihydrodipicolinate reductase [Amino acid transport and metabolism]; Dihydrodipicolinate reductase [Amino acid transport and metabolism].
Q#220	diphtheriae_01409	Polyribonucleotide nucleotidyltransferase[Polyribonucleotide nucleotidyltransferase]	superfamily	131743	17	750	0	1334.45	cl31238	pppGpp_PNP superfamily	-	-	guanosine pentaphosphate synthetase I/polynucleotide phosphorylase; Sohlberg, et al. present characterization of two proteins from Streptomyces coelicolor. The protein in this family was shown to have poly(A) polymerase activity and may be responsible for polyadenylating RNA in this species. Reference 2 showed that a nearly identical plasmid-encoded protein from Streptomyces antibioticus is a bif…
Q#221	diphtheriae_01410	30S ribosomal protein S15[30S ribosomal protein S15]	specific	180170	1	89	1.05463e-52	159.125	PRK05626	rpsO	-	cl00349	30S ribosomal protein S15; Reviewed
Q#222	diphtheriae_01412	Riboflavin biosynthesis protein RibF[Riboflavin biosynthesis protein RibF]	specific	235536	5	321	2.38399e-144	409.153	PRK05627	PRK05627	-	cl35351	bifunctional riboflavin kinase/FAD synthetase; bifunctional riboflavin kinase/FAD synthetase.
Q#223	diphtheriae_01419	Translation initiation factor IF-2[Translation initiation factor IF-2]	specific	223606	447	953	0	742.83	COG0532	InfB	-	cl43170	Translation initiation factor IF-2, a GTPase [Translation, ribosomal structure and biogenesis]; Translation initiation factor 2 (IF-2; GTPase) [Translation, ribosomal structure and biogenesis].
Q#223	diphtheriae_01419	Translation initiation factor IF-2[Translation initiation factor IF-2]	specific	428110	2	51	5.94231e-10	55.5483	pfam04760	IF2_N	-	cl04730	Translation initiation factor IF-2, N-terminal region; This conserved feature at the N-terminus of bacterial translation initiation factor IF2 has recently had its structure solved. It shows structural similarity to the tRNA anticodon Stem Contact Fold domains of the methionyl-tRNA and glutaminyl-tRNA synthetases, and a similar fold is also found in the B5 domain of the phenylalanine-tRNA synthet…
Q#223	diphtheriae_01419	Translation initiation factor IF-2[Translation initiation factor IF-2]	specific	428110	369	416	2.1412e-09	54.0075	pfam04760	IF2_N	-	cl04730	Translation initiation factor IF-2, N-terminal region; This conserved feature at the N-terminus of bacterial translation initiation factor IF2 has recently had its structure solved. It shows structural similarity to the tRNA anticodon Stem Contact Fold domains of the methionyl-tRNA and glutaminyl-tRNA synthetases, and a similar fold is also found in the B5 domain of the phenylalanine-tRNA synthet…
Q#223	diphtheriae_01419	Translation initiation factor IF-2[Translation initiation factor IF-2]	superfamily	236090	110	275	0.00101021	43.0509	cl35613	PRK07764 superfamily	N	-	DNA polymerase III subunits gamma and tau; Validated
Q#224	diphtheriae_01422	Transcription termination/antitermination protein NusA[Transcription termination/antitermination protein NusA]	superfamily	273893	4	332	8.61478e-104	307.646	cl37010	NusA superfamily	-	-	transcription termination factor NusA; This model describes NusA, or N utilization substance protein A, a bacterial transcription termination factor. It binds to RNA polymerase alpha subunit and promotes termination at certain RNA hairpin structures. It is named for the interaction in E. coli of phage lambda antitermination protein N with the N-utilization substance, consisting of NusA, NusB, Nus…
Q#225	diphtheriae_01425	Proline--tRNA ligase[Proline--tRNA ligase]	specific	236405	3	583	0	921.789	PRK09194	PRK09194	-	cl35782	prolyl-tRNA synthetase; Provisional
Q#226	diphtheriae_01439	Methionine aminopeptidase 2[Methionine aminopeptidase 2]	specific	237252	39	287	2.81804e-155	433.494	PRK12896	PRK12896	-	cl00279	methionine aminopeptidase; Reviewed
Q#227	diphtheriae_01441	4-hydroxy-3-methylbut-2-en-1-yl diphosphate synthase (flavodoxin)[4-hydroxy-3-methylbut-2-en-1-yl diphosphate synthase (flavodoxin)]	specific	234737	16	373	0	652.138	PRK00366	ispG	-	cl29317	flavodoxin-dependent (E)-4-hydroxy-3-methylbut-2-enyl-diphosphate synthase; flavodoxin-dependent (E)-4-hydroxy-3-methylbut-2-enyl-diphosphate synthase.
Q#228	diphtheriae_01443	1-deoxy-D-xylulose 5-phosphate reductoisomerase[1-deoxy-D-xylulose 5-phosphate reductoisomerase]	specific	235472	2	387	0	518.095	PRK05447	PRK05447	-	cl42529	1-deoxy-D-xylulose 5-phosphate reductoisomerase; Provisional
Q#229	diphtheriae_01447	Phosphatidate cytidylyltransferase[Phosphatidate cytidylyltransferase]	specific	426080	23	288	2.7781e-47	158.922	pfam01148	CTP_transf_1	-	cl21502	Cytidylyltransferase family; The members of this family are integral membrane protein cytidylyltransferases. The family includes phosphatidate cytidylyltransferase EC:2.7.7.41 as well as Sec59 from yeast. Sec59 is a dolichol kinase EC:2.7.1.108.
Q#230	diphtheriae_01448	Ribosome-recycling factor[Ribosome-recycling factor]	specific	223311	1	185	5.87954e-89	258.277	COG0233	Frr	-	cl43071	Ribosome recycling factor [Translation, ribosomal structure and biogenesis]; Ribosome recycling factor [Translation, ribosomal structure and biogenesis].
Q#231	diphtheriae_01449	Uridylate kinase[Uridylate kinase]	specific	239787	13	241	1.53015e-131	370.282	cd04254	AAK_UMPK-PyrH-Ec	-	cl00452	UMP kinase (UMPK)-Ec, the microbial/chloroplast uridine monophosphate kinase (uridylate kinase) enzyme that catalyzes UMP phosphorylation and plays a key role in pyrimidine nucleotide biosynthesis; regulation of this process is via feed-back control and via gene repression of carbamoyl phosphate synthetase (the first enzyme of the pyrimidine biosynthesis pathway). The UMP kinase of E. coli (Ec) i…
Q#232	diphtheriae_01450	Elongation factor Ts[Elongation factor Ts]	specific	223342	1	274	1.18e-95	283.02	COG0264	Tsf	-	cl33821	Translation elongation factor EF-Ts [Translation, ribosomal structure and biogenesis]; Translation elongation factor Ts [Translation, ribosomal structure and biogenesis].
Q#233	diphtheriae_01451	30S ribosomal protein S2[30S ribosomal protein S2]	specific	235396	1	227	3.59143e-162	449.614	PRK05299	rpsB	-	cl00315	30S ribosomal protein S2; Provisional
Q#234	diphtheriae_01459	Signal peptidase I[Signal peptidase I]	specific	274044	58	252	1.30917e-39	134.279	TIGR02227	sigpep_I_bact	-	cl37079	signal peptidase I, bacterial type; This model represents signal peptidase I from most bacteria. Eukaryotic sequences are likely organellar. Several bacteria have multiple paralogs, but these represent isozymes of signal peptidase I. Virtually all known bacteria may be presumed to A related model finds a simlar protein in many archaea and a few bacteria, as well as a microsomal (endoplasmic retic…
Q#235	diphtheriae_01460	50S ribosomal protein L19[50S ribosomal protein L19]	specific	235418	1	113	3.78041e-71	207.641	PRK05338	rplS	-	cl00406	50S ribosomal protein L19; Provisional
Q#236	diphtheriae_01463	tRNA (guanine-N(1)-)-methyltransferase[tRNA (guanine-N(1)-)-methyltransferase]	specific	234581	1	282	6.20737e-139	391.378	PRK00026	trmD	-	cl00407	tRNA (guanine-N(1)-)-methyltransferase; Reviewed
Q#237	diphtheriae_01464	Ribosome maturation factor RimM[Ribosome maturation factor RimM]	specific	234650	1	165	7.28304e-58	178.413	PRK00122	rimM	-	cl35067	16S rRNA-processing protein RimM; Provisional
Q#238	diphtheriae_01465	30S ribosomal protein S16[30S ribosomal protein S16]	specific	184724	1	123	5.29637e-86	248.455	PRK14520	rpsP	C	cl33006	30S ribosomal protein S16; Provisional
Q#239	diphtheriae_01466	Signal recognition particle protein[Signal recognition particle protein]	specific	223615	1	449	0	654.988	COG0541	Ffh	-	cl43175	Signal recognition particle GTPase [Intracellular trafficking, secretion, and vesicular transport]; Signal recognition particle GTPase [Intracellular trafficking and secretion].
Q#240	diphtheriae_01470	Signal recognition particle receptor FtsY[Signal recognition particle receptor FtsY]	specific	236686	211	516	1.87024e-124	366.346	PRK10416	PRK10416	-	cl38936	signal recognition particle-docking protein FtsY; Provisional
Q#241	diphtheriae_01478	hypothetical protein[hypothetical protein]	specific	226127	4	216	6.05032e-23	92.5011	COG3599	DivIVA	-	cl34642	Cell division septum initiation DivIVA, interacts with FtsZ, MinD and other proteins [Cell cycle control, cell division, chromosome partitioning]; Cell division initiation protein [Cell division and chromosome partitioning].
Q#242	diphtheriae_01494	hypothetical protein[hypothetical protein]	superfamily	450202	4	209	2.77687e-35	123.554	cl17850	Trp_oprn_chp superfamily	-	-	Tryptophan-associated transmembrane protein (Trp_oprn_chp); Members of this family are predicted transmembrane proteins with four membrane-spanning helices. Members are found in the Actinobacteria (Mycobacterium, Corynebacterium, Streptomyces), always associated with genes for tryptophan biosynthesis.
Q#244	diphtheriae_01518	DNA polymerase III subunit alpha[DNA polymerase III subunit alpha]	specific	235554	22	1198	0	1869.01	PRK05673	dnaE	-	cl35362	DNA polymerase III subunit alpha; Validated
Q#245	diphtheriae_01522	Lipoprotein signal peptidase[Lipoprotein signal peptidase]	superfamily	444916	12	143	6.74558e-39	129.991	cl00458	Peptidase_A8 superfamily	-	-	Signal peptidase (SPase) II; Signal peptidase (SPase) II.
Q#247	diphtheriae_01527	Isoleucine--tRNA ligase[Isoleucine--tRNA ligase]	specific	223138	12	988	0	1110.74	COG0060	IleS	-	cl33754	Isoleucyl-tRNA synthetase [Translation, ribosomal structure and biogenesis]; Isoleucyl-tRNA synthetase [Translation, ribosomal structure and biogenesis].
Q#248	diphtheriae_01528	Cell wall synthesis protein Wag31[Cell wall synthesis protein Wag31]	specific	226127	4	301	4.7221e-11	61.2999	COG3599	DivIVA	-	cl34642	Cell division septum initiation DivIVA, interacts with FtsZ, MinD and other proteins [Cell cycle control, cell division, chromosome partitioning]; Cell division initiation protein [Cell division and chromosome partitioning].
Q#249	diphtheriae_01530	Cell division protein SepF[Cell division protein SepF]	superfamily	445090	1	137	7.82312e-28	100.932	cl00775	SepF superfamily	-	-	Cell division protein SepF; SepF accumulates at the cell division site in an FtsZ-dependent manner and is required for proper septum formation. Mutants are viable but the formation of the septum is much slower and occurs with a very abnormal morphology. This family also includes archaeal related proteins of unknown function.
Q#250	diphtheriae_01532	Cell division protein FtsZ[Cell division protein FtsZ]	specific	276961	22	311	2.19382e-156	442.994	cd02201	FtsZ_type1	-	cl10017	Filamenting temperature sensitive mutant Z, type 1; FtsZ is a GTPase that is similar to the eukaryotic tubulins and is essential for cell division in prokaryotes. FtsZ is capable of polymerizing in a GTP-driven process into structures similar to those formed by tubulin. FtsZ forms a ring-shaped septum at the site of bacterial cell division, which is required for constriction of cell membrane and …
Q#251	diphtheriae_01534	UDP-N-acetylmuramate--L-alanine ligase[UDP-N-acetylmuramate--L-alanine ligase]	specific	223844	5	475	1.02532e-180	513.667	COG0773	MurC	-	cl34041	UDP-N-acetylmuramate-alanine ligase [Cell wall/membrane/envelope biogenesis]; UDP-N-acetylmuramate-alanine ligase [Cell envelope biogenesis, outer membrane].
Q#252	diphtheriae_01535	UDP-N-acetylglucosamine--N-acetylmuramyl-(pentapeptide) pyrophosphoryl-undecaprenol N-acetylglucosamine transferase[UDP-N-acetylglucosamine--N-acetylmuramyl-(pentapeptide) pyrophosphoryl-undecaprenol N-acetylglucosamine transferase]	specific	234825	4	354	1.81505e-136	392.572	PRK00726	murG	-	cl35118	undecaprenyldiphospho-muramoylpentapeptide beta-N- acetylglucosaminyltransferase; Provisional
Q#253	diphtheriae_01536	Probable peptidoglycan glycosyltransferase FtsW[Probable peptidoglycan glycosyltransferase FtsW]	specific	274232	31	396	4.90436e-129	379.216	TIGR02614	ftsW	-	cl00511	cell division protein FtsW; This family consists of FtsW, an integral membrane protein with ten transmembrane segments. In general, it is one of two paralogs involved in peptidoglycan biosynthesis, the other being RodA, and is essential for cell division. All members of the seed alignment for this model are encoded in operons for the biosynthesis of UDP-N-acetylmuramoyl-pentapeptide, a precursor …
Q#254	diphtheriae_01537	UDP-N-acetylmuramoylalanine--D-glutamate ligase[UDP-N-acetylmuramoylalanine--D-glutamate ligase]	specific	223842	23	477	2.22684e-104	318.454	COG0771	MurD	-	cl34040	UDP-N-acetylmuramoylalanine-D-glutamate ligase [Cell wall/membrane/envelope biogenesis]; UDP-N-acetylmuramoylalanine-D-glutamate ligase [Cell envelope biogenesis, outer membrane].
Q#255	diphtheriae_01538	Phospho-N-acetylmuramoyl-pentapeptide-transferase[Phospho-N-acetylmuramoyl-pentapeptide-transferase]	specific	133462	39	355	8.50474e-95	283.995	cd06852	GT_MraY	-	cl10571	Phospho-N-acetylmuramoyl-pentapeptide-transferase (mraY) is an enzyme responsible for the formation of the first lipid intermediate in the synthesis of bacterial cell wall peptidoglycan. It catalyzes the formation of undecaprenyl-pyrophosphoryl-N-acetylmuramoyl-pentapeptide from UDP-MurNAc-pentapeptide and undecaprenyl-phosphate. It is an integral membrane protein with possibly ten transmembrane …
Q#256	diphtheriae_01539	UDP-N-acetylmuramoyl-tripeptide--D-alanyl-D-alanine ligase[UDP-N-acetylmuramoyl-tripeptide--D-alanyl-D-alanine ligase]	specific	223841	2	493	6.32231e-124	369.323	COG0770	MurF	-	cl34039	UDP-N-acetylmuramyl pentapeptide synthase [Cell wall/membrane/envelope biogenesis]; UDP-N-acetylmuramyl pentapeptide synthase [Cell envelope biogenesis, outer membrane].
Q#257	diphtheriae_01540	UDP-N-acetylmuramoyl-L-alanyl-D-glutamate--2,6-diaminopimelate ligase[UDP-N-acetylmuramoyl-L-alanyl-D-glutamate--2,6-diaminopimelate ligase]	specific	234660	7	483	0	549.349	PRK00139	murE	-	cl35070	UDP-N-acetylmuramoylalanyl-D-glutamate--2,6-diaminopimelate ligase; Provisional
Q#258	diphtheriae_01541	Penicillin-binding protein PbpB[Penicillin-binding protein PbpB]	specific	223839	57	664	4.81216e-159	471.122	COG0768	FtsI	-	cl34037	Cell division protein FtsI/penicillin-binding protein 2 [Cell cycle control, cell division, chromosome partitioning, Cell wall/membrane/envelope biogenesis]; Cell division protein FtsI/penicillin-binding protein 2 [Cell envelope biogenesis, outer membrane].
Q#260	diphtheriae_01554	Phospho-2-dehydro-3-deoxyheptonate aldolase AroG[Phospho-2-dehydro-3-deoxyheptonate aldolase AroG]	specific	426279	31	457	0	770.455	pfam01474	DAHP_synth_2	-	cl03230	Class-II DAHP synthetase family; Members of this family are aldolase enzymes that catalyze the first step of the shikimate pathway.
Q#261	diphtheriae_01555	3'-5' exoribonuclease MT2234.1[3'-5' exoribonuclease MT2234.1]	specific	411253	3	155	1.16065e-119	334.176	NF033638	RNase_AS	-	cl41360	polyadenylate-specific 3'-exoribonuclease AS; RNase AS is a 3'-exoribonuclease, found in Mycobacterium tuberculosis and other Actinobacteria, that acts specifically to degrade polyadenylate sequences from the 3'-end of RNA.
Q#262	diphtheriae_01556	1-acyl-sn-glycerol-3-phosphate acyltransferase[1-acyl-sn-glycerol-3-phosphate acyltransferase]	specific	153251	9	183	1.3729e-52	168.218	cd07989	LPLAT_AGPAT-like	-	cl17185	Lysophospholipid Acyltransferases (LPLATs) of Glycerophospholipid Biosynthesis: AGPAT-like; Lysophospholipid acyltransferase (LPLAT) superfamily member: acyltransferases of de novo and remodeling pathways of glycerophospholipid biosynthesis which catalyze the incorporation of an acyl group from either acylCoAs or acyl-acyl carrier proteins (acylACPs) into acceptors such as glycerol 3-phosphate, d…
Q#263	diphtheriae_01557	Glucokinase[Glucokinase]	specific	224851	2	308	2.70448e-78	241.239	COG1940	NagC	-	cl43568	Sugar kinase of the NBD/HSP70 family, may contain an N-terminal HTH domain [Transcription, Carbohydrate transport and metabolism]; Transcriptional regulator/sugar kinase [Transcription / Carbohydrate transport and metabolism].
Q#264	diphtheriae_01558	GDP-mannose-dependent monoacylated alpha-(1-6)-phosphatidylinositol monomannoside mannosyltransferase[GDP-mannose-dependent monoacylated alpha-(1-6)-phosphatidylinositol monomannoside mannosyltransferase]	specific	340831	1	362	1.91279e-60	198.531	cd03801	GT4_PimA-like	-	cl10013	phosphatidyl-myo-inositol mannosyltransferase; This family is most closely related to the GT4 family of glycosyltransferases and named after PimA in Propionibacterium freudenreichii, which is involved in the biosynthesis of phosphatidyl-myo-inositol mannosides (PIM) which are early precursors in the biosynthesis of lipomannans (LM) and lipoarabinomannans (LAM), and catalyzes the addition of a man…
Q#266	diphtheriae_01563	Cytochrome bc1 complex Rieske iron-sulfur subunit[Cytochrome bc1 complex Rieske iron-sulfur subunit]	specific	437129	1	224	4.70544e-141	400.782	pfam19297	QcrA_N	-	cl44729	QcrA subunit N-terminal region; This entry describes the N-terminal region of the QcrA subunit which is part of respiratory complex III. This region includes anchoring transmembrane helical regions.
Q#266	diphtheriae_01563	Cytochrome bc1 complex Rieske iron-sulfur subunit[Cytochrome bc1 complex Rieske iron-sulfur subunit]	specific	223795	232	396	3.71062e-31	117.237	COG0723	QcrA	-	cl34018	Rieske Fe-S protein [Energy production and conversion]; Rieske Fe-S protein [Energy production and conversion].
Q#267	diphtheriae_01564	Cytochrome bc1 complex cytochrome c subunit[Cytochrome bc1 complex cytochrome c subunit]	specific	224921	24	170	3.64467e-14	68.4909	COG2010	CccA	-	cl43583	Cytochrome c, mono- and diheme variants [Energy production and conversion]; Cytochrome c, mono- and diheme variants [Energy production and conversion].
Q#267	diphtheriae_01564	Cytochrome bc1 complex cytochrome c subunit[Cytochrome bc1 complex cytochrome c subunit]	specific	433210	178	252	4.32055e-09	52.0253	pfam13442	Cytochrome_CBB3	-	cl21467	Cytochrome C oxidase, cbb3-type, subunit III; Cytochrome C oxidase, cbb3-type, subunit III.
Q#268	diphtheriae_01565	Cytochrome c oxidase subunit 3[Cytochrome c oxidase subunit 3]	specific	224758	2	196	4.0511e-56	176.335	COG1845	CyoC	-	cl41825	Heme/copper-type cytochrome/quinol oxidase, subunit 3 [Energy production and conversion]; Heme/copper-type cytochrome/quinol oxidase, subunit 3 [Energy production and conversion].
Q#269	diphtheriae_01568	Putative asparagine synthetase [glutamine-hydrolyzing][Putative asparagine synthetase [glutamine-hydrolyzing]]	specific	223444	1	625	5.19242e-175	508.485	COG0367	AsnB	-	cl33852	Asparagine synthetase B (glutamine-hydrolyzing) [Amino acid transport and metabolism]; Asparagine synthase (glutamine-hydrolyzing) [Amino acid transport and metabolism].
Q#270	diphtheriae_01569	Iron-sulfur cluster insertion protein ErpA[Iron-sulfur cluster insertion protein ErpA]	specific	223393	9	114	1.50402e-42	135.005	COG0316	IscA	-	cl43102	Fe-S cluster assembly iron-binding protein IscA [Posttranslational modification, protein turnover, chaperones]; Fe-S cluster assembly scaffold protein [Posttranslational modification, protein turnover, chaperones].
Q#271	diphtheriae_01577	Dihydrolipoyllysine-residue acetyltransferase component of pyruvate dehydrogenase complex[Dihydrolipoyllysine-residue acetyltransferase component of pyruvate dehydrogenase complex]	specific	236999	1	642	0	799.214	PRK11854	aceF	-	cl36067	pyruvate dehydrogenase dihydrolipoyltransacetylase; Validated
Q#272	diphtheriae_01578	Octanoyltransferase[Octanoyltransferase]	specific	184638	11	245	2.5213e-146	408.215	PRK14345	PRK14345	-	cl14057	lipoyl(octanoyl) transferase LipB; lipoyl(octanoyl) transferase LipB.
Q#273	diphtheriae_01579	Lipoyl synthase[Lipoyl synthase]	specific	235493	10	296	0	523.882	PRK05481	PRK05481	-	cl30244	lipoyl synthase; Provisional
Q#274	diphtheriae_01580	hypothetical protein[hypothetical protein]	specific	433509	21	245	9.71892e-111	317.923	pfam13829	DUF4191	-	cl20496	Domain of unknown function (DUF4191); Domain of unknown function (DUF4191).
Q#276	diphtheriae_01628	DNA primase[DNA primase]	specific	223435	6	621	9.73418e-154	455.031	COG0358	DnaG	-	cl43116	DNA primase (bacterial type) [Replication, recombination and repair]; DNA primase (bacterial type) [DNA replication, recombination, and repair].
Q#277	diphtheriae_01629	Glutamine--fructose-6-phosphate aminotransferase [isomerizing][Glutamine--fructose-6-phosphate aminotransferase [isomerizing]]	specific	234729	1	625	0	1040.39	PRK00331	PRK00331	-	cl35088	isomerizing glutamine--fructose-6-phosphate transaminase; isomerizing glutamine--fructose-6-phosphate transaminase.
Q#278	diphtheriae_01637	Glycine--tRNA ligase[Glycine--tRNA ligase]	specific	235240	5	458	0	859.817	PRK04173	PRK04173	-	cl30463	glycyl-tRNA synthetase; Provisional
Q#279	diphtheriae_01642	Decaprenyl diphosphate synthase[Decaprenyl diphosphate synthase]	specific	237826	24	266	5.39658e-171	471.576	PRK14829	PRK14829	-	cl00230	undecaprenyl pyrophosphate synthase; Provisional
Q#280	diphtheriae_01644	GTPase Era[GTPase Era]	specific	234624	8	305	4.23114e-150	422.149	PRK00089	era	-	cl35062	GTPase Era; Reviewed
Q#281	diphtheriae_01697	30S ribosomal protein S20[30S ribosomal protein S20]	specific	426365	6	80	2.6705e-16	66.2999	pfam01649	Ribosomal_S20p	-	cl00384	Ribosomal protein S20; Bacterial ribosomal protein S20 interacts with 16S rRNA.
Q#282	diphtheriae_01700	hypothetical protein[hypothetical protein]	specific	180173	1	324	0	577.595	PRK05629	PRK05629	-	cl40618	hypothetical protein; Validated
Q#283	diphtheriae_01703	DegV domain-containing protein Cgl2349/cg2579[DegV domain-containing protein Cgl2349/cg2579]	superfamily	450293	3	258	8.55124e-52	170.478	cl19360	DegV superfamily	-	-	Uncharacterized protein, DegV family COG1307; The structure of this protein revealed a bound fatty-acid molecule in a pocket between the two protein domains. The structure indicates that this family has the molecular function of fatty-acid binding and may play a role in the cellular functions of fatty acid transport or metabolism.
Q#284	diphtheriae_01706	Probable nicotinate-nucleotide adenylyltransferase[Probable nicotinate-nucleotide adenylyltransferase]	specific	234611	7	200	1.47167e-103	297.901	PRK00071	nadD	-	cl00015	nicotinate-nucleotide adenylyltransferase; nicotinate-nucleotide adenylyltransferase.
Q#285	diphtheriae_01710	GTPase Obg[GTPase Obg]	specific	237045	1	508	0	833.747	PRK12296	obgE	-	cl36097	GTPase CgtA; Reviewed
Q#286	diphtheriae_01711	50S ribosomal protein L27[50S ribosomal protein L27]	specific	235464	1	81	8.67176e-51	153.645	PRK05435	rpmA	-	cl00359	50S ribosomal protein L27; Validated
Q#287	diphtheriae_01712	50S ribosomal protein L21[50S ribosomal protein L21]	specific	235510	1	101	6.67788e-45	140.238	PRK05573	rplU	-	cl00382	50S ribosomal protein L21; Validated
Q#288	diphtheriae_01716	Dihydrofolate synthase/folylpolyglutamate synthase[Dihydrofolate synthase/folylpolyglutamate synthase]	specific	223362	41	497	2.96087e-138	405.107	COG0285	FolC	-	cl33827	Folylpolyglutamate synthase/Dihydropteroate synthase [Coenzyme transport and metabolism]; Folylpolyglutamate synthase [Coenzyme metabolism].
Q#289	diphtheriae_01717	Valine--tRNA ligase[Valine--tRNA ligase]	specific	235582	4	902	0	1445.3	PRK05729	valS	-	cl35374	valyl-tRNA synthetase; Reviewed
Q#290	diphtheriae_01720	ATP-dependent Clp protease ATP-binding subunit ClpX[ATP-dependent Clp protease ATP-binding subunit ClpX]	specific	235422	3	423	0	803.993	PRK05342	clpX	-	cl35307	ATP-dependent Clp protease ATP-binding subunit ClpX; ATP-dependent Clp protease ATP-binding subunit ClpX.
Q#291	diphtheriae_01722	ATP-dependent Clp protease proteolytic subunit 2[ATP-dependent Clp protease proteolytic subunit 2]	specific	237133	4	208	7.85479e-123	345.783	PRK12553	PRK12553	-	cl23717	ATP-dependent Clp protease proteolytic subunit; Reviewed
Q#292	diphtheriae_01723	ATP-dependent Clp protease proteolytic subunit 1[ATP-dependent Clp protease proteolytic subunit 1]	specific	178955	5	193	6.87473e-120	337.522	PRK00277	clpP	-	cl23717	ATP-dependent Clp protease proteolytic subunit; Reviewed
Q#293	diphtheriae_01729	Ribose-5-phosphate isomerase B[Ribose-5-phosphate isomerase B]	specific	235509	1	149	3.01372e-85	246.227	PRK05571	PRK05571	-	cl00485	ribose-5-phosphate isomerase B; Provisional
Q#294	diphtheriae_01737	Energy-dependent translational throttle protein EttA[Energy-dependent translational throttle protein EttA]	specific	236992	1	556	0	1093.24	PRK11819	PRK11819	-	cl36063	putative ABC transporter ATP-binding protein; Reviewed
Q#295	diphtheriae_01746	Oligoribonuclease[Oligoribonuclease]	specific	235429	8	189	3.87252e-108	307.852	PRK05359	PRK05359	-	cl10012	oligoribonuclease; Provisional
Q#296	diphtheriae_01759	Holo-[acyl-carrier-protein] synthase[Holo-[acyl-carrier-protein] synthase]	specific	234610	1	126	1.17894e-42	136.414	PRK00070	acpS	-	cl00500	4'-phosphopantetheinyl transferase; Provisional
Q#297	diphtheriae_01760	Beta-ketoacyl-[acyl-carrier-protein] synthase FabY[Beta-ketoacyl-[acyl-carrier-protein] synthase FabY]	superfamily	227315	1656	2492	0	1007.47	cl27756	FabG2 superfamily	-	-	3-oxoacyl-ACP reductase domain of yeast-type FAS1 [Lipid transport and metabolism]; 3-oxoacyl-[acyl-carrier protein].
Q#297	diphtheriae_01760	Beta-ketoacyl-[acyl-carrier-protein] synthase FabY[Beta-ketoacyl-[acyl-carrier-protein] synthase FabY]	superfamily	227314	359	1050	0	838.727	cl39147	COG4981 superfamily	-	-	Enoyl reductase domain of yeast-type FAS1 [Lipid transport and metabolism]; Enoyl reductase domain of yeast-type FAS1 [Lipid metabolism].
Q#297	diphtheriae_01760	Beta-ketoacyl-[acyl-carrier-protein] synthase FabY[Beta-ketoacyl-[acyl-carrier-protein] synthase FabY]	specific	238424	2484	2893	7.96858e-89	296.658	cd00828	elong_cond_enzymes	-	cl09938	elongating condensing enzymes are a subclass of decarboxylating condensing enzymes, including beta-ketoacyl [ACP] synthase, type I and II and polyketide synthases.They are characterized by the utlization of acyl carrier protein (ACP) thioesters as primer substrates, as well as the nature of their active site residues.
Q#297	diphtheriae_01760	Beta-ketoacyl-[acyl-carrier-protein] synthase FabY[Beta-ketoacyl-[acyl-carrier-protein] synthase FabY]	specific	223408	1271	1653	1.74394e-67	231.407	COG0331	FabD	-	cl43109	Malonyl CoA-acyl carrier protein transacylase [Lipid transport and metabolism]; (acyl-carrier-protein) S-malonyltransferase [Lipid metabolism].
Q#297	diphtheriae_01760	Beta-ketoacyl-[acyl-carrier-protein] synthase FabY[Beta-ketoacyl-[acyl-carrier-protein] synthase FabY]	superfamily	444946	1150	1272	1.70531e-33	126.625	cl00509	hot_dog superfamily	-	-	The hotdog fold was initially identified in the E. coli FabA (beta-hydroxydecanoyl-acyl carrier protein (ACP)-dehydratase) structure and subsequently in 4HBT (4-hydroxybenzoyl-CoA thioesterase) from Pseudomonas. A number of other seemingly unrelated proteins also share the hotdog fold. These proteins have related, but distinct, catalytic activities that include metabolic roles such as thioester h…
Q#297	diphtheriae_01760	Beta-ketoacyl-[acyl-carrier-protein] synthase FabY[Beta-ketoacyl-[acyl-carrier-protein] synthase FabY]	superfamily	223408	24	329	2.25379e-30	123.936	cl43109	FabD superfamily	-	-	Malonyl CoA-acyl carrier protein transacylase [Lipid transport and metabolism]; (acyl-carrier-protein) S-malonyltransferase [Lipid metabolism].
Q#298	diphtheriae_01763	hypothetical protein[hypothetical protein]	superfamily	445598	9	77	1.39572e-24	90.577	cl01890	GutM superfamily	C	-	Glucitol operon activator protein (GutM); This family consists of several glucitol operon activator (GutM) proteins. Expression of the glucitol (gut) operon in Escherichia coli is regulated by an unusual, complex system which consists of an activator (encoded by the gutM gene) and a repressor (encoded by the gutR gene) in addition to the cAMP-CRP complex (CRP, cAMP receptor protein). Synthesis of…
Q#299	diphtheriae_01768	Glutamate racemase[Glutamate racemase]	specific	234851	1	255	5.33095e-141	396.394	PRK00865	PRK00865	-	cl00518	glutamate racemase; Provisional
Q#300	diphtheriae_01780	Ribonucleoside-diphosphate reductase subunit beta nrdF2[Ribonucleoside-diphosphate reductase subunit beta nrdF2]	specific	275027	17	328	0	595.688	TIGR04171	RNR_1b_NrdF	-	cl00264	ribonucleoside-diphosphate reductase, class 1b, beta subunit; Members of this family are NrdF, the beta subunit of class 1b ribonucleotide reductase. This form uses a dimanganese moiety associated with a tyrosine radical to reduce the cellular requirement for iron. [Purines, pyrimidines, nucleosides, and nucleotides, 2'-Deoxyribonucleotide metabolism]
Q#301	diphtheriae_01782	Ribonucleoside-diphosphate reductase subunit alpha 1[Ribonucleoside-diphosphate reductase subunit alpha 1]	specific	211905	20	719	0	1275.85	TIGR04170	RNR_1b_NrdE	-	cl33280	ribonucleoside-diphosphate reductase, class 1b, alpha subunit; Members of this family are NrdE, the alpha subunit of class 1b ribonucleotide reductase. This form uses a dimanganese moiety associated with a tyrosine radical to reduce the cellular requirement for iron.
Q#302	diphtheriae_01784	Glutaredoxin-like protein NrdH[Glutaredoxin-like protein NrdH]	superfamily	444880	3	73	4.18223e-33	108.661	cl00388	Thioredoxin_like superfamily	-	-	Protein Disulfide Oxidoreductases and Other Proteins with a Thioredoxin fold; The thioredoxin (TRX)-like superfamily is a large, diverse group of proteins containing a TRX fold. Many members contain a classic TRX domain with a redox active CXXC motif. They function as protein disulfide oxidoreductases (PDOs), altering the redox state of target proteins via the reversible oxidation of their active…
Q#303	diphtheriae_01788	50S ribosomal protein L36 2[50S ribosomal protein L36 2]	specific	179138	1	40	4.22339e-10	47.68	PRK00831	rpmJ	-	cl00380	50S ribosomal protein L36; Validated
Q#304	diphtheriae_01789	NH(3)-dependent NAD(+) synthetase[NH(3)-dependent NAD(+) synthetase]	specific	234831	5	273	1.13216e-172	477.327	PRK00768	nadE	-	cl00292	ammonia-dependent NAD(+) synthetase; ammonia-dependent NAD(+) synthetase.
Q#305	diphtheriae_01797	hypothetical protein[hypothetical protein]	superfamily	444880	77	231	4.05506e-09	53.8844	cl00388	Thioredoxin_like superfamily	-	-	Protein Disulfide Oxidoreductases and Other Proteins with a Thioredoxin fold; The thioredoxin (TRX)-like superfamily is a large, diverse group of proteins containing a TRX fold. Many members contain a classic TRX domain with a redox active CXXC motif. They function as protein disulfide oxidoreductases (PDOs), altering the redox state of target proteins via the reversible oxidation of their active…
Q#306	diphtheriae_01807	UDP-N-acetylglucosamine 1-carboxyvinyltransferase[UDP-N-acetylglucosamine 1-carboxyvinyltransferase]	specific	236486	3	416	0	614.732	PRK09369	PRK09369	-	cl00288	UDP-N-acetylglucosamine 1-carboxyvinyltransferase; Validated
Q#307	diphtheriae_01811	Serine acetyltransferase[Serine acetyltransferase]	specific	223975	6	168	3.32203e-83	244.144	COG1045	CysE	-	cl43315	Serine acetyltransferase [Amino acid transport and metabolism]; Serine acetyltransferase [Amino acid transport and metabolism].
Q#308	diphtheriae_01812	hypothetical protein[hypothetical protein]	specific	434030	14	91	2.70438e-24	87.1905	pfam14542	Acetyltransf_CG	-	cl17182	GCN5-related N-acetyl-transferase; This family of GCN5-related N-acetyl-transferases bind both CoA and acetyl-CoA. They are characterized by highly conserved glycine, a cysteine residue in the acetyl-CoA binding site near the acetyl group, their small size compared with other GNATs and a lack of of an obvious substrate-binding site. It is proposed that they transfer an acetyl group from acetyl-Co…
Q#309	diphtheriae_01853	tRNA-modifying protein YgfZ[tRNA-modifying protein YgfZ]	superfamily	223431	40	349	8.09949e-56	184.874	cl33847	YgfZ superfamily	-	-	Folate-binding Fe-S cluster repair protein YgfZ, possible role in tRNA modification [Posttranslational modification, protein turnover, chaperones]; Predicted aminomethyltransferase related to GcvT [General function prediction only].
Q#310	diphtheriae_01854	hypothetical protein[hypothetical protein]	specific	431774	2	62	2.57071e-24	85.7256	pfam11273	DUF3073	-	cl12816	Protein of unknown function (DUF3073); This family of proteins with unknown function appears to be restricted to Actinobacteria.
Q#311	diphtheriae_01866	Adenylosuccinate lyase[Adenylosuccinate lyase]	superfamily	444650	14	448	4.94104e-171	488.366	cl00013	Lyase_I_like superfamily	-	-	Lyase class I_like superfamily: contains the lyase class I family, histidine ammonia-lyase and phenylalanine ammonia-lyase, which catalyze similar beta-elimination reactions; Lyase class I_like superfamily of enzymes that catalyze beta-elimination reactions and are active as homotetramers. The four active sites of the homotetrameric enzyme are each formed by residues from three different subunits…
Q#312	diphtheriae_01886	Trehalose-6-phosphate phosphatase[Trehalose-6-phosphate phosphatase]	superfamily	224789	2	250	5.43477e-32	117.848	cl34371	OtsB superfamily	-	-	Trehalose-6-phosphatase [Carbohydrate transport and metabolism]; Trehalose-6-phosphatase [Carbohydrate transport and metabolism].
Q#313	diphtheriae_01888	Uncharacterized tRNA/rRNA methyltransferase Rv3579c[Uncharacterized tRNA/rRNA methyltransferase Rv3579c]	specific	223640	51	313	1.04838e-84	255.674	COG0566	SpoU	-	cl43186	tRNA G18 (ribose-2'-O)-methylase SpoU [Translation, ribosomal structure and biogenesis]; rRNA methylases [Translation, ribosomal structure and biogenesis].
Q#314	diphtheriae_01889	Cysteine--tRNA ligase[Cysteine--tRNA ligase]	specific	223293	2	459	0	608.458	COG0215	CysS	-	cl33807	Cysteinyl-tRNA synthetase [Translation, ribosomal structure and biogenesis]; Cysteinyl-tRNA synthetase [Translation, ribosomal structure and biogenesis].
Q#315	diphtheriae_01890	2-C-methyl-D-erythritol 2,4-cyclodiphosphate synthase[2-C-methyl-D-erythritol 2,4-cyclodiphosphate synthase]	specific	426822	9	158	9.59927e-66	197.192	pfam02542	YgbB	-	cl10030	YgbB family; The ygbB protein is a putative enzyme of deoxy-xylulose pathway (terpenoid biosynthesis).
Q#316	diphtheriae_01891	2-C-methyl-D-erythritol 4-phosphate cytidylyltransferase[2-C-methyl-D-erythritol 4-phosphate cytidylyltransferase]	specific	234670	2	236	3.0447e-90	265.459	PRK00155	ispD	-	cl11394	D-ribitol-5-phosphate cytidylyltransferase; D-ribitol-5-phosphate cytidylyltransferase.
Q#317	diphtheriae_01892	RNA polymerase-binding transcription factor CarD[RNA polymerase-binding transcription factor CarD]	superfamily	224248	1	164	9.69693e-60	184.086	cl43388	CdnL superfamily	-	-	RNA polymerase-interacting regulator, CarD/CdnL/TRCF family [Transcription]; Transcriptional regulators, similar to M. xanthus CarD [Transcription].
Q#318	diphtheriae_01898	Carbonic anhydrase[Carbonic anhydrase]	specific	239473	13	204	2.26546e-61	188.117	cd03378	beta_CA_cladeC	-	cl00391	Carbonic anhydrases (CA) are zinc-containing enzymes that catalyze the reversible hydration of carbon dioxide in a two-step mechanism in which the nucleophilic attack of a zinc-bound hydroxide ion on carbon dioxide is followed by the regeneration of an active site by ionization of the zinc-bound water molecule and removal of a proton from the active site. CAs are ubiquitous enzymes involved in fu…
Q#319	diphtheriae_01902	ATP-dependent Clp protease ATP-binding subunit ClpC1[ATP-dependent Clp protease ATP-binding subunit ClpC1]	specific	214361	1	821	0	1085.09	CHL00095	clpC	-	cl33329	Clp protease ATP binding subunit
Q#320	diphtheriae_01909	Lysine--tRNA ligase 1[Lysine--tRNA ligase 1]	specific	234778	8	519	0	787.745	PRK00484	lysS	-	cl00268	lysyl-tRNA synthetase; Reviewed
Q#322	diphtheriae_01922	Proton/glutamate-aspartate symporter[Proton/glutamate-aspartate symporter]	specific	224220	5	409	1.08629e-91	282.959	COG1301	GltP	-	cl43377	Na+/H+-dicarboxylate symporter [Energy production and conversion]; Na+/H+-dicarboxylate symporters [Energy production and conversion].
Q#323	diphtheriae_01927	2-amino-4-hydroxy-6-hydroxymethyldihydropteridine pyrophosphokinase[2-amino-4-hydroxy-6-hydroxymethyldihydropteridine pyrophosphokinase]	specific	426181	4	133	3.56871e-57	174.488	pfam01288	HPPK	-	cl00233	7,8-dihydro-6-hydroxymethylpterin-pyrophosphokinase (HPPK); 7,8-dihydro-6-hydroxymethylpterin-pyrophosphokinase (HPPK).
Q#324	diphtheriae_01928	Dihydroneopterin aldolase[Dihydroneopterin aldolase]	specific	224456	7	127	3.99552e-51	157.78	COG1539	FolB	-	cl43447	Dihydroneopterin aldolase [Coenzyme transport and metabolism]; Dihydroneopterin aldolase [Coenzyme metabolism].
Q#325	diphtheriae_01929	Dihydropteroate synthase[Dihydropteroate synthase]	specific	238380	12	274	3.38425e-91	270.632	cd00739	DHPS	-	cl00219	DHPS subgroup of Pterin binding enzymes. DHPS (dihydropteroate synthase), a functional homodimer, catalyzes the condensation of p-aminobenzoic acid (pABA) in the de novo biosynthesis of folate, which is an essential cofactor in both nucleic acid and protein biosynthesis. Prokaryotes (and some lower eukaryotes) must synthesize folate de novo, while higher eukaryotes are able to utilize dietary fol…
Q#326	diphtheriae_01931	GTP cyclohydrolase 1[GTP cyclohydrolase 1]	specific	236472	4	190	1.35572e-118	333.665	PRK09347	folE	-	cl00263	GTP cyclohydrolase I; Provisional
Q#327	diphtheriae_01934	tRNA(Ile)-lysidine synthase[tRNA(Ile)-lysidine synthase]	specific	238950	15	178	5.26344e-45	150.025	cd01992	PP-ATPase	-	cl00292	N-terminal domain of predicted ATPase of the PP-loop faimly implicated in cell cycle control [Cell division and chromosome partitioning]. This is a subfamily of Adenine nucleotide alpha hydrolases superfamily.Adeninosine nucleotide alpha hydrolases superfamily includes N type ATP PPases and ATP sulphurylases. It forms a apha/beta/apha fold which binds to Adenosine group. This domain has a strongl…
Q#328	diphtheriae_01936	Inorganic pyrophosphatase[Inorganic pyrophosphatase]	specific	425837	5	157	1.2395e-85	247.69	pfam00719	Pyrophosphatase	-	cl00217	Inorganic pyrophosphatase; Inorganic pyrophosphatase.
Q#329	diphtheriae_01948	60 kDa chaperonin 1[60 kDa chaperonin 1]	specific	234573	1	544	0	949.948	PRK00013	groEL	-	cl02777	chaperonin GroEL; Reviewed
Q#330	diphtheriae_01973	NADPH-ferredoxin reductase FprA[NADPH-ferredoxin reductase FprA]	superfamily	357415	2	451	1.10011e-144	422.183	cl30539	PLN02852 superfamily	-	-	ferredoxin-NADP+ reductase
Q#331	diphtheriae_01987	hypothetical protein[hypothetical protein]	specific	433128	2	46	1.60808e-11	58.7058	pfam13338	AbiEi_4	-	cl24040	Transcriptional regulator, AbiEi antitoxin; AbiEi_4 is the cognate antitoxin of the type IV toxin-antitoxin 'innate immunity' bacterial abortive infection (Abi) system that protects bacteria from the spread of a phage infection. The Abi system is activated upon infection with phage to abort the cell thus preventing the spread of phage through viral replication. There are some 20 or more Abis, and…
Q#331	diphtheriae_01987	hypothetical protein[hypothetical protein]	superfamily	227645	1	151	5.86641e-06	47.2329	cl44219	COG5340 superfamily	C	-	Transcriptional regulator, predicted component of viral defense system [Defense mechanisms]; Predicted transcriptional regulator [Transcription].
Q#332	diphtheriae_02035	Fructose-bisphosphate aldolase[Fructose-bisphosphate aldolase]	specific	236406	1	342	0	585.992	PRK09197	PRK09197	-	cl21457	fructose-bisphosphate aldolase; Provisional
Q#333	diphtheriae_02059	Protein GrpE[Protein GrpE]	specific	237632	4	215	6.04314e-100	289.008	PRK14164	PRK14164	-	cl03075	heat shock protein GrpE; Provisional
Q#334	diphtheriae_02060	Chaperone protein DnaK[Chaperone protein DnaK]	specific	234715	1	608	0	1173.34	PRK00290	dnaK	-	cl35085	molecular chaperone DnaK; Provisional
Q#335	diphtheriae_02067	Sulfate permease CysP[Sulfate permease CysP]	specific	223383	45	510	4.28037e-80	253.275	COG0306	PitA	-	cl27575	Phosphate/sulfate permease [Inorganic ion transport and metabolism]; Phosphate/sulphate permeases [Inorganic ion transport and metabolism].
Q#336	diphtheriae_02083	Lactate utilization protein A[Lactate utilization protein A]	specific	223325	287	691	2.47224e-86	279.906	COG0247	GlpC	-	cl33814	Fe-S oxidoreductase [Energy production and conversion]; Fe-S oxidoreductase [Energy production and conversion].
Q#336	diphtheriae_02083	Lactate utilization protein A[Lactate utilization protein A]	superfamily	444947	189	242	0.00252271	40.0876	cl00510	MlaE superfamily	NC	-	Permease MlaE; MlaE is a permease which in E. coli is a component of the Mla pathway, an ABC transport system that functions to maintain the asymmetry of the outer membrane. In NMB1965 it is involved in L-glutamate import into the cell. In Arabidopsis thaliana TGD1 it is involved in lipid transfer within the cell.
Q#337	diphtheriae_02123	Phosphoenolpyruvate carboxykinase [GTP][Phosphoenolpyruvate carboxykinase [GTP]]	specific	235256	9	610	0	1153.04	PRK04210	PRK04210	-	cl22860	phosphoenolpyruvate carboxykinase (GTP); phosphoenolpyruvate carboxykinase (GTP).
Q#339	diphtheriae_02141	Diacylglycerol acyltransferase/mycolyltransferase Ag85B[Diacylglycerol acyltransferase/mycolyltransferase Ag85B]	specific	223700	95	370	1.29753e-68	226.171	COG0627	FrmB	-	cl33985	S-formylglutathione hydrolase FrmB [Defense mechanisms]; Predicted esterase [General function prediction only].
Q#339	diphtheriae_02141	Diacylglycerol acyltransferase/mycolyltransferase Ag85B[Diacylglycerol acyltransferase/mycolyltransferase Ag85B]	superfamily	227766	398	638	2.18259e-41	158.04	cl35005	Psp3 superfamily	NC	-	Uncharacterized conserved protein, contains LGFP repeats [Function unknown]; Uncharacterized protein potentially involved in peptidoglycan biosynthesis [Cell envelope biogenesis, outer membrane].
Q#340	diphtheriae_02145	Decaprenyl-phosphate phosphoribosyltransferase[Decaprenyl-phosphate phosphoribosyltransferase]	specific	237058	20	322	4.84055e-147	415.415	PRK12324	PRK12324	-	cl00337	decaprenyl-phosphate phosphoribosyltransferase; decaprenyl-phosphate phosphoribosyltransferase.
Q#341	diphtheriae_02147	Galactofuranosyltransferase GlfT2[Galactofuranosyltransferase GlfT2]	specific	437152	453	651	7.00475e-128	375.345	pfam19320	GlfT2_domain3	-	cl44751	Galactofuranosyltransferase-2, domain 3; This entry represents the third domain of GlfT2 (Rv3808c), a polymerising galactofuranosyltransferase that synthesizes the galactan portion of the peptidoglycan complex of the mycobacteria cell wall. It consists of eight alpha-helices, five of which immediately follow the glycosyltransferase (GT) domain and form the central portion of domain 3. Three helic…
Q#341	diphtheriae_02147	Galactofuranosyltransferase GlfT2[Galactofuranosyltransferase GlfT2]	specific	436195	8	146	1.68946e-91	279.532	pfam17994	Glft2_N	-	cl39420	Galactofuranosyltransferase 2 N-terminal; This is the N-terminal beta-barrel domain found in the polymerizing galactofuranosyltransferase GlfT2 (Rv3808c). This enzyme synthesizes the bulk of the galactan portion of the mycolyl-arabinogalactan complex, which is the largest component of the mycobacterial cell wall such as in Mycobacterium tuberculosis. The N-terminal domain contains two short helic…
Q#341	diphtheriae_02147	Galactofuranosyltransferase GlfT2[Galactofuranosyltransferase GlfT2]	specific	224137	165	505	8.72484e-63	210.803	COG1216	GT2	-	cl34186	Glycosyltransferase, GT2 family [Carbohydrate transport and metabolism]; Predicted glycosyltransferases [General function prediction only].
Q#342	diphtheriae_02152	UDP-galactopyranose mutase[UDP-galactopyranose mutase]	specific	223636	3	383	0	617.801	COG0562	Glf	-	cl43185	UDP-galactopyranose mutase [Cell wall/membrane/envelope biogenesis]; UDP-galactopyranose mutase [Cell envelope biogenesis, outer membrane].
Q#343	diphtheriae_02175	1-acyl-sn-glycerol-3-phosphate acyltransferase[1-acyl-sn-glycerol-3-phosphate acyltransferase]	specific	153251	17	200	2.23856e-44	156.277	cd07989	LPLAT_AGPAT-like	-	cl17185	Lysophospholipid Acyltransferases (LPLATs) of Glycerophospholipid Biosynthesis: AGPAT-like; Lysophospholipid acyltransferase (LPLAT) superfamily member: acyltransferases of de novo and remodeling pathways of glycerophospholipid biosynthesis which catalyze the incorporation of an acyl group from either acylCoAs or acyl-acyl carrier proteins (acylACPs) into acceptors such as glycerol 3-phosphate, d…
Q#344	diphtheriae_02177	Serine--tRNA ligase[Serine--tRNA ligase]	specific	235461	1	418	0	631.718	PRK05431	PRK05431	-	cl35319	seryl-tRNA synthetase; Provisional
Q#345	diphtheriae_02227	Replicative DNA helicase[Replicative DNA helicase]	specific	180177	1	505	0	945.812	PRK05636	PRK05636	-	cl32084	replicative DNA helicase; Provisional
Q#346	diphtheriae_02229	Single-stranded DNA-binding protein[Single-stranded DNA-binding protein]	specific	236092	2	193	3.22233e-101	289.627	PRK07772	PRK07772	-	cl09930	single-stranded DNA-binding protein; Provisional
Q#347	diphtheriae_02230	30S ribosomal protein S6[30S ribosomal protein S6]	specific	426155	3	91	1.42223e-34	113.322	pfam01250	Ribosomal_S6	-	cl00414	Ribosomal protein S6; Ribosomal protein S6.
Q#348	diphtheriae_02261	Leucine--tRNA ligase[Leucine--tRNA ligase]	superfamily	178177	26	958	0	1036.32	cl31905	PLN02563 superfamily	-	-	aminoacyl-tRNA ligase
Q#349	diphtheriae_02285	hypothetical protein[hypothetical protein]	specific	430303	5	494	0	1015.1	pfam08903	DUF1846	-	cl19473	Domain of unknown function (DUF1846); This family of proteins are functionally uncharacterized. Some members of the family are annotated as ATP-dependent peptidases. However, we can find no support for this annotation.
Q#350	diphtheriae_02305	CCA-adding enzyme[CCA-adding enzyme]	specific	131739	28	493	0	870.584	TIGR02692	tRNA_CCA_actino	-	cl31237	tRNA adenylyltransferase; The enzyme tRNA adenylyltransferase, also called tRNA-nucleotidyltransferase and CCA-adding enzyme, can add or repair the required CCA triplet at the 3'-end of tRNA molecules. Genes encoding tRNA include the CCA tail in some but not all bacteria, and this enzyme may be required for viability. Members of this family represent a distinct clade within the larger family pfam…
Q#351	diphtheriae_02307	hypothetical protein[hypothetical protein]	superfamily	437348	63	334	2.09618e-07	54.687	cl44931	DUF6049 superfamily	C	-	Family of unknown function (DUF6049); This family of proteins is functionally uncharacterized. This family of proteins is found primarily in Actinobacteria. Proteins in this family are typically between 695 and 823 amino acids in length.
Q#352	diphtheriae_02308	Probable peptidoglycan biosynthesis protein MviN[Probable peptidoglycan biosynthesis protein MviN]	specific	223800	96	612	2.74485e-109	350.815	COG0728	MviN	-	cl43252	Peptidoglycan biosynthesis protein MviN/MurJ, putative lipid II flippase [Cell wall/membrane/envelope biogenesis]; Uncharacterized membrane protein, putative virulence factor [General function prediction only].
Q#352	diphtheriae_02308	Probable peptidoglycan biosynthesis protein MviN[Probable peptidoglycan biosynthesis protein MviN]	specific	270875	694	924	9.26877e-59	201.794	cd13973	PK_MviN-like	-	cl21453	Pseudokinase domain of the peptidoglycan biosynthetic protein MviN; The pseudokinase domain shows similarity to protein kinases but lacks crucial residues for catalytic activity. This family is composed of the mycobacterial protein MviN and similar proteins. MviN is an integral membrane protein that is essential for growth and is required for cell wall integrity and peptidogylcan (PG) biosynthesi…
Q#353	diphtheriae_02310	Thioredoxin reductase[Thioredoxin reductase]	specific	273540	11	309	4.60118e-154	432.821	TIGR01292	TRX_reduct	-	cl36861	thioredoxin-disulfide reductase; This model describes thioredoxin-disulfide reductase, a member of the pyridine nucleotide-disulphide oxidoreductases (pfam00070). [Energy metabolism, Electron transport]
Q#354	diphtheriae_02312	N-acetylmuramoyl-L-alanine amidase CwlM[N-acetylmuramoyl-L-alanine amidase CwlM]	specific	223929	164	372	2.76984e-51	171.412	COG0860	AmiC	-	cl34058	N-acetylmuramoyl-L-alanine amidase [Cell wall/membrane/envelope biogenesis]; N-acetylmuramoyl-L-alanine amidase [Cell envelope biogenesis, outer membrane].
Q#354	diphtheriae_02312	N-acetylmuramoyl-L-alanine amidase CwlM[N-acetylmuramoyl-L-alanine amidase CwlM]	specific	225943	1	156	4.32293e-16	75.8317	COG3409	PGRP	-	cl34604	Peptidoglycan-binding (PGRP) domain of peptidoglycan hydrolases [Cell wall/membrane/envelope biogenesis]; Putative peptidoglycan-binding domain-containing protein [Cell envelope biogenesis, outer membrane].
Q#355	diphtheriae_02316	Membrane protein insertase YidC[Membrane protein insertase YidC]	specific	179580	1	317	3.36749e-180	499.593	PRK03449	PRK03449	-	cl00489	putative inner membrane protein translocase component YidC; Provisional
Q#356	diphtheriae_02318	Ribonuclease P protein component[Ribonuclease P protein component]	specific	235126	1	119	4.7748e-62	185.001	PRK03459	rnpA	-	cl42314	ribonuclease P; Reviewed
Q#357	diphtheriae_02319	50S ribosomal protein L34[50S ribosomal protein L34]	specific	425699	5	46	9.60564e-10	47.3834	pfam00468	Ribosomal_L34	-	cl00370	Ribosomal protein L34; Ribosomal protein L34.
