# Supplementary material for: A multiomic approach to defining the essential genome of the globally important pathogen Corynebacterium diphtheriae
Source: PLoS Genet. 2023 Apr 26;19(4):e1010737. doi: 10.1371/journal.pgen.1010737 (PMC10166564; doi:10.1371/journal.pgen.1010737)
Supplement: S9 Table — (XLSX) [file pgen.1010737.s009.xlsx]

## Sheet: blast results
query acc.ver	subject acc.ver	% identity	alignment length	mismatches	gap opens	q. start	q. end	s. start	s. end	evalue	bit score	% query coverage per subject	subject ids
diphtheriae_00001	DIP0001	99.275	552	4	0	1	552	1	552	0	1137	100	DIP0001
diphtheriae_00002	DIP0002	100	395	0	0	1	395	11	405	0	800	100	DIP0002
diphtheriae_00003	DIP0003	98.741	397	5	0	1	397	1	397	0	786	100	DIP0003
diphtheriae_00004	DIP0004	98.907	183	2	0	1	183	1	183	3.09e-136	374	100	DIP0004
diphtheriae_00005	DIP0005	99.559	681	3	0	1	681	5	685	0	1394	100	DIP0005
diphtheriae_00006	DIP0006	100	145	0	0	1	145	1	145	5.58e-106	295	100	DIP0006
diphtheriae_00007	DIP0007	98.889	90	1	0	1	90	1	90	3.79e-62	179	100	DIP0007
diphtheriae_00008	DIP0008	97.015	67	1	1	1	66	1	67	3.21e-40	122	100	DIP0008
diphtheriae_00009	DIP0009	99.65	856	3	0	1	856	1	856	0	1731	100	DIP0009
diphtheriae_00010	DIP0010	99.123	114	1	0	1	114	1	114	2.64e-76	217	100	DIP0010
diphtheriae_00013	DIP0011	99.167	240	2	0	1	240	3	242	7.83e-178	484	100	DIP0011
diphtheriae_00014	DIP0012	99.64	556	2	0	1	556	1	556	0	1092	100	DIP0012
diphtheriae_00015	DIP0013	98.089	157	3	0	1	157	1	157	1.84e-109	305	100	DIP0013
diphtheriae_00016	DIP0014	96.881	545	17	0	1	545	3	547	0	1054	100	DIP0014
diphtheriae_00017	DIP0015	97.445	548	14	0	1	548	1	548	0	1077	100	DIP0015
diphtheriae_00020	DIP0016	83.333	42	6	1	34	74	65	106	4.24e-17	65.9	55	DIP0016
diphtheriae_00024	DIP0019	82.432	74	13	0	24	97	8	81	1.68e-39	122	76	DIP0019
diphtheriae_00025	DIP0021	100	332	0	0	1	332	1	332	0	676	100	DIP0021
diphtheriae_00026	DIP0022	99.708	343	1	0	1	343	1	343	0	663	100	DIP0022
diphtheriae_00027	DIP0023	99.605	253	1	0	1	253	1	253	0	508	100	DIP0023
diphtheriae_00028	DIP0024	98.515	202	3	0	1	202	1	202	3.42e-145	399	100	DIP0024
diphtheriae_00029	DIP0025	99.444	180	1	0	1	180	1	180	1.63e-133	367	100	DIP0025
diphtheriae_00031	DIP0027	99.024	205	2	0	10	214	1	205	9.26e-148	405	96	DIP0027
diphtheriae_00032	DIP0029	98.998	599	6	0	1	599	1	599	0	1238	100	DIP0029
diphtheriae_00033	DIP0030	99.099	222	2	0	1	222	1	222	9.08e-158	432	100	DIP0030
diphtheriae_00034	DIP0031	97.79	362	8	0	1	362	1	362	0	713	100	DIP0031
diphtheriae_00035	DIP0032	92.424	66	5	0	1	66	1	66	2.59e-40	122	100	DIP0032
diphtheriae_00036	DIP0033	99.234	261	2	0	1	261	1	261	0	518	100	DIP0033
diphtheriae_00037	DIP0034	97.619	336	8	0	1	336	2	337	0	670	100	DIP0034
diphtheriae_00038	DIP0035	97.015	268	8	0	1	268	1	268	0	526	94	DIP0035
diphtheriae_00041	DIP0036	98.432	1084	17	0	1	1084	1	1084	0	2200	100	DIP0036
diphtheriae_00042	DIP0037	99.013	304	3	0	1	304	1	304	0	615	100	DIP0037
diphtheriae_00043	DIP0038	100	109	0	0	1	109	1	109	1.08e-78	223	100	DIP0038
diphtheriae_01949	DIP0041	80	35	7	0	70	104	3	37	8.92e-14	61.6	32	DIP0041
diphtheriae_01313	DIP0041	66.234	231	71	3	7	237	101	324	1.15e-102	297	97	DIP0041
diphtheriae_00044	DIP0041	66.667	60	10	1	1	60	13	62	1.28e-18	72.8	100	DIP0041
diphtheriae_00045	DIP0041	75.191	262	55	3	1	262	73	324	5.29e-126	357	100	DIP0041
diphtheriae_00430	DIP0047	49.593	123	62	0	38	160	174	296	7.7e-32	119	42	DIP0047
diphtheriae_01999	DIP0049	76	50	12	0	1	50	10	59	3.36e-25	84.3	100	DIP0049
diphtheriae_00046	DIP0052	100	89	0	0	1	89	1	89	8.68e-62	179	100	DIP0052
diphtheriae_00047	DIP0053	98.663	673	5	1	1	669	1	673	0	1334	100	DIP0053
diphtheriae_00048	DIP0054	97.047	508	8	2	1	508	1	501	0	984	100	DIP0054
diphtheriae_00049	DIP0055	99.177	486	4	0	1	486	1	486	0	988	100	DIP0055
diphtheriae_00050	DIP0056	99.777	449	1	0	1	449	1	449	0	881	100	DIP0056
diphtheriae_00051	DIP0057	97.328	262	7	0	2	263	224	485	0	515	99	DIP0057
diphtheriae_00052	DIP0057	99.533	214	1	0	1	214	2	215	8.23e-156	437	99	DIP0057
diphtheriae_00053	DIP0058	99.383	162	1	0	1	162	1	162	5.91e-116	321	100	DIP0058
diphtheriae_00054	DIP0059	98.958	288	3	0	1	288	1	288	0	588	100	DIP0059
diphtheriae_00057	DIP0084	90.476	42	4	0	29	70	1	42	5.99e-15	58.5	60	DIP0084
diphtheriae_00058	DIP0085	94.152	171	10	0	1	171	1	171	3.63e-119	330	100	DIP0085
diphtheriae_00059	DIP0086	94.253	87	5	0	1	87	13	99	5.26e-59	172	100	DIP0086
diphtheriae_00060	DIP0087	97.701	87	2	0	39	125	1	87	3.84e-58	177	70	DIP0087
diphtheriae_00061	DIP0089	97.216	431	12	0	49	479	1	431	0	818	90	DIP0089
diphtheriae_00062	DIP0090	98.283	233	4	0	1	233	1	233	1.82e-169	462	100	DIP0090
diphtheriae_00063	DIP0091	99.087	219	2	0	1	219	1	219	1.55e-157	431	100	DIP0091
diphtheriae_00064	DIP0092	98.044	409	8	0	1	409	1	409	0	820	100	DIP0092
diphtheriae_00066	DIP0095	99.554	224	1	0	1	224	1	224	6.22e-153	420	100	DIP0095
diphtheriae_00067	DIP0096	99.524	210	1	0	1	210	4	213	4.05e-146	402	100	DIP0096
diphtheriae_00068	DIP0097	99.638	276	1	0	1	276	1	276	0	559	100	DIP0097
diphtheriae_00069	DIP0098	97.525	202	5	0	1	202	1	202	2.91e-143	394	100	DIP0098
diphtheriae_00070	DIP0099	100	186	0	0	1	186	9	194	7.83e-137	376	100	DIP0099
diphtheriae_00071	DIP0100	98.765	81	1	0	1	81	52	132	4.82e-53	157	100	DIP0100
diphtheriae_00072	DIP0101	99.451	546	3	0	1	546	1	546	0	1115	100	DIP0101
diphtheriae_00073	DIP0102	98.837	258	3	0	1	258	1	258	0	529	99	DIP0102
diphtheriae_00074	DIP0103	100	55	0	0	1	55	1	55	2.08e-33	104	100	DIP0103
diphtheriae_00075	DIP0104	97.768	448	10	0	1	448	1	448	0	887	100	DIP0104
diphtheriae_00076	DIP0105	100	350	0	0	1	350	1	350	0	713	100	DIP0105
diphtheriae_00077	DIP0106	94.186	86	5	0	1	86	1	86	3.43e-58	169	100	DIP0106
diphtheriae_00078	DIP0108	97.468	395	10	0	1	395	1	395	0	793	100	DIP0108
diphtheriae_00079	DIP0109	98.271	347	6	0	1	347	1	347	0	655	100	DIP0109
diphtheriae_00080	DIP0110	99.603	252	1	0	1	252	1	252	0	496	100	DIP0110
diphtheriae_00081	DIP0111	98.374	492	8	0	1	492	1	492	0	986	100	DIP0111
diphtheriae_00082	DIP0112	99.259	135	1	0	1	135	1	135	1.08e-98	275	100	DIP0112
diphtheriae_00083	DIP0113	99.552	446	2	0	1	446	1	446	0	899	100	DIP0113
diphtheriae_00084	DIP0114	99.281	139	1	0	1	139	1	139	6.89e-100	279	100	DIP0114
diphtheriae_00085	DIP0115	99.718	355	1	0	1	355	1	355	0	726	100	DIP0115
diphtheriae_00086	DIP0116	98.81	252	3	0	1	252	1	252	6.32e-180	490	100	DIP0116
diphtheriae_00087	DIP0117	98.846	260	3	0	1	260	1	260	0	526	100	DIP0117
diphtheriae_00088	DIP0118	100	192	0	0	1	192	1	192	2.37e-136	375	100	DIP0118
diphtheriae_00089	DIP0119	100	188	0	0	24	211	392	579	3.97e-135	387	89	DIP0119
diphtheriae_00090	DIP0119	97.674	86	2	0	1	86	3	88	3.67e-55	176	91	DIP0119
diphtheriae_01599	DIP0120	100	17	0	0	27	43	1	17	8.03e-08	39.3	34	DIP0120
diphtheriae_00092	DIP0122	81.818	77	14	0	1	77	1	77	1.01e-40	128	94	DIP0122
diphtheriae_00093	DIP0123	95.238	294	10	2	1	292	1	292	0	544	100	DIP0123
diphtheriae_00094	DIP0124	99.123	456	4	0	1	456	1	456	0	915	100	DIP0124
diphtheriae_00095	DIP0125	99.723	361	1	0	1	361	1	361	0	739	100	DIP0125
diphtheriae_00096	DIP0126	98.138	537	10	0	1	537	1	537	0	1082	100	DIP0126
diphtheriae_00097	DIP0127	98.592	142	2	0	1	142	15	156	3.66e-104	290	100	DIP0127
diphtheriae_00098	DIP0128	98.857	350	4	0	1	350	1	350	0	668	100	DIP0128
diphtheriae_00099	DIP0129	94.41	161	9	0	1	161	34	194	1.82e-102	288	100	DIP0129
diphtheriae_00100	DIP0130	98.438	256	4	0	1	256	1	256	1.67e-175	479	100	DIP0130
diphtheriae_00101	DIP0131	97.823	781	17	0	1	781	1	781	0	1527	100	DIP0131
diphtheriae_00102	DIP0132	94.681	94	5	0	11	104	1	94	3.93e-62	184	76	DIP0132
diphtheriae_02020	DIP0132	36.782	174	103	2	22	191	14	184	3.77e-31	109	81	DIP0132
diphtheriae_00103	DIP0133	98.333	120	2	0	1	120	46	165	1.22e-83	241	96	DIP0133
diphtheriae_00104	DIP0134	99.487	195	1	0	1	195	1	195	1.44e-145	399	100	DIP0134
diphtheriae_00105	DIP0135	98.76	242	3	0	17	258	1	242	3.18e-176	481	94	DIP0135
diphtheriae_00108	DIP0136	97.222	252	7	0	1	252	1	252	0	498	100	DIP0136
diphtheriae_00109	DIP0142	94.595	222	12	0	6	227	1	222	1.17e-145	405	73	DIP0142
diphtheriae_00270	DIP0143	41.014	217	124	3	84	299	5	218	6.99e-45	152	68	DIP0143
diphtheriae_00110	DIP0143	93.778	225	12	1	1	225	110	332	2.47e-144	402	100	DIP0143
diphtheriae_02159	DIP0146	99.206	126	1	0	1	126	1	126	4.81e-87	245	100	DIP0146
diphtheriae_00114	DIP0148	78.462	65	1	1	23	87	20	71	2.57e-18	68.6	75	DIP0148
diphtheriae_00115	DIP0149	100	97	0	0	1	97	3	99	1.33e-67	194	100	DIP0149
diphtheriae_00116	DIP0150	98.905	274	3	0	1	274	1	274	0	550	100	DIP0150
diphtheriae_00117	DIP0151	100	101	0	0	1	101	1	101	6.06e-73	207	100	DIP0151
diphtheriae_00118	DIP0152	97.386	306	8	0	1	306	1	306	0	612	100	DIP0152
diphtheriae_00119	DIP0153	99.519	208	1	0	1	208	1	208	1.21e-153	420	100	DIP0153
diphtheriae_00120	DIP0154	97.741	664	15	0	1	664	6	669	0	1330	100	DIP0154
diphtheriae_00121	DIP0155	97.619	210	5	0	1	210	1	210	2.5e-155	425	100	DIP0155
diphtheriae_00122	DIP0156	98.039	306	6	0	1	306	1	306	0	605	100	DIP0156
diphtheriae_00123	DIP0157	98.344	302	5	0	1	302	1	302	0	608	100	DIP0157
diphtheriae_00124	DIP0158	99.31	145	1	0	1	145	1	145	1.34e-100	281	100	DIP0158
diphtheriae_00125	DIP0159	98.773	1141	14	0	1	1141	1	1141	0	2293	100	DIP0159
diphtheriae_00126	DIP0160	99.249	666	5	0	1	666	29	694	0	1342	100	DIP0160
diphtheriae_00127	DIP0161	100	253	0	0	1	253	1	253	0	509	100	DIP0161
diphtheriae_00128	DIP0162	100	488	0	0	1	488	1	488	0	1005	100	DIP0162
diphtheriae_00129	DIP0164	100	144	0	0	45	188	1	144	3.4e-102	287	77	DIP0164
diphtheriae_00130	DIP0165	99.451	182	1	0	1	182	1	182	9.58e-130	358	100	DIP0165
diphtheriae_00131	DIP0166	97.842	139	3	0	1	139	1	139	4.11e-95	267	100	DIP0166
diphtheriae_00132	DIP0167	99.576	236	1	0	4	239	24	259	1.42e-171	469	99	DIP0167
diphtheriae_00133	DIP0168	100	305	0	0	1	305	1	305	0	627	100	DIP0168
diphtheriae_00134	DIP0169	99.688	321	1	0	1	321	1	321	0	656	100	DIP0169
diphtheriae_00135	DIP0170	99.59	244	1	0	1	244	1	244	1.06e-179	489	100	DIP0170
diphtheriae_00136	DIP0171	99.331	299	2	0	1	299	1	299	0	568	100	DIP0171
diphtheriae_00137	DIP0172	99.645	282	1	0	1	282	1	282	0	538	99	DIP0172
diphtheriae_00138	DIP0173	98.198	333	6	0	13	345	1	333	0	671	97	DIP0173
diphtheriae_00139	DIP0174	99.228	259	2	0	1	259	1	259	0	525	100	DIP0174
diphtheriae_00140	DIP0175	85.978	271	17	4	16	275	1	261	6.47e-158	439	83	DIP0175
diphtheriae_00141	DIP0176	99.244	397	3	0	1	397	1	397	0	790	100	DIP0176
diphtheriae_00142	DIP0177	98.73	315	4	0	1	315	1	315	0	633	100	DIP0177
diphtheriae_00144	DIP0178	99.128	344	3	0	1	344	1	344	0	693	100	DIP0178
diphtheriae_00147	DIP0179	99.237	524	4	0	1	524	1	524	0	1026	100	DIP0179
diphtheriae_00149	DIP0225	92.138	407	32	0	1	407	62	468	0	741	100	DIP0225
diphtheriae_00151	DIP0226	91.765	85	6	1	1	84	1	85	6.96e-47	151	99	DIP0226
diphtheriae_00150	DIP0226	95.623	297	13	0	1	297	158	454	0	550	100	DIP0226
diphtheriae_00152	DIP0227	99.663	297	1	0	1	297	1	297	0	593	100	DIP0227
diphtheriae_00153	DIP0228	98.378	185	3	0	1	185	1	185	9.11e-133	365	100	DIP0228
diphtheriae_00155	DIP0233	55.789	285	109	3	12	280	5	288	4.72e-109	317	86	DIP0233
diphtheriae_00157	DIP0235	35.924	579	264	23	1	565	1	486	3.28e-67	222	99	DIP0235
diphtheriae_00158	DIP0236	57.993	269	113	0	3	271	2	270	9.13e-120	343	86	DIP0236
diphtheriae_02003	DIP0242	31.731	104	69	2	1	103	1	103	7.29e-15	61.2	99	DIP0242
diphtheriae_00161	DIP0242	61.386	101	38	1	1	101	1	100	3.33e-44	135	100	DIP0242
diphtheriae_00162	DIP0244	55.914	186	41	5	1	174	3	159	1.28e-40	131	100	DIP0244
diphtheriae_00163	DIP0245	97.917	336	7	0	1	336	1	336	0	665	100	DIP0245
diphtheriae_00164	DIP0246	98	150	3	0	1	150	1	150	1.63e-104	291	100	DIP0246
diphtheriae_00165	DIP0247	95.205	146	7	0	15	160	1	146	4.27e-102	286	91	DIP0247
diphtheriae_00167	DIP0248	59.504	121	31	5	5	115	6	118	2.36e-36	118	93	DIP0248
diphtheriae_00168	DIP0250	98.456	777	12	0	1	777	1	777	0	1529	99	DIP0250
diphtheriae_00169	DIP0251	99.07	430	4	0	1	430	1	430	0	879	100	DIP0251
diphtheriae_00170	DIP0252	98.316	297	5	0	1	297	1	297	0	601	100	DIP0252
diphtheriae_00171	DIP0253	99.134	462	4	0	1	462	1	462	0	877	100	DIP0253
diphtheriae_00172	DIP0254	97.605	167	4	0	1	167	1	167	2.45e-121	335	100	DIP0254
diphtheriae_00175	DIP0255	92.593	54	4	0	19	72	16	69	1.38e-32	103	75	DIP0255
diphtheriae_00177	DIP0257	98.568	419	6	0	1	419	1	419	0	854	100	DIP0257
diphtheriae_00178	DIP0258	96.721	183	6	0	1	183	1	183	2.49e-129	357	100	DIP0258
diphtheriae_00179	DIP0259	97.328	711	11	3	1	707	1	707	0	1374	100	DIP0259
diphtheriae_00180	DIP0260	100	106	0	0	1	106	1	106	1.67e-73	209	100	DIP0260
diphtheriae_00181	DIP0261	100	218	0	0	1	218	1	218	3.89e-159	435	100	DIP0261
diphtheriae_00182	DIP0262	98.4	250	4	0	1	250	1	250	1.04e-178	487	100	DIP0262
diphtheriae_00183	DIP0263	99.762	420	1	0	1	420	1	420	0	851	100	DIP0263
diphtheriae_00184	DIP0264	98.319	357	6	0	1	357	16	372	0	720	99	DIP0264
diphtheriae_00185	DIP0265	98.031	254	5	0	9	262	1	254	0	522	97	DIP0265
diphtheriae_00186	DIP0266	99.669	605	2	0	1	605	1	605	0	1254	100	DIP0266
diphtheriae_00187	DIP0267	99.398	332	2	0	1	332	12	343	0	667	100	DIP0267
diphtheriae_00188	DIP0268	98.907	366	4	0	1	366	1	366	0	747	100	DIP0268
diphtheriae_01776	DIP0268	98.907	366	4	0	1	366	1	366	0	747	100	DIP0268
diphtheriae_00190	DIP0269	97.674	86	2	0	10	95	1	86	3.61e-59	181	53	DIP0269
diphtheriae_00039	DIP0269	68.696	115	34	1	10	124	1	113	1.65e-48	154	71	DIP0269
diphtheriae_02130	DIP0269	79.31	29	3	1	7	35	1	26	1.1e-10	49.7	78	DIP0269
diphtheriae_00191	DIP0271	100	238	0	0	1	238	1	238	2.53e-179	488	100	DIP0271
diphtheriae_00192	DIP0272	99.339	454	3	0	1	454	1	454	0	890	100	DIP0272
diphtheriae_00193	DIP0273	99.541	218	1	0	1	218	1	218	1.59e-155	426	100	DIP0273
diphtheriae_00194	DIP0274	99.273	550	4	0	1	550	1	550	0	1108	100	DIP0274
diphtheriae_00195	DIP0275	96.812	345	11	0	1	345	1	345	0	647	100	DIP0275
diphtheriae_00196	DIP0276	97.842	278	6	0	1	278	1	278	0	537	100	DIP0276
diphtheriae_00197	DIP0277	99.525	421	2	0	1	421	1	421	0	847	100	DIP0277
diphtheriae_00154	DIP0278	32.255	1113	645	31	2	1077	36	1076	7.66e-148	466	99	DIP0278
diphtheriae_00198	DIP0279	98.251	343	6	0	1	343	1	343	0	680	100	DIP0279
diphtheriae_00205	DIP0280	99.468	188	1	0	1	188	1	188	8.59e-134	369	100	DIP0280
diphtheriae_00206	DIP0281	99.023	512	5	0	1	512	1	512	0	1058	100	DIP0281
diphtheriae_00207	DIP0282	99.432	352	2	0	1	352	1	352	0	712	100	DIP0282
diphtheriae_00208	DIP0283	98.839	517	6	0	1	517	1	517	0	987	100	DIP0283
diphtheriae_00209	DIP0284	97.898	333	7	0	1	333	1	333	0	665	100	DIP0284
diphtheriae_00210	DIP0285	98.246	456	8	0	1	456	1	456	0	895	100	DIP0285
diphtheriae_00211	DIP0286	96.567	233	8	0	1	233	1	233	8.69e-167	456	100	DIP0286
diphtheriae_00212	DIP0287	95.849	265	7	1	1	261	1	265	0	509	100	DIP0287
diphtheriae_00213	DIP0288	98.99	99	1	0	1	99	1	99	1.22e-64	187	99	DIP0288
diphtheriae_00214	DIP0289	100	88	0	0	1	88	1	88	1.74e-59	172	100	DIP0289
diphtheriae_00215	DIP0290	100	125	0	0	1	125	1	125	7.3e-92	257	100	DIP0290
diphtheriae_00216	DIP0291	99.606	507	2	0	1	507	1	507	0	988	100	DIP0291
diphtheriae_00217	DIP0292	99.291	141	1	0	1	141	1	141	1.02e-100	281	100	DIP0292
diphtheriae_00218	DIP0293	98.763	970	12	0	1	970	1	970	0	1911	100	DIP0293
diphtheriae_00219	DIP0294	96.129	465	4	1	1	451	1	465	0	880	100	DIP0294
diphtheriae_00220	DIP0295	97.635	296	7	0	1	296	1	296	0	595	100	DIP0295
diphtheriae_00222	DIP0296	99.336	301	2	0	1	301	4	304	0	619	100	DIP0296
diphtheriae_00223	DIP0297	99.351	154	1	0	1	154	1	154	4.99e-106	295	100	DIP0297
diphtheriae_00224	DIP0298	99.496	794	3	1	1	793	1	794	0	1613	100	DIP0298
diphtheriae_00225	DIP0299	100	115	0	0	1	115	1	115	1.75e-85	240	100	DIP0299
diphtheriae_00226	DIP0300	100	51	0	0	12	62	1	51	2.62e-34	107	82	DIP0300
diphtheriae_00227	DIP0301	99.351	154	1	0	1	154	1	154	3.83e-107	298	100	DIP0301
diphtheriae_00228	DIP0302	97.81	274	6	0	1	274	1	274	0	550	100	DIP0302
diphtheriae_00229	DIP0303	100	227	0	0	1	227	1	227	1.1e-169	462	100	DIP0303
diphtheriae_00231	DIP0304	98.406	251	4	0	1	251	1	251	0	514	100	DIP0304
diphtheriae_00232	DIP0305	96.237	186	7	0	1	186	1	186	1.11e-133	368	100	DIP0305
diphtheriae_00233	DIP0306	99.184	245	2	0	1	245	1	245	0	500	100	DIP0306
diphtheriae_00234	DIP0307	99.239	394	3	0	1	394	5	398	0	783	100	DIP0307
diphtheriae_00235	DIP0308	98.077	312	6	0	1	312	1	312	0	619	100	DIP0308
diphtheriae_00236	DIP0309	99.398	166	1	0	1	166	8	173	2.2e-116	323	100	DIP0309
diphtheriae_00237	DIP0310	98.618	217	3	0	1	217	1	217	2.89e-153	420	100	DIP0310
diphtheriae_00238	DIP0311	98.947	285	3	0	1	285	17	301	0	587	100	DIP0311
diphtheriae_00239	DIP0312	98.261	345	6	0	1	345	1	345	0	667	100	DIP0312
diphtheriae_00240	DIP0313	99.178	365	3	0	1	365	1	365	0	719	100	DIP0313
diphtheriae_00241	DIP0314	98.387	248	4	0	1	248	1	248	2.24e-176	481	100	DIP0314
diphtheriae_00242	DIP0315	97.396	192	5	0	1	192	1	192	1.34e-133	368	100	DIP0315
diphtheriae_00243	DIP0316	98.462	65	1	0	1	65	1	65	2.85e-40	122	100	DIP0316
diphtheriae_00244	DIP0317	96.703	91	3	0	1	91	1	91	3.91e-58	169	100	DIP0317
diphtheriae_00245	DIP0318	98.148	108	2	0	1	108	1	108	7.77e-74	211	100	DIP0318
diphtheriae_00246	DIP0319	98.458	778	12	0	1	778	1	778	0	1565	100	DIP0319
diphtheriae_00247	DIP0320	100	67	0	0	1	67	1	67	1.12e-45	136	100	DIP0320
diphtheriae_00248	DIP0321	100	205	0	0	1	205	1	205	2.67e-148	407	100	DIP0321
diphtheriae_00249	DIP0322	96.596	235	8	0	1	235	1	235	2.09e-167	457	100	DIP0322
diphtheriae_00250	DIP0323	98.313	415	7	0	1	415	1	415	0	797	100	DIP0323
diphtheriae_00251	DIP0324	99.596	495	2	0	1	495	1	495	0	988	100	DIP0324
diphtheriae_00252	DIP0325	98.801	584	7	0	3	586	1	584	0	1124	99	DIP0325
diphtheriae_00253	DIP0326	97.384	497	13	0	1	497	1	497	0	990	100	DIP0326
diphtheriae_00254	DIP0327	99.689	964	3	0	1	964	1	964	0	1954	100	DIP0327
diphtheriae_00255	DIP0328	94.071	253	14	1	7	259	90	341	1.35e-167	463	98	DIP0328
diphtheriae_00257	DIP0329	99.392	658	4	0	1	658	1	658	0	1275	100	DIP0329
diphtheriae_00258	DIP0330	99.41	678	4	0	1	678	10	687	0	1385	100	DIP0330
diphtheriae_00259	DIP0331	98.662	299	4	0	1	299	1	299	0	602	100	DIP0331
diphtheriae_00260	DIP0332	99.366	473	3	0	1	473	36	508	0	946	100	DIP0332
diphtheriae_00261	DIP0333	89.671	426	33	2	35	454	1	421	0	743	93	DIP0333
diphtheriae_00263	DIP0334	100	80	0	0	1	80	4	83	1.08e-56	165	100	DIP0334
diphtheriae_00264	DIP0337	100	152	0	0	1	152	1	152	1.28e-109	309	60	DIP0337
diphtheriae_00265	DIP0339	98.551	69	1	0	1	69	1	69	1.66e-47	141	100	DIP0339
diphtheriae_00266	DIP0340	97.143	140	4	0	4	143	87	226	8.6e-102	288	98	DIP0340
diphtheriae_00267	DIP0343	98.851	174	2	0	20	193	1	174	2.77e-130	359	90	DIP0343
diphtheriae_00268	DIP0345	96.61	59	2	0	50	108	1	59	1.34e-35	112	55	DIP0345
diphtheriae_00272	DIP0348	98.701	385	5	0	1	385	1	385	0	788	100	DIP0348
diphtheriae_00273	DIP0349	97.414	232	6	0	1	232	1	232	6.36e-170	463	100	DIP0349
diphtheriae_00274	DIP0350	95.652	253	8	1	1	250	1	253	7.06e-177	483	100	DIP0350
diphtheriae_00112	DIP0351	39.241	79	45	2	1	77	14	91	2.76e-10	49.7	76	DIP0351
diphtheriae_00275	DIP0352	96.364	55	2	0	1	55	1	55	7.71e-33	103	100	DIP0352
diphtheriae_00276	DIP0353	97.576	165	4	0	1	165	1	165	1.42e-112	313	98	DIP0353
diphtheriae_00280	DIP0358	97.818	550	12	0	1	550	1	550	0	1109	100	DIP0358
diphtheriae_01945	DIP0359	40.141	284	141	8	1	278	1	261	2.02e-59	186	100	DIP0359
diphtheriae_00281	DIP0359	93.893	262	16	0	1	262	1	262	0	503	100	DIP0359
diphtheriae_00282	DIP0360	96.886	289	9	0	1	289	1	289	0	571	99	DIP0360
diphtheriae_00283	DIP0361	97.768	448	10	0	1	448	1	448	0	907	100	DIP0361
diphtheriae_00284	DIP0362	99.403	335	2	0	1	335	1	335	0	692	100	DIP0362
diphtheriae_00285	DIP0363	98.444	450	7	0	1	450	1	450	0	919	100	DIP0363
diphtheriae_00286	DIP0364	98.193	664	12	0	1	664	1	664	0	1324	100	DIP0364
diphtheriae_00287	DIP0365	96.62	355	12	0	19	373	1	355	0	715	95	DIP0365
diphtheriae_00289	DIP0368	99.787	469	1	0	1	469	1	469	0	952	100	DIP0368
diphtheriae_00290	DIP0369	99.156	474	4	0	1	474	1	474	0	976	100	DIP0369
diphtheriae_00291	DIP0370	100	252	0	0	1	252	1	252	0	506	100	DIP0370
diphtheriae_00292	DIP0371	99.702	671	2	0	1	671	1	671	0	1397	100	DIP0371
diphtheriae_00293	DIP0372	100	249	0	0	1	249	1	249	0	510	100	DIP0372
diphtheriae_00294	DIP0373	99.138	116	1	0	1	116	1	116	9.04e-82	231	100	DIP0373
diphtheriae_00295	DIP0374	100	31	0	0	1	31	1	31	1.08e-15	58.5	100	DIP0374
diphtheriae_00296	DIP0375	99.526	422	2	0	1	422	1	422	0	857	100	DIP0375
diphtheriae_00297	DIP0376	97.802	91	2	0	1	91	1	91	1.97e-60	175	100	DIP0376
diphtheriae_00298	DIP0377	98.675	151	2	0	1	151	12	162	1.19e-105	295	100	DIP0377
diphtheriae_00299	DIP0378	97.976	247	5	0	1	247	1	247	2.69e-177	483	100	DIP0378
diphtheriae_00300	DIP0379	99.656	291	1	0	1	291	1	291	0	595	100	DIP0379
diphtheriae_00301	DIP0380	95.238	63	3	0	21	83	696	758	4.38e-37	127	76	DIP0380
diphtheriae_00302	DIP0380	99.57	698	3	0	73	770	1	698	0	1441	91	DIP0380
diphtheriae_00303	DIP0382	96.667	270	9	0	1	270	1	270	0	535	100	DIP0382
diphtheriae_00304	DIP0383	98.693	153	2	0	15	167	1	153	8.21e-111	308	92	DIP0383
diphtheriae_00305	DIP0384	98.365	367	6	0	1	367	11	377	0	720	100	DIP0384
diphtheriae_00306	DIP0386	99.824	568	1	0	1	568	1	568	0	1167	100	DIP0386
diphtheriae_00307	DIP0387	99.647	566	2	0	1	566	1	566	0	1158	100	DIP0387
diphtheriae_00308	DIP0388	99.532	427	2	0	1	427	1	427	0	872	100	DIP0388
diphtheriae_00309	DIP0389	99.597	248	1	0	1	248	14	261	0	508	100	DIP0389
diphtheriae_00310	DIP0390	99.215	382	3	0	1	382	1	382	0	776	100	DIP0390
diphtheriae_00311	DIP0391	99.558	226	1	0	1	226	1	226	1.74e-163	447	100	DIP0391
diphtheriae_00312	DIP0392	98.577	281	4	0	1	281	9	289	0	574	100	DIP0392
diphtheriae_00314	DIP0393	99.517	207	1	0	1	207	1	207	2.55e-148	407	100	DIP0393
diphtheriae_00315	DIP0394	98.876	267	3	0	1	267	4	270	0	525	100	DIP0394
diphtheriae_00316	DIP0395	100	63	0	0	1	63	1	63	1.26e-42	128	100	DIP0395
diphtheriae_00317	DIP0396	98.667	75	1	0	7	81	1	75	2.01e-49	146	93	DIP0396
diphtheriae_00318	DIP0397	98.252	286	5	0	1	286	4	289	0	578	100	DIP0397
diphtheriae_00319	DIP0398	100	347	0	0	1	347	1	347	0	712	100	DIP0398
diphtheriae_00320	DIP0399	98.718	78	1	0	1	78	3	80	1.27e-51	152	100	DIP0399
diphtheriae_00321	DIP0400	99.772	438	1	0	16	453	1	438	0	877	97	DIP0400
diphtheriae_00322	DIP0401	100	294	0	0	1	294	1	294	0	583	100	DIP0401
diphtheriae_00323	DIP0402	98.921	556	6	0	1	556	1	556	0	1099	100	DIP0402
diphtheriae_00324	DIP0403	99.394	330	2	0	1	330	1	330	0	667	100	DIP0403
diphtheriae_00326	DIP0405	99.643	841	3	0	1	841	1	841	0	1690	100	DIP0405
diphtheriae_00327	DIP0406	97.849	372	8	0	1	372	1	372	0	726	100	DIP0406
diphtheriae_00328	DIP0407	99.707	341	1	0	1	341	4	344	0	691	100	DIP0407
diphtheriae_00329	DIP0408	99.111	450	4	0	1	450	1	450	0	890	100	DIP0408
diphtheriae_00330	DIP0409	98.837	430	5	0	1	430	1	430	0	870	100	DIP0409
diphtheriae_00331	DIP0410	99.505	202	1	0	1	202	1	202	1.32e-151	415	100	DIP0410
diphtheriae_00332	DIP0411	99.462	186	1	0	1	186	1	186	1.31e-138	380	100	DIP0411
diphtheriae_01310	DIP0412	59.556	225	88	1	2	226	34	255	4.29e-86	253	96	DIP0412
diphtheriae_00333	DIP0412	99.62	263	1	0	1	263	1	263	0	503	100	DIP0412
diphtheriae_00334	DIP0413	99.434	530	3	0	1	530	1	530	0	1091	100	DIP0413
diphtheriae_00335	DIP0414	97.659	299	7	0	1	299	1	299	0	585	100	DIP0414
diphtheriae_00336	DIP0415	98.876	89	1	0	1	89	1	89	1.78e-63	183	100	DIP0415
diphtheriae_00337	DIP0417	97.345	113	3	0	5	117	1	113	3.54e-75	214	97	DIP0417
diphtheriae_00338	DIP0418	97.213	287	8	0	1	287	1	287	0	550	100	DIP0418
diphtheriae_00339	DIP0419	99.458	369	2	0	1	369	1	369	0	763	100	DIP0419
diphtheriae_00340	DIP0420	99.729	369	1	0	20	388	1	369	0	742	95	DIP0420
diphtheriae_00341	DIP0421	99.653	288	1	0	1	288	1	288	0	597	100	DIP0421
diphtheriae_00342	DIP0422	98.438	320	5	0	1	320	1	320	0	632	100	DIP0422
diphtheriae_00343	DIP0423	99.018	509	5	0	1	509	1	509	0	1006	100	DIP0423
diphtheriae_00344	DIP0424	100	130	0	0	1	130	1	130	4.93e-95	266	100	DIP0424
diphtheriae_00345	DIP0425	98.204	334	6	0	1	334	8	341	0	677	100	DIP0425
diphtheriae_00346	DIP0426	99.524	210	1	0	20	229	1	210	4.18e-158	432	92	DIP0426
diphtheriae_00347	DIP0427	99.051	316	3	0	1	316	1	316	0	646	100	DIP0427
diphtheriae_00348	DIP0428	99.25	400	3	0	1	400	1	400	0	811	100	DIP0428
diphtheriae_00349	DIP0429	99.697	330	1	0	1	330	1	330	0	662	100	DIP0429
diphtheriae_00354	DIP0430	99.01	101	1	0	1	101	22	122	2.47e-71	204	100	DIP0430
diphtheriae_00355	DIP0431	100	263	0	0	1	263	1	263	0	535	100	DIP0431
diphtheriae_00356	DIP0432	100	142	0	0	1	142	1	142	6.64e-104	289	100	DIP0432
diphtheriae_00357	DIP0433	99.574	235	1	0	1	235	1	235	4.83e-172	469	100	DIP0433
diphtheriae_00358	DIP0436	100	171	0	0	1	171	1	171	2.31e-121	336	100	DIP0436
diphtheriae_00359	DIP0437	100	126	0	0	1	126	1	126	7.82e-80	227	100	DIP0437
diphtheriae_00360	DIP0438	99.796	489	1	0	1	489	1	489	0	999	100	DIP0438
diphtheriae_00361	DIP0439	99.664	298	1	0	1	298	1	298	0	602	100	DIP0439
diphtheriae_00362	DIP0440	100	242	0	0	1	242	1	242	0	493	100	DIP0440
diphtheriae_00363	DIP0441	99.652	287	1	0	1	287	1	287	0	555	100	DIP0441
diphtheriae_00364	DIP0442	94.242	660	38	0	1	660	1	660	0	1284	100	DIP0442
diphtheriae_00365	DIP0443	95.775	284	12	0	1	284	1	284	0	534	100	DIP0443
diphtheriae_00366	DIP0444	96.793	343	7	1	1	343	1	339	0	669	100	DIP0444
diphtheriae_00367	DIP0445	99.038	312	3	0	1	312	1	312	0	624	100	DIP0445
diphtheriae_00368	DIP0446	99.83	1175	2	0	2	1176	1	1175	0	2395	99	DIP0446
diphtheriae_00369	DIP0447	99.701	1336	4	0	1	1336	1	1336	0	2731	100	DIP0447
diphtheriae_00370	DIP0448	97.899	238	5	0	1	238	1	238	1.65e-171	468	100	DIP0448
diphtheriae_00371	DIP0449	98.92	463	5	0	1	463	95	557	0	885	100	DIP0449
diphtheriae_01823	DIP0452	83.051	59	10	0	9	67	3	61	6.16e-33	107	53	DIP0452
diphtheriae_02156	DIP0455	94.118	102	6	0	1	102	1	102	2.06e-68	198	78	DIP0455
diphtheriae_00376	DIP0455	94.118	119	7	0	1	119	1	119	5.81e-80	227	100	DIP0455
diphtheriae_00377	DIP0456	98.701	154	2	0	1	154	1	154	1.45e-111	310	100	DIP0456
diphtheriae_00378	DIP0457	96.296	135	5	0	1	135	1	135	7.88e-97	271	100	DIP0457
diphtheriae_00379	DIP0458	97.238	362	10	0	1	362	47	408	0	712	100	DIP0458
diphtheriae_00380	DIP0459	100	233	0	0	1	233	1	233	6.01e-172	469	100	DIP0459
diphtheriae_00381	DIP0460	99.691	324	1	0	1	324	1	324	0	666	100	DIP0460
diphtheriae_00382	DIP0461	98.824	255	3	0	1	255	1	255	0	501	100	DIP0461
diphtheriae_00383	DIP0462	95.61	205	9	0	1	205	19	223	2.59e-146	402	100	DIP0462
diphtheriae_00384	DIP0463	96.795	312	10	0	1	312	1	312	0	593	100	DIP0463
diphtheriae_00385	DIP0464	97.605	167	4	0	41	207	1	167	9.59e-119	330	81	DIP0464
diphtheriae_00386	DIP0465	98.99	594	6	0	1	594	1	594	0	1233	100	DIP0465
diphtheriae_00387	DIP0466	95.726	117	5	0	1	117	1	117	2.61e-77	220	100	DIP0466
diphtheriae_00388	DIP0467	100	123	0	0	1	123	1	123	1.04e-87	247	100	DIP0467
diphtheriae_00389	DIP0468	99.355	155	1	0	1	155	1	155	2.07e-113	314	100	DIP0468
diphtheriae_00390	DIP0469	100	726	0	0	1	726	1	726	0	1486	100	DIP0469
diphtheriae_00391	DIP0470	100	396	0	0	1	396	1	396	0	808	100	DIP0470
diphtheriae_00392	DIP0471	99.432	176	1	0	10	185	1	176	3.87e-127	351	95	DIP0471
diphtheriae_00393	DIP0472	100	101	0	0	1	101	1	101	1.08e-71	204	100	DIP0472
diphtheriae_00394	DIP0473	100	218	0	0	1	218	1	218	6.23e-160	437	100	DIP0473
diphtheriae_00395	DIP0474	100	217	0	0	1	217	1	217	8.35e-162	442	100	DIP0474
diphtheriae_00396	DIP0475	100	101	0	0	1	101	1	101	2.92e-71	203	100	DIP0475
diphtheriae_00397	DIP0476	99.643	280	1	0	1	280	1	280	0	566	100	DIP0476
diphtheriae_00398	DIP0477	100	92	0	0	1	92	1	92	2.86e-65	187	100	DIP0477
diphtheriae_00399	DIP0478	100	120	0	0	1	120	1	120	7.8e-84	237	100	DIP0478
diphtheriae_00400	DIP0479	100	248	0	0	1	248	1	248	0	499	100	DIP0479
diphtheriae_00401	DIP0480	100	138	0	0	1	138	1	138	4.69e-101	281	100	DIP0480
diphtheriae_00402	DIP0481	100	76	0	0	1	76	1	76	7.76e-51	150	100	DIP0481
diphtheriae_00403	DIP0482	100	92	0	0	1	92	1	92	4.14e-63	182	100	DIP0482
diphtheriae_00404	DIP0483	98.83	513	6	0	1	513	33	545	0	1013	100	DIP0483
diphtheriae_00405	DIP0484	99.16	238	2	0	1	238	1	238	6.87e-179	486	100	DIP0484
diphtheriae_00406	DIP0485	100	436	0	0	1	436	1	436	0	870	100	DIP0485
diphtheriae_00407	DIP0486	100	122	0	0	1	122	1	122	1.11e-85	241	100	DIP0486
diphtheriae_00408	DIP0487	100	104	0	0	1	104	1	104	4.98e-73	208	100	DIP0487
diphtheriae_00409	DIP0488	100	187	0	0	1	187	1	187	6.99e-139	381	100	DIP0488
diphtheriae_00410	DIP0489	99.776	447	1	0	1	447	1	447	0	895	100	DIP0489
diphtheriae_00411	DIP0490	99.563	458	2	0	1	458	1	458	0	941	100	DIP0490
diphtheriae_00412	DIP0491	98.538	342	5	0	1	342	1	342	0	669	100	DIP0491
diphtheriae_00413	DIP0492	66.957	345	114	0	2	346	1	345	0	504	98	DIP0492
diphtheriae_00414	DIP0493	67.976	331	103	2	4	333	3	331	7.55e-158	441	99	DIP0493
diphtheriae_00416	DIP0495	58.132	621	260	0	15	635	1	621	0	682	98	DIP0495
diphtheriae_00429	DIP0496	55.556	180	80	0	70	249	1	180	3.48e-71	212	72	DIP0496
diphtheriae_00417	DIP0497	89.575	259	27	0	1	259	1	259	6.2e-179	488	100	DIP0497
diphtheriae_00418	DIP0498	75.12	209	52	0	17	225	1	209	3.27e-117	329	93	DIP0498
diphtheriae_00419	DIP0499	91.745	533	44	0	1	533	1	533	0	1036	100	DIP0499
diphtheriae_00420	DIP0500	94.274	1240	71	0	1	1240	1	1240	0	2459	100	DIP0500
diphtheriae_00421	DIP0501	88.713	443	50	0	1	443	1	443	0	783	100	DIP0501
diphtheriae_00423	DIP0502	80.562	427	78	2	1	422	1	427	0	645	98	DIP0502
diphtheriae_00424	DIP0503	62.346	162	61	0	6	167	3	164	3.05e-69	204	96	DIP0503
diphtheriae_00425	DIP0504	49.51	204	100	1	1	201	1	204	4.42e-60	183	100	DIP0504
diphtheriae_00426	DIP0505	83.871	155	25	0	1	155	1	155	2.18e-93	264	100	DIP0505
diphtheriae_00427	DIP0506	55.556	414	177	5	1	413	1	408	7.14e-152	432	100	DIP0506
diphtheriae_00428	DIP0507	73.591	337	89	0	19	355	7	343	0	522	95	DIP0507
diphtheriae_00444	DIP0511	98.693	306	4	0	1	306	1	306	0	602	100	DIP0511
diphtheriae_00445	DIP0512	100	277	0	0	1	277	1	277	0	563	100	DIP0512
diphtheriae_00446	DIP0513	99.849	662	1	0	1	662	1	662	0	1338	100	DIP0513
diphtheriae_00447	DIP0514	99.688	321	1	0	1	321	1	321	0	629	100	DIP0514
diphtheriae_00448	DIP0515	99.442	538	3	0	3	540	1	538	0	1104	99	DIP0515
diphtheriae_00449	DIP0517	97.154	246	7	0	1	246	1	246	0	493	100	DIP0517
diphtheriae_00450	DIP0518	97.959	294	6	0	1	294	1	294	0	557	100	DIP0518
diphtheriae_00451	DIP0519	98.268	231	4	0	1	231	1	231	5.79e-167	456	100	DIP0519
diphtheriae_00452	DIP0520	100	378	0	0	1	378	1	378	0	753	100	DIP0520
diphtheriae_00453	DIP0521	99.228	259	2	0	1	259	1	259	0	536	100	DIP0521
diphtheriae_00455	DIP0524	99.242	132	1	0	1	132	1	132	1.98e-95	267	100	DIP0524
diphtheriae_00456	DIP0525	100	178	0	0	1	178	1	178	2.95e-128	353	100	DIP0525
diphtheriae_00457	DIP0526	99.18	122	1	0	14	135	1	122	1.46e-83	237	90	DIP0526
diphtheriae_00458	DIP0527	100	208	0	0	1	208	1	208	6.32e-151	413	100	DIP0527
diphtheriae_00459	DIP0528	100	61	0	0	1	61	1	61	2.84e-40	122	100	DIP0528
diphtheriae_00460	DIP0529	99.324	148	1	0	1	148	1	148	5.82e-105	292	100	DIP0529
diphtheriae_01480	DIP0530	47.115	104	54	1	2	104	7	110	2.8e-22	85.9	66	DIP0530
diphtheriae_01479	DIP0530	54.31	116	53	0	3	118	151	266	7.04e-37	122	98	DIP0530
diphtheriae_00461	DIP0530	93.609	266	17	0	1	266	1	266	0	505	100	DIP0530
diphtheriae_00462	DIP0531	97.541	244	6	0	1	244	1	244	1.44e-179	489	100	DIP0531
diphtheriae_00463	DIP0532	98.41	566	9	0	4	569	1	566	0	1145	99	DIP0532
diphtheriae_00464	DIP0533	98.496	532	8	0	1	532	65	596	0	1092	100	DIP0533
diphtheriae_00465	DIP0534	98.783	411	5	0	1	411	3	413	0	820	100	DIP0534
diphtheriae_00466	DIP0535	99.572	467	2	0	1	467	1	467	0	939	100	DIP0535
diphtheriae_00467	DIP0536	100	292	0	0	1	292	1	292	0	597	100	DIP0536
diphtheriae_00468	DIP0537	97.917	240	5	0	1	240	1	240	1.3e-167	458	100	DIP0537
diphtheriae_00469	DIP0538	99.52	417	2	0	1	417	1	417	0	852	100	DIP0538
diphtheriae_00470	DIP0539	99.735	378	1	0	1	378	1	378	0	762	100	DIP0539
diphtheriae_00471	DIP0540	100	440	0	0	1	440	1	440	0	867	100	DIP0540
diphtheriae_00472	DIP0541	98.343	181	3	0	1	181	1	181	8.33e-129	355	100	DIP0541
diphtheriae_00473	DIP0542	99.242	264	2	0	1	264	1	264	0	533	100	DIP0542
diphtheriae_00474	DIP0543	76.503	732	160	4	15	745	1	721	0	1023	98	DIP0543
diphtheriae_00475	DIP0544	97.736	265	4	1	1	263	5	269	0	529	100	DIP0544
diphtheriae_00476	DIP0545	100	72	0	0	35	106	1	72	2.35e-49	147	68	DIP0545
diphtheriae_00477	DIP0546	100	122	0	0	39	160	1	122	8.37e-87	246	76	DIP0546
diphtheriae_00478	DIP0547	100	134	0	0	1	134	1	134	1.74e-97	272	100	DIP0547
diphtheriae_00479	DIP0548	100	201	0	0	1	201	1	201	2.69e-149	409	100	DIP0548
diphtheriae_00480	DIP0549	99.704	338	1	0	1	338	1	338	0	677	100	DIP0549
diphtheriae_00481	DIP0550	100	157	0	0	1	157	1	157	4.04e-111	308	100	DIP0550
diphtheriae_00482	DIP0551	90.647	139	7	1	1	139	8	140	5.01e-84	245	84	DIP0551
diphtheriae_00483	DIP0551	100	134	0	0	1	134	162	295	9.62e-98	279	100	DIP0551
diphtheriae_00484	DIP0552	99.306	432	3	0	1	432	1	432	0	868	100	DIP0552
diphtheriae_00485	DIP0553	98.571	140	2	0	1	140	1	140	3.41e-100	280	100	DIP0553
diphtheriae_00486	DIP0554	92.953	298	21	0	1	298	1	298	0	552	78	DIP0554
diphtheriae_00487	DIP0555	95.94	468	19	0	1	468	4	471	0	897	100	DIP0555
diphtheriae_00489	DIP0556	97.839	1157	25	0	1	1157	23	1179	0	2320	100	DIP0556
diphtheriae_00490	DIP0557	97.872	329	7	0	1	329	1	329	0	659	100	DIP0557
diphtheriae_00491	DIP0558	100	105	0	0	1	105	1	105	5.34e-74	211	100	DIP0558
diphtheriae_00492	DIP0559	100	95	0	0	1	95	1	95	5.92e-67	192	100	DIP0559
diphtheriae_00493	DIP0561	99.32	147	1	0	1	147	1	147	4.68e-110	305	100	DIP0561
diphtheriae_00494	DIP0562	100	177	0	0	1	177	1	177	2.6e-130	359	100	DIP0562
diphtheriae_00495	DIP0563	99.329	447	3	0	4	450	1	447	0	888	99	DIP0563
diphtheriae_00496	DIP0564	96.97	99	3	0	1	99	1	99	2.41e-69	198	100	DIP0564
diphtheriae_00497	DIP0565	95.444	439	19	1	1	439	1	438	0	657	100	DIP0565
diphtheriae_00498	DIP0566	100	84	0	0	1	84	3	86	1.83e-57	167	100	DIP0566
diphtheriae_00499	DIP0567	99.648	284	1	0	1	284	4	287	0	576	100	DIP0567
diphtheriae_00500	DIP0568	97.906	382	8	0	1	382	1	382	0	769	100	DIP0568
diphtheriae_00501	DIP0569	99.39	164	1	0	1	164	1	164	4.57e-117	324	100	DIP0569
diphtheriae_00502	DIP0570	99.465	561	3	0	1	561	1	561	0	1114	100	DIP0570
diphtheriae_00503	DIP0571	98.726	157	2	0	1	157	1	157	7e-116	321	100	DIP0571
diphtheriae_00504	DIP0572	98.649	222	3	0	1	222	1	222	1.18e-157	432	100	DIP0572
diphtheriae_00505	DIP0573	98.773	163	2	0	1	163	1	163	2.72e-119	330	100	DIP0573
diphtheriae_00506	DIP0574	100	350	0	0	1	350	1	350	0	697	100	DIP0574
diphtheriae_00507	DIP0575	100	98	0	0	1	98	1	98	1.37e-68	196	100	DIP0575
diphtheriae_00508	DIP0576	99.629	539	2	0	1	539	1	539	0	1066	100	DIP0576
diphtheriae_00509	DIP0577	99.468	188	1	0	1	188	1	188	8.72e-138	379	100	DIP0577
diphtheriae_00510	DIP0578	97	300	9	0	1	300	1	300	0	579	100	DIP0578
diphtheriae_00511	DIP0579	98.438	128	2	0	1	128	1	128	3.87e-93	261	100	DIP0579
diphtheriae_00512	DIP0580	99.209	506	4	0	1	506	1	506	0	1022	100	DIP0580
diphtheriae_00513	DIP0581	99.475	381	2	0	1	381	1	381	0	774	100	DIP0581
diphtheriae_00514	DIP0582	98.658	298	4	0	28	325	1	298	0	597	92	DIP0582
diphtheriae_00515	DIP0583	98.784	329	4	0	1	329	1	329	0	613	100	DIP0583
diphtheriae_00516	DIP0584	98.777	327	4	0	1	327	1	327	0	613	100	DIP0584
diphtheriae_02250	DIP0585	36.975	238	145	3	13	246	24	260	2.4e-47	154	92	DIP0585
diphtheriae_02077	DIP0585	46.124	258	136	2	5	260	14	270	1.18e-78	235	95	DIP0585
diphtheriae_00517	DIP0585	98.519	270	4	0	1	270	1	270	0	543	100	DIP0585
diphtheriae_00518	DIP0586	98.464	1107	17	0	1	1107	1	1107	0	2224	100	DIP0586
diphtheriae_00519	DIP0587	99.022	409	4	0	1	409	1	409	0	775	100	DIP0587
diphtheriae_00520	DIP0588	95.804	143	6	0	11	153	2	144	2.1e-92	261	93	DIP0588
diphtheriae_00522	DIP0589	99.281	139	1	0	1	139	160	298	6.53e-93	267	100	DIP0589
diphtheriae_00524	DIP0595	99.429	525	3	0	14	538	1	525	0	1056	98	DIP0595
diphtheriae_00525	DIP0596	100	173	0	0	9	181	60	232	1.27e-125	349	96	DIP0596
diphtheriae_00526	DIP0597	98.013	151	3	0	1	151	8	158	4.27e-109	303	100	DIP0597
diphtheriae_00527	DIP0598	97.613	377	9	0	1	377	1	377	0	749	100	DIP0598
diphtheriae_00528	DIP0599	98.522	406	3	1	1	406	1	403	0	806	100	DIP0599
diphtheriae_00529	DIP0600	100	231	0	0	1	231	1	231	6.39e-167	456	100	DIP0600
diphtheriae_00530	DIP0601	100	116	0	0	1	116	1	116	4.78e-82	232	100	DIP0601
diphtheriae_00531	DIP0602	95.89	146	6	0	1	146	4	149	5.07e-81	232	100	DIP0602
diphtheriae_00532	DIP0603	99.119	227	2	0	1	227	30	256	1.77e-167	458	100	DIP0603
diphtheriae_00533	DIP0604	96.094	512	16	1	1	512	1	508	0	1003	100	DIP0604
diphtheriae_00534	DIP0605	99.142	233	2	0	1	233	1	233	9.1e-173	471	100	DIP0605
diphtheriae_00535	DIP0606	98.288	292	5	0	1	292	1	292	0	602	100	DIP0606
diphtheriae_00536	DIP0607	99.794	485	1	0	1	485	1	485	0	973	100	DIP0607
diphtheriae_00537	DIP0608	100	225	0	0	1	225	1	225	2.59e-160	439	100	DIP0608
diphtheriae_00538	DIP0609	100	340	0	0	1	340	1	340	0	685	100	DIP0609
diphtheriae_00539	DIP0610	97.931	290	6	0	1	290	1	290	0	580	100	DIP0610
diphtheriae_00540	DIP0611	99.655	290	1	0	1	290	1	290	0	582	100	DIP0611
diphtheriae_00541	DIP0612	98.476	853	13	0	1	853	1	853	0	1735	95	DIP0612
diphtheriae_00542	DIP0612	100	125	0	0	1	125	915	1039	2.86e-79	248	100	DIP0612
diphtheriae_00543	DIP0613	100	149	0	0	1	149	8	156	7.38e-106	295	100	DIP0613
diphtheriae_00544	DIP0614	98.879	446	5	0	1	446	1	446	0	879	100	DIP0614
diphtheriae_00545	DIP0615	99.377	321	2	0	1	321	1	321	0	655	100	DIP0615
diphtheriae_00546	DIP0616	98.851	261	3	0	1	261	1	261	0	526	100	DIP0616
diphtheriae_00547	DIP0617	99.639	277	1	0	1	277	1	277	0	531	100	DIP0617
diphtheriae_00548	DIP0618	99.627	268	1	0	1	268	1	268	0	515	100	DIP0618
diphtheriae_00549	DIP0619	100	204	0	0	20	223	1	204	5.82e-150	411	91	DIP0619
diphtheriae_00550	DIP0620	98.932	281	3	0	1	281	1	281	0	554	100	DIP0620
diphtheriae_00552	DIP0622	99.05	421	4	0	1	421	1	421	0	874	100	DIP0622
diphtheriae_00553	DIP0623	98.638	367	5	0	1	367	1	367	0	748	100	DIP0623
diphtheriae_00554	DIP0624	62.4	125	24	2	1	102	32	156	1.52e-40	129	100	DIP0624
diphtheriae_00555	DIP0625	95.853	217	9	0	1	217	1	217	6.01e-150	426	97	DIP0625
diphtheriae_00556	DIP0625	95.251	358	17	0	9	366	234	591	0	684	98	DIP0625
diphtheriae_00557	DIP0626	98.867	353	4	0	1	353	1	353	0	702	100	DIP0626
diphtheriae_00558	DIP0627	98.286	350	6	0	1	350	1	350	0	672	100	DIP0627
diphtheriae_00559	DIP0628	97.834	277	6	0	9	285	1	277	0	542	97	DIP0628
diphtheriae_00560	DIP0629	89.216	306	32	1	1	305	1	306	0	539	90	DIP0629
diphtheriae_00561	DIP0630	98.63	438	6	0	1	438	1	438	0	878	100	DIP0630
diphtheriae_00562	DIP0631	98.507	737	11	0	1	737	1	737	0	1488	100	DIP0631
diphtheriae_00563	DIP0632	100	417	0	0	1	417	9	425	0	825	99	DIP0632
diphtheriae_00564	DIP0633	100	301	0	0	1	301	1	301	0	620	100	DIP0633
diphtheriae_00565	DIP0634	98.305	59	1	0	1	59	1	59	3.62e-34	107	100	DIP0634
diphtheriae_00566	DIP0635	98.547	344	5	0	1	344	1	344	0	702	100	DIP0635
diphtheriae_00567	DIP0636	99.741	386	1	0	1	386	1	386	0	779	100	DIP0636
diphtheriae_00568	DIP0637	99.505	404	2	0	1	404	1	404	0	818	99	DIP0637
diphtheriae_00569	DIP0638	100	314	0	0	1	314	1	314	0	630	100	DIP0638
diphtheriae_00571	DIP0639	100	410	0	0	1	410	1	410	0	844	100	DIP0639
diphtheriae_00572	DIP0640	99.283	279	2	0	1	279	1	279	0	555	100	DIP0640
diphtheriae_00573	DIP0641	100	93	0	0	1	93	1	93	5.19e-66	189	100	DIP0641
diphtheriae_00574	DIP0642	100	211	0	0	4	214	1	211	4.25e-153	419	99	DIP0642
diphtheriae_00575	DIP0643	94.709	189	10	0	1	189	5	193	1.22e-121	338	100	DIP0643
diphtheriae_00576	DIP0644	99.495	396	2	0	1	396	1	396	0	810	100	DIP0644
diphtheriae_00577	DIP0645	99.145	468	4	0	1	468	23	490	0	939	100	DIP0645
diphtheriae_00578	DIP0646	99.649	1141	4	0	1	1141	1	1141	0	2314	100	DIP0646
diphtheriae_00579	DIP0647	96.85	254	8	0	1	254	1	254	0	509	100	DIP0647
diphtheriae_00580	DIP0648	97.581	124	3	0	1	124	11	134	2.83e-88	249	100	DIP0648
diphtheriae_00581	DIP0649	100	594	0	0	1	594	1	594	0	1199	100	DIP0649
diphtheriae_00582	DIP0650	100	293	0	0	1	293	1	293	0	603	100	DIP0650
diphtheriae_00583	DIP0651	98.864	352	4	0	23	374	1	352	0	726	94	DIP0651
diphtheriae_00584	DIP0652	98.298	705	12	0	1	705	1	705	0	1421	100	DIP0652
diphtheriae_00585	DIP0653	99.296	142	1	0	1	142	1	142	5.84e-103	287	100	DIP0653
diphtheriae_00586	DIP0654	98.485	198	3	0	1	198	1	198	1.59e-144	396	100	DIP0654
diphtheriae_00587	DIP0655	97.674	301	7	0	1	301	1	301	0	579	100	DIP0655
diphtheriae_00589	DIP0656	96.866	351	11	0	1	351	1	351	0	700	100	DIP0656
diphtheriae_00591	DIP0657	94.186	86	5	0	1	86	1	86	6.49e-58	169	100	DIP0657
diphtheriae_00592	DIP0658	99.079	543	5	0	1	543	1	543	0	1098	100	DIP0658
diphtheriae_00593	DIP0659	91.525	59	5	0	1	59	1	59	5.54e-27	96.3	87	DIP0659
diphtheriae_00594	DIP0659	75.945	291	34	2	1	255	74	364	5.41e-132	374	100	DIP0659
diphtheriae_00595	DIP0660	99.816	543	1	0	1	543	1	543	0	1116	100	DIP0660
diphtheriae_00596	DIP0661	99.624	266	1	0	1	266	1	266	0	536	100	DIP0661
diphtheriae_00597	DIP0662	98.052	154	3	0	1	154	1	154	3.88e-111	308	100	DIP0662
diphtheriae_00598	DIP0663	99.219	384	3	0	1	384	18	401	0	784	100	DIP0663
diphtheriae_00599	DIP0664	100	166	0	0	1	166	1	166	1.86e-120	333	100	DIP0664
diphtheriae_00600	DIP0665	98.693	153	2	0	1	153	1	153	3.94e-110	306	100	DIP0665
diphtheriae_00601	DIP0666	100	371	0	0	1	371	1	371	0	766	100	DIP0666
diphtheriae_00602	DIP0667	100	85	0	0	1	85	1	85	1.13e-58	170	100	DIP0667
diphtheriae_00603	DIP0668	99.438	356	2	0	1	356	1	356	0	714	100	DIP0668
diphtheriae_00604	DIP0669	99.194	744	6	0	1	744	1	744	0	1510	100	DIP0669
diphtheriae_00605	DIP0670	97.273	110	3	0	1	110	3	112	4.05e-77	219	100	DIP0670
diphtheriae_00606	DIP0671	100	253	0	0	1	253	1	253	0	518	100	DIP0671
diphtheriae_00607	DIP0672	99.522	418	2	0	1	418	1	418	0	855	100	DIP0672
diphtheriae_00608	DIP0673	99.139	581	5	0	1	581	1	581	0	1203	100	DIP0673
diphtheriae_00609	DIP0674	99.74	384	1	0	1	384	1	384	0	793	100	DIP0674
diphtheriae_00610	DIP0675	99.371	159	1	0	1	159	12	170	5.84e-111	309	100	DIP0675
diphtheriae_00611	DIP0676	99.174	121	1	0	1	121	1	121	2.33e-84	238	100	DIP0676
diphtheriae_00612	DIP0677	99.135	347	3	0	1	347	1	347	0	697	100	DIP0677
diphtheriae_00613	DIP0678	100	85	0	0	1	85	1	85	1.89e-58	170	100	DIP0678
diphtheriae_00614	DIP0679	98.636	220	3	0	1	220	1	220	4.78e-161	440	100	DIP0679
diphtheriae_00615	DIP0680	99.187	492	4	0	31	522	1	492	0	983	94	DIP0680
diphtheriae_00616	DIP0681	99.324	296	2	0	21	316	1	296	0	607	94	DIP0681
diphtheriae_00617	DIP0682	99.724	362	1	0	1	362	1	362	0	718	100	DIP0682
diphtheriae_00618	DIP0684	100	99	0	0	1	99	1	99	2.86e-70	201	100	DIP0684
diphtheriae_00619	DIP0685	98.675	151	2	0	1	151	1	151	1.64e-106	296	100	DIP0685
diphtheriae_00620	DIP0686	100	137	0	0	1	137	1	137	7.14e-100	278	100	DIP0686
diphtheriae_00621	DIP0687	98.906	457	5	0	1	457	1	457	0	925	99	DIP0687
diphtheriae_00622	DIP0688	96.119	335	13	0	1	335	1	335	0	650	100	DIP0688
diphtheriae_00623	DIP0689	98.715	389	5	0	1	389	1	389	0	781	100	DIP0689
diphtheriae_00624	DIP0690	98.577	281	4	0	1	281	3	283	0	539	100	DIP0690
diphtheriae_00625	DIP0691	99.145	117	1	0	1	117	1	117	7.71e-79	224	100	DIP0691
diphtheriae_00626	DIP0692	99.791	478	1	0	1	478	1	478	0	988	100	DIP0692
diphtheriae_00627	DIP0693	97.561	205	5	0	1	205	1	205	2.64e-149	409	100	DIP0693
diphtheriae_00628	DIP0694	99.569	232	1	0	1	232	1	232	4.69e-169	461	100	DIP0694
diphtheriae_00629	DIP0695	98.542	480	7	0	8	487	1	480	0	952	99	DIP0695
diphtheriae_00630	DIP0696	98.623	581	8	0	1	581	1	581	0	1174	100	DIP0696
diphtheriae_00631	DIP0697	99.351	154	1	0	1	154	47	200	6.76e-108	302	100	DIP0697
diphtheriae_00632	DIP0698	100	222	0	0	1	222	1	222	8.29e-167	455	100	DIP0698
diphtheriae_00633	DIP0699	99.648	853	3	0	1	853	1	853	0	1739	100	DIP0699
diphtheriae_00635	DIP0701	100	136	0	0	1	136	1	136	4.08e-96	269	100	DIP0701
diphtheriae_00636	DIP0702	98.81	168	2	0	1	168	1	168	1.51e-114	318	100	DIP0702
diphtheriae_00637	DIP0703	99.157	356	3	0	20	375	1	356	0	718	95	DIP0703
diphtheriae_00638	DIP0704	99.529	425	2	0	1	425	1	425	0	887	99	DIP0704
diphtheriae_00639	DIP0705	98.507	335	5	0	1	335	1	335	0	663	100	DIP0705
diphtheriae_00640	DIP0706	99.304	431	3	0	1	431	1	431	0	857	100	DIP0706
diphtheriae_00641	DIP0707	99.545	220	1	0	1	220	1	220	4.07e-165	450	100	DIP0707
diphtheriae_00642	DIP0708	99.401	167	1	0	1	167	1	167	8.78e-118	326	100	DIP0708
diphtheriae_00643	DIP0709	99.517	207	1	0	1	207	1	207	8.8e-156	426	100	DIP0709
diphtheriae_00644	DIP0710	100	83	0	0	1	83	1	83	6.52e-58	168	100	DIP0710
diphtheriae_00645	DIP0712	98.837	86	1	0	1	86	1	86	4.59e-60	174	100	DIP0712
diphtheriae_00646	DIP0715	98.693	153	2	0	18	170	1	153	2.58e-108	302	90	DIP0715
diphtheriae_00647	DIP0716	98.333	420	7	0	1	420	1	420	0	842	100	DIP0716
diphtheriae_00648	DIP0717	98.853	436	5	0	1	436	1	436	0	871	100	DIP0717
diphtheriae_00649	DIP0719	100	75	0	0	1	75	1	75	3.74e-51	150	100	DIP0719
diphtheriae_00650	DIP0720	99.315	292	2	0	1	292	1	292	0	603	100	DIP0720
diphtheriae_00651	DIP0721	99.649	285	1	0	1	285	1	285	0	576	100	DIP0721
diphtheriae_00652	DIP0722	98.302	1060	18	0	1	1060	1	1060	0	2112	100	DIP0722
diphtheriae_00653	DIP0723	98.792	1076	13	0	1	1076	1	1076	0	2154	100	DIP0723
diphtheriae_00654	DIP0724	100	362	0	0	1	362	1	362	0	717	100	DIP0724
diphtheriae_00655	DIP0725	98.238	227	4	0	16	242	1	227	1.66e-168	460	94	DIP0725
diphtheriae_00656	DIP0726	98.975	683	7	0	1	683	1	683	0	1379	100	DIP0726
diphtheriae_00657	DIP0727	98.653	297	4	0	1	297	3	299	0	590	100	DIP0727
diphtheriae_00658	DIP0728	100	173	0	0	1	173	1	173	2.52e-130	358	100	DIP0728
diphtheriae_00659	DIP0729	99.568	463	2	0	1	463	1	463	0	939	100	DIP0729
diphtheriae_00660	DIP0730	99.143	350	3	0	1	350	1	350	0	697	100	DIP0730
diphtheriae_00661	DIP0731	98.276	232	4	0	1	232	2	233	1.47e-168	460	100	DIP0731
diphtheriae_00662	DIP0732	98.802	167	2	0	1	167	1	167	1.41e-117	326	100	DIP0732
diphtheriae_00663	DIP0733	99.595	987	4	0	1	987	1	987	0	2005	100	DIP0733
diphtheriae_00665	DIP0734	72.321	112	31	0	1	112	48	159	1.39e-43	139	73	DIP0734
diphtheriae_00667	DIP0736	97.024	336	10	0	1	336	1	336	0	649	100	DIP0736
diphtheriae_00668	DIP0737	98.742	318	4	0	1	318	1	318	0	622	100	DIP0737
diphtheriae_00669	DIP0739	100	493	0	0	1	493	1	493	0	1026	100	DIP0739
diphtheriae_00670	DIP0740	99.228	518	4	0	1	518	1	518	0	1049	100	DIP0740
diphtheriae_00671	DIP0741	100	87	0	0	1	87	1	87	4.03e-61	177	100	DIP0741
diphtheriae_00672	DIP0742	100	122	0	0	1	122	1	122	1.1e-82	234	100	DIP0742
diphtheriae_00673	DIP0743	98.526	407	6	0	13	419	1	407	0	826	97	DIP0743
diphtheriae_00674	DIP0744	99.237	262	2	0	1	262	1	262	0	523	100	DIP0744
diphtheriae_00675	DIP0745	98.621	290	4	0	1	290	1	290	0	588	100	DIP0745
diphtheriae_00676	DIP0746	100	369	0	0	37	405	1	369	0	756	91	DIP0746
diphtheriae_00677	DIP0747	98.337	481	8	0	1	481	52	532	0	937	100	DIP0747
diphtheriae_00679	DIP0748	100	229	0	0	1	229	1	229	9.74e-171	465	100	DIP0748
diphtheriae_00680	DIP0749	99.333	300	2	0	1	300	1	300	0	602	100	DIP0749
diphtheriae_00681	DIP0750	99.387	163	1	0	1	163	1	163	1.96e-119	330	100	DIP0750
diphtheriae_00683	DIP0761	99.115	113	1	0	1	113	1	113	6.33e-79	224	100	DIP0761
diphtheriae_00684	DIP0762	98.502	267	4	0	1	267	1	267	0	536	100	DIP0762
diphtheriae_00278	DIP0764	99.542	437	2	0	43	479	1	437	0	883	91	DIP0764
diphtheriae_01300	DIP0764	99.542	437	2	0	43	479	1	437	0	883	91	DIP0764
diphtheriae_02027	DIP0764	99.542	437	2	0	43	479	1	437	0	883	91	DIP0764
diphtheriae_02001	DIP0764	99.542	437	2	0	13	449	1	437	0	883	97	DIP0764
diphtheriae_00697	DIP0768	93.277	238	16	0	1	238	1	238	2.04e-165	454	97	DIP0768
diphtheriae_00698	DIP0771	100	215	0	0	1	215	1	215	7.33e-161	439	100	DIP0771
diphtheriae_00699	DIP0772	100	554	0	0	1	554	1	554	0	1129	100	DIP0772
diphtheriae_00700	DIP0773	99.87	772	1	0	1	772	1	772	0	1537	100	DIP0773
diphtheriae_00701	DIP0774	100	62	0	0	1	62	17	78	5.17e-43	129	100	DIP0774
diphtheriae_00702	DIP0775	100	207	0	0	1	207	1	207	2.71e-151	414	100	DIP0775
diphtheriae_00703	DIP0776	100	129	0	0	1	129	1	129	2.9e-94	264	100	DIP0776
diphtheriae_00704	DIP0777	98.851	174	2	0	1	174	1	174	2.57e-126	348	100	DIP0777
diphtheriae_00705	DIP0778	96.491	285	10	0	1	285	4	288	0	575	100	DIP0778
diphtheriae_00706	DIP0779	100	233	0	0	1	233	22	254	2.98e-177	483	100	DIP0779
diphtheriae_00707	DIP0780	99.798	495	1	0	1	495	1	495	0	952	100	DIP0780
diphtheriae_00708	DIP0781	97.987	298	6	0	1	298	1	298	0	590	100	DIP0781
diphtheriae_00709	DIP0782	96.644	298	10	0	1	298	1	298	0	593	100	DIP0782
diphtheriae_00710	DIP0783	98.854	349	4	0	1	349	1	349	0	694	100	DIP0783
diphtheriae_00711	DIP0784	98.936	376	4	0	1	376	1	376	0	764	100	DIP0784
diphtheriae_00712	DIP0785	99.535	430	2	0	1	430	6	435	0	888	100	DIP0785
diphtheriae_00713	DIP0786	100	119	0	0	1	119	1	119	7.67e-83	234	100	DIP0786
diphtheriae_00714	DIP0787	99.401	501	3	0	1	501	1	501	0	1008	100	DIP0787
diphtheriae_02163	DIP0788	34.831	267	163	4	5	262	15	279	4.55e-51	166	91	DIP0788
diphtheriae_00715	DIP0788	99.31	290	2	0	1	290	1	290	0	600	100	DIP0788
diphtheriae_00716	DIP0789	99.612	258	1	0	1	258	1	258	0	520	100	DIP0789
diphtheriae_00717	DIP0790	99.115	113	1	0	1	113	1	113	2.02e-80	228	100	DIP0790
diphtheriae_00718	DIP0791	99.273	550	4	0	1	550	1	550	0	1070	100	DIP0791
diphtheriae_00719	DIP0792	99.648	284	1	0	1	284	1	284	0	580	100	DIP0792
diphtheriae_00720	DIP0793	99.338	302	2	0	1	302	1	302	0	600	100	DIP0793
diphtheriae_00721	DIP0794	98.997	399	4	0	1	399	1	399	0	772	100	DIP0794
diphtheriae_00722	DIP0795	97.333	150	4	0	1	150	1	150	2.58e-110	306	100	DIP0795
diphtheriae_00723	DIP0796	95.213	188	9	0	1	188	1	188	1.43e-132	365	100	DIP0796
diphtheriae_00725	DIP0799	94.872	39	2	0	46	84	1	39	5.25e-21	76.6	43	DIP0799
diphtheriae_00727	DIP0821	100	91	0	0	1	91	20	110	3.47e-65	188	100	DIP0821
diphtheriae_00728	DIP0822	99.6	250	1	0	1	250	1	250	0	510	100	DIP0822
diphtheriae_00729	DIP0823	100	85	0	0	1	85	1	85	1.13e-61	178	100	DIP0823
diphtheriae_00730	DIP0824	98.802	167	2	0	1	167	1	167	1.74e-120	333	100	DIP0824
diphtheriae_00731	DIP0825	97.778	270	6	0	1	270	1	270	0	558	100	DIP0825
diphtheriae_00732	DIP0826	99.603	252	1	0	1	252	1	252	0	514	100	DIP0826
diphtheriae_00733	DIP0827	98.753	1604	20	0	1	1604	1	1604	0	3163	100	DIP0827
diphtheriae_00734	DIP0828	97.814	183	4	0	27	209	1	183	1.73e-130	361	88	DIP0828
diphtheriae_00735	DIP0829	99.627	268	1	0	1	268	1	268	0	550	100	DIP0829
diphtheriae_00736	DIP0830	99.63	541	2	0	20	560	1	541	0	1058	97	DIP0830
diphtheriae_00737	DIP0831	96.35	137	5	0	1	137	1	137	5.17e-93	261	100	DIP0831
diphtheriae_00738	DIP0832	99.086	547	5	0	1	547	1	547	0	1113	100	DIP0832
diphtheriae_00739	DIP0833	99.19	494	4	0	1	494	1	494	0	991	100	DIP0833
diphtheriae_00740	DIP0834	100	104	0	0	1	104	7	110	3.5e-72	206	100	DIP0834
diphtheriae_00741	DIP0835	99.752	805	2	0	24	828	1	805	0	1659	97	DIP0835
diphtheriae_00742	DIP0836	99.58	238	1	0	1	238	1	238	7.27e-178	484	100	DIP0836
diphtheriae_00743	DIP0837	95.661	484	21	0	35	518	1	484	0	771	93	DIP0837
diphtheriae_00744	DIP0838	99.034	207	2	0	1	207	1	207	1.44e-151	415	100	DIP0838
diphtheriae_00745	DIP0839	99.619	525	2	0	1	525	1	525	0	1066	100	DIP0839
diphtheriae_00746	DIP0841	98.592	71	1	0	1	71	80	150	3.15e-48	146	100	DIP0841
diphtheriae_00747	DIP0842	84.242	165	17	1	1	156	1	165	1.24e-89	256	99	DIP0842
diphtheriae_00821	DIP0843	100	51	0	0	1	51	408	458	8.18e-32	109	100	DIP0843
diphtheriae_01185	DIP0843	100	51	0	0	1	51	408	458	8.18e-32	109	100	DIP0843
diphtheriae_01825	DIP0843	100	51	0	0	1	51	408	458	8.18e-32	109	100	DIP0843
diphtheriae_00748	DIP0844	91.2	125	11	0	29	153	12	136	3.57e-80	229	82	DIP0844
diphtheriae_00749	DIP0845	96.39	277	10	0	1	277	1	277	0	543	100	DIP0845
diphtheriae_00750	DIP0846	96.847	222	7	0	1	222	1	222	3.61e-159	436	100	DIP0846
diphtheriae_00751	DIP0847	99.669	302	1	0	1	302	43	344	0	600	100	DIP0847
diphtheriae_00752	DIP0848	100	72	0	0	1	72	11	82	3.8e-50	148	100	DIP0848
diphtheriae_00753	DIP0849	100	101	0	0	1	101	1	101	2.38e-70	201	100	DIP0849
diphtheriae_00754	DIP0850	100	54	0	0	1	54	1	54	7.84e-36	110	100	DIP0850
diphtheriae_00755	DIP0851	100	78	0	0	1	78	1	78	8.62e-55	160	100	DIP0851
diphtheriae_00756	DIP0852	100	88	0	0	1	88	1	88	5.32e-65	186	100	DIP0852
diphtheriae_00757	DIP0853	100	57	0	0	1	57	1	57	7.31e-38	115	100	DIP0853
diphtheriae_00758	DIP0854	99.565	230	1	0	1	230	1	230	2.54e-166	454	100	DIP0854
diphtheriae_00759	DIP0855	99.395	496	3	0	18	513	1	496	0	992	97	DIP0855
diphtheriae_00760	DIP0856	99.299	428	3	0	1	428	1	428	0	843	100	DIP0856
diphtheriae_00761	DIP0857	99.487	195	1	0	1	195	1	195	3.84e-142	390	100	DIP0857
diphtheriae_00762	DIP0858	100	61	0	0	1	61	1	61	8.18e-42	126	100	DIP0858
diphtheriae_00763	DIP0859	99.254	134	1	0	1	134	1	134	7.22e-93	261	100	DIP0859
diphtheriae_00764	DIP0860	100	227	0	0	1	227	1	227	3.43e-163	446	100	DIP0860
diphtheriae_00765	DIP0861	99.485	194	1	0	1	194	1	194	8.72e-143	392	100	DIP0861
diphtheriae_00766	DIP0862	99.315	292	2	0	1	292	15	306	0	578	100	DIP0862
diphtheriae_00767	DIP0863	100	421	0	0	1	421	1	421	0	827	100	DIP0863
diphtheriae_00768	DIP0864	99.091	220	2	0	11	230	1	220	2.02e-167	456	96	DIP0864
diphtheriae_00769	DIP0865	99.471	378	2	0	1	378	1	378	0	751	100	DIP0865
diphtheriae_00770	DIP0866	100	137	0	0	1	137	1	137	6.86e-94	263	100	DIP0866
diphtheriae_00771	DIP0867	99.545	220	1	0	6	225	1	220	4.23e-159	435	98	DIP0867
diphtheriae_00772	DIP0868	99.792	480	1	0	1	480	90	569	0	964	100	DIP0868
diphtheriae_00773	DIP0869	99.828	581	1	0	57	637	1	581	0	1169	91	DIP0869
diphtheriae_00774	DIP0870	99.589	487	2	0	1	487	1	487	0	971	100	DIP0870
diphtheriae_00775	DIP0871	98.969	291	3	0	1	291	1	291	0	580	100	DIP0871
diphtheriae_00776	DIP0872	99.508	610	3	0	1	610	1	610	0	1255	100	DIP0872
diphtheriae_00777	DIP0873	99.296	284	2	0	1	284	1	284	0	580	100	DIP0873
diphtheriae_00778	DIP0874	97.922	385	8	0	1	385	1	385	0	757	100	DIP0874
diphtheriae_00779	DIP0875	99.322	295	2	0	1	295	1	295	0	586	100	DIP0875
diphtheriae_00780	DIP0876	99.035	311	3	0	1	311	1	311	0	624	100	DIP0876
diphtheriae_00781	DIP0877	99.668	602	2	0	1	602	1	602	0	1190	100	DIP0877
diphtheriae_00782	DIP0878	99.065	107	1	0	1	107	1	107	7.13e-78	221	100	DIP0878
diphtheriae_00783	DIP0879	97.674	129	3	0	1	129	1	129	1.41e-89	252	100	DIP0879
diphtheriae_00784	DIP0880	97.765	179	4	0	1	179	1	179	3.47e-129	356	100	DIP0880
diphtheriae_00785	DIP0881	99.231	390	3	0	1	390	1	390	0	793	99	DIP0881
diphtheriae_00786	DIP0882	98.328	299	5	0	1	299	3	301	0	609	100	DIP0882
diphtheriae_00787	DIP0883	100	237	0	0	1	237	1	237	1.35e-173	473	100	DIP0883
diphtheriae_00788	DIP0884	98.872	266	3	0	1	266	1	266	0	536	100	DIP0884
diphtheriae_00789	DIP0885	98.857	350	4	0	1	350	1	350	0	714	100	DIP0885
diphtheriae_00790	DIP0886	99.761	419	1	0	1	419	1	419	0	853	100	DIP0886
diphtheriae_00791	DIP0888	91.743	109	8	1	1	108	3	111	1.17e-69	204	54	DIP0888
diphtheriae_00792	DIP0892	99.58	476	2	0	1	476	1	476	0	963	100	DIP0892
diphtheriae_00793	DIP0893	97.235	217	6	0	1	217	1	217	3.11e-147	405	100	DIP0893
diphtheriae_00794	DIP0895	100	544	0	0	1	544	1	544	0	1118	100	DIP0895
diphtheriae_00795	DIP0896	95.911	269	11	0	1	269	1	269	0	525	100	DIP0896
diphtheriae_00796	DIP0897	92.778	180	13	0	30	209	1	180	3.77e-118	330	86	DIP0897
diphtheriae_00797	DIP0898	97.849	186	4	0	1	186	1	186	3e-132	373	48	DIP0898
diphtheriae_00798	DIP0900	97.945	146	3	0	1	146	39	184	2.52e-105	295	100	DIP0900
diphtheriae_00799	DIP0901	100	205	0	0	1	205	1	205	4.34e-146	401	100	DIP0901
diphtheriae_00800	DIP0902	98.344	604	10	0	1	604	1	604	0	1233	100	DIP0902
diphtheriae_00801	DIP0903	99.693	326	1	0	1	326	1	326	0	669	100	DIP0903
diphtheriae_00802	DIP0904	98.76	484	6	0	1	484	1	484	0	971	100	DIP0904
diphtheriae_00803	DIP0905	95.593	295	13	0	1	295	4	298	0	564	100	DIP0905
diphtheriae_00804	DIP0906	98.324	358	6	0	1	358	1	358	0	692	100	DIP0906
diphtheriae_00805	DIP0907	96.721	305	10	0	1	305	5	309	0	607	100	DIP0907
diphtheriae_00806	DIP0908	98.656	521	7	0	1	521	16	536	0	1029	100	DIP0908
diphtheriae_00807	DIP0909	99.496	595	3	0	1	595	1	595	0	1195	100	DIP0909
diphtheriae_00809	DIP0910	99.535	215	1	0	1	215	1	215	9.84e-162	441	100	DIP0910
diphtheriae_00810	DIP0911	99.13	1264	11	0	1	1264	1	1264	0	2548	100	DIP0911
diphtheriae_00811	DIP0912	99.291	141	1	0	1	141	1	141	2.92e-104	290	100	DIP0912
diphtheriae_00812	DIP0913	98.125	160	3	0	1	160	1	160	1.44e-116	323	100	DIP0913
diphtheriae_00813	DIP0914	99.197	498	4	0	11	508	1	498	0	979	98	DIP0914
diphtheriae_00814	DIP0915	99.034	207	2	0	1	207	26	232	4.48e-153	420	100	DIP0915
diphtheriae_00815	DIP0916	100	258	0	0	1	258	1	258	0	523	100	DIP0916
diphtheriae_00816	DIP0917	99.765	425	1	0	1	425	1	425	0	859	100	DIP0917
diphtheriae_00817	DIP0918	99.435	177	1	0	1	177	1	177	1.86e-129	357	100	DIP0918
diphtheriae_00818	DIP0919	97.872	188	4	0	1	188	1	188	3.21e-138	380	100	DIP0919
diphtheriae_00819	DIP0920	99.367	316	2	0	1	316	1	316	0	626	100	DIP0920
diphtheriae_00823	DIP0922	99.403	335	2	0	1	335	1	335	0	679	100	DIP0922
diphtheriae_00824	DIP0923	98.913	276	3	0	1	276	1	276	0	531	100	DIP0923
diphtheriae_00825	DIP0924	96.403	139	5	0	1	139	1	139	8.16e-98	273	100	DIP0924
diphtheriae_00826	DIP0925	100	173	0	0	1	173	1	173	4.03e-127	350	100	DIP0925
diphtheriae_00827	DIP0926	99.355	155	1	0	1	155	1	155	1.52e-113	315	100	DIP0926
diphtheriae_00828	DIP0927	99.322	295	2	0	1	295	1	295	0	604	100	DIP0927
diphtheriae_00829	DIP0928	98.98	98	1	0	1	98	16	113	1.53e-70	202	100	DIP0928
diphtheriae_00830	DIP0929	98.491	265	4	0	1	265	1	265	0	541	100	DIP0929
diphtheriae_00831	DIP0930	96.988	166	5	0	1	166	1	166	9.01e-122	336	100	DIP0930
diphtheriae_00832	DIP0931	100	308	0	0	1	308	1	308	0	629	100	DIP0931
diphtheriae_00833	DIP0932	98.834	429	5	0	1	429	1	429	0	873	100	DIP0932
diphtheriae_00834	DIP0933	100	114	0	0	1	114	1	114	1.54e-82	233	100	DIP0933
diphtheriae_00835	DIP0934	96.903	226	7	0	1	226	1	226	2.01e-163	446	100	DIP0934
diphtheriae_00836	DIP0935	100	188	0	0	1	188	1	188	2.08e-141	388	100	DIP0935
diphtheriae_00837	DIP0936	99.04	521	5	0	1	521	1	521	0	1025	100	DIP0936
diphtheriae_00838	DIP0937	95.814	215	9	0	1	215	1	215	1.59e-156	428	100	DIP0937
diphtheriae_00839	DIP0938	99.572	467	2	0	1	467	1	467	0	951	100	DIP0938
diphtheriae_00840	DIP0939	99.704	338	1	0	1	338	1	338	0	684	100	DIP0939
diphtheriae_00841	DIP0940	97.396	192	5	0	1	192	3	194	2.51e-138	380	100	DIP0940
diphtheriae_00842	DIP0941	100	85	0	0	1	85	1	85	1.06e-59	173	100	DIP0941
diphtheriae_00843	DIP0942	99.758	413	1	0	1	413	1	413	0	821	100	DIP0942
diphtheriae_00844	DIP0943	99.094	331	3	0	1	331	3	333	0	665	100	DIP0943
diphtheriae_00845	DIP0944	99.24	263	2	0	1	263	1	263	0	528	100	DIP0944
diphtheriae_00846	DIP0945	99.366	473	2	1	1	473	1	472	0	927	100	DIP0945
diphtheriae_00847	DIP0946	98.214	56	1	0	1	56	1	56	5.94e-35	108	100	DIP0946
diphtheriae_00848	DIP0947	99.636	549	2	0	1	549	1	549	0	1094	100	DIP0947
diphtheriae_00849	DIP0948	100	361	0	0	1	361	1	361	0	726	100	DIP0948
diphtheriae_00850	DIP0949	98.026	304	6	0	1	304	1	304	0	585	100	DIP0949
diphtheriae_00851	DIP0950	97.306	297	8	0	1	297	1	297	0	582	100	DIP0950
diphtheriae_00852	DIP0951	100	197	0	0	1	197	1	197	9.94e-136	374	100	DIP0951
diphtheriae_00853	DIP0952	98.529	340	5	0	52	391	1	340	0	645	87	DIP0952
diphtheriae_02015	DIP0953	31.637	452	279	8	17	457	19	451	9.44e-53	181	90	DIP0953
diphtheriae_00854	DIP0953	99.564	459	2	0	1	459	1	459	0	918	100	DIP0953
diphtheriae_00855	DIP0954	100	251	0	0	1	251	1	251	7.06e-179	488	100	DIP0954
diphtheriae_00856	DIP0955	98.684	152	2	0	1	152	1	152	3.61e-110	306	100	DIP0955
diphtheriae_00857	DIP0956	99.244	529	4	0	1	529	1	529	0	1072	100	DIP0956
diphtheriae_00858	DIP0957	100	308	0	0	1	308	1	308	0	602	100	DIP0957
diphtheriae_00859	DIP0958	99.369	317	2	0	1	317	1	317	0	634	100	DIP0958
diphtheriae_00860	DIP0959	99.286	560	4	0	1	560	1	560	0	1128	100	DIP0959
diphtheriae_00861	DIP0960	100	100	0	0	1	100	1	100	5.39e-73	207	100	DIP0960
diphtheriae_00862	DIP0961	99.567	231	1	0	1	231	1	231	1.92e-172	470	100	DIP0961
diphtheriae_00863	DIP0962	100	357	0	0	2	358	26	382	0	707	99	DIP0962
diphtheriae_00864	DIP0963	100	195	0	0	1	195	1	195	1.04e-140	387	100	DIP0963
diphtheriae_00865	DIP0964	98.76	242	3	0	1	242	1	242	4.46e-176	480	100	DIP0964
diphtheriae_00866	DIP0965	100	114	0	0	1	114	1	114	3.25e-81	229	100	DIP0965
diphtheriae_00867	DIP0966	100	177	0	0	1	177	1	177	3.02e-132	363	100	DIP0966
diphtheriae_00868	DIP0967	97.368	228	6	0	1	228	1	228	3.38e-157	431	100	DIP0967
diphtheriae_00869	DIP0969	99.843	636	1	0	1	636	1	636	0	1287	100	DIP0969
diphtheriae_00870	DIP0970	99.585	482	2	0	1	482	28	509	0	984	100	DIP0970
diphtheriae_00871	DIP0971	100	293	0	0	1	293	1	293	0	596	100	DIP0971
diphtheriae_00872	DIP0972	99.206	126	1	0	1	126	1	126	3.95e-87	245	100	DIP0972
diphtheriae_00873	DIP0973	99.048	105	1	0	1	105	1	105	7.19e-74	210	100	DIP0973
diphtheriae_00874	DIP0974	98.904	365	4	0	1	365	2	366	0	730	100	DIP0974
diphtheriae_00875	DIP0975	92.949	156	11	0	30	185	1	156	1.05e-103	295	76	DIP0975
diphtheriae_00876	DIP0976	99.459	185	1	0	1	185	1	185	4.65e-135	371	100	DIP0976
diphtheriae_00877	DIP0977	98.721	391	5	0	1	391	4	394	0	805	100	DIP0977
diphtheriae_00878	DIP0978	98.936	470	5	0	1	470	1	470	0	904	100	DIP0978
diphtheriae_00879	DIP0979	99.074	324	3	0	1	324	1	324	0	645	100	DIP0979
diphtheriae_00880	DIP0980	100	454	0	0	1	454	1	454	0	887	100	DIP0980
diphtheriae_00881	DIP0981	99.34	303	2	0	1	303	1	303	0	613	100	DIP0981
diphtheriae_00882	DIP0982	99.178	365	3	0	1	365	1	365	0	746	100	DIP0982
diphtheriae_00883	DIP0983	100	254	0	0	1	254	1	254	0	526	100	DIP0983
diphtheriae_00884	DIP0984	99.259	270	2	0	1	270	16	285	0	530	100	DIP0984
diphtheriae_00885	DIP0985	99.197	249	2	0	1	249	1	249	1.24e-176	482	100	DIP0985
diphtheriae_00886	DIP0986	100	92	0	0	1	92	1	92	1.28e-62	181	100	DIP0986
diphtheriae_00887	DIP0987	100	55	0	0	1	55	4	58	1.03e-35	110	100	DIP0987
diphtheriae_00888	DIP0988	98.616	289	4	0	1	289	1	289	0	570	100	DIP0988
diphtheriae_00889	DIP0989	98.511	470	7	0	1	470	1	470	0	946	100	DIP0989
diphtheriae_00890	DIP0990	100	246	0	0	1	246	1	246	0	505	100	DIP0990
diphtheriae_00891	DIP0991	98.006	351	7	0	1	351	40	390	0	707	100	DIP0991
diphtheriae_00892	DIP0992	99.529	425	2	0	53	477	3	427	0	866	89	DIP0992
diphtheriae_00893	DIP0993	98.667	225	3	0	1	225	1	225	5.39e-162	443	100	DIP0993
diphtheriae_00894	DIP0994	99.582	239	1	0	1	239	1	239	0	496	100	DIP0994
diphtheriae_00895	DIP0995	98.54	137	2	0	1	137	1	137	7.65e-99	276	100	DIP0995
diphtheriae_00896	DIP0996	99.32	147	1	0	1	147	1	147	2.5e-106	296	100	DIP0996
diphtheriae_00897	DIP0997	99.469	377	2	0	1	377	1	377	0	749	100	DIP0997
diphtheriae_00898	DIP0998	100	198	0	0	1	198	1	198	3.7e-149	408	100	DIP0998
diphtheriae_00899	DIP0999	100	429	0	0	1	429	1	429	0	855	100	DIP0999
diphtheriae_00900	DIP1000	99.408	169	1	0	1	169	1	169	3.45e-124	343	100	DIP1000
diphtheriae_00901	DIP1001	99.582	239	1	0	1	239	1	239	0	495	100	DIP1001
diphtheriae_00902	DIP1002	99.353	1237	8	0	1	1237	7	1243	0	2548	100	DIP1002
diphtheriae_00903	DIP1003	99.117	1246	11	0	1	1246	1	1246	0	2492	100	DIP1003
diphtheriae_00904	DIP1004	98.913	276	3	0	1	276	1	276	0	548	100	DIP1004
diphtheriae_01878	DIP1005	85.938	64	9	0	41	104	39	102	3.56e-37	121	34	DIP1005
diphtheriae_00905	DIP1005	98.058	103	2	0	1	103	1	103	4.6e-75	214	76	DIP1005
diphtheriae_00906	DIP1006	98.519	270	4	0	1	270	1	270	0	545	100	DIP1006
diphtheriae_00907	DIP1007	99.24	526	4	0	1	526	1	526	0	1081	99	DIP1007
diphtheriae_00908	DIP1008	97.398	269	7	0	1	269	1	269	0	536	100	DIP1008
diphtheriae_00909	DIP1009	97.407	270	7	0	1	270	1	270	0	498	100	DIP1009
diphtheriae_00910	DIP1010	98.333	180	3	0	1	180	1	180	4.01e-133	366	100	DIP1010
diphtheriae_00911	DIP1011	97.049	305	9	0	1	305	1	305	0	613	100	DIP1011
diphtheriae_00912	DIP1012	99.819	552	1	0	1	552	1	552	0	1100	100	DIP1012
diphtheriae_00913	DIP1013	95.699	93	4	0	1	93	1	93	8.38e-64	184	100	DIP1013
diphtheriae_00914	DIP1014	98.936	376	4	0	1	376	1	376	0	769	100	DIP1014
diphtheriae_00915	DIP1015	99.756	409	1	0	1	409	1	409	0	820	100	DIP1015
diphtheriae_00916	DIP1016	99.712	1043	3	0	1	1043	1	1043	0	2144	100	DIP1016
diphtheriae_00917	DIP1017	99.237	131	1	0	1	131	1	131	3.5e-96	269	100	DIP1017
diphtheriae_00919	DIP1018	99.413	682	2	1	1	682	1	680	0	1353	100	DIP1018
diphtheriae_00920	DIP1019	99.265	136	1	0	1	136	1	136	4.16e-102	284	100	DIP1019
diphtheriae_00921	DIP1020	96.835	158	1	1	1	158	1	154	1.41e-107	300	100	DIP1020
diphtheriae_00922	DIP1021	98.98	196	2	0	1	196	1	196	1.28e-147	404	100	DIP1021
diphtheriae_00923	DIP1022	99.616	521	2	0	1	521	1	521	0	1037	100	DIP1022
diphtheriae_00924	DIP1023	99.028	1029	10	0	1	1029	1	1029	0	2093	100	DIP1023
diphtheriae_00925	DIP1024	100	273	0	0	1	273	1	273	0	563	100	DIP1024
diphtheriae_00926	DIP1025	97.587	373	9	0	1	373	1	373	0	746	100	DIP1025
diphtheriae_00927	DIP1026	98.126	854	16	0	1	854	1	854	0	1691	100	DIP1026
diphtheriae_00928	DIP1027	98.295	176	3	0	1	176	1	176	5.72e-126	348	100	DIP1027
diphtheriae_00929	DIP1028	99.375	160	1	0	1	160	1	160	6.74e-117	323	100	DIP1028
diphtheriae_00930	DIP1029	100	66	0	0	1	66	1	66	1.16e-43	131	100	DIP1029
diphtheriae_00937	DIP1030	100	209	0	0	1	209	1	209	6.28e-155	424	100	DIP1030
diphtheriae_00938	DIP1031	99.802	505	1	0	24	528	1	505	0	1048	96	DIP1031
diphtheriae_00939	DIP1032	100	261	0	0	1	261	1	261	0	545	100	DIP1032
diphtheriae_00940	DIP1033	99.638	552	2	0	1	552	1	552	0	1093	100	DIP1033
diphtheriae_00941	DIP1034	99.636	550	2	0	1	550	1	550	0	1118	100	DIP1034
diphtheriae_00942	DIP1035	99.321	442	3	0	1	442	1	442	0	891	100	DIP1035
diphtheriae_00943	DIP1036	99.777	448	1	0	1	448	1	448	0	898	100	DIP1036
diphtheriae_00944	DIP1037	99.675	308	1	0	1	308	1	308	0	614	100	DIP1037
diphtheriae_00945	DIP1038	99.828	583	1	0	23	605	1	583	0	1208	96	DIP1038
diphtheriae_00947	DIP1040	98.261	690	6	2	1	687	1	687	0	1354	100	DIP1040
diphtheriae_00948	DIP1041	99.438	356	2	0	1	356	1	356	0	721	100	DIP1041
diphtheriae_00949	DIP1042	97.417	271	7	0	1	271	1	271	0	540	99	DIP1042
diphtheriae_00950	DIP1043	98.148	216	4	0	1	216	1	216	1.89e-158	433	100	DIP1043
diphtheriae_00951	DIP1044	99.743	389	1	0	1	389	1	389	0	758	100	DIP1044
diphtheriae_00952	DIP1045	99.32	147	1	0	1	147	1	147	3.76e-99	278	100	DIP1045
diphtheriae_00953	DIP1046	100	261	0	0	1	261	1	261	0	517	100	DIP1046
diphtheriae_00954	DIP1047	100	79	0	0	1	79	1	79	2.88e-50	149	100	DIP1047
diphtheriae_00955	DIP1048	98.936	188	2	0	1	188	1	188	1.75e-134	370	100	DIP1048
diphtheriae_00956	DIP1049	100	273	0	0	1	273	1	273	0	531	100	DIP1049
diphtheriae_00957	DIP1050	99.815	542	1	0	1	542	1	542	0	1099	100	DIP1050
diphtheriae_00958	DIP1051	100	325	0	0	1	325	1	325	0	667	100	DIP1051
diphtheriae_00959	DIP1052	99.792	481	1	0	1	481	1	481	0	973	100	DIP1052
diphtheriae_00960	DIP1053	100	123	0	0	1	123	1	123	3.2e-86	243	100	DIP1053
diphtheriae_00961	DIP1054	99.355	155	1	0	1	155	1	155	3.69e-113	313	100	DIP1054
diphtheriae_00962	DIP1055	100	229	0	0	1	229	1	229	9.11e-171	465	100	DIP1055
diphtheriae_00963	DIP1057	100	152	0	0	1	152	1	152	9.1e-114	315	100	DIP1057
diphtheriae_00964	DIP1058	98.148	108	2	0	1	108	1	108	3.49e-74	211	100	DIP1058
diphtheriae_01818	DIP1059	40.09	222	128	2	20	237	26	246	3.01e-50	162	85	DIP1059
diphtheriae_00965	DIP1059	98.901	273	3	0	1	273	1	273	0	549	100	DIP1059
diphtheriae_02078	DIP1060	34.615	286	186	1	67	351	31	316	3.27e-36	130	81	DIP1060
diphtheriae_00966	DIP1060	98.746	319	4	0	1	319	1	319	0	592	100	DIP1060
diphtheriae_00967	DIP1061	99.701	335	1	0	1	335	1	335	0	642	100	DIP1061
diphtheriae_00968	DIP1062	100	347	0	0	1	347	1	347	0	707	100	DIP1062
diphtheriae_00969	DIP1063	97.638	127	3	0	1	127	1	127	9.22e-89	249	100	DIP1063
diphtheriae_00970	DIP1064	100	298	0	0	1	298	1	298	0	594	100	DIP1064
diphtheriae_00971	DIP1065	99.727	732	2	0	1	732	1	732	0	1513	100	DIP1065
diphtheriae_00972	DIP1066	99.41	678	4	0	1	678	1	678	0	1390	100	DIP1066
diphtheriae_00973	DIP1067	100	282	0	0	1	282	8	289	0	574	100	DIP1067
diphtheriae_00974	DIP1068	100	269	0	0	1	269	1	269	0	543	100	DIP1068
diphtheriae_00975	DIP1069	97.964	393	8	0	1	393	1	393	0	789	99	DIP1069
diphtheriae_00976	DIP1070	99.621	264	1	0	1	264	1	264	0	524	100	DIP1070
diphtheriae_00977	DIP1071	99.685	317	1	0	1	317	1	317	0	619	100	DIP1071
diphtheriae_00978	DIP1072	99.206	378	3	0	1	378	1	378	0	758	100	DIP1072
diphtheriae_00979	DIP1073	99.291	282	2	0	1	282	1	282	0	586	100	DIP1073
diphtheriae_00980	DIP1074	99.727	366	1	0	1	366	1	366	0	749	100	DIP1074
diphtheriae_00981	DIP1075	98.31	355	6	0	1	355	1	355	0	700	100	DIP1075
diphtheriae_00982	DIP1076	99.573	234	1	0	1	234	1	234	1.01e-178	486	100	DIP1076
diphtheriae_00983	DIP1077	99.409	677	4	0	1	677	1	677	0	1379	100	DIP1077
diphtheriae_00984	DIP1078	100	220	0	0	1	220	1	220	1.48e-159	436	100	DIP1078
diphtheriae_00985	DIP1079	100	99	0	0	1	99	1	99	8.7e-69	197	100	DIP1079
diphtheriae_00986	DIP1080	100	494	0	0	1	494	1	494	0	1005	100	DIP1080
diphtheriae_00987	DIP1081	100	163	0	0	1	163	1	163	1.24e-122	338	100	DIP1081
diphtheriae_00988	DIP1082	100	471	0	0	1	471	1	471	0	939	100	DIP1082
diphtheriae_00989	DIP1083	100	107	0	0	1	107	5	111	4.01e-71	204	100	DIP1083
diphtheriae_01820	DIP1084	43.574	319	170	5	25	338	25	338	4.22e-70	219	92	DIP1084
diphtheriae_02079	DIP1084	35.928	334	200	6	20	341	9	340	3.49e-50	167	94	DIP1084
diphtheriae_02249	DIP1084	41.739	345	188	5	5	345	3	338	6.5e-68	213	98	DIP1084
diphtheriae_00990	DIP1084	100	346	0	0	1	346	1	346	0	655	100	DIP1084
diphtheriae_00991	DIP1085	100	265	0	0	1	265	1	265	0	533	100	DIP1085
diphtheriae_00992	DIP1086	98.87	354	4	0	1	354	1	354	0	719	100	DIP1086
diphtheriae_00993	DIP1087	83.404	235	39	0	1	235	1	235	1.83e-142	394	100	DIP1087
diphtheriae_00994	DIP1088	99.123	342	3	0	1	342	1	342	0	691	100	DIP1088
diphtheriae_00995	DIP1089	100	501	0	0	1	501	1	501	0	1019	100	DIP1089
diphtheriae_00996	DIP1090	99.726	365	1	0	1	365	1	365	0	748	100	DIP1090
diphtheriae_00997	DIP1091	98.684	228	3	0	1	228	1	228	1.06e-166	455	100	DIP1091
diphtheriae_00998	DIP1092	100	293	0	0	1	293	1	293	0	584	100	DIP1092
diphtheriae_00999	DIP1093	97.778	360	8	0	1	360	1	360	0	729	100	DIP1093
diphtheriae_01000	DIP1094	99.565	230	1	0	1	230	21	250	6.91e-176	479	100	DIP1094
diphtheriae_01001	DIP1095	99.733	375	1	0	1	375	1	375	0	743	100	DIP1095
diphtheriae_01002	DIP1096	100	613	0	0	1	613	1	613	0	1258	100	DIP1096
diphtheriae_01003	DIP1097	100	161	0	0	1	161	1	161	1.04e-119	331	100	DIP1097
diphtheriae_01004	DIP1098	99.693	652	2	0	1	652	1	652	0	1335	100	DIP1098
diphtheriae_01005	DIP1099	100	174	0	0	1	174	1	174	3.62e-125	345	100	DIP1099
diphtheriae_01006	DIP1100	97.626	337	8	0	1	337	1	337	0	673	100	DIP1100
diphtheriae_01007	DIP1101	100	307	0	0	5	311	1	307	0	604	99	DIP1101
diphtheriae_01008	DIP1102	99.502	602	3	0	1	602	1	602	0	1239	100	DIP1102
diphtheriae_01009	DIP1103	98.354	486	8	0	1	486	8	493	0	967	100	DIP1103
diphtheriae_01010	DIP1104	100	531	0	0	1	531	1	531	0	1055	100	DIP1104
diphtheriae_01011	DIP1105	100	339	0	0	1	339	1	339	0	679	100	DIP1105
diphtheriae_01014	DIP1106	99.2	125	1	0	1	125	281	405	4.32e-89	263	100	DIP1106
diphtheriae_01012	DIP1106	100	99	0	0	1	99	1	99	1.29e-67	207	100	DIP1106
diphtheriae_01013	DIP1106	100	79	0	0	1	79	104	182	6.13e-48	154	100	DIP1106
diphtheriae_01015	DIP1110	98.305	59	1	0	8	66	1	59	6.77e-39	119	89	DIP1110
diphtheriae_01016	DIP1111	100	56	0	0	1	56	1	56	4.36e-36	113	90	DIP1111
diphtheriae_01017	DIP1111	100	54	0	0	1	54	57	110	1.37e-34	109	100	DIP1111
diphtheriae_01018	DIP1112	100	265	0	0	1	265	1	265	0	542	100	DIP1112
diphtheriae_01019	DIP1113	94.898	98	5	0	1	98	117	214	5.77e-57	171	100	DIP1113
diphtheriae_01020	DIP1114	96.021	377	15	0	1	377	1	377	0	739	100	DIP1114
diphtheriae_01021	DIP1115	98.39	497	8	0	1	497	1	497	0	1004	100	DIP1115
diphtheriae_01022	DIP1116	92.754	345	24	1	23	367	1	344	0	650	94	DIP1116
diphtheriae_01027	DIP1118	95.031	161	8	0	1	161	433	593	1.2e-98	298	70	DIP1118
diphtheriae_01026	DIP1118	91.912	136	11	0	1	136	22	157	5.55e-84	256	100	DIP1118
diphtheriae_01028	DIP1119	96	150	6	0	1	150	1	150	6.42e-94	278	79	DIP1119
diphtheriae_01029	DIP1119	100	220	0	0	36	255	267	486	1.65e-163	458	86	DIP1119
diphtheriae_01030	DIP1120	100	93	0	0	1	93	1	93	1.79e-66	191	100	DIP1120
diphtheriae_01031	DIP1121	100	44	0	0	1	44	1	44	5.54e-28	90.1	100	DIP1121
diphtheriae_01033	DIP1122	99.778	902	2	0	22	923	1	902	0	1829	98	DIP1122
diphtheriae_01034	DIP1123	99.225	129	1	0	1	129	1	129	6.47e-93	260	100	DIP1123
diphtheriae_01035	DIP1124	99.697	330	1	0	1	330	1	330	0	669	100	DIP1124
diphtheriae_01036	DIP1125	100	185	0	0	1	185	1	185	1.17e-139	383	100	DIP1125
diphtheriae_01037	DIP1126	100	241	0	0	1	241	1	241	5.98e-177	482	100	DIP1126
diphtheriae_01038	DIP1127	100	480	0	0	1	480	1	480	0	988	100	DIP1127
diphtheriae_01039	DIP1128	100	196	0	0	1	196	1	196	4.83e-148	405	100	DIP1128
diphtheriae_01040	DIP1129	99.702	336	1	0	1	336	1	336	0	689	100	DIP1129
diphtheriae_01041	DIP1130	100	331	0	0	1	331	1	331	0	672	100	DIP1130
diphtheriae_01042	DIP1131	98.63	365	5	0	1	365	1	365	0	735	100	DIP1131
diphtheriae_01043	DIP1132	100	312	0	0	1	312	1	312	0	637	100	DIP1132
diphtheriae_01044	DIP1133	99.696	329	1	0	1	329	1	329	0	660	100	DIP1133
diphtheriae_01045	DIP1134	100	222	0	0	1	222	1	222	3.17e-165	451	100	DIP1134
diphtheriae_01046	DIP1135	99.202	501	4	0	38	538	1	501	0	987	93	DIP1135
diphtheriae_01047	DIP1136	99.148	704	6	0	1	704	1	704	0	1436	100	DIP1136
diphtheriae_01048	DIP1137	98.63	73	1	0	1	73	1	73	8.99e-49	144	100	DIP1137
diphtheriae_01049	DIP1138	98.958	192	2	0	1	192	1	192	5.01e-141	387	100	DIP1138
diphtheriae_01050	DIP1139	98.742	159	2	0	1	159	1	159	3.44e-118	327	100	DIP1139
diphtheriae_01051	DIP1142	100	255	0	0	1	255	1	255	0	520	100	DIP1142
diphtheriae_01052	DIP1143	99.682	314	1	0	1	314	1	314	0	632	100	DIP1143
diphtheriae_01053	DIP1144	99.663	297	1	0	1	297	1	297	0	611	100	DIP1144
diphtheriae_01054	DIP1145	99.355	310	2	0	1	310	1	310	0	614	100	DIP1145
diphtheriae_01056	DIP1146	98.888	899	10	0	1	899	1	899	0	1820	100	DIP1146
diphtheriae_01057	DIP1147	100	255	0	0	1	255	1	255	0	533	100	DIP1147
diphtheriae_01058	DIP1148	100	486	0	0	1	486	1	486	0	976	100	DIP1148
diphtheriae_01059	DIP1149	100	470	0	0	1	470	1	470	0	916	100	DIP1149
diphtheriae_01060	DIP1150	100	275	0	0	1	275	1	275	0	556	100	DIP1150
diphtheriae_01061	DIP1151	99.852	676	1	0	1	676	1	676	0	1366	100	DIP1151
diphtheriae_01062	DIP1152	99.5	200	1	0	24	223	1	200	1.85e-142	392	90	DIP1152
diphtheriae_01063	DIP1153	98.997	399	4	0	12	410	1	399	0	828	97	DIP1153
diphtheriae_01064	DIP1154	98.678	681	9	0	18	698	1	681	0	1360	98	DIP1154
diphtheriae_01065	DIP1155	100	146	0	0	1	146	1	146	4.78e-106	295	100	DIP1155
diphtheriae_01066	DIP1156	97.878	754	16	0	1	754	17	770	0	1498	100	DIP1156
diphtheriae_01067	DIP1157	98.221	281	5	0	1	281	1	281	0	555	100	DIP1157
diphtheriae_01068	DIP1158	97.608	209	5	0	1	209	7	215	7.41e-152	416	100	DIP1158
diphtheriae_01069	DIP1159	99.37	953	6	0	1	953	1	953	0	1936	100	DIP1159
diphtheriae_01070	DIP1160	99.31	145	1	0	1	145	23	167	3.73e-105	293	100	DIP1160
diphtheriae_01071	DIP1161	100	64	0	0	1	64	1	64	2.81e-40	122	100	DIP1161
diphtheriae_01072	DIP1162	100	127	0	0	1	127	1	127	6.62e-90	253	100	DIP1162
diphtheriae_01073	DIP1163	100	181	0	0	1	181	1	181	2.81e-130	359	100	DIP1163
diphtheriae_01074	DIP1164	98.519	270	4	0	1	270	1	270	0	541	99	DIP1164
diphtheriae_01075	DIP1165	99.715	351	1	0	1	351	1	351	0	723	100	DIP1165
diphtheriae_01076	DIP1166	99.043	836	8	0	1	836	1	836	0	1678	100	DIP1166
diphtheriae_01077	DIP1167	99.135	347	3	0	5	351	1	347	0	704	99	DIP1167
diphtheriae_01078	DIP1168	99.482	386	2	0	1	386	1	386	0	778	100	DIP1168
diphtheriae_01079	DIP1169	99.355	310	2	0	1	310	1	310	0	616	100	DIP1169
diphtheriae_01080	DIP1170	99.516	413	2	0	1	413	1	413	0	842	100	DIP1170
diphtheriae_01081	DIP1171	100	319	0	0	1	319	1	319	0	664	100	DIP1171
diphtheriae_01082	DIP1172	100	163	0	0	1	163	1	163	1.27e-117	325	100	DIP1172
diphtheriae_01083	DIP1173	99.749	399	1	0	1	399	1	399	0	825	100	DIP1173
diphtheriae_01084	DIP1174	98.952	477	5	0	1	477	1	477	0	961	100	DIP1174
diphtheriae_01085	DIP1175	98.413	63	1	0	1	63	8	70	7.12e-41	124	100	DIP1175
diphtheriae_01086	DIP1176	98.333	420	7	0	1	420	1	420	0	854	100	DIP1176
diphtheriae_01091	DIP1177	97.765	358	8	0	1	358	1	358	0	710	100	DIP1177
diphtheriae_01092	DIP1178	97.17	318	9	0	14	331	1	318	0	629	96	DIP1178
diphtheriae_01093	DIP1179	86.792	53	3	1	1	49	1	53	2.63e-26	86.7	100	DIP1179
diphtheriae_01094	DIP1180	97.802	273	6	0	1	273	1	273	0	539	100	DIP1180
diphtheriae_01095	DIP1181	99.023	307	3	0	1	307	1	307	0	608	98	DIP1181
diphtheriae_01096	DIP1182	98.618	579	8	0	6	584	1	579	0	1144	99	DIP1182
diphtheriae_01097	DIP1183	100	397	0	0	1	397	1	397	0	795	100	DIP1183
diphtheriae_01098	DIP1184	99.051	316	3	0	1	316	1	316	0	615	100	DIP1184
diphtheriae_01099	DIP1185	97.642	212	5	0	1	212	1	212	1.19e-153	421	100	DIP1185
diphtheriae_01100	DIP1186	99.678	311	1	0	1	311	1	311	0	635	100	DIP1186
diphtheriae_01101	DIP1187	99.308	289	2	0	1	289	1	289	0	589	100	DIP1187
diphtheriae_01102	DIP1188	100	272	0	0	1	272	1	272	0	549	100	DIP1188
diphtheriae_01103	DIP1189	100	201	0	0	1	201	1	201	8.71e-143	392	100	DIP1189
diphtheriae_01105	DIP1190	97.516	161	4	0	4	164	1	161	3.92e-111	321	98	DIP1190
diphtheriae_01104	DIP1190	98.35	303	5	0	1	303	196	498	0	590	100	DIP1190
diphtheriae_01106	DIP1191	99.768	431	1	0	7	437	1	431	0	893	99	DIP1191
diphtheriae_01107	DIP1192	100	222	0	0	1	222	1	222	3.62e-164	448	100	DIP1192
diphtheriae_01108	DIP1193	99.809	524	1	0	1	524	1	524	0	1030	100	DIP1193
diphtheriae_01109	DIP1194	99.457	184	1	0	1	184	1	184	5.04e-133	366	100	DIP1194
diphtheriae_01110	DIP1195	99.688	321	1	0	1	321	1	321	0	646	100	DIP1195
diphtheriae_01111	DIP1196	99.585	241	1	0	1	241	1	241	8.83e-173	471	100	DIP1196
diphtheriae_01112	DIP1197	99.634	547	2	0	1	547	1	547	0	1116	100	DIP1197
diphtheriae_01113	DIP1198	98.915	461	5	0	1	461	1	461	0	913	100	DIP1198
diphtheriae_01114	DIP1199	98.503	334	5	0	19	352	1	334	0	683	95	DIP1199
diphtheriae_01115	DIP1200	99.486	389	2	0	1	389	28	416	0	796	100	DIP1200
diphtheriae_01117	DIP1201	100	125	0	0	1	125	1	125	1.36e-95	267	100	DIP1201
diphtheriae_01118	DIP1202	99.747	395	1	0	1	395	1	395	0	803	100	DIP1202
diphtheriae_01119	DIP1203	99.738	764	2	0	1	764	1	764	0	1546	100	DIP1203
diphtheriae_01120	DIP1204	100	143	0	0	1	143	1	143	6.72e-103	286	100	DIP1204
diphtheriae_01121	DIP1205	100	225	0	0	32	256	1	225	1.2e-163	448	88	DIP1205
diphtheriae_01122	DIP1206	100	195	0	0	1	195	1	195	7.24e-143	392	100	DIP1206
diphtheriae_01123	DIP1207	100	186	0	0	1	186	1	186	1.39e-136	375	100	DIP1207
diphtheriae_01124	DIP1208	99.787	470	1	0	1	470	1	470	0	958	100	DIP1208
diphtheriae_01125	DIP1209	98.973	292	3	0	1	292	1	292	0	609	100	DIP1209
diphtheriae_01126	DIP1210	99.714	350	1	0	1	350	1	350	0	706	100	DIP1210
diphtheriae_01127	DIP1211	99.784	464	1	0	1	464	1	464	0	929	100	DIP1211
diphtheriae_01128	DIP1212	98.894	452	5	0	1	452	1	452	0	897	100	DIP1212
diphtheriae_01129	DIP1213	98.76	484	6	0	1	484	1	484	0	978	100	DIP1213
diphtheriae_01130	DIP1214	97.368	152	4	0	10	161	1	152	1.32e-107	300	94	DIP1214
diphtheriae_01131	DIP1215	98.634	366	5	0	1	366	1	366	0	748	100	DIP1215
diphtheriae_01132	DIP1216	97.129	209	6	0	1	209	1	209	2.39e-154	422	100	DIP1216
diphtheriae_01133	DIP1217	99.559	454	2	0	1	454	1	454	0	927	100	DIP1217
diphtheriae_01134	DIP1218	98.84	431	5	0	1	431	1	431	0	877	100	DIP1218
diphtheriae_01138	DIP1219	92.308	78	6	0	1	78	76	153	1.27e-48	151	45	DIP1219
diphtheriae_01139	DIP1221	96.584	322	11	0	1	322	1	322	0	609	100	DIP1221
diphtheriae_01140	DIP1222	96.296	54	2	0	1	54	1	54	6.22e-33	103	98	DIP1222
diphtheriae_01141	DIP1223	99.569	232	1	0	1	232	1	232	9.23e-171	466	100	DIP1223
diphtheriae_01142	DIP1224	99.115	113	1	0	1	113	1	113	7.48e-82	231	100	DIP1224
diphtheriae_01143	DIP1225	99.225	129	1	0	1	129	1	129	4.26e-93	261	100	DIP1225
diphtheriae_01144	DIP1226	98.876	267	3	0	1	267	1	267	0	545	100	DIP1226
diphtheriae_01145	DIP1227	96.905	517	16	0	1	517	1	517	0	1012	100	DIP1227
diphtheriae_01146	DIP1228	100	176	0	0	1	176	1	176	2.79e-129	356	100	DIP1228
diphtheriae_01147	DIP1229	99.008	1210	10	1	1	1208	1	1210	0	2459	100	DIP1229
diphtheriae_01148	DIP1231	98.977	391	4	0	1	391	7	397	0	792	100	DIP1231
diphtheriae_01149	DIP1232	99.074	216	2	0	1	216	1	216	1.6e-158	433	100	DIP1232
diphtheriae_01150	DIP1233	99.197	498	4	0	1	498	1	498	0	1007	100	DIP1233
diphtheriae_01151	DIP1234	99.177	243	2	0	1	243	1	243	7.87e-178	484	100	DIP1234
diphtheriae_01152	DIP1235	99.222	257	2	0	1	257	1	257	0	515	100	DIP1235
diphtheriae_01153	DIP1236	98.795	415	5	0	12	426	1	415	0	831	97	DIP1236
diphtheriae_01154	DIP1237	97.638	254	6	0	1	254	1	254	0	508	100	DIP1237
diphtheriae_01155	DIP1238	97.098	379	11	0	1	379	1	379	0	752	100	DIP1238
diphtheriae_01156	DIP1239	98.387	930	15	0	1	930	1	930	0	1896	100	DIP1239
diphtheriae_01157	DIP1240	98.718	156	2	0	27	182	1	156	1.51e-117	326	86	DIP1240
diphtheriae_01158	DIP1241	99.451	364	2	0	1	364	1	364	0	736	100	DIP1241
diphtheriae_01159	DIP1242	100	88	0	0	1	88	1	88	6.53e-60	174	100	DIP1242
diphtheriae_01160	DIP1243	99.373	319	2	0	41	359	1	319	0	658	89	DIP1243
diphtheriae_01161	DIP1244	99.692	325	1	0	1	325	1	325	0	657	100	DIP1244
diphtheriae_01162	DIP1245	98.747	479	6	0	1	479	1	479	0	974	100	DIP1245
diphtheriae_01163	DIP1246	95.312	64	3	0	1	64	1	64	3.07e-40	122	100	DIP1246
diphtheriae_01164	DIP1247	96.85	508	16	0	1	508	1	508	0	1014	100	DIP1247
diphtheriae_01165	DIP1248	98.821	509	6	0	1	509	1	509	0	1021	100	DIP1248
diphtheriae_01166	DIP1249	100	278	0	0	1	278	1	278	0	573	100	DIP1249
diphtheriae_01167	DIP1250	99.556	450	2	0	1	450	3	452	0	920	100	DIP1250
diphtheriae_01168	DIP1251	99.306	288	2	0	14	301	1	288	0	598	96	DIP1251
diphtheriae_01169	DIP1252	100	84	0	0	10	93	1	84	2.03e-61	178	90	DIP1252
diphtheriae_01170	DIP1253	99.091	550	5	0	1	550	1	550	0	1108	100	DIP1253
diphtheriae_01171	DIP1254	100	524	0	0	1	524	1	524	0	1085	100	DIP1254
diphtheriae_01172	DIP1255	99.77	435	1	0	1	435	1	435	0	850	100	DIP1255
diphtheriae_01173	DIP1256	99.644	281	1	0	1	281	1	281	0	568	100	DIP1256
diphtheriae_01174	DIP1257	100	87	0	0	1	87	1	87	1.5e-61	178	100	DIP1257
diphtheriae_01175	DIP1258	100	231	0	0	1	231	1	231	1.04e-176	481	100	DIP1258
diphtheriae_01176	DIP1259	99.667	1200	4	0	1	1200	2	1201	0	2460	100	DIP1259
diphtheriae_01177	DIP1260	100	131	0	0	1	131	1	131	1.78e-94	265	100	DIP1260
diphtheriae_01178	DIP1261	99.034	414	4	0	1	414	1	414	0	847	100	DIP1261
diphtheriae_01179	DIP1262	99.291	282	2	0	11	292	1	282	0	556	97	DIP1262
diphtheriae_01180	DIP1263	98.281	349	6	0	1	349	1	349	0	698	100	DIP1263
diphtheriae_01181	DIP1264	99.449	363	2	0	9	371	1	363	0	726	98	DIP1264
diphtheriae_01183	DIP1265	99.441	179	1	0	1	179	1	179	1.27e-132	365	100	DIP1265
diphtheriae_00822	DIP1266	97.304	408	10	1	1	408	1	407	0	819	99	DIP1266
diphtheriae_01186	DIP1266	97.304	408	10	1	1	408	1	407	0	819	99	DIP1266
diphtheriae_01187	DIP1267	88.506	87	10	0	4	90	213	299	3.56e-50	159	82	DIP1267
diphtheriae_01188	DIP1267	83.051	59	10	0	1	59	318	376	1.14e-29	103	100	DIP1267
diphtheriae_01189	DIP1270	86.574	216	29	0	1	216	20	235	3.69e-139	386	95	DIP1270
diphtheriae_01190	DIP1271	99.401	334	2	0	34	367	1	334	0	678	91	DIP1271
diphtheriae_01191	DIP1272	99.32	735	5	0	1	735	1	735	0	1497	100	DIP1272
diphtheriae_01192	DIP1273	98.01	603	12	0	1	603	1	603	0	1210	100	DIP1273
diphtheriae_01193	DIP1274	94.421	233	13	0	11	243	1	233	4.24e-158	434	96	DIP1274
diphtheriae_01194	DIP1275	97.872	188	4	0	1	188	1	188	2.61e-132	365	100	DIP1275
diphtheriae_01195	DIP1276	98.925	372	2	1	1	372	1	370	0	731	99	DIP1276
diphtheriae_01196	DIP1277	97.917	144	3	0	16	159	1	144	4.29e-100	280	91	DIP1277
diphtheriae_01197	DIP1278	100	280	0	0	1	280	1	280	0	569	100	DIP1278
diphtheriae_01198	DIP1279	98.084	261	5	0	1	261	1	261	0	522	100	DIP1279
diphtheriae_01199	DIP1280	97.561	369	9	0	9	377	1	369	0	748	98	DIP1280
diphtheriae_01200	DIP1281	98.077	572	11	0	1	572	1	572	0	1120	100	DIP1281
diphtheriae_01201	DIP1283	99.786	934	2	0	1	934	1	934	0	1924	100	DIP1283
diphtheriae_01202	DIP1284	100	190	0	0	1	190	1	190	2.66e-140	385	100	DIP1284
diphtheriae_01203	DIP1285	98.326	239	4	0	1	239	4	242	0	491	100	DIP1285
diphtheriae_01204	DIP1286	97.753	89	2	0	1	89	1	89	1.36e-59	173	100	DIP1286
diphtheriae_01205	DIP1287	99.78	454	1	0	1	454	1	454	0	910	100	DIP1287
diphtheriae_01206	DIP1288	98.78	82	1	0	1	82	1	82	2.54e-56	164	100	DIP1288
diphtheriae_01207	DIP1289	99.816	543	1	0	1	543	1	543	0	1099	100	DIP1289
diphtheriae_01208	DIP1290	98.592	142	2	0	1	142	1	142	3.69e-102	285	100	DIP1290
diphtheriae_01209	DIP1291	96.622	148	5	0	1	148	1	148	3.46e-106	295	99	DIP1291
diphtheriae_01210	DIP1292	97.887	426	9	0	1	426	1	426	0	863	100	DIP1292
diphtheriae_01211	DIP1293	99.603	252	1	0	1	252	1	252	0	518	100	DIP1293
diphtheriae_01212	DIP1294	96.419	391	14	0	1	391	1	391	0	769	100	DIP1294
diphtheriae_01213	DIP1295	99.564	459	2	0	26	484	1	459	0	957	95	DIP1295
diphtheriae_01214	DIP1296	98.739	238	3	0	1	238	1	238	1.69e-177	483	100	DIP1296
diphtheriae_01215	DIP1297	99.423	520	3	0	46	565	1	520	0	1004	92	DIP1297
diphtheriae_01216	DIP1298	99.01	303	3	0	15	317	1	303	0	600	96	DIP1298
diphtheriae_01217	DIP1299	99.623	265	1	0	1	265	1	265	0	516	100	DIP1299
diphtheriae_01218	DIP1300	100	285	0	0	1	285	28	312	0	568	100	DIP1300
diphtheriae_01219	DIP1301	99.355	310	2	0	6	315	1	310	0	620	98	DIP1301
diphtheriae_01220	DIP1302	99.714	700	2	0	1	700	1	700	0	1427	100	DIP1302
diphtheriae_01221	DIP1303	99.167	360	3	0	1	360	1	360	0	724	100	DIP1303
diphtheriae_01222	DIP1304	99.815	542	1	0	1	542	8	549	0	1121	100	DIP1304
diphtheriae_01223	DIP1305	100	319	0	0	1	319	1	319	0	646	100	DIP1305
diphtheriae_01224	DIP1306	100	238	0	0	1	238	1	238	3.46e-176	480	100	DIP1306
diphtheriae_01225	DIP1307	100	77	0	0	1	77	1	77	9.4e-51	150	100	DIP1307
diphtheriae_01226	DIP1308	99.615	260	1	0	1	260	1	260	0	518	100	DIP1308
diphtheriae_01227	DIP1309	99.506	405	2	0	1	405	1	405	0	800	100	DIP1309
diphtheriae_01228	DIP1310	100	334	0	0	1	334	1	334	0	684	100	DIP1310
diphtheriae_01229	DIP1311	99.695	328	1	0	1	328	1	328	0	644	100	DIP1311
diphtheriae_01230	DIP1312	100	323	0	0	1	323	1	323	0	639	100	DIP1312
diphtheriae_01231	DIP1313	100	295	0	0	1	295	5	299	0	600	100	DIP1313
diphtheriae_01232	DIP1314	99.418	687	4	0	1	687	1	687	0	1401	100	DIP1314
diphtheriae_01233	DIP1315	99.462	186	1	0	1	186	1	186	1.11e-136	375	100	DIP1315
diphtheriae_01234	DIP1316	100	155	0	0	1	155	1	155	5.48e-113	313	100	DIP1316
diphtheriae_01235	DIP1317	99.272	412	3	0	29	440	1	412	0	835	94	DIP1317
diphtheriae_01236	DIP1318	99.01	202	2	0	1	202	1	202	1.93e-146	402	100	DIP1318
diphtheriae_01237	DIP1319	99.401	334	2	0	48	381	1	334	0	682	88	DIP1319
diphtheriae_01238	DIP1320	99.554	224	1	0	1	224	1	224	8.36e-169	460	100	DIP1320
diphtheriae_01239	DIP1321	100	485	0	0	1	485	1	485	0	983	100	DIP1321
diphtheriae_01240	DIP1322	99.678	311	1	0	1	311	1	311	0	629	100	DIP1322
diphtheriae_01241	DIP1323	98.817	169	2	0	1	169	1	169	1.25e-125	346	100	DIP1323
diphtheriae_01242	DIP1324	100	675	0	0	1	675	1	675	0	1365	100	DIP1324
diphtheriae_01243	DIP1325	99.756	410	1	0	1	410	1	410	0	828	100	DIP1325
diphtheriae_01244	DIP1326	98.792	414	5	0	1	414	1	414	0	837	100	DIP1326
diphtheriae_01245	DIP1327	100	92	0	0	1	92	1	92	5.45e-66	189	100	DIP1327
diphtheriae_01246	DIP1328	100	191	0	0	1	191	1	191	1.29e-138	381	100	DIP1328
diphtheriae_01247	DIP1329	100	107	0	0	1	107	1	107	4.96e-71	203	100	DIP1329
diphtheriae_01248	DIP1330	99.645	282	1	0	1	282	1	282	0	570	100	DIP1330
diphtheriae_01249	DIP1331	99.911	1118	1	0	1	1118	1	1118	0	2279	100	DIP1331
diphtheriae_01250	DIP1332	99.736	379	1	0	1	379	1	379	0	780	100	DIP1332
diphtheriae_01251	DIP1333	99.554	448	2	0	1	448	1	448	0	912	100	DIP1333
diphtheriae_01252	DIP1334	100	313	0	0	1	313	1	313	0	639	100	DIP1334
diphtheriae_01253	DIP1335	99.474	190	1	0	1	190	1	190	2.42e-136	375	100	DIP1335
diphtheriae_01254	DIP1336	98.455	453	7	0	1	453	1	453	0	915	100	DIP1336
diphtheriae_01255	DIP1337	100	145	0	0	1	145	1	145	9.39e-109	301	100	DIP1337
diphtheriae_01256	DIP1338	97.794	136	3	0	2	137	1	136	1.58e-98	275	99	DIP1338
diphtheriae_01257	DIP1339	98.352	182	3	0	18	199	1	182	1.09e-129	358	91	DIP1339
diphtheriae_01258	DIP1340	100	187	0	0	1	187	1	187	3.78e-139	382	100	DIP1340
diphtheriae_01259	DIP1341	98.898	363	4	0	1	363	3	365	0	726	100	DIP1341
diphtheriae_01260	DIP1342	99.315	146	1	0	1	146	1	146	7.9e-107	297	100	DIP1342
diphtheriae_01261	DIP1343	98.329	359	6	0	1	359	1	359	0	723	100	DIP1343
diphtheriae_01262	DIP1344	98.266	173	3	0	10	182	1	173	1.66e-123	342	95	DIP1344
diphtheriae_01263	DIP1345	99.256	403	3	0	1	403	1	403	0	805	100	DIP1345
diphtheriae_01264	DIP1346	100	158	0	0	1	158	11	168	3.43e-114	317	100	DIP1346
diphtheriae_01265	DIP1347	98.616	289	4	0	1	289	1	289	0	593	100	DIP1347
diphtheriae_01266	DIP1348	99.738	382	1	0	1	382	1	382	0	778	100	DIP1348
diphtheriae_01267	DIP1349	98.246	171	3	0	1	171	13	183	2.44e-122	338	100	DIP1349
diphtheriae_01268	DIP1350	99.55	888	4	0	1	888	1	888	0	1817	100	DIP1350
diphtheriae_01269	DIP1351	99.558	452	2	0	1	452	5	456	0	904	100	DIP1351
diphtheriae_01270	DIP1352	99.524	420	2	0	1	420	1	420	0	851	100	DIP1352
diphtheriae_01271	DIP1353	99.499	599	3	0	1	599	3	601	0	1225	100	DIP1353
diphtheriae_01272	DIP1354	99.32	294	2	0	1	294	1	294	0	605	100	DIP1354
diphtheriae_01273	DIP1355	96.935	522	16	0	1	522	363	884	0	1049	100	DIP1355
diphtheriae_01274	DIP1355	98.176	329	6	0	1	329	1	329	0	657	100	DIP1355
diphtheriae_01275	DIP1356	99.554	673	3	0	1	673	1	673	0	1363	100	DIP1356
diphtheriae_01276	DIP1357	97.541	244	6	0	1	244	1	244	3.03e-177	483	100	DIP1357
diphtheriae_01277	DIP1358	97.449	196	5	0	1	196	1	196	2.62e-141	388	100	DIP1358
diphtheriae_01278	DIP1359	99.567	462	2	0	1	462	1	462	0	941	100	DIP1359
diphtheriae_01279	DIP1360	99.527	423	2	0	1	423	1	423	0	854	100	DIP1360
diphtheriae_01280	DIP1361	99.07	215	2	0	1	215	4	218	4.28e-161	440	100	DIP1361
diphtheriae_01281	DIP1362	99.394	165	1	0	1	165	1	165	2.86e-120	332	100	DIP1362
diphtheriae_01282	DIP1363	98.571	280	4	0	1	280	1	280	0	568	100	DIP1363
diphtheriae_01283	DIP1364	70.968	93	27	0	1	93	1	93	9.83e-31	100	98	DIP1364
diphtheriae_01284	DIP1365	93.478	46	3	0	1	46	1	46	4.95e-26	86.3	70	DIP1365
diphtheriae_01837	DIP1366	77.073	205	47	0	1	205	221	425	1.35e-114	332	90	DIP1366
diphtheriae_01951	DIP1367	42.529	87	50	0	2	88	7	93	5.62e-16	68.6	31	DIP1367
diphtheriae_01285	DIP1368	99.868	759	1	0	1	759	1	759	0	1573	100	DIP1368
diphtheriae_01286	DIP1369	98.913	184	2	0	1	184	1	184	3.1e-129	357	100	DIP1369
diphtheriae_01287	DIP1370	97.599	583	14	0	1	583	1	583	0	1176	100	DIP1370
diphtheriae_01288	DIP1371	98.649	370	5	0	1	370	1	370	0	739	100	DIP1371
diphtheriae_01289	DIP1372	99.155	592	5	0	1	592	1	592	0	1184	100	DIP1372
diphtheriae_01290	DIP1374	98.947	95	1	0	1	95	3	97	1.9e-65	188	100	DIP1374
diphtheriae_01291	DIP1375	99.724	362	1	0	1	362	1	362	0	722	100	DIP1375
diphtheriae_01292	DIP1376	98.522	203	3	0	1	203	1	203	1.75e-144	397	100	DIP1376
diphtheriae_01293	DIP1377	100	163	0	0	1	163	1	163	2.11e-120	333	100	DIP1377
diphtheriae_01294	DIP1378	99.6	250	1	0	1	250	1	250	0	501	100	DIP1378
diphtheriae_01296	DIP1379	99.648	284	1	0	1	284	1	284	0	584	100	DIP1379
diphtheriae_01297	DIP1380	94.459	379	20	1	26	403	1	379	0	714	88	DIP1380
diphtheriae_01315	DIP1381	94.606	241	13	0	1	241	7	247	1.48e-173	474	100	DIP1381
diphtheriae_01316	DIP1382	93.13	393	27	0	1	393	1	393	0	732	98	DIP1382
diphtheriae_01317	DIP1383	97.386	153	4	0	1	153	1	153	1.54e-108	302	100	DIP1383
diphtheriae_01318	DIP1384	99.174	363	3	0	4	366	1	363	0	736	99	DIP1384
diphtheriae_01319	DIP1385	99.042	313	3	0	1	313	1	313	0	641	100	DIP1385
diphtheriae_01320	DIP1386	99.539	217	1	0	1	217	1	217	1.54e-156	428	100	DIP1386
diphtheriae_01321	DIP1387	99.485	194	1	0	1	194	1	194	7.44e-146	399	100	DIP1387
diphtheriae_01322	DIP1388	99.272	687	5	0	1	687	1	687	0	1421	100	DIP1388
diphtheriae_01323	DIP1389	99.261	406	3	0	18	423	1	406	0	839	96	DIP1389
diphtheriae_01324	DIP1390	98.039	204	4	0	1	204	1	204	4.01e-147	404	100	DIP1390
diphtheriae_01325	DIP1391	99.5	200	1	0	1	200	15	214	4.47e-146	401	100	DIP1391
diphtheriae_01333	DIP1392	98.868	265	3	0	1	265	5	269	0	533	100	DIP1392
diphtheriae_01334	DIP1393	100	136	0	0	1	136	1	136	7.12e-102	283	100	DIP1393
diphtheriae_01335	DIP1394	97.863	234	5	0	1	234	1	234	6.84e-173	471	100	DIP1394
diphtheriae_01336	DIP1395	100	193	0	0	7	199	1	193	1.3e-142	391	97	DIP1395
diphtheriae_01337	DIP1396	99.509	407	2	0	1	407	1	407	0	828	100	DIP1396
diphtheriae_01338	DIP1397	99.685	635	2	0	1	635	1	635	0	1290	100	DIP1397
diphtheriae_01339	DIP1398	98.81	420	5	0	1	420	1	420	0	853	100	DIP1398
diphtheriae_01340	DIP1399	99.163	239	2	0	1	239	1	239	1.06e-176	481	98	DIP1399
diphtheriae_01341	DIP1400	100	152	0	0	1	152	1	152	1.25e-109	305	100	DIP1400
diphtheriae_01342	DIP1401	100	170	0	0	1	170	1	170	7.69e-123	339	100	DIP1401
diphtheriae_01343	DIP1402	100	97	0	0	1	97	1	97	1.39e-68	196	100	DIP1402
diphtheriae_01344	DIP1403	98.917	277	3	0	18	294	1	277	0	555	94	DIP1403
diphtheriae_01345	DIP1404	100	250	0	0	1	250	4	253	0	502	100	DIP1404
diphtheriae_01346	DIP1405	100	65	0	0	1	65	1	65	3.32e-45	135	100	DIP1405
diphtheriae_01347	DIP1406	99.801	502	1	0	25	526	1	502	0	1011	95	DIP1406
diphtheriae_01348	DIP1407	100	157	0	0	1	157	1	157	4.74e-113	313	100	DIP1407
diphtheriae_01349	DIP1408	99.649	569	2	0	1	569	1	569	0	1163	100	DIP1408
diphtheriae_01350	DIP1410	98.148	162	3	0	1	162	1	162	3.11e-119	330	100	DIP1410
diphtheriae_01351	DIP1411	98.826	511	6	0	1	511	1	511	0	1016	100	DIP1411
diphtheriae_01352	DIP1412	97.931	145	3	0	1	145	1	145	1.2e-103	289	100	DIP1412
diphtheriae_01353	DIP1413	100	329	0	0	1	329	1	329	0	662	100	DIP1413
diphtheriae_01354	DIP1414	99.115	226	2	0	1	226	1	226	4.22e-165	451	100	DIP1414
diphtheriae_01355	DIP1415	99.39	328	2	0	1	328	1	328	0	671	100	DIP1415
diphtheriae_01356	DIP1416	96.736	337	11	0	1	337	11	347	0	681	100	DIP1416
diphtheriae_01357	DIP1417	99.361	313	2	0	1	313	1	313	0	635	100	DIP1417
diphtheriae_01358	DIP1418	98.697	844	11	0	1	844	1	844	0	1713	100	DIP1418
diphtheriae_01359	DIP1419	100	174	0	0	1	174	1	174	1.11e-128	354	100	DIP1419
diphtheriae_01360	DIP1420	100	198	0	0	1	198	1	198	2.07e-148	406	100	DIP1420
diphtheriae_01361	DIP1421	99.359	312	2	0	1	312	1	312	0	629	100	DIP1421
diphtheriae_01362	DIP1422	100	321	0	0	1	321	1	321	0	643	100	DIP1422
diphtheriae_01363	DIP1423	99.143	1284	11	0	1	1284	34	1317	0	2613	100	DIP1423
diphtheriae_01364	DIP1424	100	151	0	0	1	151	1	151	1.68e-110	306	100	DIP1424
diphtheriae_01365	DIP1425	98.198	111	2	0	1	111	1	111	5.78e-78	221	100	DIP1425
diphtheriae_01366	DIP1426	99.578	237	1	0	1	237	1	237	9.5e-175	476	100	DIP1426
diphtheriae_01367	DIP1427	100	258	0	0	1	258	1	258	0	514	100	DIP1427
diphtheriae_01368	DIP1428	99.821	560	1	0	1	560	5	564	0	1131	100	DIP1428
diphtheriae_01369	DIP1429	98.876	267	3	0	1	267	1	267	0	536	100	DIP1429
diphtheriae_01370	DIP1430	98.754	321	4	0	1	321	1	321	0	644	100	DIP1430
diphtheriae_01374	DIP1431	94.656	131	7	0	25	155	371	501	4.5e-81	246	84	DIP1431
diphtheriae_01373	DIP1431	74.138	58	15	0	3	60	195	252	2.8e-23	87	89	DIP1431
diphtheriae_01372	DIP1431	97.015	67	2	0	1	67	133	199	2.57e-39	132	97	DIP1431
diphtheriae_01375	DIP1431	93.333	75	5	0	1	75	507	581	2.58e-40	135	100	DIP1431
diphtheriae_01376	DIP1435	100	88	0	0	1	88	1	88	5.51e-58	169	100	DIP1435
diphtheriae_01377	DIP1436	99.464	373	1	1	1	373	1	372	0	762	100	DIP1436
diphtheriae_01378	DIP1437	97.738	221	5	0	1	221	1	221	5.43e-157	430	100	DIP1437
diphtheriae_01379	DIP1438	99.533	428	2	0	1	428	1	428	0	824	100	DIP1438
diphtheriae_01380	DIP1439	99.627	536	2	0	1	536	1	536	0	1079	100	DIP1439
diphtheriae_01381	DIP1440	100	251	0	0	1	251	1	251	0	509	100	DIP1440
diphtheriae_01382	DIP1441	98.851	174	2	0	1	174	1	174	3.23e-127	351	100	DIP1441
diphtheriae_01383	DIP1442	99.663	297	1	0	1	297	1	297	0	604	100	DIP1442
diphtheriae_01384	DIP1443	100	302	0	0	1	302	1	302	0	619	100	DIP1443
diphtheriae_01385	DIP1444	99.134	231	2	0	1	231	1	231	1e-172	470	100	DIP1444
diphtheriae_01386	DIP1445	99.321	442	3	0	1	442	1	442	0	884	100	DIP1445
diphtheriae_01387	DIP1446	99.413	341	2	0	34	374	1	341	0	707	91	DIP1446
diphtheriae_01388	DIP1447	99.528	212	1	0	1	212	1	212	4.28e-155	424	100	DIP1447
diphtheriae_01389	DIP1448	99.419	516	3	0	28	543	1	516	0	1064	95	DIP1448
diphtheriae_01390	DIP1449	98.964	193	2	0	17	209	1	193	4.09e-138	380	92	DIP1449
diphtheriae_01391	DIP1450	100	372	0	0	1	372	1	372	0	753	100	DIP1450
diphtheriae_01392	DIP1451	100	63	0	0	1	63	1	63	2.07e-44	133	100	DIP1451
diphtheriae_01393	DIP1452	98.454	194	3	0	1	194	1	194	9.09e-130	359	100	DIP1452
diphtheriae_01394	DIP1453	99.565	230	1	0	1	230	1	230	3.55e-170	464	100	DIP1453
diphtheriae_01395	DIP1454	99.02	204	2	0	1	204	1	204	7.04e-145	398	100	DIP1454
diphtheriae_01396	DIP1455	99.642	279	1	0	1	279	1	279	0	550	100	DIP1455
diphtheriae_01397	DIP1456	100	109	0	0	1	109	1	109	3.43e-75	214	100	DIP1456
diphtheriae_01398	DIP1457	98.089	157	3	0	13	169	1	157	1.04e-109	306	87	DIP1457
diphtheriae_01399	DIP1458	99.394	165	1	0	1	165	32	196	4.12e-117	325	100	DIP1458
diphtheriae_01401	DIP1459	97.938	97	2	0	4	100	1	97	4.49e-70	200	97	DIP1459
diphtheriae_01402	DIP1460	99.701	335	1	0	1	335	1	335	0	671	100	DIP1460
diphtheriae_01403	DIP1461	98.557	970	14	0	1	970	48	1017	0	1931	100	DIP1461
diphtheriae_01404	DIP1462	97.738	221	5	0	17	237	1	221	7.66e-163	445	93	DIP1462
diphtheriae_01405	DIP1463	99.708	684	2	0	1	684	1	684	0	1397	100	DIP1463
diphtheriae_01406	DIP1464	99.336	301	2	0	1	301	1	301	0	602	100	DIP1464
diphtheriae_01407	DIP1465	99.206	252	2	0	1	252	1	252	0	519	100	DIP1465
diphtheriae_01408	DIP1466	97.984	248	5	0	1	248	1	248	6.04e-180	490	100	DIP1466
diphtheriae_01409	DIP1467	99.735	755	2	0	1	755	1	755	0	1526	100	DIP1467
diphtheriae_01410	DIP1468	100	89	0	0	1	89	1	89	2.23e-61	177	100	DIP1468
diphtheriae_01411	DIP1469	98.746	319	4	0	1	319	1	319	0	639	100	DIP1469
diphtheriae_01412	DIP1470	99.381	323	2	0	1	323	1	323	0	654	100	DIP1470
diphtheriae_01413	DIP1471	98.333	300	5	0	1	300	1	300	0	596	100	DIP1471
diphtheriae_01414	DIP1472	100	230	0	0	1	230	1	230	4.45e-173	471	100	DIP1472
diphtheriae_01415	DIP1473	98.507	268	4	0	1	268	1	268	0	540	100	DIP1473
diphtheriae_01416	DIP1474	99.544	439	2	0	1	439	1	439	0	844	100	DIP1474
diphtheriae_01417	DIP1475	98.99	297	3	0	33	329	1	297	0	598	90	DIP1475
diphtheriae_01418	DIP1476	97.959	147	3	0	1	147	1	147	3.43e-102	285	100	DIP1476
diphtheriae_01419	DIP1477	99.37	953	6	0	1	953	1	953	0	1878	100	DIP1477
diphtheriae_01420	DIP1478	98.182	110	2	0	1	110	1	110	1.65e-76	217	100	DIP1478
diphtheriae_01422	DIP1479	99.398	332	2	0	1	332	1	332	0	664	100	DIP1479
diphtheriae_01423	DIP1480	100	184	0	0	1	184	1	184	3.11e-133	367	100	DIP1480
diphtheriae_01424	DIP1481	100	302	0	0	1	302	1	302	0	609	100	DIP1481
diphtheriae_01425	DIP1482	99.829	585	1	0	1	585	1	585	0	1182	100	DIP1482
diphtheriae_01426	DIP1483	98.79	248	3	0	1	248	1	248	0	504	100	DIP1483
diphtheriae_01427	DIP1484	99.257	269	2	0	1	269	1	269	0	546	100	DIP1484
diphtheriae_01428	DIP1485	99.33	448	3	0	1	448	1	448	0	919	100	DIP1485
diphtheriae_01429	DIP1486	99.198	374	3	0	1	374	1	374	0	768	100	DIP1486
diphtheriae_01430	DIP1487	99.408	169	1	0	1	169	1	169	2.07e-126	348	100	DIP1487
diphtheriae_01431	DIP1488	99.77	435	1	0	25	459	1	435	0	874	95	DIP1488
diphtheriae_01432	DIP1489	98.544	206	3	0	1	206	1	206	4.26e-151	414	100	DIP1489
diphtheriae_01434	DIP1490	99.169	361	3	0	1	361	1	361	0	721	100	DIP1490
diphtheriae_01433	DIP1490	100	270	0	0	1	270	362	631	0	529	100	DIP1490
diphtheriae_01435	DIP1492	99.599	499	2	0	1	499	1	499	0	1033	100	DIP1492
diphtheriae_01436	DIP1493	99.407	337	2	0	1	337	1	337	0	694	100	DIP1493
diphtheriae_01437	DIP1494	99.784	463	1	0	1	463	1	463	0	956	100	DIP1494
diphtheriae_01438	DIP1495	99.374	479	3	0	1	479	1	479	0	971	100	DIP1495
diphtheriae_01439	DIP1496	100	294	0	0	1	294	1	294	0	607	100	DIP1496
diphtheriae_01440	DIP1497	99.029	618	6	0	1	618	1	618	0	1251	100	DIP1497
diphtheriae_01441	DIP1498	99.233	391	3	0	1	391	1	391	0	782	100	DIP1498
diphtheriae_01442	DIP1499	98.939	377	4	0	1	377	28	404	0	759	100	DIP1499
diphtheriae_01443	DIP1500	98.45	387	6	0	1	387	1	387	0	769	100	DIP1500
diphtheriae_01444	DIP1501	99.291	141	1	0	1	141	32	172	6.3e-104	290	100	DIP1501
diphtheriae_01445	DIP1502	98.857	350	4	0	1	350	19	368	0	714	100	DIP1502
diphtheriae_01446	DIP1503	96.85	127	4	0	4	130	1	127	4.99e-90	253	98	DIP1503
diphtheriae_01447	DIP1504	99.315	292	2	0	1	292	1	292	0	575	100	DIP1504
diphtheriae_01448	DIP1505	100	185	0	0	1	185	1	185	7.6e-136	374	100	DIP1505
diphtheriae_01449	DIP1506	99.588	243	1	0	1	243	27	269	0	498	100	DIP1506
diphtheriae_01450	DIP1507	99.636	275	1	0	1	275	1	275	0	547	100	DIP1507
diphtheriae_01451	DIP1508	100	266	0	0	1	266	1	266	0	548	100	DIP1508
diphtheriae_01452	DIP1509	98.266	173	3	0	1	173	5	177	8.61e-125	345	100	DIP1509
diphtheriae_01453	DIP1510	99.338	302	2	0	1	302	1	302	0	619	100	DIP1510
diphtheriae_01454	DIP1511	98.433	383	6	0	1	383	1	383	0	773	100	DIP1511
diphtheriae_01455	DIP1512	98.837	516	6	0	1	516	1	516	0	1045	100	DIP1512
diphtheriae_01456	DIP1513	100	122	0	0	1	122	54	175	1.2e-90	256	100	DIP1513
diphtheriae_01457	DIP1514	100	101	0	0	1	101	1	101	6.17e-71	202	100	DIP1514
diphtheriae_01458	DIP1515	99.127	229	2	0	1	229	1	229	2.42e-171	467	100	DIP1515
diphtheriae_01459	DIP1516	96.591	264	9	0	1	264	22	285	0	505	100	DIP1516
diphtheriae_01460	DIP1527	100	113	0	0	1	113	1	113	3.5e-79	224	100	DIP1527
diphtheriae_01461	DIP1528	98.285	758	13	0	1	758	1	758	0	1515	100	DIP1528
diphtheriae_01462	DIP1529	99.18	122	1	0	1	122	1	122	1.63e-88	249	100	DIP1529
diphtheriae_01463	DIP1530	97.945	292	6	0	1	292	1	292	0	580	100	DIP1530
diphtheriae_01464	DIP1531	97.59	166	4	0	1	166	1	166	6.49e-116	322	100	DIP1531
diphtheriae_01465	DIP1532	98.726	157	2	0	1	157	1	157	2.3e-108	301	100	DIP1532
diphtheriae_01466	DIP1533	99.814	538	1	0	1	538	1	538	0	1073	100	DIP1533
diphtheriae_01467	DIP1534	98.883	716	8	0	1	716	4	719	0	1444	100	DIP1534
diphtheriae_01468	DIP1535	99.107	112	1	0	1	112	1	112	8.1e-78	221	100	DIP1535
diphtheriae_01469	DIP1536	97.817	229	5	0	1	229	24	252	1.86e-162	446	96	DIP1536
diphtheriae_01470	DIP1538	99.596	495	2	0	22	516	1	495	0	983	96	DIP1538
diphtheriae_01471	DIP1539	99.747	1186	3	0	1	1186	1	1186	0	2367	100	DIP1539
diphtheriae_01472	DIP1540	99.053	1161	11	0	1	1161	1	1161	0	2315	100	DIP1540
diphtheriae_01473	DIP1541	98.947	95	1	0	1	95	1	95	5.31e-67	192	100	DIP1541
diphtheriae_01474	DIP1542	97.336	488	13	0	1	488	8	495	0	958	100	DIP1542
diphtheriae_01475	DIP1543	96.622	296	10	0	1	296	1	296	0	599	100	DIP1543
diphtheriae_01476	DIP1544	99.197	249	2	0	1	249	1	249	0	504	100	DIP1544
diphtheriae_01477	DIP1545	97.727	176	4	0	1	176	1	176	2.54e-126	348	100	DIP1545
diphtheriae_01478	DIP1546	99.156	237	2	0	4	240	1	237	4.59e-170	464	99	DIP1546
diphtheriae_01485	DIP1547	98.884	448	5	0	1	448	1	448	0	915	100	DIP1547
diphtheriae_01486	DIP1548	98.196	388	7	0	1	388	1	388	0	771	100	DIP1548
diphtheriae_01487	DIP1549	97.183	142	4	0	1	142	1	142	3.83e-100	280	100	DIP1549
diphtheriae_01488	DIP1550	99.315	438	3	0	5	442	1	438	0	914	99	DIP1550
diphtheriae_01489	DIP1551	98.387	434	7	0	9	442	1	434	0	891	98	DIP1551
diphtheriae_01490	DIP1552	99.135	809	7	0	1	809	1	809	0	1677	100	DIP1552
diphtheriae_01491	DIP1553	99.789	473	1	0	1	473	1	473	0	956	100	DIP1553
diphtheriae_01492	DIP1554	98.94	283	3	0	1	283	1	283	0	565	100	DIP1554
diphtheriae_01493	DIP1555	100	268	0	0	1	268	3	270	0	531	100	DIP1555
diphtheriae_01494	DIP1556	98.953	191	2	0	19	209	1	191	2.99e-138	381	91	DIP1556
diphtheriae_01495	DIP1557	100	116	0	0	1	116	1	116	3.71e-86	242	100	DIP1557
diphtheriae_01496	DIP1558	98.837	258	3	0	1	258	1	258	0	508	100	DIP1558
diphtheriae_01497	DIP1559	100	261	0	0	1	261	1	261	0	528	100	DIP1559
diphtheriae_01498	DIP1560	98.76	242	3	0	10	251	1	242	4.64e-173	473	96	DIP1560
diphtheriae_01499	DIP1561	98.571	210	3	0	1	210	1	210	1.59e-155	425	100	DIP1561
diphtheriae_01500	DIP1562	98.936	470	5	0	1	470	1	470	0	910	100	DIP1562
diphtheriae_01501	DIP1563	95.775	71	3	0	1	71	1	71	1.94e-33	105	100	DIP1563
diphtheriae_01502	DIP1564	99.505	202	1	0	1	202	1	202	2e-149	409	100	DIP1564
diphtheriae_01503	DIP1565	98.634	366	5	0	1	366	1	366	0	741	100	DIP1565
diphtheriae_01504	DIP1566	98.42	443	7	0	1	443	7	449	0	876	100	DIP1566
diphtheriae_01505	DIP1567	96.296	351	13	0	1	351	1	351	0	702	100	DIP1567
diphtheriae_01507	DIP1570	97.727	220	5	0	1	220	1	220	3.65e-158	433	100	DIP1570
diphtheriae_01508	DIP1571	95.58	181	8	0	37	217	1	181	1.75e-127	353	83	DIP1571
diphtheriae_01509	DIP1572	99.456	735	4	0	1	735	1	735	0	1521	100	DIP1572
diphtheriae_01510	DIP1573	98.214	448	8	0	1	448	1	448	0	901	100	DIP1573
diphtheriae_01511	DIP1574	96.585	205	7	0	1	205	1	205	3.44e-147	404	100	DIP1574
diphtheriae_01512	DIP1575	99.41	339	2	0	1	339	1	339	0	691	100	DIP1575
diphtheriae_01514	DIP1576	100	125	0	0	1	125	1	125	4.91e-88	248	100	DIP1576
diphtheriae_01515	DIP1577	97.368	76	2	0	1	76	1	76	2.19e-49	146	100	DIP1577
diphtheriae_01516	DIP1578	99.061	213	2	0	1	213	1	213	3.08e-155	425	100	DIP1578
diphtheriae_01517	DIP1579	99.306	432	3	0	1	432	15	446	0	874	100	DIP1579
diphtheriae_01518	DIP1580	99.916	1186	1	0	17	1202	1	1186	0	2454	99	DIP1580
diphtheriae_01519	DIP1581	100	292	0	0	1	292	8	299	0	569	100	DIP1581
diphtheriae_01520	DIP1582	99.448	181	1	0	1	181	1	181	1.25e-129	357	100	DIP1582
diphtheriae_01521	DIP1583	99.351	308	2	0	1	308	1	308	0	619	100	DIP1583
diphtheriae_01522	DIP1584	100	151	0	0	1	151	24	174	1.73e-106	297	100	DIP1584
diphtheriae_01523	DIP1585	98.754	321	4	0	1	321	1	321	0	645	100	DIP1585
diphtheriae_01524	DIP1586	100	206	0	0	1	206	1	206	2.81e-143	394	100	DIP1586
diphtheriae_01525	DIP1587	98.366	306	5	0	8	313	1	306	0	595	98	DIP1587
diphtheriae_01526	DIP1588	99.778	451	1	0	1	451	1	451	0	910	100	DIP1588
diphtheriae_01527	DIP1589	99.144	1052	9	0	1	1052	1	1052	0	2150	100	DIP1589
diphtheriae_01528	DIP1590	99.099	333	3	0	1	333	1	333	0	640	100	DIP1590
diphtheriae_01529	DIP1591	98.947	95	1	0	1	95	1	95	1.54e-62	181	100	DIP1591
diphtheriae_01530	DIP1593	100	149	0	0	1	149	1	149	1.99e-109	304	100	DIP1593
diphtheriae_01531	DIP1594	99.593	246	1	0	1	246	1	246	0	505	100	DIP1594
diphtheriae_01532	DIP1595	99.513	411	2	0	1	411	1	411	0	818	100	DIP1595
diphtheriae_01533	DIP1596	99.541	218	1	0	1	218	1	218	4.07e-158	432	100	DIP1596
diphtheriae_01534	DIP1597	98.113	477	9	0	1	477	1	477	0	942	100	DIP1597
diphtheriae_01535	DIP1598	99.443	359	2	0	1	359	1	359	0	716	100	DIP1598
diphtheriae_01536	DIP1599	99.801	502	1	0	1	502	1	502	0	1001	100	DIP1599
diphtheriae_01537	DIP1600	97.917	480	10	0	1	480	1	480	0	946	100	DIP1600
diphtheriae_01538	DIP1601	99.18	366	3	0	1	366	7	372	0	714	100	DIP1601
diphtheriae_01539	DIP1602	97.581	496	12	0	1	496	1	496	0	972	100	DIP1602
diphtheriae_01540	DIP1603	98.778	491	6	0	1	491	23	513	0	977	100	DIP1603
diphtheriae_01541	DIP1604	99.703	674	2	0	1	674	1	674	0	1376	100	DIP1604
diphtheriae_01542	DIP1605	99.216	255	2	0	1	255	3	257	0	504	100	DIP1605
diphtheriae_01543	DIP1606	99.41	339	2	0	1	339	1	339	0	681	100	DIP1606
diphtheriae_01544	DIP1607	100	143	0	0	1	143	1	143	1.59e-104	291	100	DIP1607
diphtheriae_01546	DIP1608	96.154	130	5	0	1	130	5	134	1.58e-86	244	100	DIP1608
diphtheriae_01547	DIP1609	97.203	143	4	0	1	143	42	184	2.87e-101	284	100	DIP1609
diphtheriae_01548	DIP1610	99.479	192	1	0	1	192	1	192	3.82e-145	397	100	DIP1610
diphtheriae_01549	DIP1611	100	327	0	0	1	327	1	327	0	671	100	DIP1611
diphtheriae_01550	DIP1612	99.465	374	2	0	18	391	1	374	0	751	96	DIP1612
diphtheriae_01551	DIP1613	99.596	495	2	0	1	495	1	495	0	975	100	DIP1613
diphtheriae_01552	DIP1614	98.361	122	2	0	1	122	1	122	1.03e-87	246	100	DIP1614
diphtheriae_01553	DIP1615	99.041	730	7	0	1	730	1	730	0	1459	100	DIP1615
diphtheriae_01554	DIP1616	99.567	462	2	0	1	462	1	462	0	956	100	DIP1616
diphtheriae_01555	DIP1617	100	169	0	0	1	169	1	169	2.25e-129	356	100	DIP1617
diphtheriae_01556	DIP1618	100	241	0	0	1	241	1	241	0	497	100	DIP1618
diphtheriae_01557	DIP1619	100	317	0	0	1	317	1	317	0	643	100	DIP1619
diphtheriae_01558	DIP1620	98.623	363	5	0	1	363	15	377	0	729	100	DIP1620
diphtheriae_01559	DIP1621	99.703	337	1	0	11	347	1	337	0	686	97	DIP1621
diphtheriae_01560	DIP1622	99.107	224	2	0	1	224	31	254	5.05e-162	444	100	DIP1622
diphtheriae_01561	DIP1623	90	80	8	0	7	86	1	80	1.02e-40	125	93	DIP1623
diphtheriae_01562	DIP1624	99.815	540	1	0	1	540	1	540	0	1097	100	DIP1624
diphtheriae_01563	DIP1625	99.754	406	1	0	1	406	1	406	0	839	100	DIP1625
diphtheriae_01564	DIP1626	99.644	281	1	0	17	297	1	281	0	577	95	DIP1626
diphtheriae_01565	DIP1627	100	196	0	0	1	196	10	205	7.59e-143	392	100	DIP1627
diphtheriae_01566	DIP1628	100	143	0	0	1	143	1	143	1.78e-103	288	100	DIP1628
diphtheriae_01567	DIP1629	99.724	362	1	0	1	362	1	362	0	753	100	DIP1629
diphtheriae_01568	DIP1630	100	640	0	0	1	640	1	640	0	1331	100	DIP1630
diphtheriae_01569	DIP1631	100	114	0	0	1	114	1	114	8.42e-82	231	100	DIP1631
diphtheriae_01570	DIP1632	100	224	0	0	1	224	1	224	1.19e-168	459	100	DIP1632
diphtheriae_01571	DIP1633	99.451	182	1	0	1	182	1	182	4.91e-135	371	100	DIP1633
diphtheriae_01572	DIP1634	99.719	356	1	0	1	356	1	356	0	722	100	DIP1634
diphtheriae_01573	DIP1635	98.905	274	3	0	1	274	1	274	0	532	100	DIP1635
diphtheriae_01574	DIP1636	99.191	371	3	0	10	380	1	371	0	765	98	DIP1636
diphtheriae_01575	DIP1637	99.4	500	3	0	1	500	1	500	0	995	100	DIP1637
diphtheriae_01576	DIP1638	99.074	108	1	0	1	108	31	138	2.28e-73	210	100	DIP1638
diphtheriae_01577	DIP1639	99.077	650	5	1	1	650	1	649	0	1260	100	DIP1639
diphtheriae_01578	DIP1640	98.8	250	3	0	1	250	1	250	0	508	100	DIP1640
diphtheriae_01579	DIP1641	99.706	340	1	0	1	340	23	362	0	707	100	DIP1641
diphtheriae_01580	DIP1642	100	257	0	0	1	257	1	257	0	523	100	DIP1642
diphtheriae_01581	DIP1643	97.024	168	5	0	1	168	1	168	8.82e-115	319	100	DIP1643
diphtheriae_01582	DIP1644	99.791	478	1	0	1	478	1	478	0	993	100	DIP1644
diphtheriae_01752	DIP1648	82.143	56	10	0	1	56	1	56	5.29e-28	99.8	75	DIP1648
diphtheriae_01753	DIP1648	91.346	104	8	1	1	104	125	227	1.35e-62	191	100	DIP1648
diphtheriae_01298	DIP1655	70.909	55	16	0	24	78	1	55	1.72e-25	88.6	69	DIP1655
diphtheriae_01583	DIP1659	96.552	290	10	0	1	290	1	290	0	574	100	DIP1659
diphtheriae_01584	DIP1660	100	69	0	0	1	69	1	69	6.14e-44	132	100	DIP1660
diphtheriae_01585	DIP1661	99.333	450	3	0	1	450	1	450	0	885	100	DIP1661
diphtheriae_01586	DIP1662	100	227	0	0	1	227	1	227	1.8e-169	462	100	DIP1662
diphtheriae_01587	DIP1663	99.523	419	2	0	1	419	1	419	0	817	100	DIP1663
diphtheriae_01588	DIP1664	100	178	0	0	1	178	1	178	2.14e-129	357	100	DIP1664
diphtheriae_01589	DIP1665	97.917	48	1	0	23	70	1	48	1.08e-29	95.9	69	DIP1665
diphtheriae_01590	DIP1666	98.548	482	7	0	1	482	1	482	0	982	100	DIP1666
diphtheriae_01591	DIP1667	98.864	264	3	0	1	264	52	315	0	533	100	DIP1667
diphtheriae_01592	DIP1668	100	83	0	0	1	83	7	89	1.66e-55	162	100	DIP1668
diphtheriae_01593	DIP1669	97.674	215	5	0	1	215	1	215	5.49e-157	429	100	DIP1669
diphtheriae_01594	DIP1670	99.241	1054	8	0	1	1054	1	1054	0	2130	100	DIP1670
diphtheriae_01595	DIP1671	100	446	0	0	11	456	1	446	0	929	98	DIP1671
diphtheriae_01596	DIP1672	99.618	524	2	0	1	524	1	524	0	1070	100	DIP1672
diphtheriae_01597	DIP1673	100	63	0	0	1	63	1	63	1.6e-42	128	100	DIP1673
diphtheriae_01598	DIP1674	99.268	410	3	0	1	410	38	447	0	837	100	DIP1674
diphtheriae_01601	DIP1675	96.923	65	2	0	61	125	2	66	9.2e-40	128	35	DIP1675
diphtheriae_01602	DIP1677	96.117	206	8	0	1	206	30	235	8.9e-148	406	100	DIP1677
diphtheriae_01604	DIP1678	98.143	377	7	0	1	377	1	377	0	764	100	DIP1678
diphtheriae_01605	DIP1679	100	238	0	0	1	238	1	238	1.33e-174	476	100	DIP1679
diphtheriae_01606	DIP1680	100	378	0	0	1	378	1	378	0	768	100	DIP1680
diphtheriae_01607	DIP1681	100	344	0	0	1	344	1	344	0	705	100	DIP1681
diphtheriae_01608	DIP1682	100	214	0	0	1	214	1	214	7.38e-163	444	100	DIP1682
diphtheriae_01609	DIP1683	98.693	153	2	0	14	166	1	153	2.76e-114	317	92	DIP1683
diphtheriae_01610	DIP1684	99.639	277	1	0	13	289	1	277	0	572	96	DIP1684
diphtheriae_01611	DIP1685	99.667	300	1	0	1	300	1	300	0	588	100	DIP1685
diphtheriae_01613	DIP1686	99.31	145	1	0	1	145	1	145	1.38e-103	288	100	DIP1686
diphtheriae_01614	DIP1687	100	911	0	0	1	911	1	911	0	1882	100	DIP1687
diphtheriae_01615	DIP1688	98.93	187	2	0	1	187	1	187	1.51e-136	375	100	DIP1688
diphtheriae_01616	DIP1689	98.93	748	8	0	48	795	1	748	0	1522	94	DIP1689
diphtheriae_01617	DIP1690	98.044	409	8	0	1	409	32	440	0	805	100	DIP1690
diphtheriae_01618	DIP1691	99.688	321	1	0	1	321	1	321	0	653	100	DIP1691
diphtheriae_01619	DIP1692	98.824	85	1	0	11	95	1	85	4.67e-59	172	89	DIP1692
diphtheriae_01620	DIP1693	100	269	0	0	1	269	1	269	0	553	100	DIP1693
diphtheriae_01621	DIP1694	97.959	98	2	0	1	98	25	122	4.77e-69	198	100	DIP1694
diphtheriae_01622	DIP1695	98.535	273	4	0	1	273	1	273	0	562	100	DIP1695
diphtheriae_01623	DIP1696	100	275	0	0	1	275	1	275	0	545	100	DIP1696
diphtheriae_01626	DIP1697	100	80	0	0	1	80	1	80	7.58e-57	165	100	DIP1697
diphtheriae_01627	DIP1698	98.378	185	3	0	1	185	1	185	4.04e-134	369	100	DIP1698
diphtheriae_01628	DIP1699	99.684	632	2	0	1	632	1	632	0	1302	100	DIP1699
diphtheriae_01629	DIP1700	99.2	625	5	0	1	625	1	625	0	1269	100	DIP1700
diphtheriae_01630	DIP1701	90.789	152	2	1	1	140	1	152	2.71e-100	280	100	DIP1701
diphtheriae_01631	DIP1702	95	60	3	0	20	79	1	60	1.08e-38	119	76	DIP1702
diphtheriae_01632	DIP1703	99.291	423	3	0	1	423	1	423	0	863	100	DIP1703
diphtheriae_01633	DIP1704	99.111	225	2	0	1	225	1	225	3.9e-166	453	100	DIP1704
diphtheriae_01634	DIP1705	96.898	677	12	2	12	688	1	668	0	1309	98	DIP1705
diphtheriae_01635	DIP1706	96.97	132	4	0	1	132	1	132	1.94e-94	265	100	DIP1706
diphtheriae_01636	DIP1707	99.429	175	1	0	1	175	1	175	1.21e-128	354	100	DIP1707
diphtheriae_01637	DIP1708	99.783	461	1	0	1	461	1	461	0	960	100	DIP1708
diphtheriae_00931	DIP1709	34.375	64	42	0	17	80	41	104	1.44e-06	40.4	54	DIP1709
diphtheriae_01639	DIP1709	99.065	107	1	0	1	107	19	125	1.48e-73	210	100	DIP1709
diphtheriae_01640	DIP1710	100	142	0	0	1	142	1	142	2.64e-105	293	100	DIP1710
diphtheriae_01641	DIP1711	98.489	331	5	0	27	357	1	331	0	661	93	DIP1711
diphtheriae_01642	DIP1712	98.776	245	3	0	23	267	1	245	0	498	92	DIP1712
diphtheriae_01643	DIP1713	98.701	231	3	0	1	231	12	242	1.24e-173	473	100	DIP1713
diphtheriae_01644	DIP1714	100	305	0	0	1	305	1	305	0	609	100	DIP1714
diphtheriae_01645	DIP1715	99.647	283	1	0	1	283	4	286	0	579	100	DIP1715
diphtheriae_01646	DIP1716	99.321	442	3	0	1	442	1	442	0	873	100	DIP1716
diphtheriae_01647	DIP1717	98.98	196	2	0	1	196	1	196	4.35e-145	398	100	DIP1717
diphtheriae_01648	DIP1718	99.689	322	1	0	1	322	1	322	0	649	100	DIP1718
diphtheriae_01649	DIP1719	100	252	0	0	16	267	1	252	0	508	94	DIP1719
diphtheriae_01650	DIP1720	99.467	375	2	0	1	375	1	375	0	761	100	DIP1720
diphtheriae_01651	DIP1721	99.71	345	1	0	1	345	1	345	0	691	100	DIP1721
diphtheriae_01652	DIP1722	95.756	377	16	0	1	377	1	377	0	741	100	DIP1722
diphtheriae_01653	DIP1723	99.552	223	1	0	1	223	1	223	1.17e-162	444	100	DIP1723
diphtheriae_01654	DIP1724	96.399	1083	31	1	1	1083	1	1075	0	2128	100	DIP1724
diphtheriae_01655	DIP1725	99.836	609	1	0	1	609	1	609	0	1250	100	DIP1725
diphtheriae_01656	DIP1726	98.476	722	11	0	1	722	1	722	0	1461	100	DIP1726
diphtheriae_01658	DIP1727	100	66	0	0	1	66	2	67	7.68e-44	131	100	DIP1727
diphtheriae_01659	DIP1728	98.483	659	10	0	1	659	1	659	0	1319	100	DIP1728
diphtheriae_01660	DIP1729	98.747	399	5	0	1	399	1	399	0	819	100	DIP1729
diphtheriae_01661	DIP1730	97.814	183	4	0	1	183	1	183	7.2e-136	373	100	DIP1730
diphtheriae_01662	DIP1731	91.515	495	33	1	1	495	1	486	0	901	100	DIP1731
diphtheriae_01663	DIP1732	61.658	193	72	1	12	204	1	191	1.22e-71	212	94	DIP1732
diphtheriae_01664	DIP1733	99.221	385	3	0	1	385	1	385	0	791	100	DIP1733
diphtheriae_01665	DIP1734	97.794	136	3	0	36	171	1	136	2.95e-96	271	80	DIP1734
diphtheriae_01666	DIP1735	98.862	615	7	0	1	615	1	615	0	1249	100	DIP1735
diphtheriae_01667	DIP1736	99.202	376	3	0	1	376	1	376	0	776	100	DIP1736
diphtheriae_01668	DIP1737	100	434	0	0	1	434	1	434	0	841	100	DIP1737
diphtheriae_01669	DIP1738	99.054	317	3	0	1	317	1	317	0	644	100	DIP1738
diphtheriae_01671	DIP1739	99.487	195	1	0	1	195	1	195	3.79e-137	394	85	DIP1739
diphtheriae_01670	DIP1739	99.735	378	1	0	1	378	231	608	0	758	100	DIP1739
diphtheriae_01672	DIP1740	100	508	0	0	1	508	1	508	0	1040	100	DIP1740
diphtheriae_01673	DIP1741	99.683	315	1	0	1	315	1	315	0	612	100	DIP1741
diphtheriae_01674	DIP1742	99.634	273	1	0	1	273	1	273	0	528	100	DIP1742
diphtheriae_01675	DIP1743	99.167	480	4	0	1	480	1	480	0	956	100	DIP1743
diphtheriae_01677	DIP1744	99.257	404	3	0	1	404	1	404	0	829	100	DIP1744
diphtheriae_01678	DIP1745	98.19	221	4	0	1	221	1	221	4.61e-163	445	100	DIP1745
diphtheriae_01679	DIP1746	99.567	462	2	0	1	462	1	462	0	931	100	DIP1746
diphtheriae_01680	DIP1747	94.737	76	4	0	1	76	1	76	6.03e-51	150	100	DIP1747
diphtheriae_01682	DIP1748	98.324	537	9	0	1	537	1	537	0	1050	100	DIP1748
diphtheriae_01683	DIP1749	100	85	0	0	1	85	1	85	5.05e-59	171	100	DIP1749
diphtheriae_01684	DIP1750	100	501	0	0	18	518	10	510	0	981	97	DIP1750
diphtheriae_01685	DIP1751	100	69	0	0	1	69	4	72	5.09e-46	137	100	DIP1751
diphtheriae_01686	DIP1752	98.715	467	6	0	1	467	1	467	0	895	100	DIP1752
diphtheriae_01687	DIP1753	98.718	312	4	0	1	312	1	312	0	628	100	DIP1753
diphtheriae_01688	DIP1754	97.388	268	7	0	1	268	1	268	4.88e-179	489	100	DIP1754
diphtheriae_01689	DIP1755	99.543	219	1	0	1	219	1	219	3.22e-161	440	100	DIP1755
diphtheriae_00442	DIP1756	38.235	68	38	3	1	65	859	925	2.16e-06	39.7	83	DIP1756
diphtheriae_00440	DIP1756	37.465	355	197	9	2	341	160	504	1.09e-63	215	90	DIP1756
diphtheriae_00441	DIP1756	36.429	280	172	4	9	282	573	852	9.25e-58	195	94	DIP1756
diphtheriae_01690	DIP1756	97.732	926	21	0	4	929	1	926	0	1888	99	DIP1756
diphtheriae_01691	DIP1757	95.402	261	12	0	1	261	1	261	0	517	85	DIP1757
diphtheriae_01692	DIP1758	76.786	112	26	0	17	128	3	114	3.7e-60	177	88	DIP1758
diphtheriae_01694	DIP1759	80.597	67	13	0	35	101	1	67	1.18e-33	114	61	DIP1759
diphtheriae_01693	DIP1759	96.517	201	7	0	1	201	77	277	1.37e-144	400	99	DIP1759
diphtheriae_01695	DIP1764	99.837	615	1	0	1	615	1	615	0	1265	100	DIP1764
diphtheriae_01696	DIP1765	100	185	0	0	1	185	1	185	1.48e-138	380	100	DIP1765
diphtheriae_01697	DIP1766	100	87	0	0	1	87	1	87	2.49e-57	167	100	DIP1766
diphtheriae_00106	DIP1767	37.179	78	49	0	20	97	20	97	4.49e-14	62.4	59	DIP1767
diphtheriae_01698	DIP1767	100	212	0	0	1	212	1	212	1.38e-149	410	100	DIP1767
diphtheriae_01699	DIP1768	98.496	133	2	0	16	148	1	133	6.03e-96	269	90	DIP1768
diphtheriae_01700	DIP1769	100	324	0	0	1	324	1	324	0	650	100	DIP1769
diphtheriae_01701	DIP1770	94.075	557	33	0	1	557	1	557	0	1026	100	DIP1770
diphtheriae_01702	DIP1771	99.024	205	2	0	1	205	5	209	6.53e-144	395	100	DIP1771
diphtheriae_01703	DIP1772	99.267	273	2	0	1	273	1	273	0	541	100	DIP1772
diphtheriae_01704	DIP1773	100	240	0	0	1	240	1	240	1.11e-180	491	100	DIP1773
diphtheriae_01705	DIP1774	100	155	0	0	1	155	1	155	3.21e-112	311	100	DIP1774
diphtheriae_01706	DIP1775	99.123	228	2	0	1	228	1	228	1.51e-170	465	100	DIP1775
diphtheriae_01707	DIP1776	96.744	430	14	0	1	430	1	430	0	838	100	DIP1776
diphtheriae_01708	DIP1777	99.202	376	3	0	1	376	1	376	0	741	100	DIP1777
diphtheriae_01709	DIP1778	100	83	0	0	1	83	1	83	6.08e-53	155	100	DIP1778
diphtheriae_01710	DIP1779	99.803	508	1	0	1	508	1	508	0	1025	100	DIP1779
diphtheriae_01711	DIP1780	100	88	0	0	1	88	1	88	6.09e-61	176	100	DIP1780
diphtheriae_01712	DIP1781	100	101	0	0	1	101	1	101	2.05e-68	196	100	DIP1781
diphtheriae_01713	DIP1782	97.113	970	16	2	1	966	1	962	0	1879	100	DIP1782
diphtheriae_01714	DIP1783	98.529	136	2	0	1	136	9	144	1.49e-95	268	100	DIP1783
diphtheriae_01715	DIP1784	100	137	0	0	1	137	1	137	7.38e-100	278	100	DIP1784
diphtheriae_01716	DIP1785	99.598	498	2	0	1	498	1	498	0	995	100	DIP1785
diphtheriae_01717	DIP1786	100	902	0	0	1	902	18	919	0	1854	100	DIP1786
diphtheriae_01718	DIP1787	99.693	326	1	0	1	326	1	326	0	658	100	DIP1787
diphtheriae_01719	DIP1788	100	250	0	0	1	250	1	250	0	514	100	DIP1788
diphtheriae_01720	DIP1789	100	430	0	0	1	430	1	430	0	871	100	DIP1789
diphtheriae_01721	DIP1790	98.93	841	9	0	1	841	3	843	0	1703	100	DIP1790
diphtheriae_01722	DIP1791	99.522	209	1	0	1	209	1	209	9.68e-158	431	100	DIP1791
diphtheriae_01723	DIP1792	100	199	0	0	1	199	1	199	1.17e-150	412	100	DIP1792
diphtheriae_01724	DIP1793	99.33	448	3	0	1	448	1	448	0	886	100	DIP1793
diphtheriae_01727	DIP1794	100	78	0	0	1	78	1	78	1.36e-55	162	100	DIP1794
diphtheriae_01728	DIP1795	99.615	260	1	0	1	260	1	260	0	517	100	DIP1795
diphtheriae_01729	DIP1796	100	157	0	0	1	157	1	157	1.11e-116	323	100	DIP1796
diphtheriae_01730	DIP1797	99.515	206	1	0	1	206	1	206	6.84e-156	426	100	DIP1797
diphtheriae_01731	DIP1798	97.936	872	18	0	1	872	1	872	0	1763	100	DIP1798
diphtheriae_01733	DIP1799	99.704	338	1	0	1	338	1	338	0	671	100	DIP1799
diphtheriae_01734	DIP1800	100	130	0	0	1	130	1	130	2.71e-97	271	100	DIP1800
diphtheriae_01735	DIP1801	99.029	206	2	0	1	206	1	206	1.65e-147	405	100	DIP1801
diphtheriae_01736	DIP1802	100	147	0	0	1	147	1	147	2.04e-108	301	100	DIP1802
diphtheriae_01737	DIP1803	99.82	556	1	0	1	556	1	556	0	1139	100	DIP1803
diphtheriae_01738	DIP1804	100	162	0	0	1	162	1	162	1.62e-121	335	100	DIP1804
diphtheriae_01739	DIP1805	100	678	0	0	1	678	1	678	0	1364	100	DIP1805
diphtheriae_01740	DIP1806	99.737	761	2	0	1	761	1	761	0	1520	100	DIP1806
diphtheriae_01741	DIP1807	100	66	0	0	1	66	1	66	1.66e-47	140	100	DIP1807
diphtheriae_00934	DIP1809	98.456	259	4	0	14	272	12	270	0	536	95	DIP1809
diphtheriae_01742	DIP1810	99.002	401	4	0	1	401	1	401	0	772	100	DIP1810
diphtheriae_01744	DIP1811	99.708	343	1	0	1	343	6	348	0	682	100	DIP1811
diphtheriae_00174	DIP1812	31.401	207	117	6	7	201	8	201	2.43e-14	67	78	DIP1812
diphtheriae_01745	DIP1812	98.12	266	5	0	1	266	1	266	0	537	100	DIP1812
diphtheriae_01746	DIP1813	97.619	210	5	0	1	210	1	210	1.86e-153	420	100	DIP1813
diphtheriae_01748	DIP1814	99.638	276	1	0	1	276	1	276	0	568	100	DIP1814
diphtheriae_01749	DIP1815	98.969	388	4	0	1	388	2	389	0	787	100	DIP1815
diphtheriae_01754	DIP1840	97.987	149	3	0	1	149	4	152	2.09e-108	301	100	DIP1840
diphtheriae_01755	DIP1841	100	101	0	0	1	101	1	101	3.53e-74	211	100	DIP1841
diphtheriae_01756	DIP1842	100	91	0	0	1	91	1	91	4.32e-61	177	100	DIP1842
diphtheriae_01757	DIP1843	100	157	0	0	1	157	1	157	5.26e-116	321	100	DIP1843
diphtheriae_01758	DIP1844	100	214	0	0	1	214	1	214	1.31e-159	436	100	DIP1844
diphtheriae_01759	DIP1845	100	127	0	0	1	127	1	127	5.88e-93	260	100	DIP1845
diphtheriae_01760	DIP1846	98.858	2977	34	0	1	2977	1	2977	0	5927	100	DIP1846
diphtheriae_01761	DIP1847	99.01	101	1	0	44	144	25	125	1.41e-72	209	70	DIP1847
diphtheriae_01763	DIP1848	96.748	123	4	0	1	123	3	125	2.32e-87	246	100	DIP1848
diphtheriae_01764	DIP1849	99.153	118	1	0	1	118	1	118	2.38e-86	243	100	DIP1849
diphtheriae_01765	DIP1850	98.529	204	3	0	1	204	1	204	7.26e-150	410	99	DIP1850
diphtheriae_01766	DIP1851	99.17	241	2	0	1	241	1	241	1.37e-178	486	100	DIP1851
diphtheriae_01767	DIP1852	100	255	0	0	1	255	18	272	0	528	100	DIP1852
diphtheriae_01768	DIP1853	99.623	265	1	0	1	265	1	265	0	535	100	DIP1853
diphtheriae_01769	DIP1854	97.895	190	4	0	1	190	1	190	1.05e-131	363	100	DIP1854
diphtheriae_01770	DIP1855	90.323	310	29	1	1	309	1	310	0	524	100	DIP1855
diphtheriae_01771	DIP1856	100	178	0	0	1	178	1	178	3.69e-131	361	100	DIP1856
diphtheriae_01772	DIP1857	96.46	113	4	0	1	113	1	113	4.12e-79	224	100	DIP1857
diphtheriae_01773	DIP1858	99.771	437	1	0	1	437	1	437	0	888	100	DIP1858
diphtheriae_01774	DIP1859	99.846	649	1	0	7	655	1	649	0	1319	99	DIP1859
diphtheriae_01775	DIP1860	99.429	175	1	0	1	175	1	175	1.11e-128	354	100	DIP1860
diphtheriae_01777	DIP1862	99.149	235	2	0	1	235	1	235	3.53e-175	477	100	DIP1862
diphtheriae_01778	DIP1863	99.512	410	2	0	18	427	1	410	0	813	96	DIP1863
diphtheriae_01779	DIP1864	100	564	0	0	1	564	1	564	0	1135	100	DIP1864
diphtheriae_01780	DIP1865	99.085	328	3	0	1	328	1	328	0	671	100	DIP1865
diphtheriae_01781	DIP1866	99.379	161	1	0	1	161	1	161	9.15e-117	323	100	DIP1866
diphtheriae_01782	DIP1867	99.722	719	2	0	1	719	1	719	0	1489	100	DIP1867
diphtheriae_01783	DIP1868	100	141	0	0	1	141	1	141	8.19e-104	289	100	DIP1868
diphtheriae_01784	DIP1869	100	77	0	0	1	77	1	77	1.92e-55	162	100	DIP1869
diphtheriae_01785	DIP1870	98.966	290	3	0	1	290	1	290	0	592	100	DIP1870
diphtheriae_01786	DIP1871	96.715	274	9	0	1	274	1	274	0	547	86	DIP1871
diphtheriae_01787	DIP1871	98.387	124	2	0	1	124	385	508	1.71e-84	251	100	DIP1871
diphtheriae_01788	DIP1872	100	40	0	0	1	40	1	40	2.09e-23	78.6	100	DIP1872
diphtheriae_01789	DIP1873	96.691	272	9	0	6	277	1	272	0	538	98	DIP1873
diphtheriae_01790	DIP1874	100	145	0	0	1	145	1	145	1.55e-105	293	100	DIP1874
diphtheriae_01791	DIP1875	100	90	0	0	1	90	13	102	1.67e-65	188	100	DIP1875
diphtheriae_01792	DIP1876	100	462	0	0	1	462	1	462	0	945	100	DIP1876
diphtheriae_01793	DIP1877	100	430	0	0	1	430	1	430	0	843	100	DIP1877
diphtheriae_01794	DIP1878	99.183	367	3	0	1	367	3	369	0	697	100	DIP1878
diphtheriae_01795	DIP1879	100	220	0	0	1	220	1	220	5.92e-165	450	99	DIP1879
diphtheriae_01797	DIP1880	97.131	244	7	0	1	244	1	244	1.43e-176	481	100	DIP1880
diphtheriae_01798	DIP1881	98	150	3	0	18	167	1	150	5.54e-107	298	90	DIP1881
diphtheriae_01799	DIP1882	99.083	545	5	0	1	545	1	545	0	1107	100	DIP1882
diphtheriae_01800	DIP1883	96.842	95	3	0	1	95	1	95	1.47e-59	173	100	DIP1883
diphtheriae_01801	DIP1884	97.115	104	3	0	1	104	1	104	4.01e-68	196	100	DIP1884
diphtheriae_01802	DIP1885	99.532	854	4	0	1	854	1	854	0	1691	100	DIP1885
diphtheriae_01803	DIP1886	99.598	249	1	0	1	249	1	249	0	507	100	DIP1886
diphtheriae_01807	DIP1887	99.761	418	1	0	1	418	1	418	0	846	100	DIP1887
diphtheriae_01808	DIP1888	99.476	191	1	0	1	191	1	191	4.11e-141	387	100	DIP1888
diphtheriae_01809	DIP1889	100	281	0	0	1	281	1	281	0	567	100	DIP1889
diphtheriae_01810	DIP1890	99.357	311	2	0	1	311	1	311	0	616	100	DIP1890
diphtheriae_01811	DIP1891	100	188	0	0	1	188	1	188	5.69e-138	379	100	DIP1891
diphtheriae_01812	DIP1892	96.774	93	3	0	1	93	1	93	6.49e-65	187	100	DIP1892
diphtheriae_01815	DIP1893	97.765	358	8	0	1	358	1	358	0	731	100	DIP1893
diphtheriae_01821	DIP1894	95.819	287	12	0	1	287	579	865	0	573	100	DIP1894
diphtheriae_01839	DIP1898	99.801	503	1	0	1	503	1	503	0	1019	100	DIP1898
diphtheriae_01840	DIP1899	99.691	324	1	0	1	324	1	324	0	631	100	DIP1899
diphtheriae_01841	DIP1900	98.47	523	8	0	1	523	1	523	0	1028	100	DIP1900
diphtheriae_01842	DIP1901	97.476	515	13	0	1	515	1	515	0	1007	100	DIP1901
diphtheriae_01843	DIP1902	99.802	504	1	0	1	504	14	517	0	1039	100	DIP1902
diphtheriae_01844	DIP1903	99.739	383	1	0	1	383	1	383	0	782	100	DIP1903
diphtheriae_01845	DIP1904	100	250	0	0	1	250	1	250	0	511	100	DIP1904
diphtheriae_01846	DIP1905	100	70	0	0	1	70	1	70	4.08e-48	142	100	DIP1905
diphtheriae_01847	DIP1906	81.081	37	4	1	32	68	226	259	6.51e-15	62.8	54	DIP1906
diphtheriae_01848	DIP1911	100	303	0	0	1	303	1	303	0	615	100	DIP1911
diphtheriae_01849	DIP1912	99.251	267	2	0	1	267	1	267	0	535	100	DIP1912
diphtheriae_01850	DIP1913	99.412	340	2	0	11	350	1	340	0	690	97	DIP1913
diphtheriae_01851	DIP1915	100	215	0	0	1	215	11	225	1.15e-161	441	100	DIP1915
diphtheriae_01852	DIP1916	98.993	298	3	0	4	301	1	298	0	611	99	DIP1916
diphtheriae_01853	DIP1917	98.867	353	4	0	15	367	1	353	0	707	96	DIP1917
diphtheriae_01854	DIP1918	100	68	0	0	1	68	1	68	1.33e-46	139	100	DIP1918
diphtheriae_01855	DIP1919	99.718	354	1	0	1	354	1	354	0	712	100	DIP1919
diphtheriae_01856	DIP1920	99.189	493	4	0	30	522	1	493	0	1008	94	DIP1920
diphtheriae_01857	DIP1921	98.473	131	2	0	1	131	1	131	1.77e-91	257	100	DIP1921
diphtheriae_01858	DIP1922	97.512	201	5	0	1	201	61	261	1.51e-135	376	100	DIP1922
diphtheriae_01859	DIP1923	99.291	141	1	0	1	141	1	141	6.86e-105	291	100	DIP1923
diphtheriae_01860	DIP1924	100	341	0	0	1	341	1	341	0	709	100	DIP1924
diphtheriae_01600	DIP1924b	61.832	131	21	1	44	174	1	102	1.61e-52	160	75	DIP1924b
diphtheriae_01862	DIP1925	98.718	156	2	0	1	156	1	156	3.4e-115	319	100	DIP1925
diphtheriae_01863	DIP1926	99.013	709	7	0	1	709	1	709	0	1449	100	DIP1926
diphtheriae_01865	DIP1927	99.663	297	1	0	17	313	1	297	0	608	95	DIP1927
diphtheriae_01866	DIP1928	99.374	479	3	0	1	479	1	479	0	974	100	DIP1928
diphtheriae_01867	DIP1929	99.735	378	1	0	1	378	1	378	0	773	100	DIP1929
diphtheriae_01868	DIP1930	99.515	206	1	0	1	206	13	218	2.91e-152	417	100	DIP1930
diphtheriae_01869	DIP1931	100	444	0	0	1	444	1	444	0	863	100	DIP1931
diphtheriae_01870	DIP1932	98.832	428	5	0	1	428	1	428	0	842	100	DIP1932
diphtheriae_01871	DIP1933	100	141	0	0	1	141	1	141	4.75e-103	287	100	DIP1933
diphtheriae_01872	DIP1934	99.095	221	2	0	1	221	1	221	5.35e-160	437	100	DIP1934
diphtheriae_01873	DIP1935	99.615	519	2	0	1	519	1	519	0	1047	100	DIP1935
diphtheriae_01874	DIP1936	100	236	0	0	1	236	1	236	4.12e-176	479	100	DIP1936
diphtheriae_01875	DIP1941	98.798	499	6	0	1	499	1	499	0	980	100	DIP1941
diphtheriae_01876	DIP1942	99.029	206	2	0	1	206	1	206	1.08e-150	413	100	DIP1942
diphtheriae_01877	DIP1943	99.686	637	2	0	1	637	1	637	0	1271	100	DIP1943
diphtheriae_02158	DIP1951	55.696	237	92	5	1	235	11	236	2.38e-83	246	100	DIP1951
diphtheriae_01879	DIP1952	99.654	578	2	0	1	578	1	578	0	1190	100	DIP1952
diphtheriae_01880	DIP1953	99.379	483	3	0	1	483	1	483	0	946	100	DIP1953
diphtheriae_01824	DIP1963	96.897	419	12	1	53	471	14	431	0	840	89	DIP1963
diphtheriae_01882	DIP1964	99.805	514	1	0	1	514	1	514	0	1023	100	DIP1964
diphtheriae_01883	DIP1965	99.123	114	1	0	1	114	1	114	3.15e-76	217	100	DIP1965
diphtheriae_01884	DIP1966	98.747	479	6	0	1	479	1	479	0	968	100	DIP1966
diphtheriae_01885	DIP1967	96.203	158	6	0	2	159	1	158	1.72e-113	315	99	DIP1967
diphtheriae_01886	DIP1968	94.841	252	13	0	1	252	1	252	4.5e-166	455	100	DIP1968
diphtheriae_01887	DIP1969	100	375	0	0	1	375	5	379	0	760	100	DIP1969
diphtheriae_01888	DIP1970	99.681	313	1	0	1	313	1	313	0	639	100	DIP1970
diphtheriae_01889	DIP1971	98.92	463	5	0	1	463	1	463	0	944	100	DIP1971
diphtheriae_01890	DIP1972	98.75	160	2	0	1	160	1	160	3.94e-116	322	100	DIP1972
diphtheriae_01891	DIP1973	98.361	244	4	0	1	244	1	244	1.84e-173	473	100	DIP1973
diphtheriae_01892	DIP1974	100	193	0	0	1	193	1	193	5.01e-140	385	100	DIP1974
diphtheriae_01894	DIP1976	91.202	466	21	2	14	462	1	463	0	825	97	DIP1976
diphtheriae_01896	DIP1977	99.136	463	4	0	1	463	1	463	0	926	100	DIP1977
diphtheriae_01897	DIP1978	99.58	238	1	0	1	238	1	238	4.09e-180	489	100	DIP1978
diphtheriae_01898	DIP1979	100	209	0	0	1	209	1	209	2.47e-154	422	100	DIP1979
diphtheriae_01899	DIP1980	99.322	295	2	0	1	295	1	295	0	603	100	DIP1980
diphtheriae_01900	DIP1981	99.52	417	2	0	1	417	1	417	0	832	100	DIP1981
diphtheriae_01901	DIP1982	100	56	0	0	1	56	1	56	1.79e-35	110	100	DIP1982
diphtheriae_01902	DIP1983	99.544	878	4	0	1	878	6	883	0	1747	100	DIP1983
diphtheriae_01903	DIP1984	99.338	151	1	0	1	151	1	151	3.05e-107	298	100	DIP1984
diphtheriae_01904	DIP1985	98.585	212	3	0	1	212	1	212	1.44e-151	416	100	DIP1985
diphtheriae_01905	DIP1986	98.485	264	4	0	1	264	19	282	0	533	100	DIP1986
diphtheriae_01909	DIP1987	99.615	520	2	0	1	520	1	520	0	1066	100	DIP1987
diphtheriae_01917	DIP1988	98.919	185	2	0	299	483	142	326	4.37e-130	377	38	DIP1988
diphtheriae_01918	DIP1989	99.206	252	2	0	1	252	1	252	5.48e-180	491	100	DIP1989
diphtheriae_01919	DIP1990	99.674	307	1	0	1	307	1	307	0	621	100	DIP1990
diphtheriae_01920	DIP1991	95.342	322	15	0	1	322	1	322	0	618	100	DIP1991
diphtheriae_01922	DIP1992	99.767	430	1	0	1	430	46	475	0	846	100	DIP1992
diphtheriae_01923	DIP1993	98.456	259	4	0	1	259	1	259	0	511	100	DIP1993
diphtheriae_01924	DIP1994	97.585	207	5	0	1	207	1	207	8.81e-149	408	100	DIP1994
diphtheriae_01925	DIP1995	98.675	302	4	0	1	302	4	305	0	603	100	DIP1995
diphtheriae_01926	DIP1996	98.065	155	3	0	1	155	1	155	5.07e-109	303	100	DIP1996
diphtheriae_01927	DIP1997	98.113	159	3	0	1	159	1	159	8.45e-114	315	100	DIP1997
diphtheriae_01928	DIP1998	96.694	121	4	0	7	127	1	121	7.05e-86	242	95	DIP1998
diphtheriae_01929	DIP1999	98.561	278	4	0	1	278	1	278	0	542	100	DIP1999
diphtheriae_01930	DIP2000	98.077	104	2	0	1	104	1	104	4e-73	208	100	DIP2000
diphtheriae_01931	DIP2001	99.471	189	1	0	1	189	1	189	1.71e-139	383	99	DIP2001
diphtheriae_01932	DIP2002	99.15	824	4	1	1	821	1	824	0	1659	100	DIP2002
diphtheriae_01933	DIP2003	98.93	187	2	0	9	195	1	187	4.05e-136	375	96	DIP2003
diphtheriae_01934	DIP2004	98.929	280	3	0	1	280	1	280	0	553	100	DIP2004
diphtheriae_01935	DIP2005	97.837	416	9	0	1	416	11	426	0	811	100	DIP2005
diphtheriae_01936	DIP2006	100	158	0	0	1	158	1	158	1.09e-116	323	100	DIP2006
diphtheriae_01937	DIP2007	97.959	98	2	0	1	98	1	98	8.57e-68	194	100	DIP2007
diphtheriae_01938	DIP2008	97.945	146	3	0	1	146	8	153	3.06e-103	288	100	DIP2008
diphtheriae_01939	DIP2009	97.711	1267	29	0	1	1267	1	1267	0	2456	99	DIP2009
diphtheriae_01940	DIP2013	57.547	106	13	1	1	74	59	164	2.07e-29	104	100	DIP2013
diphtheriae_01941	DIP2014	51.056	284	96	4	1	283	1	242	5.68e-86	253	100	DIP2014
diphtheriae_01942	DIP2015	66.129	124	42	0	28	151	31	154	1.14e-53	171	81	DIP2015
diphtheriae_01943	DIP2015	60	130	42	2	1	122	222	349	4.47e-50	161	90	DIP2015
diphtheriae_01944	DIP2016	96.644	298	10	0	1	298	1	298	0	600	100	DIP2016
diphtheriae_01948	DIP2020	99.451	546	3	0	1	546	1	546	0	1065	100	DIP2020
diphtheriae_01314	DIP2021	66.667	42	14	0	23	64	1	42	2.07e-14	58.5	41	DIP2021
diphtheriae_00436	DIP2025	99.482	386	2	0	1	386	49	434	0	799	100	DIP2025
diphtheriae_01638	DIP2026	70.205	292	69	4	110	401	3	276	4.63e-148	419	65	DIP2026
diphtheriae_01955	DIP2026	70.205	292	69	4	110	401	3	276	4.63e-148	419	65	DIP2026
diphtheriae_02004	DIP2033	52.632	38	17	1	19	56	3	39	7.76e-06	35.4	58	DIP2033
diphtheriae_01950	DIP2036	41.818	275	94	5	1	269	1	215	7.53e-29	105	99	DIP2036
diphtheriae_01957	DIP2037	97.792	453	10	0	5	457	1	453	0	915	99	DIP2037
diphtheriae_01958	DIP2040	99.223	386	3	0	1	386	1	386	0	766	100	DIP2040
diphtheriae_01959	DIP2042	99.721	359	1	0	1	359	1	359	0	743	100	DIP2042
diphtheriae_01960	DIP2043	94.083	169	5	1	1	169	14	177	7.14e-110	307	100	DIP2043
diphtheriae_01961	DIP2044	100	67	0	0	1	67	1	67	6.33e-45	134	100	DIP2044
diphtheriae_01962	DIP2045	99.405	168	1	0	1	168	20	187	2.73e-125	346	100	DIP2045
diphtheriae_01963	DIP2046	100	295	0	0	1	295	1	295	0	603	100	DIP2046
diphtheriae_01964	DIP2047	98.723	235	3	0	1	235	1	235	7.72e-180	489	100	DIP2047
diphtheriae_01965	DIP2048	98.952	477	5	0	1	477	1	477	0	980	100	DIP2048
diphtheriae_01966	DIP2049	99.592	245	1	0	1	245	1	245	1.02e-179	489	100	DIP2049
diphtheriae_01967	DIP2050	97.987	298	6	0	1	298	12	309	0	589	100	DIP2050
diphtheriae_01968	DIP2051	99.043	418	4	0	1	418	1	418	0	836	100	DIP2051
diphtheriae_01969	DIP2052	96.825	315	10	0	1	315	1	315	0	631	100	DIP2052
diphtheriae_01970	DIP2053	99.444	720	4	0	1	720	1	720	0	1468	100	DIP2053
diphtheriae_01971	DIP2054	100	398	0	0	1	398	1	398	0	807	99	DIP2054
diphtheriae_01972	DIP2055	99.129	459	4	0	1	459	25	483	0	922	100	DIP2055
diphtheriae_02068	DIP2056	100	28	0	0	16	43	252	279	1.32e-14	62.4	42	DIP2056
diphtheriae_01973	DIP2056	98.23	452	8	0	1	452	1	452	0	911	100	DIP2056
diphtheriae_01975	DIP2057	98.658	298	4	0	1	298	1	298	0	586	100	DIP2057
diphtheriae_01976	DIP2058	99.398	166	1	0	1	166	1	166	1.73e-120	333	100	DIP2058
diphtheriae_01977	DIP2059	97.727	264	6	0	32	295	1	264	0	539	89	DIP2059
diphtheriae_01978	DIP2060	99.37	476	3	0	1	476	1	476	0	969	100	DIP2060
diphtheriae_01979	DIP2061	100	55	0	0	1	55	1	55	5.52e-34	106	100	DIP2061
diphtheriae_01980	DIP2063	99.301	429	3	0	1	429	1	429	0	875	100	DIP2063
diphtheriae_01981	DIP2064	91.045	67	6	0	1	67	1	67	2.36e-41	125	97	DIP2064
diphtheriae_00160	DIP2066	35.04	996	528	38	73	1029	160	1075	4.8e-142	449	93	DIP2066
diphtheriae_01982	DIP2067	96.708	243	8	0	85	327	1	243	1.52e-170	469	74	DIP2067
diphtheriae_01983	DIP2068	99.2	375	3	0	1	375	1	375	0	748	100	DIP2068
diphtheriae_02029	DIP2069	39.535	43	20	1	12	54	87	123	6.26e-06	37.4	75	DIP2069
diphtheriae_01984	DIP2069	96.552	377	13	0	1	377	1	377	0	758	100	DIP2069
diphtheriae_01985	DIP2070	99.733	374	1	0	1	374	20	393	0	746	100	DIP2070
diphtheriae_00432	DIP2071	33.193	238	144	5	31	259	1	232	2.14e-40	140	65	DIP2071
diphtheriae_01986	DIP2071	87.129	303	2	1	1	266	1	303	0	531	100	DIP2071
diphtheriae_01987	DIP2072	99.448	362	2	0	1	362	9	370	0	737	100	DIP2072
diphtheriae_01988	DIP2073	100	263	0	0	1	263	1	263	0	550	100	DIP2073
diphtheriae_01989	DIP2074	96.512	86	3	0	4	89	1	86	2.33e-57	170	59	DIP2074
diphtheriae_00694	DIP2083	100	402	0	0	1	402	1	402	0	832	100	DIP2083
diphtheriae_01545	DIP2083	100	402	0	0	1	402	1	402	0	832	100	DIP2083
diphtheriae_00687	DIP2085	95.876	97	4	0	1	97	55	151	1.04e-64	189	98	DIP2085
diphtheriae_02034	DIP2085	95.876	97	4	0	1	97	55	151	1.04e-64	189	98	DIP2085
diphtheriae_00688	DIP2086	98.571	140	2	0	1	140	134	273	7.6e-106	299	100	DIP2086
diphtheriae_02033	DIP2086	98.571	140	2	0	1	140	134	273	7.6e-106	299	100	DIP2086
diphtheriae_00435	DIP2093	43.011	93	50	2	41	131	860	951	1.03e-14	65.9	69	DIP2093
diphtheriae_02035	DIP2094	98.837	344	4	0	1	344	1	344	0	704	100	DIP2094
diphtheriae_02036	DIP2095	98.4	375	6	0	7	381	1	375	0	754	98	DIP2095
diphtheriae_02037	DIP2096	98.256	172	3	0	51	222	1	172	1.45e-125	348	77	DIP2096
diphtheriae_02038	DIP2097	98.87	177	2	0	1	177	1	177	1.59e-123	342	100	DIP2097
diphtheriae_02039	DIP2098	98.684	304	4	0	1	304	1	304	0	591	100	DIP2098
diphtheriae_02040	DIP2099	98.175	274	5	0	24	297	1	274	0	553	92	DIP2099
diphtheriae_02042	DIP2102	96.732	153	5	0	1	153	22	174	6.98e-102	286	100	DIP2102
diphtheriae_02041	DIP2104	63.636	88	3	1	1	59	749	836	3.65e-26	98.2	45	DIP2104
diphtheriae_02043	DIP2104	99.647	849	3	0	1	849	1	849	0	1683	100	DIP2104
diphtheriae_02044	DIP2105	100	109	0	0	1	109	1	109	3.62e-75	214	100	DIP2105
diphtheriae_02021	DIP2106	32.051	234	155	2	22	255	4	233	1.21e-31	116	66	DIP2106
diphtheriae_02045	DIP2106	97.328	262	7	0	1	262	1	262	0	516	100	DIP2106
diphtheriae_02046	DIP2107	98.084	522	10	0	1	522	1	522	0	1014	100	DIP2107
diphtheriae_00666	DIP2108	54.63	108	49	0	3	110	51	158	1.09e-35	122	98	DIP2108
diphtheriae_02048	DIP2108	99.775	445	1	0	1	445	1	445	0	874	100	DIP2108
diphtheriae_02049	DIP2109	97.947	341	7	0	1	341	6	346	0	670	100	DIP2109
diphtheriae_02050	DIP2110	98.077	364	7	0	1	364	4	367	0	725	100	DIP2110
diphtheriae_02051	DIP2111	97.656	256	6	0	15	270	1	256	0	512	95	DIP2111
diphtheriae_02053	DIP2113	96.667	270	9	0	1	270	1	270	0	531	96	DIP2113
diphtheriae_02054	DIP2114	99.711	346	1	0	1	346	1	346	0	708	100	DIP2114
diphtheriae_02055	DIP2115	99.802	506	1	0	1	506	1	506	0	1047	100	DIP2115
diphtheriae_02056	DIP2116	47.5	520	248	7	16	523	24	530	8.88e-158	456	97	DIP2116
diphtheriae_02057	DIP2117	96.947	131	4	0	1	131	1	131	1.5e-91	257	99	DIP2117
diphtheriae_02058	DIP2118	99.744	390	1	0	1	390	1	390	0	786	100	DIP2118
diphtheriae_02059	DIP2119	100	219	0	0	1	219	1	219	4.35e-158	432	100	DIP2119
diphtheriae_02060	DIP2120	99.836	611	1	0	1	611	1	611	0	1222	100	DIP2120
diphtheriae_02061	DIP2121	97.465	434	11	0	1	434	1	434	0	875	100	DIP2121
diphtheriae_02062	DIP2122	99.061	426	4	0	15	440	1	426	0	831	97	DIP2122
diphtheriae_00935	DIP2124	96.753	154	5	0	1	154	1	154	8.65e-109	304	81	DIP2124
diphtheriae_02063	DIP2125	99.061	213	2	0	1	213	1	213	4.1e-154	422	100	DIP2125
diphtheriae_02064	DIP2126	99.077	542	5	0	1	542	1	542	0	1067	100	DIP2126
diphtheriae_02065	DIP2127	98.734	316	4	0	1	316	17	332	0	610	100	DIP2127
diphtheriae_02066	DIP2128	98.127	534	10	0	1	534	1	534	0	1074	100	DIP2128
diphtheriae_02067	DIP2129	100	528	0	0	1	528	1	528	0	1058	100	DIP2129
diphtheriae_02072	DIP2130	98.465	1238	19	0	1	1238	1	1238	0	2498	100	DIP2130
diphtheriae_02081	DIP2131	92.308	104	8	0	1	104	1	104	1.32e-65	193	92	DIP2131
diphtheriae_02082	DIP2132	97.531	162	4	0	1	162	1	162	5.43e-114	316	100	DIP2132
diphtheriae_02083	DIP2133	95.412	850	23	2	1	850	1	834	0	1646	100	DIP2133
diphtheriae_02084	DIP2134	99.029	206	2	0	11	216	1	206	1.37e-154	423	95	DIP2134
diphtheriae_02085	DIP2135	99.725	363	1	0	1	363	1	363	0	731	100	DIP2135
diphtheriae_02086	DIP2136	99.764	423	1	0	1	423	1	423	0	871	100	DIP2136
diphtheriae_02087	DIP2137	99.481	385	2	0	45	429	1	385	0	763	90	DIP2137
diphtheriae_02088	DIP2138	98.761	1049	13	0	1	1049	1	1049	0	2110	100	DIP2138
diphtheriae_02089	DIP2139	96.444	225	8	0	1	225	1	225	2.64e-163	446	100	DIP2139
diphtheriae_02090	DIP2140	98.058	206	4	0	1	206	1	206	2.2e-145	399	100	DIP2140
diphtheriae_02091	DIP2141	98.005	401	8	0	1	401	1	401	0	790	100	DIP2141
diphtheriae_02092	DIP2142	98.93	187	2	0	1	187	1	187	4.42e-138	379	100	DIP2142
diphtheriae_00271	DIP2149	63.235	68	25	0	3	70	251	318	2.53e-26	94.4	96	DIP2149
diphtheriae_02097	DIP2154	92.079	101	8	0	1	101	1	101	1.09e-65	196	78	DIP2154
diphtheriae_02098	DIP2155	100	328	0	0	1	328	1	328	0	681	100	DIP2155
diphtheriae_02099	DIP2156	99.153	118	1	0	1	118	118	235	1.38e-86	248	100	DIP2156
diphtheriae_02016	DIP2158	41.197	284	162	2	295	574	299	581	9.5e-62	210	49	DIP2158
diphtheriae_02101	DIP2158	99.315	584	4	0	1	584	1	584	0	1152	100	DIP2158
diphtheriae_02102	DIP2159	99.663	593	2	0	1	593	1	593	0	1189	100	DIP2159
diphtheriae_02103	DIP2160	97.872	188	4	0	1	188	2447	2634	4.67e-120	370	100	DIP2160
diphtheriae_02009	DIP2161	32.331	931	551	29	71	968	92	976	1.79e-100	355	49	DIP2161
diphtheriae_02104	DIP2161	89.157	83	9	0	1	83	1	83	3.12e-36	126	76	DIP2161
diphtheriae_02012	DIP2161	31.714	1132	645	30	1420	2501	30	1083	4.18e-131	452	79	DIP2161
diphtheriae_02105	DIP2162	99.8	499	1	0	1	499	1	499	0	1001	100	DIP2162
diphtheriae_02106	DIP2163	98.738	317	4	0	1	317	1	317	0	596	100	DIP2163
diphtheriae_02107	DIP2164	100	273	0	0	1	273	1	273	0	521	100	DIP2164
diphtheriae_02108	DIP2165	98.504	468	7	0	1	468	1	468	0	904	100	DIP2165
diphtheriae_02109	DIP2166	98.832	428	5	0	1	428	7	434	0	819	100	DIP2166
diphtheriae_02110	DIP2167	98.507	67	1	0	1	67	17	83	9.91e-44	132	100	DIP2167
diphtheriae_02111	DIP2168	99.752	403	1	0	1	403	1	403	0	774	100	DIP2168
diphtheriae_02112	DIP2169	97.358	492	13	0	1	492	1	492	0	980	100	DIP2169
diphtheriae_02113	DIP2170	98.099	263	5	0	1	263	1	263	0	513	100	DIP2170
diphtheriae_02114	DIP2171	99.821	560	1	0	1	560	1	560	0	1136	100	DIP2171
diphtheriae_02115	DIP2172	97.933	387	4	1	1	383	1	387	0	749	100	DIP2172
diphtheriae_02116	DIP2173	100	62	0	0	1	62	1	62	1.9e-40	122	100	DIP2173
diphtheriae_02117	DIP2174	98.244	1025	18	0	1	1025	1	1025	0	2013	100	DIP2174
diphtheriae_02118	DIP2175	97.29	369	10	0	1	369	11	379	0	720	100	DIP2175
diphtheriae_02119	DIP2176	98.077	364	7	0	1	364	1	364	0	735	100	DIP2176
diphtheriae_02120	DIP2177	97.015	469	14	0	1	469	1	469	0	889	99	DIP2177
diphtheriae_02121	DIP2178	97.594	374	9	0	1	374	11	384	0	743	100	DIP2178
diphtheriae_02122	DIP2179	99.18	244	2	0	1	244	1	244	0	493	100	DIP2179
diphtheriae_02123	DIP2180	99.51	612	3	0	1	612	1	612	0	1259	100	DIP2180
diphtheriae_02124	DIP2181	98.842	259	3	0	1	259	1	259	0	530	100	DIP2181
diphtheriae_02125	DIP2182	99.029	206	2	0	1	206	1	206	2.82e-148	407	100	DIP2182
diphtheriae_02126	DIP2183	99.464	746	4	0	1	746	1	746	0	1493	100	DIP2183
diphtheriae_02127	DIP2184	98.559	347	5	0	1	347	1	347	0	669	100	DIP2184
diphtheriae_02128	DIP2185	95.763	118	5	0	1	118	1	118	2.87e-78	223	100	DIP2185
diphtheriae_02132	DIP2187	63.846	130	40	2	153	280	23	147	2.31e-39	145	37	DIP2187
diphtheriae_02134	DIP2187	95	20	1	0	25	44	1	20	2.11e-06	38.1	43	DIP2187
diphtheriae_02136	DIP2188	99.612	516	2	0	1	516	1	516	0	1054	100	DIP2188
diphtheriae_02018	DIP2189	38.372	86	44	2	22	107	1327	1403	1.44e-07	48.5	33	DIP2189
diphtheriae_02137	DIP2189	99.559	1586	7	0	1	1586	1	1586	0	3192	100	DIP2189
diphtheriae_02138	DIP2190	99.669	604	2	0	1	604	1	604	0	1224	100	DIP2190
diphtheriae_02139	DIP2191	99.34	303	2	0	1	303	1	303	0	611	100	DIP2191
diphtheriae_02140	DIP2192	99.415	171	1	0	1	171	1	171	2.38e-122	338	100	DIP2192
diphtheriae_02141	DIP2193	99.373	638	4	0	1	638	1	638	0	1303	100	DIP2193
diphtheriae_02143	DIP2194	84.615	338	52	0	1	338	1	338	0	603	100	DIP2194
diphtheriae_02144	DIP2195	68.266	542	158	5	18	549	17	554	0	740	95	DIP2195
diphtheriae_02145	DIP2196	99.692	325	1	0	1	325	1	325	0	652	100	DIP2196
diphtheriae_02146	DIP2197	98.78	164	2	0	1	164	1	164	1.29e-114	318	100	DIP2197
diphtheriae_02147	DIP2198	99.392	658	4	0	1	658	4	661	0	1352	100	DIP2198
diphtheriae_02148	DIP2199	97.661	171	4	0	1	171	1	171	2.79e-119	330	100	DIP2199
diphtheriae_02149	DIP2200	99.238	525	4	0	1	525	1	525	0	1066	100	DIP2200
diphtheriae_02150	DIP2201	99.325	741	5	0	1	741	1	741	0	1499	100	DIP2201
diphtheriae_02151	DIP2202	99.298	570	4	0	28	597	1	570	0	1183	95	DIP2202
diphtheriae_02152	DIP2203	99.742	387	1	0	1	387	18	404	0	802	100	DIP2203
diphtheriae_02153	DIP2204	90.476	105	10	0	23	127	29	133	9.42e-66	196	45	DIP2204
diphtheriae_02154	DIP2205	98.534	341	5	0	1	341	1	341	0	697	100	DIP2205
diphtheriae_02155	DIP2206	98.305	59	1	0	1	59	24	82	7.43e-38	117	100	DIP2206
diphtheriae_02166	DIP2207	96.763	587	19	0	1	587	20	606	0	1160	100	DIP2207
diphtheriae_00204	DIP2223	35.185	108	54	3	47	138	78	185	3.44e-09	51.2	46	DIP2223
diphtheriae_00203	DIP2224	53.957	278	122	2	2	277	37	310	7.56e-104	303	99	DIP2224
diphtheriae_00202	DIP2225	68.627	306	87	2	8	313	16	312	1.29e-159	444	98	DIP2225
diphtheriae_00201	DIP2226	42.355	569	280	15	5	545	7	555	2.51e-125	375	99	DIP2226
diphtheriae_00200	DIP2227	34.152	448	238	17	68	499	967	1373	6.76e-60	209	99	DIP2227
diphtheriae_02000	DIP2229	81.081	37	7	0	20	56	198	234	1.5e-15	64.7	58	DIP2229
diphtheriae_00277	DIP2229	87.5	40	5	0	20	59	198	237	7.78e-20	76.6	58	DIP2229
diphtheriae_01301	DIP2229	87.5	40	5	0	20	59	198	237	7.78e-20	76.6	58	DIP2229
diphtheriae_01299	DIP2229	66.99	103	31	2	8	110	50	149	1.13e-39	131	71	DIP2229
diphtheriae_02002	DIP2229	49.029	206	97	4	1	206	1	198	4.15e-54	174	76	DIP2229
diphtheriae_00279	DIP2229	74.118	85	17	2	4	88	61	140	6.88e-39	128	77	DIP2229
diphtheriae_02028	DIP2229	74.118	85	17	2	4	88	61	140	6.88e-39	128	77	DIP2229
diphtheriae_02026	DIP2229	60.215	93	36	1	20	112	198	289	1.43e-32	112	79	DIP2229
diphtheriae_01822	DIP2229	70.707	198	53	2	20	217	43	235	1.28e-95	278	89	DIP2229
diphtheriae_01832	DIP2234	60	115	46	0	1	115	1	115	6.91e-46	140	100	DIP2234
diphtheriae_02172	DIP2235	100	506	0	0	1	506	1	506	0	1041	100	DIP2235
diphtheriae_02173	DIP2236	99.593	246	1	0	1	246	1	246	1.41e-176	481	100	DIP2236
diphtheriae_02174	DIP2237	99.826	574	1	0	1	574	4	577	0	1170	100	DIP2237
diphtheriae_02175	DIP2238	97.869	610	13	0	1	610	1	610	0	1205	100	DIP2238
diphtheriae_02176	DIP2239	97.455	275	7	0	1	275	1	275	0	537	100	DIP2239
diphtheriae_02177	DIP2240	99.284	419	3	0	1	419	1	419	0	856	100	DIP2240
diphtheriae_02178	DIP2241	100	257	0	0	1	257	22	278	0	532	100	DIP2241
diphtheriae_02179	DIP2242	97.879	330	7	0	1	330	1	330	0	669	100	DIP2242
diphtheriae_02180	DIP2243	98.261	115	2	0	1	115	1	115	2.25e-81	230	100	DIP2243
diphtheriae_02181	DIP2244	99.277	415	3	0	1	415	1	415	0	841	100	DIP2244
diphtheriae_02182	DIP2245	99.533	214	1	0	1	214	1	214	6.38e-159	434	100	DIP2245
diphtheriae_02183	DIP2246	97.887	284	6	0	17	300	1	284	0	560	95	DIP2246
diphtheriae_02184	DIP2247	97.354	378	10	0	1	378	24	401	0	741	100	DIP2247
diphtheriae_02185	DIP2248	100	238	0	0	1	238	1	238	4.47e-173	472	100	DIP2248
diphtheriae_02186	DIP2249	99.345	763	5	0	1	763	1	763	0	1541	100	DIP2249
diphtheriae_02187	DIP2250	100	431	0	0	1	431	1	431	0	879	100	DIP2250
diphtheriae_02188	DIP2251	99.597	496	2	0	1	496	1	496	0	1003	100	DIP2251
diphtheriae_02189	DIP2252	97.487	597	15	0	1	597	1	597	0	1181	100	DIP2252
diphtheriae_02190	DIP2253	99.306	288	2	0	14	301	1	288	0	577	96	DIP2253
diphtheriae_02191	DIP2254	99.119	227	2	0	1	227	1	227	3.59e-170	464	100	DIP2254
diphtheriae_02192	DIP2255	99.371	318	2	0	1	318	1	318	0	652	100	DIP2255
diphtheriae_02193	DIP2256	99.585	241	1	0	1	241	1	241	0	494	100	DIP2256
diphtheriae_02194	DIP2257	99.344	305	2	0	1	305	1	305	0	625	100	DIP2257
diphtheriae_02195	DIP2258	99.756	409	1	0	1	409	1	409	0	833	100	DIP2258
diphtheriae_02196	DIP2259	99.273	275	2	0	1	275	1	275	0	554	100	DIP2259
diphtheriae_02198	DIP2261	98.995	199	2	0	1	199	1	199	1.16e-147	404	100	DIP2261
diphtheriae_02199	DIP2262	96.067	178	7	0	1	178	1	178	4.36e-130	358	100	DIP2262
diphtheriae_02200	DIP2263	99.109	449	4	0	1	449	2	450	0	888	100	DIP2263
diphtheriae_02201	DIP2264	98.662	523	7	0	1	523	1	523	0	1061	100	DIP2264
diphtheriae_02202	DIP2265	100	210	0	0	1	210	27	236	4.56e-151	415	100	DIP2265
diphtheriae_02203	DIP2266	98.095	105	2	0	1	105	1	105	6.99e-76	215	100	DIP2266
diphtheriae_02204	DIP2267	100	212	0	0	1	212	1	212	6.9e-150	411	100	DIP2267
diphtheriae_02205	DIP2268	99.061	426	4	0	1	426	34	459	0	845	100	DIP2268
diphtheriae_02206	DIP2269	95.556	135	4	2	1	133	14	148	2.99e-91	257	100	DIP2269
diphtheriae_02207	DIP2270	99.787	469	1	0	34	502	1	469	0	938	93	DIP2270
diphtheriae_02208	DIP2271	98	50	1	0	1	50	1	50	2.71e-30	96.7	100	DIP2271
diphtheriae_02209	DIP2272	99.634	273	1	0	1	273	1	273	0	568	100	DIP2272
diphtheriae_02210	DIP2273	97.454	432	11	0	1	432	4	435	0	877	100	DIP2273
diphtheriae_02211	DIP2274	99.415	171	1	0	1	171	38	208	6.44e-129	356	100	DIP2274
diphtheriae_02212	DIP2275	100	87	0	0	1	87	1	87	1.37e-52	155	100	DIP2275
diphtheriae_02213	DIP2276	100	300	0	0	1	300	1	300	0	613	100	DIP2276
diphtheriae_00695	DIP2277	94	50	3	0	32	81	300	349	2.67e-27	97.4	62	DIP2277
diphtheriae_02214	DIP2277	96.562	349	12	0	1	349	1	349	0	689	100	DIP2277
diphtheriae_02218	DIP2278	98.438	320	5	0	1	320	18	337	0	630	100	DIP2278
diphtheriae_02219	DIP2279	97.924	289	6	0	1	289	1	289	0	582	100	DIP2279
diphtheriae_02220	DIP2280	100	128	0	0	1	128	1	128	4.34e-91	256	100	DIP2280
diphtheriae_02221	DIP2281	97.162	458	6	1	1	451	1	458	0	905	100	DIP2281
diphtheriae_02222	DIP2282	99.213	254	2	0	1	254	1	254	0	507	100	DIP2282
diphtheriae_02223	DIP2284	99.213	127	1	0	1	127	1	127	6.35e-93	260	100	DIP2284
diphtheriae_02224	DIP2285	98.507	67	1	0	1	67	3	69	2.49e-45	135	100	DIP2285
diphtheriae_02225	DIP2286	99.192	743	6	0	1	743	1	743	0	1495	100	DIP2286
diphtheriae_02226	DIP2287	100	441	0	0	1	441	1	441	0	863	100	DIP2287
diphtheriae_02227	DIP2288	99.605	506	2	0	1	506	1	506	0	1025	100	DIP2288
diphtheriae_02228	DIP2289	99.333	150	1	0	1	150	1	150	3.11e-104	291	100	DIP2289
diphtheriae_02229	DIP2290	100	193	0	0	1	193	1	193	1.33e-139	384	100	DIP2290
diphtheriae_02230	DIP2291	98.947	95	1	0	1	95	4	98	6.87e-67	192	100	DIP2291
diphtheriae_02231	DIP2292	94.915	59	3	0	1	59	1	59	2.44e-34	107	100	DIP2292
diphtheriae_02232	DIP2293	98.654	520	7	0	1	520	4	523	0	1019	100	DIP2293
diphtheriae_02233	DIP2294	99.725	726	2	0	1	726	1	726	0	1483	100	DIP2294
diphtheriae_02234	DIP2295	98.333	120	2	0	1	120	1	120	6.97e-89	249	100	DIP2295
diphtheriae_02235	DIP2296	97.674	129	3	0	1	129	22	150	5.3e-91	256	100	DIP2296
diphtheriae_02236	DIP2297	100	321	0	0	1	321	1	321	0	652	100	DIP2297
diphtheriae_02237	DIP2298	98.655	223	3	0	1	223	1	223	2.77e-167	456	100	DIP2298
diphtheriae_02238	DIP2299	99.363	157	1	0	1	157	1	157	2.91e-116	322	100	DIP2299
diphtheriae_02239	DIP2300	97	100	3	0	1	100	26	125	4.75e-64	197	99	DIP2300
[truncated: 77 more rows]

## Sheet: collapsed to single DIPs
subject acc.ver	query acc.ver
DIP0001	diphtheriae_00001
DIP0002	diphtheriae_00002
DIP0003	diphtheriae_00003
DIP0004	diphtheriae_00004
DIP0005	diphtheriae_00005
DIP0006	diphtheriae_00006
DIP0007	diphtheriae_00007
DIP0008	diphtheriae_00008
DIP0009	diphtheriae_00009
DIP0010	diphtheriae_00010
DIP0011	diphtheriae_00013
DIP0012	diphtheriae_00014
DIP0013	diphtheriae_00015
DIP0014	diphtheriae_00016
DIP0015	diphtheriae_00017
DIP0016	diphtheriae_00020
DIP0019	diphtheriae_00024
DIP0021	diphtheriae_00025
DIP0022	diphtheriae_00026
DIP0023	diphtheriae_00027
DIP0024	diphtheriae_00028
DIP0025	diphtheriae_00029
DIP0027	diphtheriae_00031
DIP0029	diphtheriae_00032
DIP0030	diphtheriae_00033
DIP0031	diphtheriae_00034
DIP0032	diphtheriae_00035
DIP0033	diphtheriae_00036
DIP0034	diphtheriae_00037
DIP0035	diphtheriae_00038
DIP0036	diphtheriae_00041
DIP0037	diphtheriae_00042
DIP0038	diphtheriae_00043
DIP0041	diphtheriae_01949; diphtheriae_01313; diphtheriae_00044; diphtheriae_00045
DIP0047	diphtheriae_00430
DIP0049	diphtheriae_01999
DIP0052	diphtheriae_00046
DIP0053	diphtheriae_00047
DIP0054	diphtheriae_00048
DIP0055	diphtheriae_00049
DIP0056	diphtheriae_00050
DIP0057	diphtheriae_00051; diphtheriae_00052
DIP0058	diphtheriae_00053
DIP0059	diphtheriae_00054
DIP0084	diphtheriae_00057
DIP0085	diphtheriae_00058
DIP0086	diphtheriae_00059
DIP0087	diphtheriae_00060
DIP0089	diphtheriae_00061
DIP0090	diphtheriae_00062
DIP0091	diphtheriae_00063
DIP0092	diphtheriae_00064
DIP0095	diphtheriae_00066
DIP0096	diphtheriae_00067
DIP0097	diphtheriae_00068
DIP0098	diphtheriae_00069
DIP0099	diphtheriae_00070
DIP0100	diphtheriae_00071
DIP0101	diphtheriae_00072
DIP0102	diphtheriae_00073
DIP0103	diphtheriae_00074
DIP0104	diphtheriae_00075
DIP0105	diphtheriae_00076
DIP0106	diphtheriae_00077
DIP0108	diphtheriae_00078
DIP0109	diphtheriae_00079
DIP0110	diphtheriae_00080
DIP0111	diphtheriae_00081
DIP0112	diphtheriae_00082
DIP0113	diphtheriae_00083
DIP0114	diphtheriae_00084
DIP0115	diphtheriae_00085
DIP0116	diphtheriae_00086
DIP0117	diphtheriae_00087
DIP0118	diphtheriae_00088
DIP0119	diphtheriae_00089; diphtheriae_00090
DIP0120	diphtheriae_01599
DIP0122	diphtheriae_00092
DIP0123	diphtheriae_00093
DIP0124	diphtheriae_00094
DIP0125	diphtheriae_00095
DIP0126	diphtheriae_00096
DIP0127	diphtheriae_00097
DIP0128	diphtheriae_00098
DIP0129	diphtheriae_00099
DIP0130	diphtheriae_00100
DIP0131	diphtheriae_00101
DIP0132	diphtheriae_00102; diphtheriae_02020
DIP0133	diphtheriae_00103
DIP0134	diphtheriae_00104
DIP0135	diphtheriae_00105
DIP0136	diphtheriae_00108
DIP0142	diphtheriae_00109
DIP0143	diphtheriae_00270; diphtheriae_00110
DIP0146	diphtheriae_02159
DIP0148	diphtheriae_00114
DIP0149	diphtheriae_00115
DIP0150	diphtheriae_00116
DIP0151	diphtheriae_00117
DIP0152	diphtheriae_00118
DIP0153	diphtheriae_00119
DIP0154	diphtheriae_00120
DIP0155	diphtheriae_00121
DIP0156	diphtheriae_00122
DIP0157	diphtheriae_00123
DIP0158	diphtheriae_00124
DIP0159	diphtheriae_00125
DIP0160	diphtheriae_00126
DIP0161	diphtheriae_00127
DIP0162	diphtheriae_00128
DIP0164	diphtheriae_00129
DIP0165	diphtheriae_00130
DIP0166	diphtheriae_00131
DIP0167	diphtheriae_00132
DIP0168	diphtheriae_00133
DIP0169	diphtheriae_00134
DIP0170	diphtheriae_00135
DIP0171	diphtheriae_00136
DIP0172	diphtheriae_00137
DIP0173	diphtheriae_00138
DIP0174	diphtheriae_00139
DIP0175	diphtheriae_00140
DIP0176	diphtheriae_00141
DIP0177	diphtheriae_00142
DIP0178	diphtheriae_00144
DIP0179	diphtheriae_00147
DIP0225	diphtheriae_00149
DIP0226	diphtheriae_00151; diphtheriae_00150
DIP0227	diphtheriae_00152
DIP0228	diphtheriae_00153
DIP0233	diphtheriae_00155
DIP0235	diphtheriae_00157
DIP0236	diphtheriae_00158
DIP0242	diphtheriae_02003; diphtheriae_00161
DIP0244	diphtheriae_00162
DIP0245	diphtheriae_00163
DIP0246	diphtheriae_00164
DIP0247	diphtheriae_00165
DIP0248	diphtheriae_00167
DIP0250	diphtheriae_00168
DIP0251	diphtheriae_00169
DIP0252	diphtheriae_00170
DIP0253	diphtheriae_00171
DIP0254	diphtheriae_00172
DIP0255	diphtheriae_00175
DIP0257	diphtheriae_00177
DIP0258	diphtheriae_00178
DIP0259	diphtheriae_00179
DIP0260	diphtheriae_00180
DIP0261	diphtheriae_00181
DIP0262	diphtheriae_00182
DIP0263	diphtheriae_00183
DIP0264	diphtheriae_00184
DIP0265	diphtheriae_00185
DIP0266	diphtheriae_00186
DIP0267	diphtheriae_00187
DIP0268	diphtheriae_00188; diphtheriae_01776
DIP0269	diphtheriae_00190; diphtheriae_00039; diphtheriae_02130
DIP0271	diphtheriae_00191
DIP0272	diphtheriae_00192
DIP0273	diphtheriae_00193
DIP0274	diphtheriae_00194
DIP0275	diphtheriae_00195
DIP0276	diphtheriae_00196
DIP0277	diphtheriae_00197
DIP0278	diphtheriae_00154
DIP0279	diphtheriae_00198
DIP0280	diphtheriae_00205
DIP0281	diphtheriae_00206
DIP0282	diphtheriae_00207
DIP0283	diphtheriae_00208
DIP0284	diphtheriae_00209
DIP0285	diphtheriae_00210
DIP0286	diphtheriae_00211
DIP0287	diphtheriae_00212
DIP0288	diphtheriae_00213
DIP0289	diphtheriae_00214
DIP0290	diphtheriae_00215
DIP0291	diphtheriae_00216
DIP0292	diphtheriae_00217
DIP0293	diphtheriae_00218
DIP0294	diphtheriae_00219
DIP0295	diphtheriae_00220
DIP0296	diphtheriae_00222
DIP0297	diphtheriae_00223
DIP0298	diphtheriae_00224
DIP0299	diphtheriae_00225
DIP0300	diphtheriae_00226
DIP0301	diphtheriae_00227
DIP0302	diphtheriae_00228
DIP0303	diphtheriae_00229
DIP0304	diphtheriae_00231
DIP0305	diphtheriae_00232
DIP0306	diphtheriae_00233
DIP0307	diphtheriae_00234
DIP0308	diphtheriae_00235
DIP0309	diphtheriae_00236
DIP0310	diphtheriae_00237
DIP0311	diphtheriae_00238
DIP0312	diphtheriae_00239
DIP0313	diphtheriae_00240
DIP0314	diphtheriae_00241
DIP0315	diphtheriae_00242
DIP0316	diphtheriae_00243
DIP0317	diphtheriae_00244
DIP0318	diphtheriae_00245
DIP0319	diphtheriae_00246
DIP0320	diphtheriae_00247
DIP0321	diphtheriae_00248
DIP0322	diphtheriae_00249
DIP0323	diphtheriae_00250
DIP0324	diphtheriae_00251
DIP0325	diphtheriae_00252
DIP0326	diphtheriae_00253
DIP0327	diphtheriae_00254
DIP0328	diphtheriae_00255
DIP0329	diphtheriae_00257
DIP0330	diphtheriae_00258
DIP0331	diphtheriae_00259
DIP0332	diphtheriae_00260
DIP0333	diphtheriae_00261
DIP0334	diphtheriae_00263
DIP0337	diphtheriae_00264
DIP0339	diphtheriae_00265
DIP0340	diphtheriae_00266
DIP0343	diphtheriae_00267
DIP0345	diphtheriae_00268
DIP0348	diphtheriae_00272
DIP0349	diphtheriae_00273
DIP0350	diphtheriae_00274
DIP0351	diphtheriae_00112
DIP0352	diphtheriae_00275
DIP0353	diphtheriae_00276
DIP0358	diphtheriae_00280
DIP0359	diphtheriae_01945; diphtheriae_00281
DIP0360	diphtheriae_00282
DIP0361	diphtheriae_00283
DIP0362	diphtheriae_00284
DIP0363	diphtheriae_00285
DIP0364	diphtheriae_00286
DIP0365	diphtheriae_00287
DIP0368	diphtheriae_00289
DIP0369	diphtheriae_00290
DIP0370	diphtheriae_00291
DIP0371	diphtheriae_00292
DIP0372	diphtheriae_00293
DIP0373	diphtheriae_00294
DIP0374	diphtheriae_00295
DIP0375	diphtheriae_00296
DIP0376	diphtheriae_00297
DIP0377	diphtheriae_00298
DIP0378	diphtheriae_00299
DIP0379	diphtheriae_00300
DIP0380	diphtheriae_00301; diphtheriae_00302
DIP0382	diphtheriae_00303
DIP0383	diphtheriae_00304
DIP0384	diphtheriae_00305
DIP0386	diphtheriae_00306
DIP0387	diphtheriae_00307
DIP0388	diphtheriae_00308
DIP0389	diphtheriae_00309
DIP0390	diphtheriae_00310
DIP0391	diphtheriae_00311
DIP0392	diphtheriae_00312
DIP0393	diphtheriae_00314
DIP0394	diphtheriae_00315
DIP0395	diphtheriae_00316
DIP0396	diphtheriae_00317
DIP0397	diphtheriae_00318
DIP0398	diphtheriae_00319
DIP0399	diphtheriae_00320
DIP0400	diphtheriae_00321
DIP0401	diphtheriae_00322
DIP0402	diphtheriae_00323
DIP0403	diphtheriae_00324
DIP0405	diphtheriae_00326
DIP0406	diphtheriae_00327
DIP0407	diphtheriae_00328
DIP0408	diphtheriae_00329
DIP0409	diphtheriae_00330
DIP0410	diphtheriae_00331
DIP0411	diphtheriae_00332
DIP0412	diphtheriae_01310; diphtheriae_00333
DIP0413	diphtheriae_00334
DIP0414	diphtheriae_00335
DIP0415	diphtheriae_00336
DIP0417	diphtheriae_00337
DIP0418	diphtheriae_00338
DIP0419	diphtheriae_00339
DIP0420	diphtheriae_00340
DIP0421	diphtheriae_00341
DIP0422	diphtheriae_00342
DIP0423	diphtheriae_00343
DIP0424	diphtheriae_00344
DIP0425	diphtheriae_00345
DIP0426	diphtheriae_00346
DIP0427	diphtheriae_00347
DIP0428	diphtheriae_00348
DIP0429	diphtheriae_00349
DIP0430	diphtheriae_00354
DIP0431	diphtheriae_00355
DIP0432	diphtheriae_00356
DIP0433	diphtheriae_00357
DIP0436	diphtheriae_00358
DIP0437	diphtheriae_00359
DIP0438	diphtheriae_00360
DIP0439	diphtheriae_00361
DIP0440	diphtheriae_00362
DIP0441	diphtheriae_00363
DIP0442	diphtheriae_00364
DIP0443	diphtheriae_00365
DIP0444	diphtheriae_00366
DIP0445	diphtheriae_00367
DIP0446	diphtheriae_00368
DIP0447	diphtheriae_00369
DIP0448	diphtheriae_00370
DIP0449	diphtheriae_00371
DIP0452	diphtheriae_01823
DIP0455	diphtheriae_02156; diphtheriae_00376
DIP0456	diphtheriae_00377
DIP0457	diphtheriae_00378
DIP0458	diphtheriae_00379
DIP0459	diphtheriae_00380
DIP0460	diphtheriae_00381
DIP0461	diphtheriae_00382
DIP0462	diphtheriae_00383
DIP0463	diphtheriae_00384
DIP0464	diphtheriae_00385
DIP0465	diphtheriae_00386
DIP0466	diphtheriae_00387
DIP0467	diphtheriae_00388
DIP0468	diphtheriae_00389
DIP0469	diphtheriae_00390
DIP0470	diphtheriae_00391
DIP0471	diphtheriae_00392
DIP0472	diphtheriae_00393
DIP0473	diphtheriae_00394
DIP0474	diphtheriae_00395
DIP0475	diphtheriae_00396
DIP0476	diphtheriae_00397
DIP0477	diphtheriae_00398
DIP0478	diphtheriae_00399
DIP0479	diphtheriae_00400
DIP0480	diphtheriae_00401
DIP0481	diphtheriae_00402
DIP0482	diphtheriae_00403
DIP0483	diphtheriae_00404
DIP0484	diphtheriae_00405
DIP0485	diphtheriae_00406
DIP0486	diphtheriae_00407
DIP0487	diphtheriae_00408
DIP0488	diphtheriae_00409
DIP0489	diphtheriae_00410
DIP0490	diphtheriae_00411
DIP0491	diphtheriae_00412
DIP0492	diphtheriae_00413
DIP0493	diphtheriae_00414
DIP0495	diphtheriae_00416
DIP0496	diphtheriae_00429
DIP0497	diphtheriae_00417
DIP0498	diphtheriae_00418
DIP0499	diphtheriae_00419
DIP0500	diphtheriae_00420
DIP0501	diphtheriae_00421
DIP0502	diphtheriae_00423
DIP0503	diphtheriae_00424
DIP0504	diphtheriae_00425
DIP0505	diphtheriae_00426
DIP0506	diphtheriae_00427
DIP0507	diphtheriae_00428
DIP0511	diphtheriae_00444
DIP0512	diphtheriae_00445
DIP0513	diphtheriae_00446
DIP0514	diphtheriae_00447
DIP0515	diphtheriae_00448
DIP0517	diphtheriae_00449
DIP0518	diphtheriae_00450
DIP0519	diphtheriae_00451
DIP0520	diphtheriae_00452
DIP0521	diphtheriae_00453
DIP0524	diphtheriae_00455
DIP0525	diphtheriae_00456
DIP0526	diphtheriae_00457
DIP0527	diphtheriae_00458
DIP0528	diphtheriae_00459
DIP0529	diphtheriae_00460
DIP0530	diphtheriae_01480; diphtheriae_01479; diphtheriae_00461
DIP0531	diphtheriae_00462
DIP0532	diphtheriae_00463
DIP0533	diphtheriae_00464
DIP0534	diphtheriae_00465
DIP0535	diphtheriae_00466
DIP0536	diphtheriae_00467
DIP0537	diphtheriae_00468
DIP0538	diphtheriae_00469
DIP0539	diphtheriae_00470
DIP0540	diphtheriae_00471
DIP0541	diphtheriae_00472
DIP0542	diphtheriae_00473
DIP0543	diphtheriae_00474
DIP0544	diphtheriae_00475
DIP0545	diphtheriae_00476
DIP0546	diphtheriae_00477
DIP0547	diphtheriae_00478
DIP0548	diphtheriae_00479
DIP0549	diphtheriae_00480
DIP0550	diphtheriae_00481
DIP0551	diphtheriae_00482; diphtheriae_00483
DIP0552	diphtheriae_00484
DIP0553	diphtheriae_00485
DIP0554	diphtheriae_00486
DIP0555	diphtheriae_00487
DIP0556	diphtheriae_00489
DIP0557	diphtheriae_00490
DIP0558	diphtheriae_00491
DIP0559	diphtheriae_00492
DIP0561	diphtheriae_00493
DIP0562	diphtheriae_00494
DIP0563	diphtheriae_00495
DIP0564	diphtheriae_00496
DIP0565	diphtheriae_00497
DIP0566	diphtheriae_00498
DIP0567	diphtheriae_00499
DIP0568	diphtheriae_00500
DIP0569	diphtheriae_00501
DIP0570	diphtheriae_00502
DIP0571	diphtheriae_00503
DIP0572	diphtheriae_00504
DIP0573	diphtheriae_00505
DIP0574	diphtheriae_00506
DIP0575	diphtheriae_00507
DIP0576	diphtheriae_00508
DIP0577	diphtheriae_00509
DIP0578	diphtheriae_00510
DIP0579	diphtheriae_00511
DIP0580	diphtheriae_00512
DIP0581	diphtheriae_00513
DIP0582	diphtheriae_00514
DIP0583	diphtheriae_00515
DIP0584	diphtheriae_00516
DIP0585	diphtheriae_02250; diphtheriae_02077; diphtheriae_00517
DIP0586	diphtheriae_00518
DIP0587	diphtheriae_00519
DIP0588	diphtheriae_00520
DIP0589	diphtheriae_00522
DIP0595	diphtheriae_00524
DIP0596	diphtheriae_00525
DIP0597	diphtheriae_00526
DIP0598	diphtheriae_00527
DIP0599	diphtheriae_00528
DIP0600	diphtheriae_00529
DIP0601	diphtheriae_00530
DIP0602	diphtheriae_00531
DIP0603	diphtheriae_00532
DIP0604	diphtheriae_00533
DIP0605	diphtheriae_00534
DIP0606	diphtheriae_00535
DIP0607	diphtheriae_00536
DIP0608	diphtheriae_00537
DIP0609	diphtheriae_00538
DIP0610	diphtheriae_00539
DIP0611	diphtheriae_00540
DIP0612	diphtheriae_00541; diphtheriae_00542
DIP0613	diphtheriae_00543
DIP0614	diphtheriae_00544
DIP0615	diphtheriae_00545
DIP0616	diphtheriae_00546
DIP0617	diphtheriae_00547
DIP0618	diphtheriae_00548
DIP0619	diphtheriae_00549
DIP0620	diphtheriae_00550
DIP0622	diphtheriae_00552
DIP0623	diphtheriae_00553
DIP0624	diphtheriae_00554
DIP0625	diphtheriae_00555; diphtheriae_00556
DIP0626	diphtheriae_00557
DIP0627	diphtheriae_00558
DIP0628	diphtheriae_00559
DIP0629	diphtheriae_00560
DIP0630	diphtheriae_00561
DIP0631	diphtheriae_00562
DIP0632	diphtheriae_00563
DIP0633	diphtheriae_00564
DIP0634	diphtheriae_00565
DIP0635	diphtheriae_00566
DIP0636	diphtheriae_00567
DIP0637	diphtheriae_00568
DIP0638	diphtheriae_00569
DIP0639	diphtheriae_00571
DIP0640	diphtheriae_00572
DIP0641	diphtheriae_00573
DIP0642	diphtheriae_00574
DIP0643	diphtheriae_00575
DIP0644	diphtheriae_00576
DIP0645	diphtheriae_00577
DIP0646	diphtheriae_00578
DIP0647	diphtheriae_00579
DIP0648	diphtheriae_00580
DIP0649	diphtheriae_00581
DIP0650	diphtheriae_00582
DIP0651	diphtheriae_00583
DIP0652	diphtheriae_00584
DIP0653	diphtheriae_00585
DIP0654	diphtheriae_00586
DIP0655	diphtheriae_00587
DIP0656	diphtheriae_00589
DIP0657	diphtheriae_00591
DIP0658	diphtheriae_00592
DIP0659	diphtheriae_00593; diphtheriae_00594
DIP0660	diphtheriae_00595
DIP0661	diphtheriae_00596
DIP0662	diphtheriae_00597
DIP0663	diphtheriae_00598
DIP0664	diphtheriae_00599
DIP0665	diphtheriae_00600
DIP0666	diphtheriae_00601
DIP0667	diphtheriae_00602
DIP0668	diphtheriae_00603
DIP0669	diphtheriae_00604
DIP0670	diphtheriae_00605
DIP0671	diphtheriae_00606
DIP0672	diphtheriae_00607
DIP0673	diphtheriae_00608
DIP0674	diphtheriae_00609
DIP0675	diphtheriae_00610
DIP0676	diphtheriae_00611
DIP0677	diphtheriae_00612
DIP0678	diphtheriae_00613
DIP0679	diphtheriae_00614
DIP0680	diphtheriae_00615
DIP0681	diphtheriae_00616
DIP0682	diphtheriae_00617
DIP0684	diphtheriae_00618
DIP0685	diphtheriae_00619
DIP0686	diphtheriae_00620
DIP0687	diphtheriae_00621
DIP0688	diphtheriae_00622
DIP0689	diphtheriae_00623
DIP0690	diphtheriae_00624
DIP0691	diphtheriae_00625
DIP0692	diphtheriae_00626
DIP0693	diphtheriae_00627
DIP0694	diphtheriae_00628
DIP0695	diphtheriae_00629
DIP0696	diphtheriae_00630
DIP0697	diphtheriae_00631
DIP0698	diphtheriae_00632
DIP0699	diphtheriae_00633
DIP0701	diphtheriae_00635
DIP0702	diphtheriae_00636
DIP0703	diphtheriae_00637
DIP0704	diphtheriae_00638
DIP0705	diphtheriae_00639
DIP0706	diphtheriae_00640
DIP0707	diphtheriae_00641
DIP0708	diphtheriae_00642
DIP0709	diphtheriae_00643
DIP0710	diphtheriae_00644
DIP0712	diphtheriae_00645
DIP0715	diphtheriae_00646
DIP0716	diphtheriae_00647
DIP0717	diphtheriae_00648
DIP0719	diphtheriae_00649
DIP0720	diphtheriae_00650
DIP0721	diphtheriae_00651
DIP0722	diphtheriae_00652
DIP0723	diphtheriae_00653
DIP0724	diphtheriae_00654
DIP0725	diphtheriae_00655
DIP0726	diphtheriae_00656
DIP0727	diphtheriae_00657
DIP0728	diphtheriae_00658
DIP0729	diphtheriae_00659
DIP0730	diphtheriae_00660
DIP0731	diphtheriae_00661
DIP0732	diphtheriae_00662
DIP0733	diphtheriae_00663
DIP0734	diphtheriae_00665
DIP0736	diphtheriae_00667
DIP0737	diphtheriae_00668
DIP0739	diphtheriae_00669
DIP0740	diphtheriae_00670
DIP0741	diphtheriae_00671
DIP0742	diphtheriae_00672
DIP0743	diphtheriae_00673
DIP0744	diphtheriae_00674
DIP0745	diphtheriae_00675
DIP0746	diphtheriae_00676
DIP0747	diphtheriae_00677
DIP0748	diphtheriae_00679
DIP0749	diphtheriae_00680
DIP0750	diphtheriae_00681
DIP0761	diphtheriae_00683
DIP0762	diphtheriae_00684
DIP0764	diphtheriae_00278; diphtheriae_01300; diphtheriae_02027; diphtheriae_02001
DIP0768	diphtheriae_00697
DIP0771	diphtheriae_00698
DIP0772	diphtheriae_00699
DIP0773	diphtheriae_00700
DIP0774	diphtheriae_00701
DIP0775	diphtheriae_00702
DIP0776	diphtheriae_00703
DIP0777	diphtheriae_00704
DIP0778	diphtheriae_00705
DIP0779	diphtheriae_00706
DIP0780	diphtheriae_00707
DIP0781	diphtheriae_00708
DIP0782	diphtheriae_00709
DIP0783	diphtheriae_00710
DIP0784	diphtheriae_00711
DIP0785	diphtheriae_00712
DIP0786	diphtheriae_00713
DIP0787	diphtheriae_00714
DIP0788	diphtheriae_02163; diphtheriae_00715
DIP0789	diphtheriae_00716
DIP0790	diphtheriae_00717
DIP0791	diphtheriae_00718
DIP0792	diphtheriae_00719
DIP0793	diphtheriae_00720
DIP0794	diphtheriae_00721
DIP0795	diphtheriae_00722
DIP0796	diphtheriae_00723
DIP0799	diphtheriae_00725
DIP0821	diphtheriae_00727
DIP0822	diphtheriae_00728
DIP0823	diphtheriae_00729
DIP0824	diphtheriae_00730
DIP0825	diphtheriae_00731
DIP0826	diphtheriae_00732
DIP0827	diphtheriae_00733
DIP0828	diphtheriae_00734
DIP0829	diphtheriae_00735
DIP0830	diphtheriae_00736
DIP0831	diphtheriae_00737
DIP0832	diphtheriae_00738
DIP0833	diphtheriae_00739
DIP0834	diphtheriae_00740
DIP0835	diphtheriae_00741
DIP0836	diphtheriae_00742
DIP0837	diphtheriae_00743
DIP0838	diphtheriae_00744
DIP0839	diphtheriae_00745
DIP0841	diphtheriae_00746
DIP0842	diphtheriae_00747
DIP0843	diphtheriae_00821; diphtheriae_01185; diphtheriae_01825
DIP0844	diphtheriae_00748
DIP0845	diphtheriae_00749
DIP0846	diphtheriae_00750
DIP0847	diphtheriae_00751
DIP0848	diphtheriae_00752
DIP0849	diphtheriae_00753
DIP0850	diphtheriae_00754
DIP0851	diphtheriae_00755
DIP0852	diphtheriae_00756
DIP0853	diphtheriae_00757
DIP0854	diphtheriae_00758
DIP0855	diphtheriae_00759
DIP0856	diphtheriae_00760
DIP0857	diphtheriae_00761
DIP0858	diphtheriae_00762
DIP0859	diphtheriae_00763
DIP0860	diphtheriae_00764
DIP0861	diphtheriae_00765
DIP0862	diphtheriae_00766
DIP0863	diphtheriae_00767
DIP0864	diphtheriae_00768
DIP0865	diphtheriae_00769
DIP0866	diphtheriae_00770
DIP0867	diphtheriae_00771
DIP0868	diphtheriae_00772
DIP0869	diphtheriae_00773
DIP0870	diphtheriae_00774
DIP0871	diphtheriae_00775
DIP0872	diphtheriae_00776
DIP0873	diphtheriae_00777
DIP0874	diphtheriae_00778
DIP0875	diphtheriae_00779
DIP0876	diphtheriae_00780
DIP0877	diphtheriae_00781
DIP0878	diphtheriae_00782
DIP0879	diphtheriae_00783
DIP0880	diphtheriae_00784
DIP0881	diphtheriae_00785
DIP0882	diphtheriae_00786
DIP0883	diphtheriae_00787
DIP0884	diphtheriae_00788
DIP0885	diphtheriae_00789
DIP0886	diphtheriae_00790
DIP0888	diphtheriae_00791
DIP0892	diphtheriae_00792
DIP0893	diphtheriae_00793
DIP0895	diphtheriae_00794
DIP0896	diphtheriae_00795
DIP0897	diphtheriae_00796
DIP0898	diphtheriae_00797
DIP0900	diphtheriae_00798
DIP0901	diphtheriae_00799
DIP0902	diphtheriae_00800
DIP0903	diphtheriae_00801
DIP0904	diphtheriae_00802
DIP0905	diphtheriae_00803
DIP0906	diphtheriae_00804
DIP0907	diphtheriae_00805
DIP0908	diphtheriae_00806
DIP0909	diphtheriae_00807
DIP0910	diphtheriae_00809
DIP0911	diphtheriae_00810
DIP0912	diphtheriae_00811
DIP0913	diphtheriae_00812
DIP0914	diphtheriae_00813
DIP0915	diphtheriae_00814
DIP0916	diphtheriae_00815
DIP0917	diphtheriae_00816
DIP0918	diphtheriae_00817
DIP0919	diphtheriae_00818
DIP0920	diphtheriae_00819
DIP0922	diphtheriae_00823
DIP0923	diphtheriae_00824
DIP0924	diphtheriae_00825
DIP0925	diphtheriae_00826
DIP0926	diphtheriae_00827
DIP0927	diphtheriae_00828
DIP0928	diphtheriae_00829
DIP0929	diphtheriae_00830
DIP0930	diphtheriae_00831
DIP0931	diphtheriae_00832
DIP0932	diphtheriae_00833
DIP0933	diphtheriae_00834
DIP0934	diphtheriae_00835
DIP0935	diphtheriae_00836
DIP0936	diphtheriae_00837
DIP0937	diphtheriae_00838
DIP0938	diphtheriae_00839
DIP0939	diphtheriae_00840
DIP0940	diphtheriae_00841
DIP0941	diphtheriae_00842
DIP0942	diphtheriae_00843
DIP0943	diphtheriae_00844
DIP0944	diphtheriae_00845
DIP0945	diphtheriae_00846
DIP0946	diphtheriae_00847
DIP0947	diphtheriae_00848
DIP0948	diphtheriae_00849
DIP0949	diphtheriae_00850
DIP0950	diphtheriae_00851
DIP0951	diphtheriae_00852
DIP0952	diphtheriae_00853
DIP0953	diphtheriae_02015; diphtheriae_00854
DIP0954	diphtheriae_00855
DIP0955	diphtheriae_00856
DIP0956	diphtheriae_00857
DIP0957	diphtheriae_00858
DIP0958	diphtheriae_00859
DIP0959	diphtheriae_00860
DIP0960	diphtheriae_00861
DIP0961	diphtheriae_00862
DIP0962	diphtheriae_00863
DIP0963	diphtheriae_00864
DIP0964	diphtheriae_00865
DIP0965	diphtheriae_00866
DIP0966	diphtheriae_00867
DIP0967	diphtheriae_00868
DIP0969	diphtheriae_00869
DIP0970	diphtheriae_00870
DIP0971	diphtheriae_00871
DIP0972	diphtheriae_00872
DIP0973	diphtheriae_00873
DIP0974	diphtheriae_00874
DIP0975	diphtheriae_00875
DIP0976	diphtheriae_00876
DIP0977	diphtheriae_00877
DIP0978	diphtheriae_00878
DIP0979	diphtheriae_00879
DIP0980	diphtheriae_00880
DIP0981	diphtheriae_00881
DIP0982	diphtheriae_00882
DIP0983	diphtheriae_00883
DIP0984	diphtheriae_00884
DIP0985	diphtheriae_00885
DIP0986	diphtheriae_00886
DIP0987	diphtheriae_00887
DIP0988	diphtheriae_00888
DIP0989	diphtheriae_00889
DIP0990	diphtheriae_00890
DIP0991	diphtheriae_00891
DIP0992	diphtheriae_00892
DIP0993	diphtheriae_00893
DIP0994	diphtheriae_00894
DIP0995	diphtheriae_00895
DIP0996	diphtheriae_00896
DIP0997	diphtheriae_00897
DIP0998	diphtheriae_00898
DIP0999	diphtheriae_00899
DIP1000	diphtheriae_00900
DIP1001	diphtheriae_00901
DIP1002	diphtheriae_00902
DIP1003	diphtheriae_00903
DIP1004	diphtheriae_00904
DIP1005	diphtheriae_01878; diphtheriae_00905
DIP1006	diphtheriae_00906
DIP1007	diphtheriae_00907
DIP1008	diphtheriae_00908
DIP1009	diphtheriae_00909
DIP1010	diphtheriae_00910
DIP1011	diphtheriae_00911
DIP1012	diphtheriae_00912
DIP1013	diphtheriae_00913
DIP1014	diphtheriae_00914
DIP1015	diphtheriae_00915
DIP1016	diphtheriae_00916
DIP1017	diphtheriae_00917
DIP1018	diphtheriae_00919
DIP1019	diphtheriae_00920
DIP1020	diphtheriae_00921
DIP1021	diphtheriae_00922
DIP1022	diphtheriae_00923
DIP1023	diphtheriae_00924
DIP1024	diphtheriae_00925
DIP1025	diphtheriae_00926
DIP1026	diphtheriae_00927
DIP1027	diphtheriae_00928
DIP1028	diphtheriae_00929
DIP1029	diphtheriae_00930
DIP1030	diphtheriae_00937
DIP1031	diphtheriae_00938
DIP1032	diphtheriae_00939
DIP1033	diphtheriae_00940
DIP1034	diphtheriae_00941
DIP1035	diphtheriae_00942
DIP1036	diphtheriae_00943
DIP1037	diphtheriae_00944
DIP1038	diphtheriae_00945
DIP1040	diphtheriae_00947
DIP1041	diphtheriae_00948
DIP1042	diphtheriae_00949
DIP1043	diphtheriae_00950
DIP1044	diphtheriae_00951
DIP1045	diphtheriae_00952
DIP1046	diphtheriae_00953
DIP1047	diphtheriae_00954
DIP1048	diphtheriae_00955
DIP1049	diphtheriae_00956
DIP1050	diphtheriae_00957
DIP1051	diphtheriae_00958
DIP1052	diphtheriae_00959
DIP1053	diphtheriae_00960
DIP1054	diphtheriae_00961
DIP1055	diphtheriae_00962
DIP1057	diphtheriae_00963
DIP1058	diphtheriae_00964
DIP1059	diphtheriae_01818; diphtheriae_00965
DIP1060	diphtheriae_02078; diphtheriae_00966
DIP1061	diphtheriae_00967
DIP1062	diphtheriae_00968
DIP1063	diphtheriae_00969
DIP1064	diphtheriae_00970
DIP1065	diphtheriae_00971
DIP1066	diphtheriae_00972
DIP1067	diphtheriae_00973
DIP1068	diphtheriae_00974
DIP1069	diphtheriae_00975
DIP1070	diphtheriae_00976
DIP1071	diphtheriae_00977
DIP1072	diphtheriae_00978
DIP1073	diphtheriae_00979
DIP1074	diphtheriae_00980
DIP1075	diphtheriae_00981
DIP1076	diphtheriae_00982
DIP1077	diphtheriae_00983
DIP1078	diphtheriae_00984
DIP1079	diphtheriae_00985
DIP1080	diphtheriae_00986
DIP1081	diphtheriae_00987
DIP1082	diphtheriae_00988
DIP1083	diphtheriae_00989
DIP1084	diphtheriae_01820; diphtheriae_02079; diphtheriae_02249; diphtheriae_00990
DIP1085	diphtheriae_00991
DIP1086	diphtheriae_00992
DIP1087	diphtheriae_00993
DIP1088	diphtheriae_00994
DIP1089	diphtheriae_00995
DIP1090	diphtheriae_00996
DIP1091	diphtheriae_00997
DIP1092	diphtheriae_00998
DIP1093	diphtheriae_00999
DIP1094	diphtheriae_01000
DIP1095	diphtheriae_01001
DIP1096	diphtheriae_01002
DIP1097	diphtheriae_01003
DIP1098	diphtheriae_01004
DIP1099	diphtheriae_01005
DIP1100	diphtheriae_01006
DIP1101	diphtheriae_01007
DIP1102	diphtheriae_01008
DIP1103	diphtheriae_01009
DIP1104	diphtheriae_01010
DIP1105	diphtheriae_01011
DIP1106	diphtheriae_01014; diphtheriae_01012; diphtheriae_01013
DIP1110	diphtheriae_01015
DIP1111	diphtheriae_01016; diphtheriae_01017
DIP1112	diphtheriae_01018
DIP1113	diphtheriae_01019
DIP1114	diphtheriae_01020
DIP1115	diphtheriae_01021
DIP1116	diphtheriae_01022
DIP1118	diphtheriae_01027; diphtheriae_01026
DIP1119	diphtheriae_01028; diphtheriae_01029
DIP1120	diphtheriae_01030
DIP1121	diphtheriae_01031
DIP1122	diphtheriae_01033
DIP1123	diphtheriae_01034
DIP1124	diphtheriae_01035
DIP1125	diphtheriae_01036
DIP1126	diphtheriae_01037
DIP1127	diphtheriae_01038
DIP1128	diphtheriae_01039
DIP1129	diphtheriae_01040
DIP1130	diphtheriae_01041
DIP1131	diphtheriae_01042
DIP1132	diphtheriae_01043
DIP1133	diphtheriae_01044
DIP1134	diphtheriae_01045
DIP1135	diphtheriae_01046
DIP1136	diphtheriae_01047
DIP1137	diphtheriae_01048
DIP1138	diphtheriae_01049
DIP1139	diphtheriae_01050
DIP1142	diphtheriae_01051
DIP1143	diphtheriae_01052
DIP1144	diphtheriae_01053
DIP1145	diphtheriae_01054
DIP1146	diphtheriae_01056
DIP1147	diphtheriae_01057
DIP1148	diphtheriae_01058
DIP1149	diphtheriae_01059
DIP1150	diphtheriae_01060
DIP1151	diphtheriae_01061
DIP1152	diphtheriae_01062
DIP1153	diphtheriae_01063
DIP1154	diphtheriae_01064
DIP1155	diphtheriae_01065
DIP1156	diphtheriae_01066
DIP1157	diphtheriae_01067
DIP1158	diphtheriae_01068
DIP1159	diphtheriae_01069
DIP1160	diphtheriae_01070
DIP1161	diphtheriae_01071
DIP1162	diphtheriae_01072
DIP1163	diphtheriae_01073
DIP1164	diphtheriae_01074
DIP1165	diphtheriae_01075
DIP1166	diphtheriae_01076
DIP1167	diphtheriae_01077
DIP1168	diphtheriae_01078
DIP1169	diphtheriae_01079
DIP1170	diphtheriae_01080
DIP1171	diphtheriae_01081
DIP1172	diphtheriae_01082
DIP1173	diphtheriae_01083
DIP1174	diphtheriae_01084
DIP1175	diphtheriae_01085
DIP1176	diphtheriae_01086
DIP1177	diphtheriae_01091
DIP1178	diphtheriae_01092
DIP1179	diphtheriae_01093
DIP1180	diphtheriae_01094
DIP1181	diphtheriae_01095
DIP1182	diphtheriae_01096
DIP1183	diphtheriae_01097
DIP1184	diphtheriae_01098
DIP1185	diphtheriae_01099
DIP1186	diphtheriae_01100
DIP1187	diphtheriae_01101
DIP1188	diphtheriae_01102
DIP1189	diphtheriae_01103
DIP1190	diphtheriae_01105; diphtheriae_01104
DIP1191	diphtheriae_01106
DIP1192	diphtheriae_01107
DIP1193	diphtheriae_01108
DIP1194	diphtheriae_01109
DIP1195	diphtheriae_01110
DIP1196	diphtheriae_01111
DIP1197	diphtheriae_01112
DIP1198	diphtheriae_01113
DIP1199	diphtheriae_01114
DIP1200	diphtheriae_01115
DIP1201	diphtheriae_01117
DIP1202	diphtheriae_01118
DIP1203	diphtheriae_01119
DIP1204	diphtheriae_01120
DIP1205	diphtheriae_01121
DIP1206	diphtheriae_01122
DIP1207	diphtheriae_01123
DIP1208	diphtheriae_01124
DIP1209	diphtheriae_01125
DIP1210	diphtheriae_01126
DIP1211	diphtheriae_01127
DIP1212	diphtheriae_01128
DIP1213	diphtheriae_01129
DIP1214	diphtheriae_01130
DIP1215	diphtheriae_01131
DIP1216	diphtheriae_01132
DIP1217	diphtheriae_01133
DIP1218	diphtheriae_01134
DIP1219	diphtheriae_01138
DIP1221	diphtheriae_01139
DIP1222	diphtheriae_01140
DIP1223	diphtheriae_01141
DIP1224	diphtheriae_01142
DIP1225	diphtheriae_01143
DIP1226	diphtheriae_01144
DIP1227	diphtheriae_01145
DIP1228	diphtheriae_01146
DIP1229	diphtheriae_01147
DIP1231	diphtheriae_01148
DIP1232	diphtheriae_01149
DIP1233	diphtheriae_01150
DIP1234	diphtheriae_01151
DIP1235	diphtheriae_01152
DIP1236	diphtheriae_01153
DIP1237	diphtheriae_01154
DIP1238	diphtheriae_01155
DIP1239	diphtheriae_01156
DIP1240	diphtheriae_01157
DIP1241	diphtheriae_01158
DIP1242	diphtheriae_01159
DIP1243	diphtheriae_01160
DIP1244	diphtheriae_01161
DIP1245	diphtheriae_01162
DIP1246	diphtheriae_01163
DIP1247	diphtheriae_01164
DIP1248	diphtheriae_01165
DIP1249	diphtheriae_01166
DIP1250	diphtheriae_01167
DIP1251	diphtheriae_01168
DIP1252	diphtheriae_01169
DIP1253	diphtheriae_01170
DIP1254	diphtheriae_01171
DIP1255	diphtheriae_01172
DIP1256	diphtheriae_01173
DIP1257	diphtheriae_01174
DIP1258	diphtheriae_01175
DIP1259	diphtheriae_01176
DIP1260	diphtheriae_01177
DIP1261	diphtheriae_01178
DIP1262	diphtheriae_01179
DIP1263	diphtheriae_01180
DIP1264	diphtheriae_01181
DIP1265	diphtheriae_01183
DIP1266	diphtheriae_00822; diphtheriae_01186
DIP1267	diphtheriae_01187; diphtheriae_01188
DIP1270	diphtheriae_01189
DIP1271	diphtheriae_01190
DIP1272	diphtheriae_01191
DIP1273	diphtheriae_01192
DIP1274	diphtheriae_01193
DIP1275	diphtheriae_01194
DIP1276	diphtheriae_01195
DIP1277	diphtheriae_01196
DIP1278	diphtheriae_01197
DIP1279	diphtheriae_01198
DIP1280	diphtheriae_01199
DIP1281	diphtheriae_01200
DIP1283	diphtheriae_01201
DIP1284	diphtheriae_01202
DIP1285	diphtheriae_01203
DIP1286	diphtheriae_01204
DIP1287	diphtheriae_01205
DIP1288	diphtheriae_01206
DIP1289	diphtheriae_01207
DIP1290	diphtheriae_01208
DIP1291	diphtheriae_01209
DIP1292	diphtheriae_01210
DIP1293	diphtheriae_01211
DIP1294	diphtheriae_01212
DIP1295	diphtheriae_01213
DIP1296	diphtheriae_01214
DIP1297	diphtheriae_01215
DIP1298	diphtheriae_01216
DIP1299	diphtheriae_01217
DIP1300	diphtheriae_01218
DIP1301	diphtheriae_01219
DIP1302	diphtheriae_01220
DIP1303	diphtheriae_01221
DIP1304	diphtheriae_01222
DIP1305	diphtheriae_01223
DIP1306	diphtheriae_01224
DIP1307	diphtheriae_01225
DIP1308	diphtheriae_01226
DIP1309	diphtheriae_01227
DIP1310	diphtheriae_01228
DIP1311	diphtheriae_01229
DIP1312	diphtheriae_01230
DIP1313	diphtheriae_01231
DIP1314	diphtheriae_01232
DIP1315	diphtheriae_01233
DIP1316	diphtheriae_01234
DIP1317	diphtheriae_01235
DIP1318	diphtheriae_01236
DIP1319	diphtheriae_01237
DIP1320	diphtheriae_01238
DIP1321	diphtheriae_01239
DIP1322	diphtheriae_01240
DIP1323	diphtheriae_01241
DIP1324	diphtheriae_01242
DIP1325	diphtheriae_01243
DIP1326	diphtheriae_01244
DIP1327	diphtheriae_01245
DIP1328	diphtheriae_01246
DIP1329	diphtheriae_01247
DIP1330	diphtheriae_01248
DIP1331	diphtheriae_01249
DIP1332	diphtheriae_01250
DIP1333	diphtheriae_01251
DIP1334	diphtheriae_01252
DIP1335	diphtheriae_01253
DIP1336	diphtheriae_01254
DIP1337	diphtheriae_01255
DIP1338	diphtheriae_01256
DIP1339	diphtheriae_01257
DIP1340	diphtheriae_01258
DIP1341	diphtheriae_01259
DIP1342	diphtheriae_01260
DIP1343	diphtheriae_01261
DIP1344	diphtheriae_01262
DIP1345	diphtheriae_01263
DIP1346	diphtheriae_01264
DIP1347	diphtheriae_01265
DIP1348	diphtheriae_01266
DIP1349	diphtheriae_01267
DIP1350	diphtheriae_01268
DIP1351	diphtheriae_01269
DIP1352	diphtheriae_01270
DIP1353	diphtheriae_01271
DIP1354	diphtheriae_01272
DIP1355	diphtheriae_01273; diphtheriae_01274
DIP1356	diphtheriae_01275
DIP1357	diphtheriae_01276
DIP1358	diphtheriae_01277
DIP1359	diphtheriae_01278
DIP1360	diphtheriae_01279
DIP1361	diphtheriae_01280
DIP1362	diphtheriae_01281
DIP1363	diphtheriae_01282
DIP1364	diphtheriae_01283
DIP1365	diphtheriae_01284
DIP1366	diphtheriae_01837
DIP1367	diphtheriae_01951
DIP1368	diphtheriae_01285
DIP1369	diphtheriae_01286
DIP1370	diphtheriae_01287
DIP1371	diphtheriae_01288
DIP1372	diphtheriae_01289
DIP1374	diphtheriae_01290
DIP1375	diphtheriae_01291
DIP1376	diphtheriae_01292
DIP1377	diphtheriae_01293
DIP1378	diphtheriae_01294
DIP1379	diphtheriae_01296
DIP1380	diphtheriae_01297
DIP1381	diphtheriae_01315
DIP1382	diphtheriae_01316
DIP1383	diphtheriae_01317
DIP1384	diphtheriae_01318
DIP1385	diphtheriae_01319
DIP1386	diphtheriae_01320
DIP1387	diphtheriae_01321
DIP1388	diphtheriae_01322
DIP1389	diphtheriae_01323
DIP1390	diphtheriae_01324
DIP1391	diphtheriae_01325
DIP1392	diphtheriae_01333
DIP1393	diphtheriae_01334
DIP1394	diphtheriae_01335
DIP1395	diphtheriae_01336
DIP1396	diphtheriae_01337
DIP1397	diphtheriae_01338
DIP1398	diphtheriae_01339
DIP1399	diphtheriae_01340
DIP1400	diphtheriae_01341
DIP1401	diphtheriae_01342
DIP1402	diphtheriae_01343
DIP1403	diphtheriae_01344
DIP1404	diphtheriae_01345
DIP1405	diphtheriae_01346
DIP1406	diphtheriae_01347
DIP1407	diphtheriae_01348
DIP1408	diphtheriae_01349
DIP1410	diphtheriae_01350
DIP1411	diphtheriae_01351
DIP1412	diphtheriae_01352
DIP1413	diphtheriae_01353
DIP1414	diphtheriae_01354
DIP1415	diphtheriae_01355
DIP1416	diphtheriae_01356
DIP1417	diphtheriae_01357
DIP1418	diphtheriae_01358
DIP1419	diphtheriae_01359
DIP1420	diphtheriae_01360
DIP1421	diphtheriae_01361
DIP1422	diphtheriae_01362
DIP1423	diphtheriae_01363
DIP1424	diphtheriae_01364
DIP1425	diphtheriae_01365
DIP1426	diphtheriae_01366
DIP1427	diphtheriae_01367
DIP1428	diphtheriae_01368
DIP1429	diphtheriae_01369
DIP1430	diphtheriae_01370
DIP1431	diphtheriae_01374; diphtheriae_01373; diphtheriae_01372; diphtheriae_01375
DIP1435	diphtheriae_01376
DIP1436	diphtheriae_01377
DIP1437	diphtheriae_01378
DIP1438	diphtheriae_01379
DIP1439	diphtheriae_01380
DIP1440	diphtheriae_01381
DIP1441	diphtheriae_01382
DIP1442	diphtheriae_01383
DIP1443	diphtheriae_01384
DIP1444	diphtheriae_01385
DIP1445	diphtheriae_01386
DIP1446	diphtheriae_01387
DIP1447	diphtheriae_01388
DIP1448	diphtheriae_01389
DIP1449	diphtheriae_01390
DIP1450	diphtheriae_01391
DIP1451	diphtheriae_01392
DIP1452	diphtheriae_01393
DIP1453	diphtheriae_01394
DIP1454	diphtheriae_01395
DIP1455	diphtheriae_01396
DIP1456	diphtheriae_01397
DIP1457	diphtheriae_01398
DIP1458	diphtheriae_01399
DIP1459	diphtheriae_01401
DIP1460	diphtheriae_01402
DIP1461	diphtheriae_01403
DIP1462	diphtheriae_01404
DIP1463	diphtheriae_01405
DIP1464	diphtheriae_01406
DIP1465	diphtheriae_01407
DIP1466	diphtheriae_01408
DIP1467	diphtheriae_01409
DIP1468	diphtheriae_01410
DIP1469	diphtheriae_01411
DIP1470	diphtheriae_01412
DIP1471	diphtheriae_01413
DIP1472	diphtheriae_01414
DIP1473	diphtheriae_01415
DIP1474	diphtheriae_01416
DIP1475	diphtheriae_01417
DIP1476	diphtheriae_01418
DIP1477	diphtheriae_01419
DIP1478	diphtheriae_01420
DIP1479	diphtheriae_01422
DIP1480	diphtheriae_01423
DIP1481	diphtheriae_01424
DIP1482	diphtheriae_01425
DIP1483	diphtheriae_01426
DIP1484	diphtheriae_01427
DIP1485	diphtheriae_01428
DIP1486	diphtheriae_01429
DIP1487	diphtheriae_01430
DIP1488	diphtheriae_01431
DIP1489	diphtheriae_01432
DIP1490	diphtheriae_01434; diphtheriae_01433
DIP1492	diphtheriae_01435
DIP1493	diphtheriae_01436
DIP1494	diphtheriae_01437
DIP1495	diphtheriae_01438
DIP1496	diphtheriae_01439
DIP1497	diphtheriae_01440
DIP1498	diphtheriae_01441
DIP1499	diphtheriae_01442
DIP1500	diphtheriae_01443
DIP1501	diphtheriae_01444
DIP1502	diphtheriae_01445
DIP1503	diphtheriae_01446
DIP1504	diphtheriae_01447
DIP1505	diphtheriae_01448
DIP1506	diphtheriae_01449
DIP1507	diphtheriae_01450
DIP1508	diphtheriae_01451
DIP1509	diphtheriae_01452
DIP1510	diphtheriae_01453
DIP1511	diphtheriae_01454
DIP1512	diphtheriae_01455
DIP1513	diphtheriae_01456
DIP1514	diphtheriae_01457
DIP1515	diphtheriae_01458
DIP1516	diphtheriae_01459
DIP1527	diphtheriae_01460
DIP1528	diphtheriae_01461
DIP1529	diphtheriae_01462
DIP1530	diphtheriae_01463
DIP1531	diphtheriae_01464
DIP1532	diphtheriae_01465
DIP1533	diphtheriae_01466
DIP1534	diphtheriae_01467
DIP1535	diphtheriae_01468
DIP1536	diphtheriae_01469
DIP1538	diphtheriae_01470
DIP1539	diphtheriae_01471
DIP1540	diphtheriae_01472
DIP1541	diphtheriae_01473
DIP1542	diphtheriae_01474
DIP1543	diphtheriae_01475
DIP1544	diphtheriae_01476
DIP1545	diphtheriae_01477
DIP1546	diphtheriae_01478
DIP1547	diphtheriae_01485
DIP1548	diphtheriae_01486
DIP1549	diphtheriae_01487
DIP1550	diphtheriae_01488
DIP1551	diphtheriae_01489
DIP1552	diphtheriae_01490
DIP1553	diphtheriae_01491
DIP1554	diphtheriae_01492
DIP1555	diphtheriae_01493
DIP1556	diphtheriae_01494
DIP1557	diphtheriae_01495
DIP1558	diphtheriae_01496
DIP1559	diphtheriae_01497
DIP1560	diphtheriae_01498
DIP1561	diphtheriae_01499
DIP1562	diphtheriae_01500
DIP1563	diphtheriae_01501
DIP1564	diphtheriae_01502
DIP1565	diphtheriae_01503
DIP1566	diphtheriae_01504
DIP1567	diphtheriae_01505
DIP1570	diphtheriae_01507
DIP1571	diphtheriae_01508
DIP1572	diphtheriae_01509
DIP1573	diphtheriae_01510
DIP1574	diphtheriae_01511
DIP1575	diphtheriae_01512
DIP1576	diphtheriae_01514
DIP1577	diphtheriae_01515
DIP1578	diphtheriae_01516
DIP1579	diphtheriae_01517
DIP1580	diphtheriae_01518
DIP1581	diphtheriae_01519
DIP1582	diphtheriae_01520
DIP1583	diphtheriae_01521
DIP1584	diphtheriae_01522
DIP1585	diphtheriae_01523
DIP1586	diphtheriae_01524
DIP1587	diphtheriae_01525
DIP1588	diphtheriae_01526
DIP1589	diphtheriae_01527
DIP1590	diphtheriae_01528
DIP1591	diphtheriae_01529
DIP1593	diphtheriae_01530
DIP1594	diphtheriae_01531
DIP1595	diphtheriae_01532
DIP1596	diphtheriae_01533
DIP1597	diphtheriae_01534
DIP1598	diphtheriae_01535
DIP1599	diphtheriae_01536
DIP1600	diphtheriae_01537
DIP1601	diphtheriae_01538
DIP1602	diphtheriae_01539
DIP1603	diphtheriae_01540
DIP1604	diphtheriae_01541
DIP1605	diphtheriae_01542
DIP1606	diphtheriae_01543
DIP1607	diphtheriae_01544
DIP1608	diphtheriae_01546
DIP1609	diphtheriae_01547
DIP1610	diphtheriae_01548
DIP1611	diphtheriae_01549
DIP1612	diphtheriae_01550
DIP1613	diphtheriae_01551
DIP1614	diphtheriae_01552
DIP1615	diphtheriae_01553
DIP1616	diphtheriae_01554
DIP1617	diphtheriae_01555
DIP1618	diphtheriae_01556
DIP1619	diphtheriae_01557
DIP1620	diphtheriae_01558
DIP1621	diphtheriae_01559
DIP1622	diphtheriae_01560
DIP1623	diphtheriae_01561
DIP1624	diphtheriae_01562
DIP1625	diphtheriae_01563
DIP1626	diphtheriae_01564
DIP1627	diphtheriae_01565
DIP1628	diphtheriae_01566
DIP1629	diphtheriae_01567
DIP1630	diphtheriae_01568
DIP1631	diphtheriae_01569
DIP1632	diphtheriae_01570
DIP1633	diphtheriae_01571
DIP1634	diphtheriae_01572
DIP1635	diphtheriae_01573
DIP1636	diphtheriae_01574
DIP1637	diphtheriae_01575
DIP1638	diphtheriae_01576
DIP1639	diphtheriae_01577
DIP1640	diphtheriae_01578
DIP1641	diphtheriae_01579
DIP1642	diphtheriae_01580
DIP1643	diphtheriae_01581
DIP1644	diphtheriae_01582
DIP1648	diphtheriae_01752; diphtheriae_01753
DIP1655	diphtheriae_01298
DIP1659	diphtheriae_01583
DIP1660	diphtheriae_01584
DIP1661	diphtheriae_01585
DIP1662	diphtheriae_01586
DIP1663	diphtheriae_01587
DIP1664	diphtheriae_01588
DIP1665	diphtheriae_01589
DIP1666	diphtheriae_01590
DIP1667	diphtheriae_01591
DIP1668	diphtheriae_01592
DIP1669	diphtheriae_01593
DIP1670	diphtheriae_01594
DIP1671	diphtheriae_01595
DIP1672	diphtheriae_01596
DIP1673	diphtheriae_01597
DIP1674	diphtheriae_01598
DIP1675	diphtheriae_01601
DIP1677	diphtheriae_01602
DIP1678	diphtheriae_01604
DIP1679	diphtheriae_01605
DIP1680	diphtheriae_01606
DIP1681	diphtheriae_01607
DIP1682	diphtheriae_01608
DIP1683	diphtheriae_01609
DIP1684	diphtheriae_01610
DIP1685	diphtheriae_01611
DIP1686	diphtheriae_01613
DIP1687	diphtheriae_01614
DIP1688	diphtheriae_01615
DIP1689	diphtheriae_01616
DIP1690	diphtheriae_01617
DIP1691	diphtheriae_01618
DIP1692	diphtheriae_01619
DIP1693	diphtheriae_01620
DIP1694	diphtheriae_01621
DIP1695	diphtheriae_01622
DIP1696	diphtheriae_01623
DIP1697	diphtheriae_01626
DIP1698	diphtheriae_01627
DIP1699	diphtheriae_01628
DIP1700	diphtheriae_01629
DIP1701	diphtheriae_01630
DIP1702	diphtheriae_01631
DIP1703	diphtheriae_01632
DIP1704	diphtheriae_01633
DIP1705	diphtheriae_01634
DIP1706	diphtheriae_01635
DIP1707	diphtheriae_01636
DIP1708	diphtheriae_01637
DIP1709	diphtheriae_00931; diphtheriae_01639
DIP1710	diphtheriae_01640
DIP1711	diphtheriae_01641
DIP1712	diphtheriae_01642
DIP1713	diphtheriae_01643
DIP1714	diphtheriae_01644
DIP1715	diphtheriae_01645
DIP1716	diphtheriae_01646
DIP1717	diphtheriae_01647
DIP1718	diphtheriae_01648
DIP1719	diphtheriae_01649
DIP1720	diphtheriae_01650
DIP1721	diphtheriae_01651
DIP1722	diphtheriae_01652
DIP1723	diphtheriae_01653
DIP1724	diphtheriae_01654
DIP1725	diphtheriae_01655
DIP1726	diphtheriae_01656
DIP1727	diphtheriae_01658
DIP1728	diphtheriae_01659
DIP1729	diphtheriae_01660
DIP1730	diphtheriae_01661
DIP1731	diphtheriae_01662
DIP1732	diphtheriae_01663
DIP1733	diphtheriae_01664
DIP1734	diphtheriae_01665
DIP1735	diphtheriae_01666
DIP1736	diphtheriae_01667
DIP1737	diphtheriae_01668
DIP1738	diphtheriae_01669
DIP1739	diphtheriae_01671; diphtheriae_01670
DIP1740	diphtheriae_01672
DIP1741	diphtheriae_01673
DIP1742	diphtheriae_01674
DIP1743	diphtheriae_01675
DIP1744	diphtheriae_01677
DIP1745	diphtheriae_01678
DIP1746	diphtheriae_01679
DIP1747	diphtheriae_01680
DIP1748	diphtheriae_01682
DIP1749	diphtheriae_01683
DIP1750	diphtheriae_01684
DIP1751	diphtheriae_01685
DIP1752	diphtheriae_01686
DIP1753	diphtheriae_01687
DIP1754	diphtheriae_01688
DIP1755	diphtheriae_01689
DIP1756	diphtheriae_00442; diphtheriae_00440; diphtheriae_00441; diphtheriae_01690
DIP1757	diphtheriae_01691
DIP1758	diphtheriae_01692
DIP1759	diphtheriae_01694; diphtheriae_01693
DIP1764	diphtheriae_01695
DIP1765	diphtheriae_01696
DIP1766	diphtheriae_01697
DIP1767	diphtheriae_00106; diphtheriae_01698
DIP1768	diphtheriae_01699
DIP1769	diphtheriae_01700
DIP1770	diphtheriae_01701
DIP1771	diphtheriae_01702
DIP1772	diphtheriae_01703
DIP1773	diphtheriae_01704
DIP1774	diphtheriae_01705
DIP1775	diphtheriae_01706
DIP1776	diphtheriae_01707
DIP1777	diphtheriae_01708
DIP1778	diphtheriae_01709
DIP1779	diphtheriae_01710
DIP1780	diphtheriae_01711
DIP1781	diphtheriae_01712
DIP1782	diphtheriae_01713
DIP1783	diphtheriae_01714
DIP1784	diphtheriae_01715
DIP1785	diphtheriae_01716
DIP1786	diphtheriae_01717
DIP1787	diphtheriae_01718
DIP1788	diphtheriae_01719
DIP1789	diphtheriae_01720
DIP1790	diphtheriae_01721
DIP1791	diphtheriae_01722
DIP1792	diphtheriae_01723
DIP1793	diphtheriae_01724
DIP1794	diphtheriae_01727
DIP1795	diphtheriae_01728
DIP1796	diphtheriae_01729
DIP1797	diphtheriae_01730
DIP1798	diphtheriae_01731
DIP1799	diphtheriae_01733
DIP1800	diphtheriae_01734
DIP1801	diphtheriae_01735
DIP1802	diphtheriae_01736
DIP1803	diphtheriae_01737
DIP1804	diphtheriae_01738
DIP1805	diphtheriae_01739
DIP1806	diphtheriae_01740
DIP1807	diphtheriae_01741
DIP1809	diphtheriae_00934
DIP1810	diphtheriae_01742
DIP1811	diphtheriae_01744
DIP1812	diphtheriae_00174; diphtheriae_01745
DIP1813	diphtheriae_01746
DIP1814	diphtheriae_01748
DIP1815	diphtheriae_01749
DIP1840	diphtheriae_01754
DIP1841	diphtheriae_01755
DIP1842	diphtheriae_01756
DIP1843	diphtheriae_01757
DIP1844	diphtheriae_01758
DIP1845	diphtheriae_01759
DIP1846	diphtheriae_01760
DIP1847	diphtheriae_01761
DIP1848	diphtheriae_01763
DIP1849	diphtheriae_01764
DIP1850	diphtheriae_01765
DIP1851	diphtheriae_01766
DIP1852	diphtheriae_01767
DIP1853	diphtheriae_01768
DIP1854	diphtheriae_01769
DIP1855	diphtheriae_01770
DIP1856	diphtheriae_01771
DIP1857	diphtheriae_01772
DIP1858	diphtheriae_01773
DIP1859	diphtheriae_01774
DIP1860	diphtheriae_01775
DIP1862	diphtheriae_01777
DIP1863	diphtheriae_01778
DIP1864	diphtheriae_01779
DIP1865	diphtheriae_01780
DIP1866	diphtheriae_01781
DIP1867	diphtheriae_01782
DIP1868	diphtheriae_01783
DIP1869	diphtheriae_01784
DIP1870	diphtheriae_01785
DIP1871	diphtheriae_01786; diphtheriae_01787
DIP1872	diphtheriae_01788
DIP1873	diphtheriae_01789
DIP1874	diphtheriae_01790
DIP1875	diphtheriae_01791
DIP1876	diphtheriae_01792
DIP1877	diphtheriae_01793
DIP1878	diphtheriae_01794
DIP1879	diphtheriae_01795
DIP1880	diphtheriae_01797
DIP1881	diphtheriae_01798
DIP1882	diphtheriae_01799
DIP1883	diphtheriae_01800
DIP1884	diphtheriae_01801
DIP1885	diphtheriae_01802
DIP1886	diphtheriae_01803
DIP1887	diphtheriae_01807
DIP1888	diphtheriae_01808
DIP1889	diphtheriae_01809
DIP1890	diphtheriae_01810
DIP1891	diphtheriae_01811
DIP1892	diphtheriae_01812
DIP1893	diphtheriae_01815
DIP1894	diphtheriae_01821
DIP1898	diphtheriae_01839
DIP1899	diphtheriae_01840
DIP1900	diphtheriae_01841
DIP1901	diphtheriae_01842
DIP1902	diphtheriae_01843
DIP1903	diphtheriae_01844
DIP1904	diphtheriae_01845
DIP1905	diphtheriae_01846
DIP1906	diphtheriae_01847
DIP1911	diphtheriae_01848
DIP1912	diphtheriae_01849
DIP1913	diphtheriae_01850
DIP1915	diphtheriae_01851
DIP1916	diphtheriae_01852
DIP1917	diphtheriae_01853
DIP1918	diphtheriae_01854
DIP1919	diphtheriae_01855
DIP1920	diphtheriae_01856
DIP1921	diphtheriae_01857
DIP1922	diphtheriae_01858
DIP1923	diphtheriae_01859
DIP1924	diphtheriae_01860
DIP1924b	diphtheriae_01600
DIP1925	diphtheriae_01862
DIP1926	diphtheriae_01863
DIP1927	diphtheriae_01865
DIP1928	diphtheriae_01866
DIP1929	diphtheriae_01867
DIP1930	diphtheriae_01868
DIP1931	diphtheriae_01869
DIP1932	diphtheriae_01870
DIP1933	diphtheriae_01871
DIP1934	diphtheriae_01872
DIP1935	diphtheriae_01873
DIP1936	diphtheriae_01874
DIP1941	diphtheriae_01875
DIP1942	diphtheriae_01876
DIP1943	diphtheriae_01877
DIP1951	diphtheriae_02158
DIP1952	diphtheriae_01879
DIP1953	diphtheriae_01880
DIP1963	diphtheriae_01824
DIP1964	diphtheriae_01882
DIP1965	diphtheriae_01883
DIP1966	diphtheriae_01884
DIP1967	diphtheriae_01885
DIP1968	diphtheriae_01886
DIP1969	diphtheriae_01887
DIP1970	diphtheriae_01888
DIP1971	diphtheriae_01889
DIP1972	diphtheriae_01890
DIP1973	diphtheriae_01891
DIP1974	diphtheriae_01892
DIP1976	diphtheriae_01894
DIP1977	diphtheriae_01896
DIP1978	diphtheriae_01897
DIP1979	diphtheriae_01898
DIP1980	diphtheriae_01899
DIP1981	diphtheriae_01900
DIP1982	diphtheriae_01901
DIP1983	diphtheriae_01902
DIP1984	diphtheriae_01903
DIP1985	diphtheriae_01904
DIP1986	diphtheriae_01905
DIP1987	diphtheriae_01909
DIP1988	diphtheriae_01917
DIP1989	diphtheriae_01918
DIP1990	diphtheriae_01919
DIP1991	diphtheriae_01920
DIP1992	diphtheriae_01922
DIP1993	diphtheriae_01923
DIP1994	diphtheriae_01924
DIP1995	diphtheriae_01925
DIP1996	diphtheriae_01926
DIP1997	diphtheriae_01927
DIP1998	diphtheriae_01928
DIP1999	diphtheriae_01929
DIP2000	diphtheriae_01930
DIP2001	diphtheriae_01931
DIP2002	diphtheriae_01932
DIP2003	diphtheriae_01933
DIP2004	diphtheriae_01934
DIP2005	diphtheriae_01935
DIP2006	diphtheriae_01936
DIP2007	diphtheriae_01937
DIP2008	diphtheriae_01938
DIP2009	diphtheriae_01939
DIP2013	diphtheriae_01940
DIP2014	diphtheriae_01941
DIP2015	diphtheriae_01942; diphtheriae_01943
DIP2016	diphtheriae_01944
DIP2020	diphtheriae_01948
DIP2021	diphtheriae_01314
DIP2025	diphtheriae_00436
DIP2026	diphtheriae_01638; diphtheriae_01955
DIP2033	diphtheriae_02004
DIP2036	diphtheriae_01950
DIP2037	diphtheriae_01957
DIP2040	diphtheriae_01958
DIP2042	diphtheriae_01959
DIP2043	diphtheriae_01960
DIP2044	diphtheriae_01961
DIP2045	diphtheriae_01962
DIP2046	diphtheriae_01963
DIP2047	diphtheriae_01964
DIP2048	diphtheriae_01965
DIP2049	diphtheriae_01966
DIP2050	diphtheriae_01967
DIP2051	diphtheriae_01968
DIP2052	diphtheriae_01969
DIP2053	diphtheriae_01970
DIP2054	diphtheriae_01971
DIP2055	diphtheriae_01972
DIP2056	diphtheriae_02068; diphtheriae_01973
DIP2057	diphtheriae_01975
DIP2058	diphtheriae_01976
DIP2059	diphtheriae_01977
DIP2060	diphtheriae_01978
DIP2061	diphtheriae_01979
DIP2063	diphtheriae_01980
DIP2064	diphtheriae_01981
DIP2066	diphtheriae_00160
DIP2067	diphtheriae_01982
DIP2068	diphtheriae_01983
DIP2069	diphtheriae_02029; diphtheriae_01984
DIP2070	diphtheriae_01985
DIP2071	diphtheriae_00432; diphtheriae_01986
DIP2072	diphtheriae_01987
DIP2073	diphtheriae_01988
DIP2074	diphtheriae_01989
DIP2083	diphtheriae_00694; diphtheriae_01545
DIP2085	diphtheriae_00687; diphtheriae_02034
DIP2086	diphtheriae_00688; diphtheriae_02033
DIP2093	diphtheriae_00435
DIP2094	diphtheriae_02035
DIP2095	diphtheriae_02036
DIP2096	diphtheriae_02037
DIP2097	diphtheriae_02038
DIP2098	diphtheriae_02039
DIP2099	diphtheriae_02040
DIP2102	diphtheriae_02042
DIP2104	diphtheriae_02041; diphtheriae_02043
DIP2105	diphtheriae_02044
DIP2106	diphtheriae_02021; diphtheriae_02045
DIP2107	diphtheriae_02046
DIP2108	diphtheriae_00666; diphtheriae_02048
DIP2109	diphtheriae_02049
DIP2110	diphtheriae_02050
DIP2111	diphtheriae_02051
DIP2113	diphtheriae_02053
DIP2114	diphtheriae_02054
DIP2115	diphtheriae_02055
DIP2116	diphtheriae_02056
DIP2117	diphtheriae_02057
DIP2118	diphtheriae_02058
DIP2119	diphtheriae_02059
DIP2120	diphtheriae_02060
DIP2121	diphtheriae_02061
DIP2122	diphtheriae_02062
DIP2124	diphtheriae_00935
DIP2125	diphtheriae_02063
DIP2126	diphtheriae_02064
DIP2127	diphtheriae_02065
DIP2128	diphtheriae_02066
DIP2129	diphtheriae_02067
DIP2130	diphtheriae_02072
DIP2131	diphtheriae_02081
DIP2132	diphtheriae_02082
DIP2133	diphtheriae_02083
DIP2134	diphtheriae_02084
DIP2135	diphtheriae_02085
DIP2136	diphtheriae_02086
DIP2137	diphtheriae_02087
DIP2138	diphtheriae_02088
DIP2139	diphtheriae_02089
DIP2140	diphtheriae_02090
DIP2141	diphtheriae_02091
DIP2142	diphtheriae_02092
DIP2149	diphtheriae_00271
DIP2154	diphtheriae_02097
DIP2155	diphtheriae_02098
DIP2156	diphtheriae_02099
DIP2158	diphtheriae_02016; diphtheriae_02101
DIP2159	diphtheriae_02102
DIP2160	diphtheriae_02103
DIP2161	diphtheriae_02009; diphtheriae_02104; diphtheriae_02012
DIP2162	diphtheriae_02105
DIP2163	diphtheriae_02106
DIP2164	diphtheriae_02107
DIP2165	diphtheriae_02108
DIP2166	diphtheriae_02109
DIP2167	diphtheriae_02110
DIP2168	diphtheriae_02111
DIP2169	diphtheriae_02112
DIP2170	diphtheriae_02113
DIP2171	diphtheriae_02114
DIP2172	diphtheriae_02115
DIP2173	diphtheriae_02116
DIP2174	diphtheriae_02117
DIP2175	diphtheriae_02118
DIP2176	diphtheriae_02119
DIP2177	diphtheriae_02120
DIP2178	diphtheriae_02121
DIP2179	diphtheriae_02122
DIP2180	diphtheriae_02123
DIP2181	diphtheriae_02124
DIP2182	diphtheriae_02125
DIP2183	diphtheriae_02126
DIP2184	diphtheriae_02127
DIP2185	diphtheriae_02128
DIP2187	diphtheriae_02132; diphtheriae_02134
DIP2188	diphtheriae_02136
DIP2189	diphtheriae_02018; diphtheriae_02137
DIP2190	diphtheriae_02138
DIP2191	diphtheriae_02139
DIP2192	diphtheriae_02140
DIP2193	diphtheriae_02141
DIP2194	diphtheriae_02143
DIP2195	diphtheriae_02144
DIP2196	diphtheriae_02145
DIP2197	diphtheriae_02146
DIP2198	diphtheriae_02147
DIP2199	diphtheriae_02148
DIP2200	diphtheriae_02149
DIP2201	diphtheriae_02150
DIP2202	diphtheriae_02151
DIP2203	diphtheriae_02152
DIP2204	diphtheriae_02153
DIP2205	diphtheriae_02154
DIP2206	diphtheriae_02155
DIP2207	diphtheriae_02166
DIP2223	diphtheriae_00204
DIP2224	diphtheriae_00203
DIP2225	diphtheriae_00202
DIP2226	diphtheriae_00201
DIP2227	diphtheriae_00200
DIP2229	diphtheriae_02000; diphtheriae_00277; diphtheriae_01301; diphtheriae_01299; diphtheriae_02002; diphtheriae_00279; diphtheriae_02028; diphtheriae_02026; diphtheriae_01822
DIP2234	diphtheriae_01832
DIP2235	diphtheriae_02172
DIP2236	diphtheriae_02173
DIP2237	diphtheriae_02174
DIP2238	diphtheriae_02175
DIP2239	diphtheriae_02176
DIP2240	diphtheriae_02177
DIP2241	diphtheriae_02178
DIP2242	diphtheriae_02179
DIP2243	diphtheriae_02180
DIP2244	diphtheriae_02181
DIP2245	diphtheriae_02182
DIP2246	diphtheriae_02183
DIP2247	diphtheriae_02184
DIP2248	diphtheriae_02185
DIP2249	diphtheriae_02186
DIP2250	diphtheriae_02187
DIP2251	diphtheriae_02188
DIP2252	diphtheriae_02189
DIP2253	diphtheriae_02190
DIP2254	diphtheriae_02191
DIP2255	diphtheriae_02192
DIP2256	diphtheriae_02193
DIP2257	diphtheriae_02194
DIP2258	diphtheriae_02195
DIP2259	diphtheriae_02196
DIP2261	diphtheriae_02198
DIP2262	diphtheriae_02199
DIP2263	diphtheriae_02200
DIP2264	diphtheriae_02201
DIP2265	diphtheriae_02202
DIP2266	diphtheriae_02203
DIP2267	diphtheriae_02204
DIP2268	diphtheriae_02205
DIP2269	diphtheriae_02206
DIP2270	diphtheriae_02207
DIP2271	diphtheriae_02208
DIP2272	diphtheriae_02209
DIP2273	diphtheriae_02210
DIP2274	diphtheriae_02211
DIP2275	diphtheriae_02212
DIP2276	diphtheriae_02213
DIP2277	diphtheriae_00695; diphtheriae_02214
DIP2278	diphtheriae_02218
DIP2279	diphtheriae_02219
DIP2280	diphtheriae_02220
DIP2281	diphtheriae_02221
DIP2282	diphtheriae_02222
DIP2284	diphtheriae_02223
DIP2285	diphtheriae_02224
DIP2286	diphtheriae_02225
DIP2287	diphtheriae_02226
DIP2288	diphtheriae_02227
DIP2289	diphtheriae_02228
DIP2290	diphtheriae_02229
DIP2291	diphtheriae_02230
DIP2292	diphtheriae_02231
DIP2293	diphtheriae_02232
DIP2294	diphtheriae_02233
DIP2295	diphtheriae_02234
DIP2296	diphtheriae_02235
DIP2297	diphtheriae_02236
DIP2298	diphtheriae_02237
DIP2299	diphtheriae_02238
DIP2300	diphtheriae_02239
DIP2301	diphtheriae_02240
DIP2302	diphtheriae_02241
DIP2303	diphtheriae_02242
DIP2304	diphtheriae_02243
DIP2305	diphtheriae_02244
DIP2306	diphtheriae_02245
DIP2307	diphtheriae_02246
DIP2308	diphtheriae_02247
DIP2309	diphtheriae_02252
DIP2311	diphtheriae_02253
DIP2312	diphtheriae_02254
DIP2313	diphtheriae_02255
DIP2314	diphtheriae_02256
DIP2315	diphtheriae_02257
DIP2317	diphtheriae_00437; diphtheriae_02258
DIP2318	diphtheriae_02259
DIP2319	diphtheriae_02260
DIP2320	diphtheriae_02261
DIP2322	diphtheriae_02263
DIP2323	diphtheriae_02264
DIP2324	diphtheriae_02265
DIP2325	diphtheriae_02266
DIP2326	diphtheriae_02267
DIP2327	diphtheriae_02268
DIP2328	diphtheriae_02269
DIP2329	diphtheriae_02270
DIP2331	diphtheriae_02271
DIP2332	diphtheriae_02272
DIP2333	diphtheriae_02273
DIP2334	diphtheriae_02274
DIP2335	diphtheriae_02275
DIP2336	diphtheriae_02276
DIP2337	diphtheriae_02277
DIP2338	diphtheriae_02167
DIP2339	diphtheriae_02278
DIP2340	diphtheriae_02279
DIP2341	diphtheriae_02280
DIP2342	diphtheriae_02281
DIP2343	diphtheriae_02282
DIP2344	diphtheriae_02283
DIP2345	diphtheriae_02284
DIP2346	diphtheriae_02285
DIP2348	diphtheriae_02286
DIP2349	diphtheriae_02287
DIP2350	diphtheriae_02288
DIP2351	diphtheriae_02289
DIP2352	diphtheriae_02290; diphtheriae_02291
DIP2353	diphtheriae_02292
DIP2354	diphtheriae_02293
DIP2355	diphtheriae_02294
DIP2356	diphtheriae_02295
DIP2357	diphtheriae_02296
DIP2358	diphtheriae_02297
DIP2360	diphtheriae_02298
DIP2361	diphtheriae_02299
DIP2363	diphtheriae_02300
DIP2364	diphtheriae_02301
DIP2365	diphtheriae_02302
DIP2366	diphtheriae_02303
DIP2367	diphtheriae_02304
DIP2368	diphtheriae_02305
DIP2369	diphtheriae_02306
DIP2370	diphtheriae_02307
DIP2371	diphtheriae_02308
DIP2372	diphtheriae_02309
DIP2373	diphtheriae_02310
DIP2374	diphtheriae_02311
DIP2375	diphtheriae_02312
DIP2376	diphtheriae_02313
DIP2377	diphtheriae_02314
DIP2378	diphtheriae_02315
DIP2379	diphtheriae_02316
DIP2380	diphtheriae_02317
DIP2381	diphtheriae_02318
DIP2382	diphtheriae_02319
