# Supplementary material for: A multiomic approach to defining the essential genome of the globally important pathogen Corynebacterium diphtheriae
Source: PLoS Genet. 2023 Apr 26;19(4):e1010737. doi: 10.1371/journal.pgen.1010737 (PMC10166564; doi:10.1371/journal.pgen.1010737)
Supplement: S10 Table — (XLSX) [file pgen.1010737.s010.xlsx]

## Sheet: Whole cellular proteome
Supplementary table 10. Identified proteins in the whole cell fraction (BHI) and extracellular environment (Sec). The Table shows the Uniprot ID of the corresponding protein of C. diphtheriae strain NCTC13129 and strain ISS3319, description, gene name, molecular weight, predicted localization, the area and quantification of the three biological replicates of one condition.
Accession	NCTC 13129 ID	ISS3319 ID	Description	Gene name	MW [kDa]	Localization prediction (Sangal et al., 2015)	Biological replicate 1: BHI			Biological replicate 2: BHI			Biological replicate 3: BHI			BHI_mean	BHI_sd
							Area	Intensity/MW	Quantification [%]	Area	Intensity/MW	Quantification [%]	Area	Intensity/MW	Quantification [%]
P0DJL7	DIP1414	diphtheriae_01354	Diphtheria toxin repressor	dtxR	25.3281	Cyt	4.65919e+07	1.83953e+06	0.0117429	4.61781e+07	1.8232e+06	0.0123704	1.36203e+08	5.37755e+06	0.0177324	0.0139486	0.00329187
P33118	DIP1413	diphtheriae_01353	RNA polymerase sigma factor SigB	sigB	37.3273	Cyt	391435	10486.6	6.69422e-05	0	0	0	87965.6	2356.6	7.77084e-06	2.49043e-05	3.66126e-05
P33119	DIP1415	diphtheriae_01355	UDP-glucose 4-epimerase	galE	35.4108	Cyt	2.87303e+08	8.11343e+06	0.0517931	8.03495e+08	2.26907e+07	0.153957	1.86049e+09	5.25401e+07	0.17325	0.126333	0.0652704
P42821	DIP2261	diphtheriae_02198	Superoxide dismutase [Mn]	sodA	21.8729	Cyt	1.36539e+10	6.24239e+08	3.9849	2.35501e+10	1.07668e+09	7.30529	3.07757e+10	1.40702e+09	4.63963	5.30994	1.75876
P60101	DIP0432	diphtheriae_00356	50S ribosomal protein L11	rplK	15.068	Cyt	4.74045e+06	314604	0.00200832	0	0	0	3.28315e+06	217890	0.000718486	0.000908934	0.00101761
P60280	DIP0446	diphtheriae_00368	DNA-directed RNA polymerase subunit beta	rpoB	129.711	Cyt	2.37581e+09	1.83162e+07	0.116924	1.62683e+09	1.2542e+07	0.0850978	4.66783e+09	3.59865e+07	0.118665	0.106895	0.0188973
P60333	DIP1327	diphtheriae_01245	DNA-directed RNA polymerase subunit omega	rpoZ	10.07	Cyt	1.85109e+07	1.83821e+06	0.0117344	1.42627e+08	1.41635e+07	0.0960997	7.14349e+07	7.0938e+06	0.0233917	0.0437419	0.0457162
P60343	DIP1471	diphtheriae_01413	tRNA pseudouridine synthase B	truB	32.2221	Cyt	9.45667e+06	293485	0.00187349	8.69665e+06	269898	0.00183126	114667748	3.55867e+06	0.0117346	0.00514647	0.00570557
P60349	DIP0551	diphtheriae_00482; diphtheriae_00483	tRNA pseudouridine synthase A	truA	31.8	Cyt	626272692	1.96941e+07	0.12572	8.96612e+06	281953	0.00191306	1.35032e+08	4.2463e+06	0.0140021	0.0472116	0.0682581
P60395	DIP1606	diphtheriae_01543	Ribosomal RNA small subunit methyltransferase H	rsmH	37.3853	Cyt	8.10772e+07	2.16869e+06	0.0138441	8.65756e+07	2.31577e+06	0.0157125	1.76745e+08	4.72767e+06	0.0155894	0.0150487	0.001045
P60400	DIP0476	diphtheriae_00397	50S ribosomal protein L2	rplB	31.0747	Sec-NC	1.34615e+08	4.33199e+06	0.0276538	5.32651e+07	1.7141e+06	0.0116302	4.03972e+08	1.30001e+07	0.0428674	0.0273838	0.0156203
P60453	DIP0473	diphtheriae_00394	50S ribosomal protein L3	rplC	22.922	Cyt	1.40474e+09	6.12838e+07	0.391212	1.90902e+09	8.32833e+07	0.56508	1.6639e+08	7.25899e+06	0.0239364	0.326743	0.276272
P60481	DIP1712	diphtheriae_01642	Isoprenyl transferase 2	uppS2	28.2354	Cyt	0	0	0	1.75233e+06	62061.6	0.00042109	7.75963e+06	274820	0.000906212	0.000442434	0.000453483
P60499	DIP0595	diphtheriae_00524	GMP synthase [glutamine-hydrolyzing]	guaA	56.2196	Cyt	1.60266e+08	2.85072e+06	0.0181979	1.71661e+08	3.05341e+06	0.0207175	9.03352e+07	1.60683e+06	0.00529848	0.0147379	0.00827132
P60550	DIP1328	diphtheriae_01246	Guanylate kinase	gmk	20.8828	Cyt	0	0	0	1.25374e+07	600366	0.0040735	1.73199e+09	8.29383e+07	0.273487	0.0925203	0.156735
P60580	DIP1560	diphtheriae_01498	1-(5-phosphoribosyl)-5-[(5-phosphoribosylamino)methylideneamino] imidazole-4-carboxamide isomerase	hisA	25.9713	Cyt	6.29858e+06	242521	0.00154816	5.8528e+06	225356	0.00152905	4.10225e+08	1.57953e+07	0.0520848	0.0183873	0.0291828
P60598	DIP1561	diphtheriae_01499	Imidazole glycerol phosphate synthase subunit HisH	hisH	22.6722	Cyt	2.02709e+07	894084	0.00570749	7.435e+07	3.27934e+06	0.0222504	0	0	0	0.00931931	0.0115566
P60714	DIP1558	diphtheriae_01496	Imidazole glycerol phosphate synthase subunit HisF	hisF	26.973	Cyt	5.01914e+07	1.8608e+06	0.0118787	1.26676e+06	46963.9	0.000318651	2.24229e+08	8.31311e+06	0.0274123	0.0132032	0.0135953
P60739	DIP0487	diphtheriae_00408	50S ribosomal protein L24	rplX	11.267	Cyt	9.30562e+09	8.25915e+08	5.27233	5.70066e+09	5.05959e+08	3.43295	1.99425e+10	1.76998e+09	5.83649	4.84726	1.25689
P60800	DIP0227	diphtheriae_00152	Pyridoxal 5'-phosphate synthase subunit PdxS	pdxS	31.3201	Cyt	6.10366e+08	1.9488e+07	0.124404	2.58881e+07	826567	0.00560828	2.43436e+07	777253	0.00256297	0.0441918	0.0694826
P60803	DIP1256	diphtheriae_01173	ATP phosphoribosyltransferase	hisG	30.462	Cyt	3.81278e+07	1.25165e+06	0.00799008	4.96004e+07	1.62827e+06	0.0110479	5.13441e+08	1.68551e+07	0.0555795	0.0248725	0.026637
P60858	DIP1566	diphtheriae_01504	Histidinol dehydrogenase	hisD	47.7327	Cyt	55223360	1.15693e+06	0.0073854	5.75455e+08	1.20558e+07	0.0817989	2.62754e+08	5.50469e+06	0.0181516	0.0357786	0.0402166
P60914	DIP1360	diphtheriae_01279	Histidine--tRNA ligase	hisS	46.6619	Cyt	9.17965e+06	196727	0.00125583	3.58593e+07	768492	0.00521424	1.2594e+08	2.69899e+06	0.00889986	0.00512331	0.00382283
P60923	DIP1730	diphtheriae_01661	Isopentenyl-diphosphate Delta-isomerase	idi	20.1802	Cyt	2.17371e+07	1.07715e+06	0.00687613	1.18916e+08	5.89272e+06	0.0399823	1.99764e+08	9.899e+06	0.0326417	0.0265001	0.0173866
P60931	DIP1764	diphtheriae_01695	Elongation factor 4	lepA	68.597	Cyt	6.79267e+06	99022.8	0.000632124	9389734	136882	0.000928752	5.36685e+07	782374	0.00257986	0.00138025	0.00104943
P60999	DIP1565	diphtheriae_01503	Histidinol-phosphate aminotransferase	hisC	40.5069	Cyt	2.32389e+07	573702	0.0036623	4.09683e+07	1.01139e+06	0.00686231	1.58847e+08	3.92147e+06	0.012931	0.00781852	0.00470774
P61004	DIP0178	diphtheriae_00144	Putative phenylalanine aminotransferase	pat	36.9768	Cyt	1.31749e+07	356302	0.0022745	6.9518e+06	188005	0.00127562	5.32264e+07	1.43946e+06	0.00474658	0.00276556	0.00178683
P61062	DIP0474	diphtheriae_00395	50S ribosomal protein L4	rplD	23.6925	Cyt	1.67536e+09	7.07126e+07	0.451403	1.34101e+09	5.66006e+07	0.384037	1.96062e+09	8.27524e+07	0.272874	0.369438	0.090155
P61194	DIP1641	diphtheriae_01579	Lipoyl synthase	lipA	39.0987	Cyt	1.43943e+07	368154	0.00235016	2.06074e+06	52706.1	0.000357613	5.66031e+06	144770	0.000477375	0.00106171	0.00111743
P61303	DIP1505	diphtheriae_01448	Ribosome-recycling factor	frr	20.8096	Cyt	7.06158e+08	3.39342e+07	0.216623	2.07995e+08	9.99513e+06	0.0678173	2.35405e+08	1.13123e+07	0.0373022	0.107248	0.0959431
P61332	DIP1507	diphtheriae_01450	Elongation factor Ts	tsf	29.4452	Cyt	1.6837e+09	5.71806e+07	0.365019	1.08504e+09	3.68496e+07	0.250025	4.89286e+08	1.66168e+07	0.0547936	0.223279	0.156833
P61342	DIP1089	diphtheriae_00995	Aspartyl/glutamyl-tRNA(Asn/Gln) amidotransferase subunit B	gatB	54.5808	Cyt	2.24395e+08	4.11124e+06	0.0262446	2.46276e+08	4.51214e+06	0.030615	8.49005e+08	1.5555e+07	0.0512923	0.0360506	0.0133794
P61424	DIP0029	diphtheriae_00032	Phosphomethylpyrimidine synthase	thiC	66.1617	Cyt	9.90308e+07	1.4968e+06	0.009555	3.79685e+06	57387.4	0.000389375	79615139	1.20334e+06	0.00396799	0.00463746	0.00461934
P61434	DIP0384	diphtheriae_00305	UDP-N-acetylenolpyruvoylglucosamine reductase	murB	39.4113	Cyt	0	0	0	2.61207e+07	662773	0.00449693	3.63146e+08	9.21428e+06	0.0303839	0.0116269	0.0163989
P61448	DIP1122	diphtheriae_01033	Phosphoenolpyruvate carboxylase	ppc	100.995	Cyt	9.85314e+06	97560.6	0.00062279	1.02964e+07	101949	0.000691729	4.89802e+07	484977	0.0015992	0.00097124	0.000544921
P61456	DIP0692	diphtheriae_00626	Adenosylhomocysteinase	ahcY	52.1749	Cyt	1.89864e+08	3.639e+06	0.02323	1.78759e+08	3.42615e+06	0.0232466	8.37282e+07	1.60476e+06	0.00529166	0.0172561	0.0103615
P61521	DIP1173	diphtheriae_01083	Argininosuccinate synthase	argG	44.0542	Cyt	2.82819e+08	6.41978e+06	0.0409815	2.53608e+08	5.75672e+06	0.0390595	1.02255e+09	2.32111e+07	0.0765383	0.0521931	0.0211054
P61530	DIP1375	diphtheriae_01291	Holliday junction ATP-dependent DNA helicase RuvB	ruvB	38.571	Cyt	0	0	0	0	0	0	9.10091e+06	235952	0.000778048	0.000259349	0.000449206
P61607	DIP1426	diphtheriae_01366	LexA repressor	lexA	25.6914	Cyt	1.35864e+07	528833	0.00337587	1.84812e+07	719354	0.00488084	2.2622e+07	880527	0.00290352	0.00372008	0.00103262
P61677	DIP1597	diphtheriae_01534	UDP-N-acetylmuramate--L-alanine ligase	murC	50.5326	Cyt	1.00626e+08	1.99131e+06	0.0127118	2.99869e+07	593417	0.00402635	3.67908e+08	7.2806e+06	0.0240076	0.0135819	0.010019
P61685	DIP0545	diphtheriae_00476	Translation initiation factor IF-1	infA	8.38349	Cyt	0	0	0	2.32582e+09	2.77428e+08	1.88236	4.29138e+08	5.11885e+07	0.168793	0.683717	1.04148
P61699	DIP1350	diphtheriae_01268	Alanine--tRNA ligase	alaS	96.2938	Cyt	1.7074e+08	1.77312e+06	0.0113189	2.38743e+08	2.47932e+06	0.0168223	8.9951e+08	9.34131e+06	0.0308028	0.019648	0.0100446
P61721	DIP1316	diphtheriae_01234	6,7-dimethyl-8-ribityllumazine synthase	ribH	16.0012	Cyt	8.26352e+06	516431	0.0032967	5.46538e+06	341560	0.0023175	2.45607e+07	1.53493e+06	0.00506138	0.00355853	0.00139056
P61738	DIP1130	diphtheriae_01041	Glycerol-3-phosphate dehydrogenase [NAD(P)+]	gpsA	34.6837	Cyt	3.09415e+07	892105	0.00569486	2.38066e+08	6.86391e+06	0.0465718	1.99745e+07	575906	0.00189904	0.0180552	0.0247689
P61907	DIP1400	diphtheriae_01341	Deoxyuridine 5'-triphosphate nucleotidohydrolase	dut	16.3936	Amb	1.64531e+06	100363	0.000640677	1.40926e+08	8.59639e+06	0.0583268	5.26305e+07	3.21042e+06	0.0105863	0.0231846	0.0308376
P61945	DIP1325	diphtheriae_01243	S-adenosylmethionine synthase	metK	43.9874	Cyt	1.97332e+08	4.48611e+06	0.0286376	8.00814e+07	1.82055e+06	0.0123525	6.44029e+08	1.46412e+07	0.0482791	0.0297564	0.0179894
P61974	DIP1787	diphtheriae_01718	Malate dehydrogenase	mdh	34.9549	Cyt	1.41263e+08	4.0413e+06	0.0257982	1.7006e+08	4.86514e+06	0.0330101	3.69375e+08	1.05672e+07	0.0348451	0.0312178	0.00478238
P62034	DIP1378	diphtheriae_01294	Probable transcriptional regulatory protein DIP1378	dip1378	26.9523	Cyt	3.96952e+06	147279	0.000940174	3.01928e+08	1.12023e+07	0.0760078	1.52279e+07	564993	0.00186305	0.0262703	0.0430764
P62050	DIP2255	diphtheriae_02192	L-lactate dehydrogenase	ldh	34.7348	Cyt	4.2815e+07	1.23263e+06	0.00786862	3.52549e+07	1.01497e+06	0.00688663	2.49041e+08	7.1698e+06	0.0236423	0.0127992	0.00940322
P62059	DIP1168	diphtheriae_01078	Arginine biosynthesis bifunctional protein ArgJ	argJ	39.7777	Cyt	485811	12213.1	7.7964e-05	0	0	0	0	0	0	2.5988e-05	4.50126e-05
P62213	DIP1450	diphtheriae_01391	Protein RecA	recA	40.0045	Cyt	1.75286e+07	438164	0.00279707	4.43191e+06	110785	0.000751681	3.08181e+07	770365	0.00254026	0.00202967	0.0011142
P62228	DIP1532	diphtheriae_01465	30S ribosomal protein S16	rpsP	16.9751	Cyt	2.74339e+09	1.61612e+08	1.03167	1.68353e+08	9.91767e+06	0.0672917	2.80024e+09	1.64961e+08	0.543957	0.54764	0.482201
P62411	DIP1309	diphtheriae_01227	Phosphoglycerate kinase	pgk	42.6391	Cyt	4.02073e+07	942967	0.00601955	5.31058e+08	1.24547e+07	0.0845057	1.31874e+09	3.09279e+07	0.101984	0.0641698	0.0511122
Q3V7T6	DIP1579	diphtheriae_01517	L-threonine dehydratase	ilvA	47.8815	Cyt	1.14326e+08	2.38769e+06	0.0152421	1.41318e+07	295142	0.00200254	5.75362e+06	120164	0.000396237	0.00588029	0.00814725
Q6NE97	DIP2379	diphtheriae_02316	Foldase YidC	dip2379	36.5032	TM-YidC	5.6132e+06	153773	0.000981627	558607	15303	0.000103831	4.27222e+07	1.17037e+06	0.00385927	0.00164824	0.00196446
Q6NE98	DIP2378	diphtheriae_02315	Ribosomal RNA small subunit methyltransferase G	rsmG	24.4101	Cyt	3.62956e+06	148691	0.000949187	2.69025e+06	110210	0.000747781	1.26631e+07	518765	0.00171062	0.00113586	0.000507838
Q6NE99	DIP2377	diphtheriae_02314	Putative chromosome partitioning protein	parA	36.4264	Cyt	9.87713e+07	2.71153e+06	0.0173094	1.97028e+07	540893	0.00366997	0	0	0	0.00699313	0.00912065
Q6NEA0	DIP2376	diphtheriae_02313	Putative chromosome partitioning protein	parB	40.1672	Cyt	4.8665e+07	1.21156e+06	0.00773415	0	0	0	282416063	7.03102e+06	0.0231846	0.0103063	0.0118044
Q6NEA1	DIP2375	diphtheriae_02312	Putative hydrolase	dip2375	44.1384	Cyt	2762079	62577.6	0.000399472	1.10758e+07	250933	0.00170259	3.07545e+07	696775	0.0022976	0.00146655	0.000970828
Q6NEA3	DIP2373	diphtheriae_02310	Thioredoxin reductase	trxB	33.5847	Cyt	5.44408e+08	1.621e+07	0.103478	1.43396e+08	4.26969e+06	0.02897	6.48379e+08	1.93058e+07	0.0636604	0.0653696	0.0372836
Q6NEA8	DIP2368	diphtheriae_02305	Putative tRNA nucleotidyltransferase	dip2368	55.9623	Cyt	4.78752e+07	855490	0.00546112	2.52778e+07	451694	0.00306475	34709690	620233	0.00204521	0.00352369	0.00175359
Q6NEA9	DIP2367	diphtheriae_02304	Uncharacterized protein	dip2367	21.3587	Cyt	5.38088e+07	2.51929e+06	0.0160822	54373666	2.54573e+06	0.0172729	0	0	0	0.0111184	0.00964716
Q6NEB2	DIP2364	diphtheriae_02301	Uncharacterized protein	dip2364	11.8159	Cyt	0	0	0	349559288	2.95837e+07	0.200726	644430042	5.4539e+07	0.179841	0.126856	0.110356
Q6NEB6	DIP2360	diphtheriae_02298	Tryptophan synthase beta chain	trpB	43.5883	Cyt	2.59948e+06	59637	0.0003807	977864	22434.1	0.000152216	6.84322e+06	156997	0.000517693	0.000350203	0.000184637
Q6NEB7	DIP2358	diphtheriae_02297	3-methyl-2-oxobutanoate hydroxymethyltransferase	panB	28.5444	Cyt	2.20168e+07	771318	0.0049238	39596861	1.3872e+06	0.00941222	1.16391e+08	4.07756e+06	0.0134457	0.00926056	0.00426295
Q6NEB8	DIP2357	diphtheriae_02296	Pantothenate synthetase	panC	31.1079	Cyt	2.14178e+07	688499	0.00439512	5.01173e+06	161108	0.00109312	24174599	777121	0.00256254	0.00268359	0.00165432
Q6NEC4	DIP2351	diphtheriae_02289	Tryptophan synthase beta chain	trpB	47.425	Cyt	7.70372e+06	162440	0.00103696	0	0	0	0	0	0	0.000345652	0.000598687
Q6NEC8	DIP2347	#N/A	Uncharacterized protein	dip2347	10.4832	Cyt	0	0	0	0	0	0	2.46827e+08	2.35449e+07	0.0776389	0.0258796	0.0448249
Q6NEC9	DIP2346	diphtheriae_02285	UPF0371 protein DIP2346	dip2346	55.0913	Cyt	4.56746e+07	829070	0.00529247	6.07857e+07	1.10336e+06	0.00748635	2.48878e+08	4.51754e+06	0.0148965	0.00922511	0.00503258
Q6NED0	DIP2345	diphtheriae_02284	Uncharacterized protein	dip2345	23.3596	Cyt	2.2361e+06	95724.9	0.000611072	1.09925e+07	470575	0.00319287	6.14151e+06	262911	0.000866944	0.00155696	0.0014225
Q6NED1	DIP2344	diphtheriae_02283	Uncharacterized protein	dip2344	28.5523	Cyt	2.84592e+07	996741	0.00636282	1.71626e+07	601094	0.00407844	1.40108e+08	4.90707e+06	0.0161809	0.00887407	0.0064302
Q6NED2	DIP2343	diphtheriae_02282	Putative ABC transport system, ATP-binding protein	dip2343	41.0037	Cyt	1.59471e+06	38891.8	0.000248271	0	0	0	2.42122e+07	590488	0.00194712	0.000731798	0.0010598
Q6NED5	DIP2340	diphtheriae_02279	Putative nucleoside hydrolase	dip2340	36.0002	Cyt	7.22182e+06	200605	0.00128059	2.09209e+07	581133	0.003943	3.20628e+07	890629	0.00293683	0.00272014	0.00134437
Q6NED6	DIP2339	diphtheriae_02278	Putative major secreted protein	dip2339	44.7652	Sec-SpI	0	0	0	0	0	0	0	0	0	0	0
Q6NED8	DIP2337	diphtheriae_02277	Putative phage resistance protein	dip2337	50.0975	Cyt	0	0	0	7151174	142745	0.000968529	0	0	0	0.000322843	0.000559181
Q6NEE0	DIP2335	diphtheriae_02275	Putative dihydroxyacetone kinase sununit	dip2335	21.2938	Cyt	6.3119e+07	2.9642e+06	0.0189224	1.58856e+07	746021	0.00506178	1.36056e+07	638950	0.00210692	0.00869702	0.0089778
Q6NEE1	DIP2334	diphtheriae_02274	Putative dihydroxyacetone kinase sununit	dip2334	34.4966	Cyt	2.18399e+07	633105	0.0040415	4.15828e+07	1.20542e+06	0.00817879	3.28917e+08	9.53477e+06	0.0314407	0.0145537	0.0147702
Q6NEE4	DIP2331	diphtheriae_02271	Putative aldehyde dehydrogenase	dip2331	50.1555	Cyt	1.67352e+09	3.33666e+07	0.212999	5.74432e+08	1.1453e+07	0.0777091	1.98581e+09	3.95931e+07	0.130557	0.140422	0.0681825
Q6NEE6	DIP2329	diphtheriae_02270	Conserved integral membrane protein	dip2329	66.4518	TM	0	0	0	363570	5471.18	3.71222e-05	2.06503e+06	31075.6	0.000102471	4.65311e-05	5.18795e-05
Q6NEE8	DIP2327	diphtheriae_02268	Two-component response regulator ChrA	chrA	21.3084	Cyt	1.21946e+07	572290	0.00365328	0	0	0	77430600	3.63381e+06	0.0119824	0.0052119	0.00614138
Q6NEF0	DIP2325	diphtheriae_02266	Putative surface-anchored protein	dip2325	96.6724	TM-Sec-LPXTG	0	0	0	0	0	0	0	0	0	0	0
Q6NEF5	DIP2320	diphtheriae_02261	Leucine--tRNA ligase	leuS	107.095	Cyt	3.0063e+08	2.80712e+06	0.0179196	3.12395e+08	2.91698e+06	0.0197918	1.34649e+09	1.25728e+07	0.0414587	0.02639	0.0130834
Q6NEF6	DIP2319	diphtheriae_02260	Superoxide dismutase [Cu-Zn]	dip2319	20.2797	Sec-Lipo	2.2173e+07	1.09336e+06	0.00697959	5.06205e+06	249611	0.00169362	5.66413e+06	279300	0.000920988	0.00319807	0.0032976
Q6NEF7	DIP2318	diphtheriae_02259	Uncharacterized protein	dip2318	60.123	Cyt	1.84294e+07	306529	0.00195676	4.46817e+06	74317	0.000504243	0	0	0	0.000820336	0.00101596
Q6NEF9	DIP2315	diphtheriae_02257	Hypothetical DNA-binding protein	dip2315	70.9409	Amb	6.99767e+06	98640.9	0.000629686	0	0	0	0	0	0	0.000209895	0.000363549
Q6NEG0	DIP2314	diphtheriae_02256	Site-specific DNA-methyltransferase (adenine-specific)	dip2314	60.1692	Cyt	9.39137e+06	156083	0.000996372	9964883	165614	0.0011237	3.22188e+07	535470	0.0017657	0.00129526	0.00041236
Q6NEG2	DIP2312	diphtheriae_02254	Type I restriction enzyme R Protein	dip2312	119.657	Cyt	3.13019e+06	26159.6	0.000166993	681468	5695.17	3.86419e-05	8.18594e+07	684116	0.00225586	0.000820497	0.00124471
Q6NEG3	DIP2311	diphtheriae_02253	Uncharacterized protein	dip2311	62.7917	Cyt	0	0	0	1.00534e+06	16010.7	0.000108633	0	0	0	3.6211e-05	6.27193e-05
Q6NEG8	DIP2306	diphtheriae_02245	Putative hydrolase	dip2306	39.9622	Sec-SpI	0	0	0	0	0	0	0	0	0	0	0
Q6NEG9	DIP2305	diphtheriae_02244	Bifunctional NAD(P)H-hydrate repair enzyme	nnrE	51.7365	Cyt	7.77429e+07	1.50267e+06	0.00959248	4.57527e+06	88434.2	0.000600029	6.04512e+07	1.16844e+06	0.00385292	0.00468181	0.00455317
Q6NEH0	DIP2304	diphtheriae_02243	DNA-(apurinic or apyrimidinic site) lyase	dip2304	31.9241	Cyt	6.69941e+07	2.09854e+06	0.0133963	3.14303e+07	984531	0.00668007	1.17969e+08	3.69528e+06	0.0121851	0.0107538	0.00357957
Q6NEH1	DIP2303	diphtheriae_02242	Putative DNA protection during starvation protein	dip2303	18.2122	Cyt	9.52369e+09	5.22929e+08	3.33818	3.67614e+10	2.01851e+09	13.6956	4.36747e+10	2.3981e+09	7.90769	8.31383	5.19065
Q6NEH3	DIP2301	diphtheriae_02240	tRNA uridine(34) hydroxylase	trhO	34.9831	Cyt	8.40828e+06	240353	0.00153432	0	0	0	2.08135e+07	594958	0.00196186	0.00116539	0.00103165
Q6NEH5	DIP2299	diphtheriae_02238	Putative integral membrane protein	dip2299	17.8301	TM	0	0	0	0	0	0	1.1431e+07	641109	0.00211404	0.000704681	0.00122054
Q6NEI0	DIP2294	diphtheriae_02233	Penicillin-insensitive transglycosylase	dip2294	77.1927	TM	2.09835e+07	271833	0.00173528	2.06872e+07	267995	0.00181835	5.40826e+07	700618	0.00231027	0.00195464	0.000310781
Q6NEI3	DIP2291	diphtheriae_02230	30S ribosomal protein S6	rpsF	10.9248	Cyt	1.28305e+08	1.17443e+07	0.0749715	2.14964e+08	1.96767e+07	0.133507	1.9928e+08	1.8241e+07	0.0601494	0.0895427	0.0387889
Q6NEI4	DIP2290	diphtheriae_02229	Single-stranded DNA-binding protein	ssb1	20.0096	Sec-NC	495468021	2.47615e+07	0.158068	3.7177e+08	1.85796e+07	0.126063	0	0	0	0.0947102	0.083568
Q6NEI5	DIP2289	diphtheriae_02228	50S ribosomal protein L9	rplI	15.9288	Cyt	1.44465e+08	9.06941e+06	0.0578956	3.69236e+07	2.31804e+06	0.015728	1.78837e+08	1.12273e+07	0.0370218	0.0368818	0.0210842
Q6NEI6	DIP2288	diphtheriae_02227	Replicative DNA helicase	dnaB	55.8243	Cyt	8.39795e+06	150435	0.000960323	7.50722e+06	134479	0.000912447	1.2889e+07	230885	0.000761337	0.000878036	0.00010386
Q6NEI9	DIP2285	diphtheriae_02224	Putative cation transport protein	dip2285	7.57055	Cyt	1.81638e+08	2.39928e+07	0.153161	1.76525e+08	2.33173e+07	0.158209	3.18713e+08	4.20991e+07	0.138821	0.150063	0.0100582
Q6NEJ0	DIP2284	diphtheriae_02223	Putative thioredoxin	dip2284	13.8218	Cyt	4.48533e+07	3.24511e+06	0.0207156	9.61281e+07	6.95482e+06	0.0471887	11777426	852090	0.00280975	0.0235713	0.0223269
Q6NEJ1	DIP2282	diphtheriae_02222	Uncharacterized protein	dip2282	28.2851	Sec-NC	1.8605e+07	657767	0.00419894	1.74602e+07	617294	0.00418836	0	0	0	0.00279577	0.00242121
Q6NEJ2	DIP2281	diphtheriae_02221	NYN domain-containing protein	dip2281	49.7005	Cyt	8.0796e+06	162566	0.00103776	2.3731e+07	477479	0.00323971	2.44305e+08	4.91555e+06	0.0162089	0.0068288	0.00819769
Q6NEJ7	DIP2276	diphtheriae_02213	Uncharacterized protein	dip2276	32.3222	Cyt	1.70031e+07	526051	0.00335811	3.50689e+07	1.08498e+06	0.0073616	6.18709e+07	1.91419e+06	0.006312	0.00567724	0.00207586
Q6NEJ9	DIP2274	diphtheriae_02211	Putative TetR-family transcriptional regulator	dip2274	23.593	Cyt	3.43425e+07	1.45562e+06	0.00929214	1.23012e+07	521391	0.00353765	7.68593e+07	3.25772e+06	0.0107423	0.00785735	0.00381059
Q6NEK4	DIP2269	diphtheriae_02206	DUF2020 domain-containing protein	dip2269	16.1877	Cyt	2.86684e+06	177100	0.00113054	0	0	0	120520114	7.44516e+06	0.0245502	0.00856026	0.0138593
Q6NEK6	DIP2267	diphtheriae_02204	Putative two component system response regulator protein	dip2267	22.394	Cyt	0	0	0	0	0	0	1.67464e+08	7.47808e+06	0.0246588	0.0082196	0.0142368
Q6NEK7	DIP2266	diphtheriae_02203	Uncharacterized protein	dip2266	12.0671	Sec-NC	9.67828e+08	8.02036e+07	0.511989	39414186	3.26624e+06	0.0221615	4.99376e+08	4.13831e+07	0.13646	0.223537	0.256261
Q6NEK8	DIP2265	diphtheriae_02202	Uncharacterized protein	dip2265	26.6025	Cyt	4.52319e+07	1.70028e+06	0.010854	2.83944e+07	1.06736e+06	0.00724205	2.9478e+08	1.10809e+07	0.036539	0.0182117	0.0159743
Q6NEL2	DIP2260	#N/A	Peptide methionine sulfoxide reductase MsrA	msrA	23.9348	Sec-NC	3.1326e+07	1.30881e+06	0.00835492	1.3002e+06	54322.8	0.000368582	2.43767e+08	1.01846e+07	0.0335837	0.0141024	0.0173374
Q6NEL5	DIP2257	diphtheriae_02194	Quinolinate synthase	nadA	33.0996	Cyt	0	0	0	0	0	0	3.47477e+07	1.04979e+06	0.00346167	0.00115389	0.00199859
Q6NEL9	DIP2253	diphtheriae_02190	Uncharacterized protein	dip2253	31.6224	Cyt	8.83788e+07	2.79482e+06	0.0178411	4.62363e+07	1.46214e+06	0.00992067	3.92882e+08	1.24242e+07	0.0409685	0.0229101	0.0161327
Q6NEM2	DIP2250	diphtheriae_02187	Putative membrane protein	dip2250	47.3925	TM	6483600	136806	0.00087332	0	0	0	4.86678e+06	102691	0.000338621	0.00040398	0.000440313
Q6NEM3	DIP2249	diphtheriae_02186	Putative nitric-oxide reductase	dip2249	84.8339	TM	0	0	0	0	0	0	0	0	0	0	0
Q6NEM5	DIP2247	diphtheriae_02184	Putative amidase	dip2247	42.2326	Cyt	1.16331e+06	27545.4	0.000175839	0	0	0	0	0	0	5.8613e-05	0.000101521
Q6NEM6	DIP2246	diphtheriae_02183	Prephenate dehydratase	pheA	30.0734	Cyt	1.16375e+07	386971	0.00247027	4.41175e+06	146699	0.00099536	2.38572e+07	793299	0.00261589	0.00202717	0.000896538
Q6NEM7	DIP2245	diphtheriae_02182	Putative phosphoglycerate mutase	dip2245	23.0546	Cyt	1.359e+06	58946.7	0.000376294	1.50504e+07	652814	0.00442936	3.06727e+06	133044	0.000438709	0.00174812	0.00232223
Q6NEM9	DIP2243	diphtheriae_02180	Uncharacterized protein	dip2243	13.1245	Cyt	982437	74855.3	0.000477848	9.4014e+06	716326	0.0048603	24260754	1.84851e+06	0.00609543	0.00381119	0.00295208
Q6NEN0	DIP2242	diphtheriae_02179	Septum_form domain-containing protein	dip2242	35.0651	Sec-SpI	6.87691e+06	196119	0.00125195	0	0	0	6.8581e+07	1.95582e+06	0.00644927	0.00256707	0.00341986
Q6NEN2	DIP2240	diphtheriae_02177	Serine--tRNA ligase	serS	46.5167	Cyt	1.02255e+08	2.19824e+06	0.0140327	1.53135e+08	3.29203e+06	0.0223366	1.6469e+08	3.54044e+06	0.0116745	0.0160146	0.00560051
Q6NEN3	DIP2239	diphtheriae_02176	Uncharacterized protein	dip2239	29.3348	Cyt	0	0	0	2.58065e+06	87972.2	0.000596894	2.16246e+06	73716.5	0.000243079	0.000279991	0.000300154
Q6NEN4	DIP2238	diphtheriae_02175	Putative acyltransferase	dip2238	65.658	Cyt	1.78344e+07	271626	0.00173395	0	0	0	87257248	1.32897e+06	0.00438224	0.00203873	0.00220696
Q6NEN5	DIP2237	diphtheriae_02174	Putative glycerol-3-phosphate dehydrogenase	glpD	62.6158	Cyt	1.24969e+08	1.99581e+06	0.0127405	1.52337e+08	2.43288e+06	0.0165072	6.57398e+08	1.04989e+07	0.0346199	0.0212892	0.0116974
Q6NEN7	DIP2235	diphtheriae_02172	Glycerol kinase	glpK	55.7349	Cyt	6.3555e+07	1.14031e+06	0.0072793	80493153	1.44422e+06	0.00979904	3.59508e+08	6.45033e+06	0.0212698	0.0127827	0.00745724
Q6NEP5	DIP2223	diphtheriae_00204	Potential surface-anchored protein	dip2223	28.38	TM-Sec	0	0	0	2.21923e+06	78197.1	0.00053057	0	0	0	0.000176857	0.000306325
Q6NER0	DIP2207	diphtheriae_02166	Conserved putative secreted protein	dip2207	63.6708	Sec-SpI	0	0	0	0	0	0	0	0	0	0	0
Q6NER4	DIP2203	diphtheriae_02152	UDP-galactopyranose mutase	glf	46.8219	Cyt	2.51334e+08	5.36787e+06	0.0342664	2.49758e+08	5.33421e+06	0.0361928	4.73611e+08	1.01152e+07	0.0333545	0.0346046	0.00144903
Q6NER5	DIP2202	diphtheriae_02151	Choline dehydrogenase	betA	63.2006	Cyt	2.30923e+07	365382	0.00233246	4762723	75358.9	0.000511312	1.00211e+08	1.5856e+06	0.00522847	0.00269075	0.0023789
Q6NER7	DIP2200	diphtheriae_02149	Betaine aldehyde dehydrogenase	gbsA	55.9149	Cyt	9.8936e+06	176940	0.00112952	3.78698e+07	677275	0.00459533	5.37098e+08	9.60563e+06	0.0316744	0.0124664	0.0167246
Q6NER9	DIP2198	diphtheriae_02147	Glft2_N domain-containing protein	dip2198	73.7119	Cyt	6.96822e+07	945332	0.00603464	1.99971e+07	271288	0.00184069	2.68307e+07	363995	0.00120026	0.0030252	0.00262585
Q6NES0	DIP2197	diphtheriae_02146	Putative integral membrane protein	dip2197	17.3196	Amb	1.02947e+07	594395	0.0037944	0	0	0	0	0	0	0.0012648	0.0021907
Q6NES2	DIP2195	diphtheriae_02144	Conserved putative integral membrane protein	dip2195	63.043	TM	0	0	0	8213894	130290	0.000884024	0	0	0	0.000294675	0.000510391
Q6NES3	DIP2194	diphtheriae_02143	Putative secreted antigen	dip2194	36.4383	Sec-SpI	6.06776e+06	166522	0.00106301	2.73675e+06	75106.5	0.0005096	5.4247e+06	148874	0.000490908	0.000687839	0.000325042
Q6NES4	DIP2193	diphtheriae_02141	Putative secreted antigen	csp1	69.7217	Sec-SpI	2.63762e+07	378306	0.00241496	2.91923e+07	418697	0.00284087	7.47855e+07	1.07263e+06	0.00353697	0.00293094	0.0005664
Q6NES5	DIP2192	diphtheriae_02140	Putative exported protein	dip2192	17.5028	Sec-Lipo	1.50098e+07	857567	0.00547438	1.89805e+07	1.08443e+06	0.00735788	50322982	2.87514e+06	0.00948073	0.00743766	0.00200437
Q6NES6	DIP2191	diphtheriae_02139	Uncharacterized protein	dip2191	31.9461	Sec-SpI	5255838	164522	0.00105025	0	0	0	1.19503e+06	37407.7	0.000123351	0.0003912	0.000574075
Q6NES7	DIP2190	diphtheriae_02138	Putative polyketide synthase subunit	dip2190	65.6267	Amb	1.71997e+09	2.62084e+07	0.167305	1.32341e+09	2.01656e+07	0.136825	4.20528e+09	6.40787e+07	0.211298	0.171809	0.0374406
Q6NES8	DIP2189	diphtheriae_02018; diphtheriae_02137	Putative polyketide synthase	dip2189	169.589	Cyt	1.16055e+08	684330	0.0043685	6.03127e+07	355641	0.00241303	3.14803e+08	1.85627e+06	0.00612102	0.00430085	0.00185492
Q6NES9	DIP2188	diphtheriae_02136	Propionyl-CoA carboxylase complex B subunit	pccB	55.832	Cyt	1.25477e+08	2.2474e+06	0.0143465	1.96018e+07	351086	0.00238213	3.47288e+08	6.22022e+06	0.0205111	0.0124132	0.00921779
Q6NET2	DIP2183	diphtheriae_02126	Putative integral membrane protein	dip2183	80.0561	TM	0	0	0	0	0	0	0	0	0	0	0
Q6NET3	DIP2182	diphtheriae_02125	NYN domain-containing protein	dip2182	22.3857	Cyt	1.11059e+07	496113	0.003167	2.10846e+07	941876	0.00639066	1.6289e+08	7.2765e+06	0.0239941	0.0111839	0.0112104
Q6NET4	DIP2181	diphtheriae_02124	tRNA (guanine-N(7)-)-methyltransferase	trmB	29.1818	Cyt	1.23398e+07	422861	0.00269939	2.16376e+07	741475	0.00503093	9.9379e+07	3.40551e+06	0.0112296	0.00631998	0.00440879
Q6NET5	DIP2180	diphtheriae_02123	Phosphoenolpyruvate carboxykinase [GTP]	pckG	67.31	Cyt	5.03921e+08	7.48657e+06	0.0477914	6.4034e+08	9.51329e+06	0.064548	5.50018e+08	8.17141e+06	0.0269451	0.0464282	0.0188385
Q6NET8	DIP2177	diphtheriae_02120	Putative integral membrane protein	dip2177	49.8041	TM	0	0	0	0	0	0	2.59075e+07	520189	0.00171531	0.000571771	0.000990337
Q6NET9	DIP2176	diphtheriae_02119	Putative integral membrane protein	dip2176	40.1164	TM	0	0	0	39173910	976505	0.00662562	1.13933e+07	284006	0.000936504	0.00252071	0.00358566
Q6NEU1	DIP2174	diphtheriae_02117	Conserved putative integral membrane protein	dip2174	110.124	TM	2.48446e+06	22560.5	0.000144018	8.31896e+06	75541.6	0.000512552	0	0	0	0.000218857	0.000264345
Q6NEU3	DIP2172	diphtheriae_02115	Putative secreted glycosyl hydrolase	dip2172	39.8681	Sec-Lipo	0	0	0	0	0	0	0	0	0	0	0
Q6NEU4	DIP2171	diphtheriae_02114	Putative exported protein	dip2171	59.3282	Amb	1.48725e+06	25068.1	0.000160026	1.10592e+06	18640.6	0.000126477	573879	9672.95	3.18964e-05	0.000106133	6.64431e-05
Q6NEU6	DIP2169	diphtheriae_02112	Putative membrane protein	dip2169	53.655	TM	2.59741e+07	484095	0.00309028	3.70456e+07	690442	0.00468467	1.40121e+08	2.61152e+06	0.00861144	0.00546213	0.0028415
Q6NEU7	DIP2168	diphtheriae_02111	Bcr/CflA family efflux transporter	dip2168	41.9854	TM	0	0	0	1.62894e+06	38797.8	0.000263244	0	0	0	8.7748e-05	0.000151984
Q6NEV4	DIP2161	diphtheriae_02009; diphtheriae_02104; diphtheriae_02012	Mycobactin synthetase protein B	dip2161	187.43	Cyt	3.37275e+06	17994.7	0.000114872	8.42056e+06	44926.5	0.000304828	0	0	0	0.0001399	0.000153947
Q6NEV5	DIP2160	diphtheriae_02103	Modular polyketide synthase	dip2160	280.074	Cyt	9667711	34518.4	0.000220352	0	0	0	0	0	0	7.34507e-05	0.00012722
Q6NEW5	DIP2144	#N/A	Putative ABC transport system, ATP-binding subunit	dip2144	28.9637	Cyt	0	0	0	2.0628e+06	71220.2	0.000483231	0	0	0	0.000161077	0.000278994
Q6NEW7	DIP2142	diphtheriae_02092	dCTP deaminase, dUMP-forming	dcd	20.4816	Cyt	0	0	0	7.04621e+07	3.44026e+06	0.0233423	141429	6905.2	2.27697e-05	0.00778836	0.0134701
Q6NEX1	DIP2138	diphtheriae_02088	Lysine--tRNA ligase	lysS	115.002	TM	0	0	0	2.4465e+07	212736	0.00144342	0	0	0	0.00048114	0.000833359
Q6NEX3	DIP2136	diphtheriae_02086	Putative aminotransferase	dip2136	46.8792	Cyt	3.30282e+07	704538	0.00449751	3.28411e+07	700547	0.00475323	5.79319e+07	1.23577e+06	0.00407493	0.00444189	0.000342556
Q6NEX4	DIP2135	diphtheriae_02085	Putative zinc-binding alcohol dehydrogenase	dip2135	38.9183	Cyt	1.89257e+07	486293	0.00310431	1.18542e+07	304592	0.00206666	1.70059e+08	4.36963e+06	0.0144088	0.00652658	0.00684587
Q6NEX5	DIP2134	diphtheriae_02084	Uncharacterized protein	dip2134	22.9986	Amb	0	0	0	2.84672e+06	123778	0.000839834	0	0	0	0.000279945	0.000484879
Q6NEX8	DIP2131	diphtheriae_02081	PNP_UDP_1 domain-containing protein	dip2131	20.4645	Cyt	0	0	0	1.32798e+07	648918	0.00440293	0	0	0	0.00146764	0.00254203
Q6NEX9	DIP2130	diphtheriae_02072	Putative phosphoribosylformylglycinamidine synthase	dip2130	133.289	Cyt	5.82968e+07	437373	0.00279202	1.66776e+07	125124	0.000848971	1.94687e+08	1.46064e+06	0.00481644	0.00281914	0.00198387
Q6NEY1	DIP2128	diphtheriae_02066	Putative substrate-binding transport protein	dip2128	58.2257	Sec-Lipo	2.20786e+07	379189	0.0024206	8.64154e+06	148414	0.001007	1.93846e+07	332921	0.0010978	0.00150847	0.000791236
Q6NEY8	DIP2121	diphtheriae_02061	Uncharacterized protein	dip2121	48.2	Cyt	5.45625e+07	1.132e+06	0.00722628	986884	20474.8	0.000138922	8.06221e+07	1.67266e+06	0.00551555	0.00429358	0.00369832
Q6NEY9	DIP2120	diphtheriae_02060	Chaperone protein DnaK	dnaK	65.7937	Cyt	8.00993e+09	1.21743e+08	0.777162	9.75641e+09	1.48288e+08	1.00614	1.75714e+10	2.67068e+08	0.88065	0.887984	0.114664
Q6NEZ0	DIP2119	diphtheriae_02059	Protein GrpE	grpE	23.8756	Cyt	2.43559e+08	1.02012e+07	0.0651205	6.69752e+08	2.80518e+07	0.190332	2.14909e+08	9.0012e+06	0.0296813	0.0950447	0.0844024
Q6NEZ1	DIP2118	diphtheriae_02058	Chaperone protein DnaJ 2	dnaJ2	40.6881	Cyt	1.48022e+07	363798	0.00232235	1.72979e+07	425135	0.00288455	1.74439e+07	428722	0.0014137	0.00220687	0.000742193
Q6NEZ4	DIP2115	diphtheriae_02055	Putative aldehyde dehydrogenase	dip2115	55.2928	Cyt	1.89553e+08	3.42816e+06	0.0218841	1.6771e+08	3.03313e+06	0.0205799	375757693	6.79578e+06	0.0224089	0.0216243	0.000941787
Q6NEZ5	DIP2114	diphtheriae_02054	Alcohol dehydrogenase	adhA	37.1206	Cyt	5.87792e+07	1.58347e+06	0.0101082	2.79335e+08	7.52507e+06	0.0510578	4.95634e+08	1.3352e+07	0.0440279	0.0350647	0.0218969
Q6NEZ7	DIP2112	#N/A	Uncharacterized protein	dip2112	5.87072	Cyt	2.72391e+06	463982	0.00296189	0	0	0	0	0	0	0.000987296	0.00171005
Q6NF01	DIP2108	diphtheriae_00666; diphtheriae_02048	Putative integral membrane protein	dip2108	47.268	TM	3.67591e+06	77767.4	0.000496437	0	0	0	5.07967e+06	107465	0.000354365	0.000283601	0.000255672
Q6NF03	DIP2106	diphtheriae_02021; diphtheriae_02045	Putative ABC transport system, ATP-binding subunit	dip2106	27.7654	Cyt	2.20047e+07	792523	0.00505917	5.31041e+07	1.9126e+06	0.0129771	2.47768e+07	892361	0.00294254	0.00699292	0.00528937
Q6NF05	DIP2104	diphtheriae_02041; diphtheriae_02043	Chaperone protein ClpB	clpB	92.8456	Cyt	3.43453e+08	3.69918e+06	0.0236142	8.43113e+08	9.08081e+06	0.0616135	1.03045e+09	1.10985e+07	0.0365972	0.0406083	0.0193146
Q6NF10	DIP2099	diphtheriae_02040	Putative sulfultransferase	dip2099	29.617	Cyt	80172525	2.70698e+06	0.0172803	727524	24564.4	0.00016667	0	0	0	0.00581567	0.00992904
Q6NF12	DIP2097	diphtheriae_02038	Orotate phosphoribosyltransferase	pyrE	18.8471	Cyt	1.51678e+07	804785	0.00513744	4.43538e+07	2.35335e+06	0.0159676	1.77098e+08	9.3966e+06	0.0309851	0.0173634	0.0129802
Q6NF13	DIP2096	diphtheriae_02037	Putative RNA methylase family protein	dip2096	19.1785	Cyt	0	0	0	0	0	0	4.71196e+06	245690	0.000810157	0.000270052	0.000467744
Q6NF14	DIP2095	diphtheriae_02036	Uncharacterized protein	dip2095	42.3039	Cyt	0	0	0	1.24205e+06	29360.2	0.00019921	0	0	0	6.64033e-05	0.000115014
Q6NF15	DIP2094	diphtheriae_02035	Fructose-bisphosphate aldolase	fba	37.2327	Cyt	1.8726e+09	5.02944e+07	0.32106	3.59845e+07	966475	0.00655757	4.13486e+09	1.11054e+08	0.3662	0.231272	0.195913
Q6NF28	DIP2073	diphtheriae_01988	Uncharacterized protein	dip2073	29.5449	Cyt	1.94856e+07	659526	0.00421016	8.78603e+06	297379	0.00201773	6.00976e+07	2.03411e+06	0.00670744	0.00431178	0.00234651
Q6NF29	DIP2072	diphtheriae_01987	Uncharacterized protein	dip2072	41.4039	Sec-NC	4.44924e+06	107459	0.00068598	0	0	0	6.98736e+06	168761	0.000556485	0.000414155	0.000364466
Q6NF32	DIP2069	diphtheriae_02029; diphtheriae_01984	Putative secreted protein	dip2069	41.8995	Sec-SpI	0	0	0	0	0	0	0	0	0	0	0
Q6NF33	DIP2068	diphtheriae_01983	Putative membrane protein	dip2068	39.9111	TM	622014	15585	9.94887e-05	0	0	0	0	0	0	3.31629e-05	5.74398e-05
Q6NF38	DIP2063	diphtheriae_01980	Adenylosuccinate synthetase	purA	46.5856	Cyt	2.12666e+08	4.56504e+06	0.0291415	1.02553e+07	220139	0.00149365	2.92091e+07	626997	0.00206751	0.0109009	0.0157994
Q6NF41	DIP2060	diphtheriae_01978	Putative membrane protein	dip2060	52.4008	TM	1.3414e+08	2.55988e+06	0.0163413	8.73956e+07	1.66783e+06	0.0113163	2.68879e+08	5.13119e+06	0.01692	0.0148592	0.00308188
Q6NF42	DIP2059	diphtheriae_01977	Uncharacterized protein	dip2059	30.2845	Cyt	0	0	0	0	0	0	3.34681e+06	110512	0.000364412	0.000121471	0.000210394
Q6NF43	DIP2058	diphtheriae_01976	Putative purine phosphoribosyltransferase	dip2058	18.2295	Cyt	3.11372e+08	1.70807e+07	0.109036	1.88703e+08	1.03515e+07	0.0702354	2.2119e+09	1.21336e+08	0.400105	0.193125	0.180296
Q6NF44	DIP2057	diphtheriae_01975	Putative phosphoribosylglycinamide formyltransferase	dip2057	31.7031	Cyt	3.99294e+06	125948	0.000804003	1.34718e+06	42493.5	0.00028832	5.15833e+07	1.62707e+06	0.00536524	0.00215252	0.00279422
Q6NF45	DIP2056	diphtheriae_02068; diphtheriae_01973	Putative ferredoxin/ferredoxin-NADP reductase	dip2056	49.7823	Cyt	5.3903e+08	1.08277e+07	0.0691202	6.56975e+08	1.31969e+07	0.0895417	1.25136e+08	2.51366e+06	0.00828874	0.0556502	0.0422681
Q6NF46	DIP2055	diphtheriae_01972	Phosphate acetyltransferase	pta	51.0339	Cyt	5.07076e+08	9.93606e+06	0.063428	4.70756e+08	9.22437e+06	0.0625877	1.64454e+09	3.22244e+07	0.106259	0.0774249	0.0249747
Q6NF47	DIP2054	diphtheriae_01971	Acetate kinase	ackA	42.6078	Amb	7.54568e+08	1.77096e+07	0.113051	2.05785e+08	4.82975e+06	0.03277	1.96716e+09	4.6169e+07	0.152241	0.0993543	0.0609021
Q6NF50	DIP2051	diphtheriae_01968	Putative membrane protein	dip2051	45.9951	TM	0	0	0	0	0	0	6.69768e+06	145617	0.00048017	0.000160057	0.000277226
Q6NF54	DIP2047	diphtheriae_01964	Exodeoxyribonuclease III	dip2047	26.932	Cyt	2.36833e+07	879376	0.0056136	4.9641e+06	184320	0.00125061	2.30521e+07	855938	0.00282244	0.00322888	0.00220971
Q6NF55	DIP2046	diphtheriae_01963	N-acetyltransferase domain-containing protein	dip2046	32.8641	Cyt	0	0	0	0	0	0	1.25854e+07	382954	0.00126278	0.000420928	0.000729068
Q6NF56	DIP2045	diphtheriae_01962	Peptide deformylase	def	20.2658	Cyt	4.99291e+08	2.46372e+07	0.157274	3.17627e+08	1.56731e+07	0.106342	1.04135e+09	5.13849e+07	0.169441	0.144352	0.033475
Q6NF58	DIP2043	diphtheriae_01960	Putative secreted protein	dip2043	18.1963	TM	0	0	0	0	0	0	65386493	3.59339e+06	0.0118491	0.00394971	0.00684111
Q6NF59	DIP2042	diphtheriae_01959	Putative glutamate--cysteine ligase 2	dip2042	40.6363	Cyt	1.52494e+06	37526.6	0.000239556	19377962	476863	0.00323553	32407801	797509	0.00262977	0.00203495	0.00158408
Q6NF63	DIP2037	diphtheriae_01957	Putative peptidase	dip2037	48.4292	Cyt	1.09076e+09	2.25229e+07	0.143778	4.8808e+08	1.00782e+07	0.0683811	7.16253e+08	1.47897e+07	0.0487687	0.0869758	0.0501597
Q6NF67	DIP2031	#N/A	Putative excinuclease ABC subunit A2	uvrA2	93.6558	Cyt	0	0	0	6.5232e+06	69650.7	0.000472582	2.03775e+06	21757.9	7.17462e-05	0.000181443	0.000254673
Q6NF68	DIP2030	#N/A	Putative NAD(P)H-dependent reductase	dip2030	39.2234	Cyt	0	0	0	0	0	0	3.74329e+06	95435	0.000314695	0.000104898	0.000181689
Q6NF74	DIP2020	diphtheriae_01948	60 kDa chaperonin 2	groL2	57.1701	Cyt	7.27898e+09	1.27321e+08	0.812772	8.05631e+09	1.40918e+08	0.956134	2.98041e+10	5.21323e+08	1.71905	1.16265	0.487158
Q6NF78	DIP2016	diphtheriae_01944	PPK2 domain-containing protein	dip2016	35.1095	Cyt	3.91549e+07	1.11522e+06	0.00711916	1.73228e+07	493394	0.00334769	6.20615e+07	1.76766e+06	0.00582881	0.00543189	0.00191681
Q6NF79	DIP2015	diphtheriae_01942; diphtheriae_01943	Putative exported lipase	dip2015	45.0772	Sec-SpI	0	0	0	3.7083e+06	82265.5	0.000558174	0	0	0	0.000186058	0.000322262
Q6NF84	DIP2010	#N/A	Putative surface-anchored membrane protein	dip2010	204.489	TM-Sec-LPXTG	19958221	97600.6	0.000623045	0	0	0	5.51708e+06	26979.9	8.89656e-05	0.000237337	0.000336982
Q6NF87	DIP2007	diphtheriae_01937	Rhodanese domain-containing protein	dip2007	10.5582	Cyt	2684101210	2.54219e+08	1.62284	1988711010	1.88357e+08	1.27801	4.063e+09	3.84819e+08	1.26893	1.38993	0.20176
Q6NF88	DIP2006	diphtheriae_01936	Inorganic pyrophosphatase	ppa	17.9559	Cyt	1.67886e+06	93499.1	0.000596863	0	0	0	3.07188e+06	171079	0.00056413	0.000386997	0.000335549
Q6NF89	DIP2005	diphtheriae_01935	Putative D-Ala D-Ala carboxypeptidase	dip2005	44.5481	Amb	0	0	0	0	0	0	6.00119e+06	134712	0.000444212	0.000148071	0.000256466
Q6NF91	DIP2003	diphtheriae_01933	Hypoxanthine phosphoribosyltransferase	hpt	20.9559	Cyt	1.84368e+08	8.79789e+06	0.0561624	109911468	5.24489e+06	0.0355868	4.55362e+08	2.17296e+07	0.0716527	0.0544673	0.0180926
Q6NF92	DIP2002	diphtheriae_01932	ATP-dependent zinc metalloprotease FtsH	ftsH	89.8695	TM	1.44114e+07	160359	0.00102367	1.27963e+07	142388	0.000966107	3.53702e+07	393573	0.0012978	0.00109586	0.000177237
Q6NF93	DIP2001	diphtheriae_01931	GTP cyclohydrolase 1	folE	20.7819	Cyt	5.14788e+07	2.4771e+06	0.0158129	0	0	0	0	0	0	0.00527096	0.00912957
Q6NF95	DIP1999	diphtheriae_01929	Dihydropteroate synthase	dip1999	29.0538	Cyt	6.95187e+07	2.39276e+06	0.0152745	2.50805e+07	863244	0.00585714	1.42454e+08	4.90311e+06	0.0161679	0.0124332	0.0057125
Q6NF97	DIP1997	diphtheriae_01927	2-amino-4-hydroxy-6-hydroxymethyldihydropteridine pyrophosphokinase	folK	17.709	Cyt	0	0	0	5.12977e+06	289670	0.00196542	2.41478e+07	1.36359e+06	0.0044964	0.00215394	0.00225412
Q6NF99	DIP1995	diphtheriae_01925	Putative membrane protein	dip1995	34.4131	TM	9597986	278905	0.00178043	0	0	0	0	0	0	0.000593475	0.00102793
Q6NFA1	DIP1993	diphtheriae_01923	Pantoate--beta-alanine ligase	dip1993	27.7125	Cyt	3.33163e+07	1.20221e+06	0.00767447	0	0	0	0	0	0	0.00255816	0.00443086
Q6NFA2	DIP1992	diphtheriae_01922	Sodium:dicarboxylate symporter family	dip1992	50.4776	TM	1.57864e+08	3.12741e+06	0.0199642	4.02498e+07	797379	0.00541024	3.07549e+08	6.09279e+06	0.0200908	0.0151551	0.00843953
Q6NFA3	DIP1991	diphtheriae_01920	Putative membrane protein	dip1991	33.9596	TM	4.22136e+06	124305	0.000793519	0	0	0	1.62122e+07	477395	0.0015742	0.00078924	0.000787109
Q6NFA4	DIP1990	diphtheriae_01919	Putative ABC transport system, ATP-binding protein	dip1990	33.1463	Cyt	1.03639e+08	3.1267e+06	0.0199597	4.51463e+07	1.36203e+06	0.00924142	2.47461e+08	7.46571e+06	0.024618	0.0179397	0.00788481
Q6NFA7	DIP1987	diphtheriae_01909	Lysine--tRNA ligase	lysU	57.9672	Cyt	8.14192e+08	1.40457e+07	0.0896626	7.13568e+08	1.23098e+07	0.0835227	3.41077e+09	5.88397e+07	0.194023	0.122403	0.0621007
Q6NFB0	DIP1984	diphtheriae_01903	Uncharacterized protein	dip1984	17.5891	Cyt	7.03279e+08	3.99838e+07	0.255241	9.80688e+07	5.57554e+06	0.0378302	4.48019e+09	2.54713e+08	0.839912	0.377661	0.414818
Q6NFB1	DIP1983	diphtheriae_01902	ATP-dependent Clp protease ATP-binding subunit	clpC	97.5118	Cyt	2.89878e+08	2.97275e+06	0.0189769	1.10276e+08	1.1309e+06	0.00767317	4.3938e+08	4.50592e+06	0.0148582	0.0138361	0.00572075
Q6NFB5	DIP1979	diphtheriae_01898	Carbonic anhydrase	dip1979	22.3763	Cyt	5.00385e+06	223623	0.00142753	0	0	0	134860888	6.02696e+06	0.0198738	0.00710043	0.011085
Q6NFB6	DIP1978	diphtheriae_01897	Putative exported protein	dip1978	25.5647	TM	4.35398e+06	170312	0.00108721	0	0	0	0	0	0	0.000362403	0.0006277
Q6NFB7	DIP1977	diphtheriae_01896	DNA repair protein RadA	radA	48.4564	Cyt	0	0	0	0	0	0	550957	11370.1	3.74928e-05	1.24976e-05	2.16465e-05
Q6NFB8	DIP1976	diphtheriae_01894	Putative membrane protein	dip1976	49.5359	TM-Sec	987791	19940.9	0.000127295	0	0	0	8.58771e+06	173363	0.000571662	0.000232986	0.000300129
Q6NFB9	DIP1975	#N/A	Uncharacterized protein	dip1975	20.4182	Cyt	0	0	0	0	0	0	55828603	2.73425e+06	0.00901614	0.00300538	0.00520547
Q6NFC0	DIP1974	diphtheriae_01892	Putative CarD-like transcriptional factor	dip1974	21.666	Cyt	3.30759e+06	152662	0.000974539	1.19371e+07	550959	0.00373827	1.05951e+08	4.89019e+06	0.0161253	0.00694604	0.00806869
Q6NFC2	DIP1972	diphtheriae_01890	2-C-methyl-D-erythritol 2,4-cyclodiphosphate synthase	ispF	16.5753	Cyt	0	0	0	0	0	0	1.58389e+08	9.55572e+06	0.0315098	0.0105033	0.0181922
Q6NFC3	DIP1971	diphtheriae_01889	Cysteine--tRNA ligase	cysS	51.1631	Cyt	4.24455e+07	829613	0.00529593	5.99846e+07	1.17242e+06	0.00795491	4.86633e+08	9.51141e+06	0.0313637	0.0148715	0.0143444
Q6NFC4	DIP1970	diphtheriae_01888	SpoU rRNA Methylase family protein	dip1970	33.7176	Cyt	1.68334e+06	49924.6	0.0003187	3.87577e+07	1.14948e+06	0.00779925	6.05386e+08	1.79546e+07	0.0592049	0.022441	0.0320575
Q6NFC5	DIP1969	diphtheriae_01887	Putative LacI-family transcriptional regulator	dip1969	40.4288	Cyt	4.30706e+06	106534	0.000680075	6.96794e+06	172351	0.00116941	3.84692e+07	951529	0.00313765	0.00166238	0.00130084
Q6NFC8	DIP1966	diphtheriae_01884	Alpha,alpha-trehalose-phosphate synthase (ADP-forming)	dip1966	52.7978	Cyt	1.27788e+07	242033	0.00154505	0	0	0	0	0	0	0.000515016	0.000892034
Q6NFD0	DIP1964	diphtheriae_01882	Putative amino acid export carrier protein	dip1964	54.201	TM	0	0	0	0	0	0	1.24374e+06	22946.9	7.56669e-05	2.52223e-05	4.36863e-05
Q6NFD2	DIP1962	#N/A	Uncharacterized protein	dip1962	12.6034	Cyt	6.76671e+07	5.36896e+06	0.0342734	0	0	0	1.31024e+08	1.0396e+07	0.0342805	0.0228513	0.0197898
Q6NFE0	DIP1953	diphtheriae_01880	Putative amino acid export carrier protein	dip1953	50.9057	TM	604156	11868.1	7.57617e-05	84785692	1.66555e+06	0.0113008	0	0	0	0.00379218	0.00650275
Q6NFE1	DIP1952	diphtheriae_01879	Putative pyruvate dehydrogenase	dip1952	62.4575	Cyt	2.94258e+07	471133	0.00300754	8.49078e+06	135945	0.00092239	6.631e+08	1.06168e+07	0.0350087	0.0129795	0.0191063
Q6NFE3	DIP1950	#N/A	Uncharacterized protein	dip1950	9.76909	Cyt	0	0	0	9.70895e+06	993844	0.00674326	0	0	0	0.00224775	0.00389322
Q6NFE5	DIP1948	#N/A	Dihydropteroate synthase	dip1948	30.619	Cyt	0	0	0	1.23501e+06	40334.7	0.000273672	0	0	0	9.1224e-05	0.000158005
Q6NFE9	DIP1942	diphtheriae_01876	Putative TetR-family regulatory protein	dip1942	22.6566	Cyt	9.16748e+06	404628	0.00258299	0	0	0	0	0	0	0.000860998	0.00149129
Q6NFF0	DIP1941	diphtheriae_01875	Putative membrane protein	dip1941	52.9096	TM	0	0	0	0	0	0	213019528	4.0261e+06	0.013276	0.00442533	0.0076649
Q6NFF3	DIP1938	#N/A	Putative membrane protein	dip1938	8.98668	TM	7.53311e+06	838253	0.00535109	0	0	0	0	0	0	0.0017837	0.00308945
Q6NFF5	DIP1936	diphtheriae_01874	Putative two component system response regulator protein	dip1936	26.6328	Cyt	3.95682e+07	1.48569e+06	0.00948411	1.37013e+08	5.14453e+06	0.0349058	6.41812e+08	2.40986e+07	0.0794645	0.0412848	0.0354236
Q6NFF6	DIP1935	diphtheriae_01873	Histidine kinase	dip1935	56.1644	TM	1.09417e+06	19481.5	0.000124362	0	0	0	0	0	0	4.14542e-05	7.18007e-05
Q6NFF8	DIP1933	diphtheriae_01871	HIT family protein	dip1933	15.3908	Cyt	2.10513e+08	1.36779e+07	0.0873143	2.12721e+08	1.38213e+07	0.0937777	4.3915e+08	2.85333e+07	0.0940879	0.0917266	0.00382434
Q6NFF9	DIP1932	diphtheriae_01870	Phosphoribosylamine--glycine ligase	purD	44.6548	Cyt	8.88163e+06	198896	0.00126967	58829	1317.42	8.93873e-06	2.20705e+08	4.94248e+06	0.0162977	0.00585878	0.00906235
Q6NFG1	DIP1930	diphtheriae_01868	Uncharacterized protein	dip1930	23.4303	Cyt	0	0	0	7.39212e+06	315494	0.00214064	0	0	0	0.000713546	0.0012359
Q6NFG2	DIP1929	diphtheriae_01867	Aminotransferase	dip1929	41.2318	Cyt	0	0	0	0	0	0	8.71555e+07	2.11379e+06	0.00697019	0.0023234	0.00402424
Q6NFG3	DIP1928	diphtheriae_01866	Adenylosuccinate lyase	purB	52.6381	Cyt	1.49648e+08	2.84296e+06	0.0181484	2.98211e+08	5.6653e+06	0.0384393	5.40944e+08	1.02767e+07	0.0338871	0.0301582	0.010647
Q6NFG4	DIP1927	diphtheriae_01865	Phosphoribosylaminoimidazole-succinocarboxamide synthase	purC	33.1485	Cyt	1.05415e+08	3.18009e+06	0.0203005	3.97512e+08	1.19919e+07	0.0813652	3.83986e+08	1.15838e+07	0.0381974	0.046621	0.0313918
Q6NFG5	DIP1926	diphtheriae_01863	Putative prolyl oligopeptidase	dip1926	79.2009	Cyt	3.06128e+07	386521	0.00246741	4.54929e+07	574399	0.00389732	3.30477e+07	417264	0.00137592	0.00258021	0.00126448
Q6NFG7	DIP1924	diphtheriae_01860	Ribonucleoside-diphosphate reductase	nrdF2	38.672	TM	0	0	0	0	0	0	6.06058e+06	156718	0.000516773	0.000172258	0.000298359
Q6NFH0	DIP1921	diphtheriae_01857	SCP_3 domain-containing protein	dip1921	13.9754	Cyt	5.6001e+06	400711	0.00255799	0	0	0	29372530	2.10173e+06	0.00693042	0.0031628	0.00350457
Q6NFH1	DIP1920	diphtheriae_01856	Amidophosphoribosyltransferase	purF	53.1276	Cyt	6.95781e+07	1.30964e+06	0.00836026	2.48086e+07	466964	0.00316836	184257576	3.46821e+06	0.0114364	0.00765499	0.00417887
Q6NFH2	DIP1919	diphtheriae_01855	Phosphoribosylformylglycinamidine cyclo-ligase	purM	37.2489	Cyt	0	0	0	119581	3210.32	2.17821e-05	4.35167e+08	1.16827e+07	0.0385235	0.0128484	0.0222352
Q6NFH3	DIP1918	diphtheriae_01854	Uncharacterized protein	dip1918	7.82672	Sec-NC	1.77007e+08	2.26158e+07	0.14437	1.10931e+09	1.41733e+08	0.961664	1.40029e+09	1.78912e+08	0.589957	0.565331	0.409203
Q6NFH4	DIP1917	diphtheriae_01853	GCV_T domain-containing protein	dip1917	37.8335	Cyt	0	0	0	4.97384e+07	1.31467e+06	0.00892005	4.2273e+07	1.11734e+06	0.00368442	0.00420149	0.00448245
Q6NFH5	DIP1916	diphtheriae_01852	Putative aminotransferase	dip1916	33.3479	Cyt	1.98332e+06	59473.7	0.000379658	3.97323e+06	119145	0.000808401	4.59701e+07	1.3785e+06	0.00454558	0.00191121	0.00229148
Q6NFH6	DIP1915	diphtheriae_01851	UPF0678 fatty acid-binding protein-like protein DIP1915	dip1915	25.0111	Sec-NC	2.08723e+09	8.34523e+07	0.532728	9.46326e+08	3.78362e+07	0.25672	5.75126e+08	2.29948e+07	0.0758249	0.288424	0.230095
Q6NFH7	DIP1913	diphtheriae_01850	DAGKc domain-containing protein	dip1913	36.8422	Cyt	0	0	0	0	0	0	1.66129e+07	450920	0.0014869	0.000495633	0.000858462
Q6NFH9	DIP1911	diphtheriae_01848	Mycothiol acetyltransferase	mshD	33.4678	Cyt	1.09557e+07	327351	0.00208969	0	0	0	5.86989e+07	1.75389e+06	0.00578343	0.00262437	0.00292855
Q6NFI4	DIP1904	diphtheriae_01845	Uncharacterized protein	dip1904	28.3001	Cyt	1.87797e+06	66359	0.00042361	3.12016e+06	110253	0.000748068	0	0	0	0.000390559	0.000375127
Q6NFI5	DIP1903	diphtheriae_01844	tRNA-dihydrouridine synthase	dip1903	41.1657	Cyt	3.70645e+07	900373	0.00574764	1.17658e+07	285816	0.00193927	4.72091e+07	1.14681e+06	0.00378157	0.00382283	0.00190452
Q6NFI6	DIP1902	diphtheriae_01843	Succinyl-CoA:Coenzyme A transferase	cat1	56.4792	Cyt	1.43167e+09	2.53486e+07	0.161816	1.60065e+09	2.83405e+07	0.192291	4.28487e+09	7.58664e+07	0.250168	0.201425	0.0448786
Q6NFJ5	DIP1893	diphtheriae_01815	Fe-ADH domain-containing protein	dip1893	38.7951	Cyt	196036689	5.05313e+06	0.0322573	5.29844e+07	1.36575e+06	0.00926665	0	0	0	0.0138413	0.0166081
Q6NFJ7	DIP1891	diphtheriae_01811	Serine acetyltransferase	cysE	20.1957	Cyt	0	0	0	1.07675e+07	533156	0.00361748	5.0944e+07	2.52251e+06	0.00831793	0.00397847	0.0041707
Q6NFJ8	DIP1890	diphtheriae_01810	Cysteine synthase	dip1890	32.6391	Cyt	2.32384e+10	7.11981e+08	4.54502	2.20624e+10	6.75952e+08	4.58636	6.53112e+10	2.00101e+09	6.5983	5.24323	1.17371
Q6NFJ9	DIP1889	diphtheriae_01809	Putative transcriptional regulator	dip1889	30.9443	Cyt	4.20413e+07	1.35861e+06	0.00867287	14633383	472895	0.00320861	161690564	5.22522e+06	0.0172301	0.00970384	0.00706735
Q6NFK0	DIP1888	diphtheriae_01808	Corrinoid adenosyltransferase	dip1888	20.8787	Cyt	2.76987e+08	1.32665e+07	0.0846885	1.60522e+08	7.68834e+06	0.0521656	6.49427e+08	3.11048e+07	0.102567	0.0798072	0.025553
Q6NFK1	DIP1887	diphtheriae_01807	UDP-N-acetylglucosamine 1-carboxyvinyltransferase	murA	44.3718	Cyt	0	0	0	0	0	0	2044556	46077.8	0.000151941	5.06468e-05	8.77229e-05
Q6NFK2	DIP1886	diphtheriae_01803	Putative ABC transport system ATP-binding protein	dip1886	26.9156	Cyt	2.64694e+06	98342.2	0.00062778	3.5208e+06	130809	0.000887543	1.01226e+08	3.76088e+06	0.0124014	0.00463892	0.00672379
Q6NFK3	DIP1885	diphtheriae_01802	Putative ABC transport system permease protein	dip1885	89.4819	TM	4.10903e+06	45920.2	0.000293137	7.51898e+06	84028	0.000570132	4.3887e+07	490457	0.00161727	0.000826847	0.000698398
Q6NFK5	DIP1882	diphtheriae_01799	Phosphoglucomutase	pgm	58.5114	Cyt	1.6025e+08	2.73878e+06	0.0174833	4.69343e+07	802140	0.00544254	4.53716e+08	7.75433e+06	0.0255697	0.0161652	0.0101281
Q6NFK7	DIP1880	diphtheriae_01797	Putative exported protein	dip1880	26.5834	TM	4.80718e+06	180834	0.00115437	11189050	420903	0.00285584	1.73976e+07	654454	0.00215805	0.00205609	0.000855304
Q6NFL3	DIP1874	diphtheriae_01790	Uncharacterized protein	dip1874	16.5444	Cyt	4.73079e+07	2.85946e+06	0.0182537	2.32631e+07	1.4061e+06	0.00954046	0	0	0	0.00926471	0.00912996
Q6NFL4	DIP1873	diphtheriae_01789	NH(3)-dependent NAD(+) synthetase	nadE	29.9095	Cyt	2.80904e+08	9.39181e+06	0.0599538	1.98948e+08	6.65169e+06	0.0451319	6.57359e+08	2.19783e+07	0.072473	0.0591862	0.0136867
Q6NFL8	DIP1869	diphtheriae_01784	Glutaredoxin-like protein NrdH	dip1869	8.37116	Cyt	4.09232e+07	4.88859e+06	0.0312069	2.89672e+07	3.46035e+06	0.0234786	4.31783e+07	5.15798e+06	0.0170083	0.023898	0.00710858
Q6NFM0	DIP1867	diphtheriae_01782	Ribonucleoside-diphosphate reductase	nrdE	81.3817	Cyt	2.34701e+08	2.88396e+06	0.0184101	3.85746e+08	4.73995e+06	0.0321607	1.02926e+09	1.26474e+07	0.0417044	0.0307584	0.0117103
Q6NFM1	DIP1866	diphtheriae_01781	Ferritin	dip1866	18.0461	Cyt	4.54378e+07	2.51788e+06	0.0160732	4.5716e+08	2.5333e+07	0.171885	4.82729e+08	2.67498e+07	0.0882069	0.092055	0.0779771
Q6NFM2	DIP1865	diphtheriae_01780	Ribonucleoside-diphosphate reductase subunit beta	nrdF1	37.6514	Sec-NC	9.31862e+08	2.47497e+07	0.157993	38374707	1.01921e+06	0.00691537	1.43602e+09	3.814e+07	0.125766	0.0968913	0.07957
Q6NFM4	DIP1863	diphtheriae_01778	O-phosphoserine phosphohydrolase	dip1863	44.129	Cyt	2.79701e+07	633826	0.00404611	0	0	0	88529068	2.00614e+06	0.00661521	0.00355377	0.00333498
Q6NFM5	DIP1862	diphtheriae_01777	Aminoacyl-tRNA hydrolase	dip1862	25.7331	Cyt	2.28532e+07	888086	0.00566921	7.86332e+06	305572	0.00207332	1.3705e+08	5.32582e+06	0.0175618	0.00843476	0.00810612
Q6NFM8	DIP1859	diphtheriae_01774	DeaD/DeaH family helicase	dip1859	70.285	Cyt	0	0	0	2.0603e+06	29313.5	0.000198893	0	0	0	6.62977e-05	0.000114831
Q6NFM9	DIP1858	diphtheriae_01773	Nicotinate phosphoribosyltransferase	dip1858	47.083	Cyt	2.50858e+08	5.32799e+06	0.0340119	2.38073e+08	5.05647e+06	0.0343083	8.29633e+08	1.76207e+07	0.0581037	0.0421413	0.0138247
Q6NFN0	DIP1857	diphtheriae_01772	ATP-dependent Clp protease adapter protein ClpS	clpS	12.34	Cyt	2.78213e+06	225457	0.00143923	45654.3	3699.7	2.51026e-05	0	0	0	0.000488111	0.000823789
Q6NFN1	DIP1856	diphtheriae_01771	DUF2017 domain-containing protein	dip1856	19.4236	Cyt	5.43056e+07	2.79585e+06	0.0178476	9.27259e+07	4.77387e+06	0.0323908	1.08894e+08	5.60626e+06	0.0184865	0.0229083	0.0082183
Q6NFN4	DIP1853	diphtheriae_01768	Glutamate racemase	murI	28.0795	Cyt	0	0	0	1.53879e+06	54801.1	0.000371827	1.25143e+07	445675	0.0014696	0.00061381	0.000764101
Q6NFN5	DIP1852	diphtheriae_01767	Lactamase_B domain-containing protein	dip1852	29.3304	Amb	5.35758e+06	182663	0.00116605	2.58465e+06	88121.8	0.000597909	1.72193e+07	587081	0.00193589	0.00123328	0.000671518
Q6NFN6	DIP1851	diphtheriae_01766	Ribonuclease PH	rph	25.879	Cyt	4.72531e+08	1.82593e+07	0.11656	6.21344e+08	2.40096e+07	0.162906	1.0166e+09	3.92829e+07	0.129535	0.136333	0.0239091
Q6NFN9	DIP1848	diphtheriae_01763	Putative membrane protein	dip1848	14.8414	TM	0	0	0	4.75398e+06	320318	0.00217337	0	0	0	0.000724455	0.00125479
Q6NFP1	DIP1846	diphtheriae_01760	Putative fatty acid synthase	fas	315.28	Cyt	1.6963e+09	5.38031e+06	0.0343458	2.18865e+09	6.94192e+06	0.0471011	1.05167e+10	3.33566e+07	0.109993	0.0638132	0.0404979
Q6NFP3	DIP1844	diphtheriae_01758	Putative TetR-family regulatory protein	dip1844	24.1574	Cyt	0	0	0	0	0	0	13126934	543391	0.00179182	0.000597274	0.00103451
Q6NFP4	DIP1843	diphtheriae_01757	Bacterioferritin comigratory protein	bcp	17.0387	Cyt	8.96947e+07	5.26417e+06	0.0336045	8.67735e+07	5.09272e+06	0.0345543	3.09904e+08	1.81882e+07	0.0599753	0.0427113	0.0149585
Q6NFP6	DIP1841	diphtheriae_01755	ABM domain-containing protein	dip1841	11.2065	Cyt	2.66993e+07	2.38248e+06	0.0152088	6.92701e+06	618123	0.00419398	0	0	0	0.0064676	0.0078552
Q6NFP7	DIP1840	diphtheriae_01754	Isochorismatase domain-containing protein	dip1840	16.3211	Cyt	11169050	684330	0.0043685	4.45651e+07	2.73052e+06	0.0185266	5.71169e+07	3.49956e+06	0.0115397	0.0114783	0.00707926
Q6NFQ7	DIP1829	#N/A	Uncharacterized protein	dip1829	11.5468	Sec-NC	0	0	0	1.75528e+07	1.52015e+06	0.0103143	0	0	0	0.00343809	0.00595494
Q6NFR0	DIP1826	#N/A	Peptidase_C39_2 domain-containing protein	dip1826	20.3571	Sec-NC	0	0	0	77097518	3.78726e+06	0.0256967	0	0	0	0.00856556	0.014836
Q6NFS1	DIP1815	diphtheriae_01749	Putative lipoprotein	dip1815	41.7445	Sec-Lipo	0	0	0	1.22672e+06	29386.4	0.000199388	0	0	0	6.64626e-05	0.000115117
Q6NFS2	DIP1814	diphtheriae_01748	Dihydrodipicolinate synthase family protein	dip1814	30.0804	Cyt	0	0	0	1.62335e+07	539671	0.00366168	1.56971e+07	521839	0.00172075	0.00179415	0.00183194
Q6NFS4	DIP1812	diphtheriae_00174; diphtheriae_01745	Putative short chain dehydrogenase	dip1812	28.5906	TM	1.06418e+07	372214	0.00237608	0	0	0	58283281	2.03855e+06	0.00672207	0.00303271	0.0034088
Q6NFS5	DIP1811	diphtheriae_01744	Putative zinc-binding dehydrogenase	dip1811	35.7934	Cyt	1.46218e+08	4.08505e+06	0.0260774	1.99562e+08	5.57538e+06	0.0378291	5.70654e+08	1.5943e+07	0.0525716	0.038826	0.0132752
Q6NFT3	DIP1803	diphtheriae_01737	Energy-dependent translational throttle protein EttA	ettA	62.1819	Cyt	1.23855e+08	1.99182e+06	0.012715	1.16628e+07	187559	0.00127259	1.41595e+09	2.2771e+07	0.0750869	0.0296915	0.0397277
Q6NFT4	DIP1802	diphtheriae_01736	Uncharacterized protein	dip1802	16.3382	Cyt	380633	23297.2	0.00014872	2.61364e+07	1.59971e+06	0.0108541	6.20445e+08	3.79752e+07	0.125222	0.0454084	0.0693278
Q6NFT6	DIP1800	diphtheriae_01734	Putative hemoglobin	dip1800	15.3052	Cyt	5.94389e+06	388357	0.00247912	2.69074e+06	175805	0.00119284	1.53371e+07	1.00208e+06	0.00330434	0.00232544	0.00106411
Q6NFT8	DIP1798	diphtheriae_01731	Alanine aminopeptidase	dip1798	96.0298	Cyt	1.06475e+08	1.10877e+06	0.00707795	4.95896e+07	516398	0.00350378	2.52902e+08	2.63357e+06	0.00868415	0.00642196	0.00265176
Q6NFT9	DIP1797	diphtheriae_01730	DSBA domain-containing protein	dip1797	22.7071	Cyt	4.41317e+06	194352	0.00124067	3.03344e+08	1.3359e+07	0.090641	4.61241e+08	2.03126e+07	0.0669804	0.052954	0.0463213
Q6NFU0	DIP1796	diphtheriae_01729	Putative ribose/galactose isomerase	dip1796	17.1155	Cyt	4.99035e+06	291570	0.00186127	1.01233e+08	5.91473e+06	0.0401316	7.98917e+07	4.66781e+06	0.015392	0.0191283	0.0194068
Q6NFU1	DIP1795	diphtheriae_01728	Putative exported protein	dip1795	26.836	Sec-SpI	5.79714e+07	2.16021e+06	0.0137899	6.75996e+06	251899	0.00170914	1.90601e+08	7.10242e+06	0.0234201	0.0129731	0.0108785
Q6NFU2	DIP1794	diphtheriae_01727	Uncharacterized protein	dip1794	8.67236	Sec-NC	1.3224e+06	152484	0.000973402	0	0	0	0	0	0	0.000324467	0.000561994
Q6NFU3	DIP1793	diphtheriae_01724	Trigger factor	tig	49.485	Cyt	1.07789e+09	2.17821e+07	0.139049	3461814717	6.99569e+07	0.47466	7.19327e+09	1.45363e+08	0.479331	0.364346	0.195128
Q6NFU4	DIP1792	diphtheriae_01723	ATP-dependent Clp protease proteolytic subunit 2	clpP2	21.6257	Cyt	3.39914e+07	1.57181e+06	0.0100338	7.45031e+08	3.44512e+07	0.233753	3.42108e+07	1.58195e+06	0.00521646	0.0830009	0.130577
Q6NFU5	DIP1791	diphtheriae_01722	ATP-dependent Clp protease proteolytic subunit 1	clpP1	23.1356	Cyt	6.71734e+07	2.90347e+06	0.0185346	2.01411e+07	870567	0.00590682	1.15515e+09	4.99298e+07	0.164642	0.0630279	0.0882269
Q6NFU6	DIP1790	diphtheriae_01721	Glutamine amidotransferase protein	dip1790	91.7176	Cyt	3.38006e+06	36852.9	0.000235255	79827.3	870.36	5.90542e-06	1.63569e+07	178340	0.000588072	0.000276411	0.000293257
Q6NFU7	DIP1789	diphtheriae_01720	ATP-dependent Clp protease ATP-binding subunit ClpX	clpX	47.4716	Cyt	3.45504e+07	727810	0.00464607	6.20307e+06	130669	0.000886593	6.7333e+07	1.41838e+06	0.00467709	0.00340325	0.00217954
Q6NFU8	DIP1788	diphtheriae_01719	Putative TetR-family regulatory protein	dip1788	27.5967	Cyt	1.48868e+08	5.39442e+06	0.0344359	119536201	4.33154e+06	0.0293897	3.30876e+08	1.19897e+07	0.0395359	0.0344538	0.00507312
Q6NFV0	DIP1786	diphtheriae_01717	Valine--tRNA ligase	valS	103.087	Cyt	9.9613e+08	9.66303e+06	0.0616851	7.26698e+08	7.04939e+06	0.0478303	2.35698e+09	2.28641e+07	0.0753939	0.0616365	0.0137818
Q6NFV1	DIP1785	diphtheriae_01716	Mur ligase family protein	dip1785	53.131	Cyt	2.77878e+08	5.23006e+06	0.0333867	5.38273e+07	1.01311e+06	0.00687395	3.84961e+07	724550	0.00238919	0.0142166	0.0167525
Q6NFV3	DIP1783	diphtheriae_01714	Nucleoside diphosphate kinase	ndk	14.7918	Cyt	2.47547e+07	1.67354e+06	0.0106832	8.47702e+07	5.73088e+06	0.0388842	3.377e+07	2.28302e+06	0.00752821	0.0190319	0.0172648
Q6NFV4	DIP1782	diphtheriae_01713	Putative RNA-associated protein	dip1782	107.374	Cyt	2.90229e+07	270299	0.00172548	1.44368e+07	134454	0.000912277	7.50592e+07	699047	0.00230509	0.00164762	0.000699666
Q6NFV5	DIP1781	diphtheriae_01712	50S ribosomal protein L21	rplU	10.8912	Cyt	8.40307e+08	7.7155e+07	0.492528	7.94632e+08	7.29612e+07	0.495044	4.04037e+09	3.70977e+08	1.22329	0.736953	0.42118
Q6NFV6	DIP1780	diphtheriae_01711	50S ribosomal protein L27	rpmA	9.50199	Cyt	530292	55808.5	0.000356261	1.03243e+07	1.08654e+06	0.00737221	1.27563e+08	1.34248e+07	0.0442681	0.0173322	0.0235895
Q6NFV7	DIP1779	diphtheriae_01710	GTPase Obg	obg	54.8032	Cyt	0	0	0	1.61992e+06	29558.9	0.000200558	1.69969e+08	3.10143e+06	0.0102269	0.00347582	0.00584748
Q6NFV9	DIP1777	diphtheriae_01708	Glutamate 5-kinase	proB	39.3373	Cyt	1.09331e+07	277932	0.00177421	2.56352e+07	651678	0.00442165	1.58974e+07	404130	0.00133261	0.00250949	0.00167064
Q6NFW0	DIP1776	diphtheriae_01707	Gamma-glutamyl phosphate reductase	proA	45.1221	Cyt	0	0	0	0	0	0	2.00249e+06	44379.3	0.00014634	4.87799e-05	8.44893e-05
Q6NFW1	DIP1775	diphtheriae_01706	Probable nicotinate-nucleotide adenylyltransferase	nadD	25.5231	Cyt	6.68617e+06	261966	0.00167229	0	0	0	4963277	194462	0.000641236	0.000771175	0.000843683
Q6NFW2	DIP1774	diphtheriae_01705	Ribosomal silencing factor RsfS	rsfS	17.5377	Cyt	5.44966e+06	310741	0.00198365	489438	27907.8	0.000189356	299014249	1.70498e+07	0.0562215	0.0194648	0.0318448
Q6NFW3	DIP1773	diphtheriae_01704	Phosphoglycerate mutase family protein	dip1773	26.4581	Cyt	0	0	0	739724	27958.3	0.000189698	0	0	0	6.32327e-05	0.000109522
Q6NFW6	DIP1770	diphtheriae_01701	Putative membrane protein	dip1770	59.067	TM	0	0	0	0	0	0	76616259	1.29711e+06	0.00427719	0.00142573	0.00246943
Q6NFW8	DIP1768	diphtheriae_01699	ANK_REP_REGION domain-containing protein	dip1768	14.444	Cyt	4.79727e+07	3.32128e+06	0.0212018	8.58558e+07	5.94403e+06	0.0403304	6.83471e+06	473186	0.00156032	0.0210309	0.0193856
Q6NFX2	DIP1763	#N/A	AAA_16 domain-containing protein	dip1763	43.1605	Cyt	0	0	0	4.38344e+08	1.01561e+07	0.0689097	97560460	2.26041e+06	0.00745366	0.0254545	0.0378175
Q6NFX9	DIP1756	diphtheriae_00442; diphtheriae_00440; diphtheriae_00441; diphtheriae_01690	Site-specific DNA-methyltransferase (adenine-specific)	dip1756	104.903	Cyt	2.67045e+06	25456.3	0.000162503	4455495	42472.4	0.000288176	0	0	0	0.000150227	0.00014448
Q6NFY2	DIP1753	diphtheriae_01687	Inosine-uridine preferring nucleoside hydrolase	iunH	33.2139	Cyt	2.98392e+06	89839.6	0.000573502	7.62945e+07	2.29707e+06	0.0155857	6.39032e+07	1.92399e+06	0.00634432	0.00750116	0.00757265
Q6NFY7	DIP1748	diphtheriae_01682	Putative oxidase	dip1748	56.0122	Cyt	1.92905e+07	344399	0.00219851	1.54978e+07	276686	0.00187732	4.70475e+07	839951	0.00276972	0.00228185	0.000451999
Q6NFY9	DIP1746	diphtheriae_01679	Putative xylulose kinase	dip1746	48.3996	Cyt	0	0	0	9.096e+06	187935	0.00127515	30250587	625017	0.00206098	0.00111204	0.00104013
Q6NFZ1	DIP1744	diphtheriae_01677	Putative prolyl aminopeptidase	dip1744	45.8239	Cyt	5.71866e+07	1.24797e+06	0.00796654	4.8962e+06	106848	0.000724968	6.88349e+07	1.50216e+06	0.00495335	0.00454829	0.00363774
Q6NFZ2	DIP1743	diphtheriae_01675	Putative ABC transport system ATP-binding protein	dip1743	52.2264	Cyt	8.8335e+06	169139	0.00107972	7.13464e+06	136610	0.000926902	8.06411e+06	154407	0.000509153	0.000838591	0.000295356
Q6NFZ5	DIP1740	diphtheriae_01672	Putative ABC transport system solute-binding secreted protein	dip1740	54.8465	Sec-Lipo	1.1561e+07	210788	0.00134559	9.99293e+06	182198	0.00123622	3.42094e+07	623730	0.00205674	0.00154618	0.000445523
Q6NFZ7	DIP1738	diphtheriae_01669	Bac_luciferase domain-containing protein	dip1738	34.4776	Cyt	1.15422e+06	33477.3	0.000213707	0	0	0	0	0	0	7.12356e-05	0.000123384
Q6NFZ9	DIP1736	diphtheriae_01667	Beta C-S lyase	aecD	41.6958	Cyt	5.25484e+07	1.26028e+06	0.00804514	4.25497e+07	1.02048e+06	0.00692398	4.01425e+07	962746	0.00317464	0.00604792	0.0025507
Q6NG02	DIP1733	diphtheriae_01664	HNHc domain-containing protein	dip1733	43.3319	Cyt	7.1969e+06	166088	0.00106024	0	0	0	0	0	0	0.000353414	0.000612131
Q6NG04	DIP1731	diphtheriae_01662	Uncharacterized protein	dip1731	53.8594	Sec-NC	8.91872e+06	165593	0.00105708	7.9518e+06	147640	0.00100174	7.94348e+07	1.47486e+06	0.00486331	0.00230738	0.00221367
Q6NG06	DIP1728	diphtheriae_01659	Putative peptidase	dip1728	73.1927	Cyt	1.95595e+08	2.67233e+06	0.0170591	9.11302e+07	1.24507e+06	0.00844784	2.55667e+08	3.49306e+06	0.0115183	0.0123418	0.0043643
Q6NG08	DIP1726	diphtheriae_01656	4-alpha-glucanotransferase	dip1726	79.0763	Cyt	9.60548e+07	1.21471e+06	0.00775425	1.26729e+08	1.60262e+06	0.0108738	7.8561e+08	9.93483e+06	0.0327599	0.0171293	0.013626
Q6NG09	DIP1725	diphtheriae_01655	Putative long-chain-fatty-acid-CoA ligase	dip1725	66.3362	Cyt	2.22226e+07	335000	0.00213851	0	0	0	1.12082e+08	1.68961e+06	0.00557146	0.00256999	0.00281068
Q6NG14	DIP1720	diphtheriae_01650	Chaperone protein DnaJ 1	dnaJ1	40.1278	Cyt	240125678	5.98403e+06	0.0381998	0	0	0	0	0	0	0.0127333	0.0220546
Q6NG15	DIP1719	diphtheriae_01649	Ribosomal RNA small subunit methyltransferase E	dip1719	26.624	Cyt	5.17258e+06	194282	0.00124023	0	0	0	1.41814e+07	532654	0.00175642	0.00099888	0.000902737
Q6NG16	DIP1718	diphtheriae_01648	Putative PhoH-like protein	dip1718	35.2006	Cyt	3.30254e+07	938205	0.00598914	2.67921e+07	761127	0.00516427	1.30531e+08	3.70821e+06	0.0122277	0.00779372	0.00386206
Q6NG17	DIP1717	diphtheriae_01647	Endoribonuclease YbeY	ybeY	21.1781	Cyt	0	0	0	1.00491e+06	47450.7	0.000321954	0	0	0	0.000107318	0.00018588
Q6NG18	DIP1716	diphtheriae_01646	Putative membrane protein	dip1716	48.3395	TM-Sec	894691	18508.5	0.000118151	0	0	0	3.32191e+06	68720.4	0.000226604	0.000114918	0.000113337
Q6NG19	DIP1715	diphtheriae_01645	Pyridoxal kinase PdxY	pdxY	30.6165	Cyt	1.16921e+08	3.81889e+06	0.0243783	6.38414e+07	2.0852e+06	0.0141481	4.68464e+08	1.5301e+07	0.0504549	0.0296604	0.0187209
Q6NG20	DIP1714	diphtheriae_01644	GTPase Era	era	33.7211	Cyt	4.30905e+06	127785	0.00081573	3.78642e+07	1.12286e+06	0.00761865	116672446	3.45992e+06	0.011409	0.00661447	0.00536757
Q6NG22	DIP1711	diphtheriae_01641	Putative membrane protein	dip1711	35.2211	TM	4.4196e+06	125482	0.000801027	0	0	0	0	0	0	0.000267009	0.000462473
Q6NG23	DIP1710	diphtheriae_01640	Putative ferric uptake regulatory protein	dip1710	15.834	Cyt	0	0	0	0	0	0	2.90594e+07	1.83526e+06	0.00605173	0.00201724	0.00349397
Q6NG25	DIP1708	diphtheriae_01637	Glycine--tRNA ligase	glyS	52.4139	Cyt	5.54332e+08	1.0576e+07	0.0675135	4.7978e+07	915367	0.00621079	2.45032e+09	4.67495e+07	0.154155	0.0759599	0.0743331
Q6NG28	DIP1705	diphtheriae_01634	Putative secreted protein	dip1705	71.1548	Sec-SpI	2.06803e+07	290638	0.00185532	1.10267e+07	154968	0.00105146	2.70537e+07	380209	0.00125373	0.00138684	0.000418136
Q6NG29	DIP1704	diphtheriae_01633	Putative secreted protein	dip1704	25.5836	Sec-SpI	0	0	0	0	0	0	6.67423e+07	2.60879e+06	0.00860244	0.00286748	0.00496662
Q6NG30	DIP1703	diphtheriae_01632	Deoxyguanosinetriphosphate triphosphohydrolase-like protein	dip1703	46.6994	Cyt	3.75107e+07	803238	0.00512757	0	0	0	8.50882e+07	1.82204e+06	0.00600814	0.0037119	0.00324461
Q6NG32	DIP1701	diphtheriae_01630	Putative ribonuclease	dip1701	16.7391	Amb	2.34474e+07	1.40076e+06	0.00894189	1.38746e+07	828870	0.00562391	2.7831e+07	1.66263e+06	0.00548249	0.00668276	0.00195774
Q6NG33	DIP1700	diphtheriae_01629	Glutamine--fructose-6-phosphate aminotransferase [isomerizing]	glmS	67.6236	Cyt	2.1657e+08	3.20259e+06	0.0204441	1.96612e+07	290745	0.00197271	2.06326e+08	3.05109e+06	0.0100609	0.0108259	0.00925943
Q6NG34	DIP1699	diphtheriae_01628	DNA primase	dnaG	71.0121	Cyt	279581	3937.09	2.51329e-05	0	0	0	1.20208e+07	169278	0.000558191	0.000194441	0.000315267
Q6NG35	DIP1698	diphtheriae_01627	Putative thiamine biosynthesis related protein	dip1698	18.7242	Sec-Lipo	8375951	447334	0.00285561	0	0	0	0	0	0	0.00095187	0.00164869
Q6NG40	DIP1693	diphtheriae_01620	Putative N-acetylglucosamine related protein	dip1693	29.1477	Cyt	1.07092e+07	367412	0.00234542	5.13272e+07	1.76094e+06	0.011948	2.88452e+07	989624	0.00326326	0.00585223	0.00529901
Q6NG41	DIP1692	diphtheriae_01619	Putative acyl carrier protein	dip1692	9.43361	Cyt	1.24376e+06	131843	0.000841636	691174	73267.1	0.00049712	9.15546e+08	9.70515e+07	0.320025	0.107121	0.18438
Q6NG44	DIP1689	diphtheriae_01616	Putative membrane protein	dip1689	81.4509	TM	897264	11016	7.03221e-05	0	0	0	0	0	0	2.34407e-05	4.06005e-05
Q6NG45	DIP1688	diphtheriae_01615	Putative secreted protein	dip1688	20.2983	TM	0	0	0	0	0	0	98488.5	4852.05	1.59995e-05	5.33318e-06	9.23733e-06
Q6NG46	DIP1687	diphtheriae_01614	Pyruvate dehydrogenase E1 component	aceE	102.445	Cyt	9.89018e+08	9.65416e+06	0.0616285	9.77034e+08	9.53718e+06	0.0647101	5.38248e+09	5.25403e+07	0.173251	0.099863	0.0635741
Q6NG47	DIP1686	diphtheriae_01613	Uncharacterized protein	dip1686	15.6957	Cyt	1.77891e+08	1.13338e+07	0.0723505	2.50739e+08	1.59751e+07	0.108391	4.56696e+08	2.9097e+07	0.0959467	0.0922295	0.0183057
Q6NG50	DIP1683	diphtheriae_01609	Low molecular weight protein-tyrosine-phosphatase	dip1683	16.6111	Cyt	2.45011e+08	1.47498e+07	0.0941574	4.18093e+08	2.51695e+07	0.170776	4.0429e+08	2.43386e+07	0.080256	0.115063	0.0487468
Q6NG52	DIP1681	diphtheriae_01607	Aminotransferase	dip1681	37.9347	Cyt	0	0	0	4.36301e+06	115014	0.000780371	0	0	0	0.000260124	0.000450547
Q6NG53	DIP1680	diphtheriae_01606	GTP cyclohydrolase 1 type 2 homolog	dip1680	40.6316	Cyt	3.52413e+06	86733.8	0.000553676	7.04838e+07	1.7347e+06	0.01177	29131565	716969	0.00236419	0.00489596	0.00602155
Q6NG54	DIP1679	diphtheriae_01605	zf-RING_7 domain-containing protein	dip1679	26.9918	Cyt	2.29292e+08	8.49488e+06	0.0542281	7.21583e+07	2.67334e+06	0.0181387	2.59996e+07	963240	0.00317626	0.025181	0.0262444
Q6NG55	DIP1678	diphtheriae_01604	RNase H domain-containing protein	dip1678	40.8346	Cyt	0	0	0	302825	7415.89	5.0317e-05	0	0	0	1.67723e-05	2.90506e-05
Q6NG59	DIP1672	diphtheriae_01596	CHAD domain-containing protein	dip1672	58.6462	Cyt	5.60858e+06	95634.1	0.000610492	30099273	513235	0.00348231	8.11468e+07	1.38367e+06	0.00456261	0.00288514	0.00204261
Q6NG60	DIP1671	diphtheriae_01595	Glutamine synthetase	glnA2	50.2338	Cyt	8.31714e+07	1.65568e+06	0.0105693	6.88728e+07	1.37104e+06	0.00930257	1.7723e+08	3.52811e+06	0.0116339	0.0105019	0.0011671
Q6NG62	DIP1668	diphtheriae_01592	Uncharacterized protein	dip1668	9.30668	Sec-NC	139421294	1.49808e+07	0.0956316	0	0	0	0	0	0	0.0318772	0.0552129
Q6NG63	DIP1667	diphtheriae_01591	Putative membrane protein	dip1667	33.6588	TM	8.0764e+06	239949	0.00153175	1.11367e+07	330870	0.00224497	84912659	2.52275e+06	0.00831872	0.00403181	0.00372966
Q6NG64	DIP1666	diphtheriae_01590	Threonine synthase	thrC	53.1142	Cyt	4.77573e+07	899143	0.00573979	1.08312e+08	2.03923e+06	0.0138362	5.99642e+07	1.12897e+06	0.00372274	0.00776626	0.00535263
Q6NG65	DIP1665	diphtheriae_01589	Uncharacterized protein	dip1665	5.47357	Sec-NC	0	0	0	0	0	0	2293446	419004	0.00138166	0.000460552	0.0007977
Q6NG66	DIP1664	diphtheriae_01588	Nudix hydrolase domain-containing protein	dip1664	19.6461	Cyt	1.20594e+08	6.13831e+06	0.0391846	3.5699e+07	1.81711e+06	0.0123291	8.07604e+07	4.11076e+06	0.0135552	0.0216896	0.0151635
Q6NG70	DIP1660	diphtheriae_01584	UPF0337 protein DIP1660	dip1660	7.35156	Sec-NC	2.8781e+07	3.91496e+06	0.0249916	2.88143e+07	3.91948e+06	0.0265938	555987	75628.4	0.000249383	0.0172783	0.0147692
Q6NG71	DIP1659	diphtheriae_01583	Putative exported protein	dip1659	31.5718	Sec-SpI	0	0	0	0	0	0	0	0	0	0	0
Q6NG75	DIP1655	diphtheriae_01298	Putative exported protein	dip1655	16.7713	Sec-SpI	0	0	0	0	0	0	2.36057e+06	140750	0.000464121	0.000154707	0.000267961
Q6NG84	DIP1644	diphtheriae_01582	Glutamine synthetase	glnA1	53.8272	Cyt	7.16649e+07	1.33139e+06	0.00849908	5.71989e+07	1.06264e+06	0.00721003	1.08072e+08	2.00776e+06	0.00662055	0.00744322	0.000960729
Q6NG86	DIP1642	diphtheriae_01580	Putative membrane protein	dip1642	28.3882	TM	0	0	0	0	0	0	155190	5466.7	1.80263e-05	6.00877e-06	1.04075e-05
Q6NG87	DIP1640	diphtheriae_01578	Octanoyltransferase	lipB	27.492	Cyt	0	0	0	0	0	0	70715098	2.5722e+06	0.00848179	0.00282726	0.00489696
Q6NG88	DIP1639	diphtheriae_01577	Dihydrolipoamide acetyltransferase component of pyruvate dehydrogenase complex	pdhC	68.5764	Sec-NC	1.6573e+08	2.41672e+06	0.0154274	3.47716e+08	5.0705e+06	0.0344035	3.59219e+09	5.23822e+07	0.172729	0.0741868	0.0858662
Q6NG89	DIP1638	diphtheriae_01576	Putative oxidoreductase	dip1638	16.1115	Cyt	7.93696e+06	492627	0.00314475	4.37234e+06	271380	0.00184132	3.10918e+07	1.92979e+06	0.00636344	0.00378317	0.00232768
Q6NG90	DIP1637	diphtheriae_01575	Probable cytosol aminopeptidase	pepA	52.3393	Cyt	1.46758e+08	2.80398e+06	0.0178996	1.49895e+06	28639	0.000194316	3.07706e+08	5.87906e+06	0.0193861	0.0124933	0.0106771
Q6NG91	DIP1636	diphtheriae_01574	Branched-chain-amino-acid aminotransferase	ilvE	40.24	Cyt	3.18862e+08	7.92402e+06	0.0505839	2.75593e+08	6.84875e+06	0.046469	1.25606e+09	3.12142e+07	0.102928	0.0666603	0.0314761
Q6NG93	DIP1634	diphtheriae_01572	Nicotinate-nucleotide--dimethylbenzimidazole phosphoribosyltransferase	cobT	37.8194	Cyt	3.66589e+06	96931.4	0.000618773	0	0	0	6.24542e+07	1.65138e+06	0.00544539	0.00202139	0.00298137
Q6NG94	DIP1633	diphtheriae_01571	Adenosylcobinamide kinase	cobU	19.7632	Amb	1.68415e+08	8.52163e+06	0.0543988	0	0	0	1.21814e+08	6.16367e+06	0.0203246	0.0249078	0.0274875
Q6NG96	DIP1631	diphtheriae_01569	Fe-S_biosyn domain-containing protein	dip1631	11.8988	Cyt	0	0	0	332212468	2.79199e+07	0.189437	955585287	8.03095e+07	0.264819	0.151419	0.136442
Q6NG97	DIP1630	diphtheriae_01568	Putative asparagine synthetase	asnB	72.4695	Amb	3.59293e+07	495785	0.0031649	2.7323e+07	377028	0.00255814	154091090	2.12629e+06	0.00701139	0.00424481	0.00241506
Q6NG98	DIP1629	diphtheriae_01567	Cytochrome c oxidase subunit 2	ctaC	40.4412	TM-Sec-Lipo	0	0	0	0	0	0	0	0	0	0	0
Q6NGA1	DIP1626	diphtheriae_01564	Cytochrome bc1 complex cytochrome c subunit	qcrC	29.716	TM-Sec	0	0	0	6197310	208551	0.00141503	1.25031e+07	420753	0.00138743	0.00093415	0.000809116
Q6NGA2	DIP1625	diphtheriae_01563	Cytochrome bc1 complex Rieske iron-sulfur subunit	qcrA	44.9288	TM	3.9689e+07	883374	0.00563913	2.26331e+07	503755	0.00341799	66782854	1.48641e+06	0.00490142	0.00465285	0.00113124
Q6NGA3	DIP1624	diphtheriae_01562	Cytochrome bc1 complex cytochrome b subunit	qcrB	59.8391	TM	0	0	0	482947	8070.77	5.47604e-05	7.77977e+06	130011	0.00042871	0.000161157	0.00023332
Q6NGA5	DIP1622	diphtheriae_01560	NLPC_P60 domain-containing protein	dip1622	26.5236	Sec-NC	0	0	0	0	0	0	0	0	0	0	0
Q6NGA6	DIP1621	diphtheriae_01559	Putative secreted protein	dip1621	36.3403	Sec-SpI	6.88744e+08	1.89526e+07	0.120986	0	0	0	18841114	518463	0.00170962	0.0408986	0.0693632
Q6NGA7	DIP1620	diphtheriae_01558	Uncharacterized protein	dip1620	41.1536	Cyt	0	0	0	0	0	0	4.56217e+06	110857	0.00036555	0.00012185	0.00021105
Q6NGA8	DIP1619	diphtheriae_01557	Glucose kinase	glk	33.4917	Cyt	104428447	3.11804e+06	0.0199044	8.73492e+07	2.60808e+06	0.0176959	1.11334e+08	3.32424e+06	0.0109616	0.0161873	0.00465835
Q6NGA9	DIP1618	diphtheriae_01556	Putative acyltransferase	dip1618	26.8808	Cyt	4.14566e+06	154224	0.000984507	0	0	0	191663281	7.13013e+06	0.0235114	0.00816532	0.0132992
Q6NGB1	DIP1616	diphtheriae_01554	Phospho-2-dehydro-3-deoxyheptonate aldolase	aroH	50.7735	Cyt	1.2687e+08	2.49875e+06	0.0159511	2.0557e+08	4.04876e+06	0.0274709	5.40036e+08	1.06362e+07	0.0350726	0.0261649	0.00962742
Q6NGB2	DIP1615	diphtheriae_01553	Non-specific serine/threonine protein kinase	dip1615	77.4547	TM	0	0	0	0	0	0	0	0	0	0	0
Q6NGB4	DIP1613	diphtheriae_01551	Putative membrane protein	dip1613	53.4624	TM	0	0	0	0	0	0	0	0	0	0	0
Q6NGB5	DIP1612	diphtheriae_01550	Putative geranylgeranyl pyrophosphate synthase	dip1612	39.8835	Cyt	5.21694e+06	130805	0.000835007	7.99154e+06	200372	0.00135953	3.87668e+07	972000	0.00320515	0.0017999	0.00124492
Q6NGB6	DIP1611	diphtheriae_01549	Methylenetetrahydrofolate reductase	dip1611	36.2544	Cyt	0	0	0	5.93493e+06	163702	0.00111072	2.0798e+07	573668	0.00189166	0.00100079	0.000950608
Q6NGC2	DIP1604	diphtheriae_01541	Putative penicillin-binding (Cell division related) protein	ftsI	73.1753	TM	0	0	0	0	0	0	0	0	0	0	0
Q6NGC3	DIP1603	diphtheriae_01540	UDP-N-acetylmuramoyl-L-alanyl-D-glutamate--2,6-diaminopimelate ligase	murE	54.0565	Cyt	1.00193e+08	1.85348e+06	0.0118319	1.38206e+08	2.5567e+06	0.0173473	4.00304e+08	7.40529e+06	0.0244188	0.017866	0.00630943
Q6NGC4	DIP1602	diphtheriae_01539	UDP-N-acetylmuramoyl-tripeptide--D-alanyl-D-alanine ligase	murF	51.353	Cyt	0	0	0	1.09072e+07	212396	0.00144111	218328267	4.25152e+06	0.0140193	0.00515347	0.00771177
Q6NGC6	DIP1600	diphtheriae_01537	UDP-N-acetylmuramoylalanine--D-glutamate ligase	murD	49.4972	Cyt	3.45972e+07	698972	0.00446197	1.28186e+07	258975	0.00175716	1.09968e+08	2.22169e+06	0.00732598	0.00451504	0.00278479
Q6NGC8	DIP1598	diphtheriae_01535	UDP-N-acetylglucosamine--N-acetylmuramyl-(pentapeptide) pyrophosphoryl-undecaprenol N-acetylglucosamine transferase	murG	37.4817	Cyt	8.94299e+07	2.38596e+06	0.0152311	3.90821e+06	104270	0.000707473	2.49565e+08	6.65833e+06	0.0219557	0.0126314	0.01086
Q6NGD1	DIP1595	diphtheriae_01532	Cell division protein FtsZ	ftsZ	43.4396	Cyt	6.22294e+07	1.43255e+06	0.00914485	7.74543e+08	1.78304e+07	0.12098	1.89715e+09	4.36734e+07	0.144012	0.0913789	0.0721419
Q6NGD2	DIP1594	diphtheriae_01531	Purine nucleoside phosphorylase	dip1594	26.2476	Cyt	0	0	0	1.53074e+07	583193	0.00395699	5.03648e+08	1.91883e+07	0.0632731	0.02241	0.0354437
Q6NGD3	DIP1593	diphtheriae_01530	Cell division protein SepF	sepF	16.6432	Cyt	1.74212e+07	1.04674e+06	0.00668202	3.19774e+07	1.92134e+06	0.0130364	2.04146e+07	1.2266e+06	0.00404468	0.00792103	0.00462212
Q6NGD6	DIP1590	diphtheriae_01528	Antigen 84	ag84	35.8311	Cyt	2.1048e+09	5.87421e+07	0.374987	8.57721e+08	2.39378e+07	0.162419	9.59725e+08	2.67846e+07	0.0883218	0.208576	0.148802
Q6NGD7	DIP1589	diphtheriae_01527	Isoleucine--tRNA ligase	ileS	118.412	Cyt	4.73115e+08	3.9955e+06	0.0255057	6.1056e+08	5.15623e+06	0.0349852	8.18834e+08	6.91512e+06	0.0228025	0.0277645	0.00639774
Q6NGD9	DIP1587	diphtheriae_01525	Putative L-asparaginase	dip1587	31.3321	Cyt	62152244	1.98366e+06	0.0126629	25463107	812683	0.00551408	5.75927e+07	1.83814e+06	0.00606121	0.0080794	0.00397886
Q6NGE0	DIP1586	diphtheriae_01524	Putative secreted protein	dip1586	20.9013	Sec-Lipo	0	0	0	0	0	0	0	0	0	0	0
Q6NGE1	DIP1585	diphtheriae_01523	Putative secreted protein	dip1585	34.9437	Sec-Lipo	940297	26908.9	0.000171776	0	0	0	464042	13279.7	4.37895e-05	7.18553e-05	8.92611e-05
Q6NGE3	DIP1583	diphtheriae_01521	Pseudouridine synthase	rluC	33.279	Cyt	0	0	0	1.21384e+07	364747	0.00247482	5.85184e+07	1.75842e+06	0.00579835	0.00275772	0.00290951
Q6NGE6	DIP1580	diphtheriae_01518	DNA polymerase III subunit alpha	dnaE	131.541	Cyt	2.69202e+07	204652	0.00130642	12565594	95525.9	0.000648146	4.48972e+07	341317	0.00112549	0.00102668	0.000340078
Q6NGE7	DIP1578	diphtheriae_01516	Uncharacterized protein	dip1578	23.6591	Cyt	3.99946e+06	169045	0.00107912	22198550	938267	0.00636617	8.8034e+06	372094	0.00122697	0.00289075	0.00301071
Q6NGF0	DIP1575	diphtheriae_01512	RelA_SpoT domain-containing protein	dip1575	38.8794	Cyt	0	0	0	0	0	0	2.16449e+07	556719	0.00183577	0.000611923	0.00105988
Q6NGF2	DIP1573	diphtheriae_01510	Putative DNA polymerase III epsilon subunit	dip1573	47.9532	Cyt	0	0	0	0	0	0	2.60288e+06	54279.7	0.000178986	5.9662e-05	0.000103338
Q6NGF3	DIP1572	diphtheriae_01509	Glycogen operon protein	glgX	83.1652	Cyt	1.59747e+08	1.92084e+06	0.0122619	1.74034e+07	209263	0.00141986	5.03677e+08	6.05634e+06	0.0199707	0.0112175	0.0093194
Q6NGF4	DIP1571	diphtheriae_01508	Putative tetR-family transcriptional regulator	dip1571	19.5821	Cyt	2.15275e+06	109935	0.00070178	4.05822e+07	2.07241e+06	0.0140613	4.7502e+06	242578	0.000799896	0.00518768	0.00768498
Q6NGF8	DIP1567	diphtheriae_01505	Uncharacterized protein	dip1567	38.757	Cyt	0	0	0	0	0	0	1.62836e+06	42014.5	0.000138542	4.61806e-05	7.99872e-05
Q6NGG1	DIP1559	diphtheriae_01497	Inositol monophosphate phosphatase	impA	27.724	Cyt	0	0	0	1.27703e+06	46062.4	0.000312535	8.68157e+07	3.13143e+06	0.0103258	0.00354612	0.00587347
Q6NGG2	DIP1556	diphtheriae_01494	Putative membrane protein	dip1556	20.2764	TM	0	0	0	0	0	0	3.25569e+07	1.60566e+06	0.00529462	0.00176487	0.00305685
Q6NGG4	DIP1553	diphtheriae_01491	Pyruvate kinase	pyk	51.3054	Cyt	2.16416e+08	4.21819e+06	0.0269273	1.27691e+08	2.48884e+06	0.0168869	1.14915e+09	2.23983e+07	0.0738579	0.039224	0.0304111
Q6NGG5	DIP1552	diphtheriae_01490	Alpha-1,4 glucan phosphorylase	dip1552	91.8652	Cyt	3.87607e+08	4.2193e+06	0.0269344	5.02807e+08	5.47332e+06	0.0371367	1.34317e+09	1.46211e+07	0.0482126	0.0374279	0.0106421
Q6NGG6	DIP1551	diphtheriae_01489	Putative peptidase	dip1551	46.8505	Cyt	2.02338e+06	43188	0.000275696	2.83461e+06	60503.2	0.000410516	0	0	0	0.000228737	0.000209248
Q6NGG7	DIP1550	diphtheriae_01488	DUF4921 domain-containing protein	dip1550	49.5664	Cyt	3.23351e+07	652358	0.00416441	0	0	0	47054592	949323	0.00313037	0.00243159	0.00216836
Q6NGG8	DIP1549	diphtheriae_01487	Uncharacterized protein	dip1549	15.834	Cyt	1.10942e+08	7.00659e+06	0.0447274	58722028	3.70861e+06	0.025163	1.02985e+08	6.50405e+06	0.021447	0.0304458	0.012507
Q6NGH0	DIP1547	diphtheriae_01485	Glutamate dehydrogenase	gdh	49.0486	Cyt	5.86477e+06	119571	0.000763294	2.69261e+06	54896.9	0.000372477	5.32187e+07	1.08502e+06	0.00357784	0.0015712	0.00174875
Q6NGH1	DIP1546	diphtheriae_01478	Uncharacterized protein	dip1546	26.4339	Cyt	3.50763e+08	1.32694e+07	0.084707	1.42139e+08	5.37716e+06	0.0364842	298401176	1.12886e+07	0.0372238	0.052805	0.0276304
Q6NGH2	DIP1545	diphtheriae_01477	Uncharacterized protein	dip1545	18.4348	Cyt	2.69656e+08	1.46276e+07	0.0933768	1.02262e+06	55472.4	0.000376382	533283783	2.89281e+07	0.0953899	0.0630477	0.0542843
Q6NGH3	DIP1544	diphtheriae_01476	Ribonuclease 3	rnc	27.3362	Cyt	35996645	1.31681e+06	0.00840603	33429182	1.22289e+06	0.00829735	6.20264e+07	2.26902e+06	0.00748205	0.00806181	0.000505023
Q6NGH4	DIP1543	diphtheriae_01475	Formamidopyrimidine-DNA glycosylase	mutM	33.1619	Cyt	378412	11411.1	7.28439e-05	0	0	0	0	0	0	2.42813e-05	4.20565e-05
Q6NGH6	DIP1541	diphtheriae_01473	Acylphosphatase	acyP	10.4904	Cyt	7.30491e+06	696344	0.0044452	5.2546e+06	500898	0.00339861	2.48012e+07	2.36418e+06	0.00779584	0.00521322	0.00229702
Q6NGH7	DIP1540	diphtheriae_01472	Chromosome partition protein Smc	smc	129.32	Cyt	2.97252e+07	229858	0.00146733	0	0	0	0	0	0	0.000489109	0.000847162
Q6NGH8	DIP1539	diphtheriae_01471	Uncharacterized protein	dip1539	127.024	Cyt	3.90583e+06	30748.8	0.000196289	2.25383e+07	177433	0.00120389	4.38961e+07	345574	0.00113952	0.000846568	0.000564077
Q6NGH9	DIP1538	diphtheriae_01470	Signal recognition particle receptor FtsY	ftsY	52.3936	Cyt	7.66752e+06	146344	0.000934208	2.52234e+06	48142	0.000326645	34562485	659669	0.00217525	0.00114537	0.000942217
Q6NGI0	DIP1535	diphtheriae_01468	Nitrogen regulatory protein	glnB	12.1894	Cyt	1.24826e+08	1.02405e+07	0.0653716	1.41264e+08	1.15891e+07	0.0786326	2.20273e+08	1.80708e+07	0.0595882	0.0678641	0.00976377
Q6NGI1	DIP1534	diphtheriae_01467	[protein-PII] uridylyltransferase	glnD	79.1827	Cyt	34714331	438408	0.00279863	8.88832e+06	112251	0.000761625	2290819	28930.8	9.53987e-05	0.00121855	0.00140835
Q6NGI2	DIP1533	diphtheriae_01466	Signal recognition particle protein	ffh	57.7089	Cyt	3.1216e+07	540922	0.00345304	3.83335e+07	664256	0.004507	4.85157e+08	8.40697e+06	0.0277218	0.0118939	0.0137174
Q6NGI4	DIP1531	diphtheriae_01464	Ribosome maturation factor RimM	rimM	18.0563	Cyt	104280902	5.77531e+06	0.0368674	2.13988e+07	1.18512e+06	0.00804105	74266424	4.11304e+06	0.0135627	0.0194904	0.0153001
Q6NGI5	DIP1530	diphtheriae_01463	tRNA (guanine-N(1)-)-methyltransferase	trmD	32.3974	Cyt	0	0	0	0	0	0	3.07758e+08	9.49946e+06	0.0313243	0.0104414	0.0180851
Q6NGI7	DIP1528	diphtheriae_01461	Putative transcriptional accessory protein	dip1528	82.3159	Cyt	3.52811e+06	42860.6	0.000273606	985831	11976.2	8.12588e-05	3.74379e+07	454808	0.00149972	0.000618194	0.000769456
Q6NGI8	DIP1527	diphtheriae_01460	50S ribosomal protein L19	rplS	12.7922	Cyt	1.02087e+07	798045	0.00509442	7.73451e+07	6.04629e+06	0.0410243	1.4124e+08	1.10411e+07	0.0364079	0.0275089	0.0195482
Q6NGJ3	DIP1520	#N/A	Putative membrane protein	dip1520	83.8768	TM-Sec	0	0	0	0	0	0	2.43813e+06	29068	9.58511e-05	3.19504e-05	5.53396e-05
Q6NGJ9	DIP1514	diphtheriae_01457	Uncharacterized protein	dip1514	12.1369	Cyt	246282030	2.02919e+07	0.129536	1.27647e+08	1.05173e+07	0.0713599	3.07298e+08	2.53193e+07	0.0834897	0.0947952	0.0306916
Q6NGK5	DIP1508	diphtheriae_01451	30S ribosomal protein S2	rpsB	29.6823	Cyt	1.73266e+08	5.83736e+06	0.0372635	2.12769e+08	7.1682e+06	0.0486365	4.97121e+08	1.67481e+07	0.0552264	0.0470421	0.00908694
Q6NGK6	DIP1506	diphtheriae_01449	Uridylate kinase	pyrH	26.3393	Cyt	6.6811e+08	2.53655e+07	0.161924	5.43077e+08	2.06185e+07	0.139897	1.41802e+09	5.38367e+07	0.177525	0.159782	0.0189053
Q6NGK9	DIP1502	diphtheriae_01445	Probable dual-specificity RNA methyltransferase RlmN	rlmN	40.4137	Cyt	7.20877e+06	178374	0.00113867	0	0	0	2.09852e+07	519260	0.00171225	0.000950307	0.000871527
Q6NGL1	DIP1500	diphtheriae_01443	1-deoxy-D-xylulose 5-phosphate reductoisomerase	dxr	40.6789	Cyt	1.5964e+07	392440	0.00250519	2.98434e+07	733635	0.00497773	1.05364e+08	2.59013e+06	0.00854091	0.00534128	0.00303424
Q6NGL2	DIP1499	diphtheriae_01442	S2P endopeptidase	dip1499	43.2176	TM	0	0	0	0	0	0	307665	7118.96	2.34746e-05	7.82488e-06	1.35531e-05
Q6NGL3	DIP1498	diphtheriae_01441	4-hydroxy-3-methylbut-2-en-1-yl diphosphate synthase (flavodoxin)	ispG	40.9843	Cyt	5.41984e+06	132242	0.000844181	2.83564e+07	691883	0.00469445	2.4334e+08	5.93739e+06	0.0195784	0.00837235	0.00989384
Q6NGL4	DIP1497	diphtheriae_01440	Putative secreted penicillin-binding protein	dip1497	65.0973	Sec-Lipo	0	0	0	2.08942e+06	32096.9	0.000217779	0	0	0	7.25929e-05	0.000125735
Q6NGL5	DIP1496	diphtheriae_01439	Methionine aminopeptidase	mapB	32.5231	Cyt	3.62127e+08	1.11344e+07	0.0710781	3.54481e+06	108994	0.000739525	3.02587e+07	930376	0.0030679	0.0249618	0.0399548
Q6NGL6	DIP1495	diphtheriae_01438	Cobyric acid synthase	cobQ	51.4471	Cyt	5262154	102283	0.000652934	1.73719e+07	337665	0.00229107	0	0	0	0.000981335	0.00118031
Q6NGL7	DIP1494	diphtheriae_01437	Putative glutathione reductase	dip1494	50.6386	Cyt	5.95259e+08	1.1755e+07	0.0750398	5.82326e+08	1.14996e+07	0.0780255	2.45493e+09	4.84794e+07	0.15986	0.104308	0.0481321
Q6NGL9	DIP1492	diphtheriae_01435	Probable malate:quinone oxidoreductase	mqo	54.9979	Cyt	1.05483e+08	1.91795e+06	0.0122434	2.65929e+07	483526	0.00328074	3.33659e+08	6.06675e+06	0.020005	0.0118431	0.00836931
Q6NGM0	DIP1489	diphtheriae_01432	Putative cobalamin adenosyltransferase	dip1489	23.0137	Cyt	3086689	134124	0.000856197	4.36273e+06	189571	0.00128624	9.5404e+07	4.14553e+06	0.0136698	0.00527075	0.00727698
Q6NGM1	DIP1488	diphtheriae_01431	Putative cobyrinic acid A,C-diamide synthase	dip1488	45.8009	Cyt	6.95236e+06	151795	0.000969003	54665.4	1193.54	8.09823e-06	4.63417e+06	101181	0.000333642	0.000436914	0.000488706
Q6NGM2	DIP1487	diphtheriae_01430	Methylated-DNA--[protein]-cysteine S-methyltransferase	dip1487	18.5295	Cyt	0	0	0	0	0	0	1.92029e+06	103635	0.000341733	0.000113911	0.0001973
Q6NGM3	DIP1486	diphtheriae_01429	Putative cobalamin synthesis related protein	dip1486	41.1575	Cyt	0	0	0	1.88215e+06	45730.4	0.000310282	4.07357e+06	98975.3	0.000326369	0.000212217	0.000183961
Q6NGM4	DIP1485	diphtheriae_01428	Protein adenylyltransferase SelO	selO	49.2806	Cyt	1.68233e+07	341377	0.00217922	4.27537e+07	867557	0.0058864	3.06573e+06	62209.7	0.000205135	0.00275692	0.00288435
Q6NGM5	DIP1484	diphtheriae_01427	SUMT	dip1484	28.2788	Cyt	0	0	0	0	0	0	1.32768e+07	469495	0.00154815	0.00051605	0.000893825
Q6NGM6	DIP1483	diphtheriae_01426	Uncharacterized protein	dip1483	27.2662	Cyt	7.46984e+06	273960	0.00174885	0	0	0	106142636	3.89283e+06	0.0128365	0.00486179	0.00696145
Q6NGM7	DIP1482	diphtheriae_01425	Proline--tRNA ligase	proS	64.4259	Cyt	2.08372e+08	3.23429e+06	0.0206465	2.59464e+08	4.02733e+06	0.0273256	1.05395e+09	1.63591e+07	0.0539437	0.0339719	0.0176155
Q6NGM8	DIP1481	diphtheriae_01424	Putative secreted protein	dip1481	32.087	Sec-Lipo	0	0	0	0	0	0	0	0	0	0	0
Q6NGM9	DIP1480	diphtheriae_01423	Ribosome maturation factor RimP	rimP	20.1506	Cyt	2.35932e+07	1.17084e+06	0.00747422	2.80854e+06	139378	0.000945682	1.16559e+08	5.78441e+06	0.019074	0.00916462	0.0091816
Q6NGN0	DIP1479	diphtheriae_01422	Transcription termination/antitermination protein NusA	nusA	36.1548	Cyt	4.62292e+07	1.27865e+06	0.0081624	1.05272e+08	2.91171e+06	0.0197561	1.18152e+07	326794	0.0010776	0.00966535	0.0094295
Q6NGN2	DIP1477	diphtheriae_01419	Translation initiation factor IF-2	infB	99.5366	Cyt	5.33345e+07	535827	0.00342052	1.40798e+07	141453	0.000959765	4.27309e+07	429299	0.0014156	0.00193196	0.00130912
Q6NGN3	DIP1476	diphtheriae_01418	Ribosome-binding factor A	rbfA	16.4885	Cyt	0	0	0	4.74681e+06	287886	0.00195331	1.81705e+07	1.10201e+06	0.00363385	0.00186239	0.00181863
Q6NGN6	DIP1473	diphtheriae_01415	Metallophos domain-containing protein	dip1473	30.7718	Cyt	4884909	158746	0.00101338	2.45464e+06	79769	0.000541235	2.47783e+06	80522.7	0.000265522	0.000606711	0.000378202
Q6NGN8	DIP1470	diphtheriae_01412	Riboflavin biosynthesis protein	ribF	35.1962	Cyt	2.02446e+06	57519.4	0.000367182	7.78242e+06	221116	0.00150028	4.37583e+07	1.24327e+06	0.00409965	0.00198904	0.00191364
Q6NGN9	DIP1469	diphtheriae_01411	Putative nucleoside hydrolase	dip1469	33.9894	Cyt	1.18133e+08	3.47559e+06	0.0221868	2.91848e+07	858644	0.00582593	1.35593e+08	3.98928e+06	0.0131546	0.0137224	0.00819522
Q6NGP0	DIP1468	diphtheriae_01410	30S ribosomal protein S15	rpsO	10.2186	Cyt	7.63666e+08	7.47331e+07	0.477068	3.46743e+09	3.39327e+08	2.30234	1.83561e+09	1.79634e+08	0.592341	1.12392	1.02217
Q6NGP1	DIP1467	diphtheriae_01409	Polyribonucleotide nucleotidyltransferase	pnp	81.2159	Cyt	3.235e+08	3.9832e+06	0.0254273	6.89171e+08	8.48566e+06	0.0575755	2.16164e+09	2.6616e+07	0.0877656	0.0569228	0.0311743
Q6NGP2	DIP1466	diphtheriae_01408	4-hydroxy-tetrahydrodipicolinate reductase	dapB	26.1393	Cyt	2.83387e+06	108414	0.000692076	1.01636e+08	3.88826e+06	0.0263819	4.77152e+08	1.82542e+07	0.060193	0.029089	0.0298427
Q6NGP3	DIP1465	diphtheriae_01407	Flavin-dependent thymidylate synthase	thyX	28.3053	Cyt	2.96955e+07	1.04911e+06	0.00669715	1.17336e+07	414538	0.00281265	1.54924e+07	547333	0.00180482	0.00377154	0.00258328
Q6NGP4	DIP1464	diphtheriae_01406	4-hydroxy-tetrahydrodipicolinate synthase	dapA	31.3673	Cyt	8.0007e+07	2.55065e+06	0.0162824	2.74936e+06	87650.5	0.000594712	4.01168e+08	1.27894e+07	0.0421726	0.0196832	0.0209966
Q6NGP5	DIP1463	diphtheriae_01405	Ribonuclease J	rnj	74.3224	Cyt	1.31971e+08	1.77566e+06	0.0113351	1.38781e+08	1.86728e+06	0.0126696	2.49062e+08	3.35111e+06	0.0110502	0.011685	0.000864511
Q6NGP6	DIP1462	diphtheriae_01404	Uncharacterized protein	dip1462	24.7249	Cyt	2.05112e+06	82957.8	0.000529571	3.11826e+06	126118	0.000855714	1.31069e+07	530109	0.00174802	0.00104444	0.000630769
Q6NGP7	DIP1461	diphtheriae_01403	Putative cell division protein	dip1461	109.121	TM	2.24323e+07	205572	0.0013123	0	0	0	0	0	0	0.000437432	0.000757654
Q6NGQ3	DIP1455	diphtheriae_01396	Uncharacterized protein	dip1455	30.7556	Cyt	3.56491e+08	1.15911e+07	0.0739932	3.88255e+06	126239	0.000856535	1.423e+08	4.62681e+06	0.0152568	0.0300355	0.0387434
Q6NGQ6	DIP1452	diphtheriae_01393	Biotin transporter	dip1452	20.1173	TM	0	0	0	1.5447e+07	767843	0.00520984	44837595	2.2288e+06	0.00734943	0.00418642	0.00378009
Q6NGR0	DIP1448	diphtheriae_01389	tRNA-2-methylthio-N(6)-dimethylallyladenosine synthase	miaB	56.4446	Cyt	130934095	2.31969e+06	0.014808	6.65388e+07	1.17883e+06	0.00799843	4.83281e+08	8.56204e+06	0.0282331	0.0170132	0.010296
Q6NGR3	DIP1445	diphtheriae_01386	Uncharacterized protein	dip1445	49.7725	Cyt	1.232e+08	2.47526e+06	0.0158011	1.08104e+08	2.17196e+06	0.0147368	1.19491e+08	2.40075e+06	0.00791643	0.0128181	0.00427822
Q6NGR4	DIP1444	diphtheriae_01385	Uncharacterized protein	dip1444	25.3131	Cyt	3.78071e+06	149358	0.000953446	0	0	0	0	0	0	0.000317815	0.000550472
Q6NGR5	DIP1443	diphtheriae_01384	tRNA dimethylallyltransferase	miaA	33.4454	Cyt	6.53384e+06	195359	0.0012471	1.43322e+07	428525	0.00290755	80949951	2.42036e+06	0.0079811	0.00404525	0.0035082
Q6NGR6	DIP1442	diphtheriae_01383	Diaminopimelate epimerase	dapF	31.2096	Cyt	1.29988e+07	416501	0.00265879	3.66347e+07	1.17383e+06	0.00796445	3.98189e+06	127586	0.000420711	0.00368132	0.00387443
Q6NGR8	DIP1440	diphtheriae_01381	Uncharacterized protein	dip1440	25.9686	Cyt	2.28357e+06	87935.9	0.00056135	1.49121e+06	57423.4	0.00038962	1.11881e+07	430833	0.00142066	0.000790544	0.000552413
Q6NGR9	DIP1439	diphtheriae_01380	GTPase HflX	hflX	58.2132	Cyt	1.11545e+07	191615	0.0012232	5.86955e+06	100828	0.000684124	5.47225e+07	940036	0.00309975	0.00166902	0.00126802
Q6NGS1	DIP1437	diphtheriae_01378	Putative oxidoreductase	dip1437	23.0048	Amb	3.43717e+07	1.49411e+06	0.00953784	4.19049e+06	182158	0.00123594	1.46264e+07	635799	0.00209653	0.00429011	0.004565
Q6NGS2	DIP1436	diphtheriae_01377	Putative oxidoreductase	dip1436	41.8792	Cyt	0	0	0	1.99422e+06	47618.4	0.000323092	0	0	0	0.000107697	0.000186537
Q6NGS3	DIP1435	diphtheriae_01376	Putative carbohydrate carrier protein (PTS system)	dip1435	9.10348	Cyt	2.17426e+07	2.38838e+06	0.0152465	611741	67198.6	0.000455944	2.78656e+06	306098	0.00100935	0.00557061	0.00838416
Q6NGS6	DIP1428	diphtheriae_01368	Phosphoenolpyruvate-protein phosphotransferase	ptsI	59.7695	Cyt	5.94628e+08	9.94869e+06	0.0635086	1.46039e+09	2.44337e+07	0.165783	4.87644e+09	8.15874e+07	0.269033	0.166108	0.102762
Q6NGS7	DIP1427	diphtheriae_01367	Putative sugar related operon transcriptional regulator (PTS system)	dip1427	27.2932	Cyt	0	0	0	2.5688e+06	94118.7	0.000638598	2.47671e+06	90744.6	0.000299228	0.000312609	0.000319509
Q6NGT0	DIP1423	diphtheriae_01363	Putative ATP-dependent helicase	dip1423	148.033	Cyt	0	0	0	1.19126e+06	8047.29	5.46011e-05	1.28806e+07	87011.7	0.000286919	0.00011384	0.000152357
Q6NGT3	DIP1420	diphtheriae_01360	Iron repressible polypeptide (Putative reductase)	dirA	22.3511	Cyt	7.39394e+10	3.30809e+09	21.1176	4.75518e+10	2.12749e+09	14.4351	1.00398e+11	4.49185e+09	14.8118	16.7881	3.75412
Q6NGT4	DIP1419	diphtheriae_01359	Alkyl hydroperoxide reductase AhpD	ahpD	18.8025	Cyt	3.60697e+09	1.91834e+08	1.2246	2.33115e+09	1.23981e+08	0.841213	1.0916e+10	5.80561e+08	1.91439	1.32673	0.543829
Q6NGT6	DIP1417	diphtheriae_01357	Uncharacterized protein	dip1417	34.6485	Cyt	1.10917e+07	320122	0.00204354	1.27193e+07	367096	0.00249076	6.42897e+07	1.85548e+06	0.00611841	0.0035509	0.00223474
Q6NGT8	DIP1412	diphtheriae_01352	Uncharacterized protein	dip1412	15.5771	Cyt	0	0	0	0	0	0	9562468	613881	0.00202426	0.000674754	0.00116871
Q6NGT9	DIP1411	diphtheriae_01351	Putative transferase	dip1411	56.5658	Cyt	9.78128e+06	172919	0.00110385	6.1818e+07	1.09285e+06	0.00741502	6.47591e+07	1.14484e+06	0.0037751	0.00409799	0.00316795
Q6NGU1	DIP1409	#N/A	Uncharacterized protein	dip1409	8.79945	Sec-NC	0	0	0	0	0	0	174643	19847	6.54452e-05	2.18151e-05	3.77848e-05
Q6NGU2	DIP1408	diphtheriae_01349	Helicase ATP-binding domain-containing protein	dip1408	62.8642	Cyt	0	0	0	6.14461e+06	97744.1	0.000663197	0	0	0	0.000221066	0.000382897
Q6NGU4	DIP1406	diphtheriae_01347	RNA polymerase sigma factor SigA	sigA	55.5286	Amb	978071	17613.8	0.00011244	991393	17853.7	0.000121138	24013018	432444	0.00142598	0.000553185	0.000755872
Q6NGU6	DIP1404	diphtheriae_01345	Polyphosphate glucokinase	ppgK	27.0071	Cyt	5.02369e+07	1.86014e+06	0.0118744	9.10522e+07	3.37142e+06	0.0228752	5.52943e+08	2.0474e+07	0.0675126	0.0340874	0.029465
Q6NGU8	DIP1402	diphtheriae_01343	Uncharacterized protein	dip1402	10.8779	Sec-NC	0	0	0	290366	26693.3	0.000181115	2.24762e+08	2.06622e+07	0.0681333	0.0227715	0.0392846
Q6NGV1	DIP1399	diphtheriae_01340	Uncharacterized protein	dip1399	26.0068	Cyt	9.4459e+07	3.63209e+06	0.0231859	6.26056e+07	2.40728e+06	0.0163335	1.32938e+08	5.11165e+06	0.0168556	0.0187916	0.00381447
Q6NGV2	DIP1398	diphtheriae_01339	Uncharacterized RNA methyltransferase DIP1398	dip1398	44.9669	Cyt	1.77687e+07	395151	0.0025225	3.3868e+07	753176	0.00511032	1.02853e+08	2.28731e+06	0.00754236	0.00505839	0.00251033
Q6NGV3	DIP1397	diphtheriae_01338	1-deoxy-D-xylulose-5-phosphate synthase	dxs	67.6246	Cyt	5.18021e+07	766025	0.00489001	1.33956e+07	198088	0.00134403	1.85075e+08	2.7368e+06	0.00902455	0.0050862	0.00384402
Q6NGV5	DIP1395	diphtheriae_01336	Uncharacterized protein	dip1395	20.6172	Cyt	1.48793e+07	721695	0.00460703	3.85827e+08	1.87138e+07	0.126974	4.24846e+08	2.06064e+07	0.0679492	0.06651	0.0611961
Q6NGV8	DIP1392	diphtheriae_01333	RibD_C domain-containing protein	dip1392	29.1943	Cyt	0	0	0	18517580	634287	0.00430365	18504923	633853	0.00209012	0.00213126	0.00215212
Q6NGW0	DIP1390	diphtheriae_01324	Putative secreted protein	dip1390	21.4121	Sec-Lipo	1.26981e+07	593035	0.00378571	0	0	0	0	0	0	0.0012619	0.00218568
Q6NGW1	DIP1389	diphtheriae_01323	Putative secreted protein	dip1389	44.6873	Tat-Lipo	638778	14294.4	9.12501e-05	7.2762e+06	162825	0.00110477	3.28492e+07	735090	0.00242394	0.00120666	0.00116968
Q6NGW2	DIP1388	diphtheriae_01322	Threonine--tRNA ligase	thrS	76.9238	Cyt	3.73673e+07	485770	0.00310097	1.59321e+07	207116	0.00140529	2.31385e+08	3.00798e+06	0.00991876	0.00480834	0.00450623
Q6NGW3	DIP1387	diphtheriae_01321	HIT domain-containing protein	dip1387	21.4298	Cyt	1.80077e+07	840314	0.00536424	1.94478e+07	907512	0.0061575	5.24158e+07	2.44594e+06	0.00806542	0.00652905	0.00138839
Q6NGW6	DIP1384	diphtheriae_01318	Putative transferase (LPS related)	dip1384	39.3342	Cyt	2.78358e+06	70767.3	0.000451752	0	0	0	8735137	222075	0.000732287	0.000394679	0.000369464
Q6NGX1	DIP1379	diphtheriae_01296	Putative acyl-CoA thioesterase II	tesB	31.735	Cyt	9.80914e+07	3.09095e+06	0.0197315	6.86612e+07	2.16358e+06	0.0146799	92002276	2.89908e+06	0.00955965	0.014657	0.00508595
Q6NGX4	DIP1376	diphtheriae_01292	Holliday junction ATP-dependent DNA helicase RuvA	ruvA	21.4725	Cyt	0	0	0	0	0	0	76347576	3.5556e+06	0.0117245	0.00390817	0.00676915
Q6NGX7	DIP1372	diphtheriae_01289	Protein translocase subunit SecD	secD	62.3837	TM	1.26068e+07	202084	0.00129003	3.05512e+07	489731	0.00332284	2.06996e+07	331810	0.00109414	0.00190234	0.00123408
Q6NGX8	DIP1371	diphtheriae_01288	Protein-export membrane protein SecF	secF	39.8919	TM	1751346	43902.3	0.000280255	0	0	0	87276	2187.81	7.21426e-06	9.58232e-05	0.000159764
Q6NGX9	DIP1370	diphtheriae_01287	SBP_bac_5 domain-containing protein	dip1370	63.2601	Cyt	0	0	0	0	0	0	0	0	0	0	0
Q6NGY0	DIP1369	diphtheriae_01286	Adenine phosphoribosyltransferase	apt	19.1861	Cyt	6.48492e+07	3.38e+06	0.0215767	34265248	1.78594e+06	0.0121176	1.40955e+07	734671	0.00242256	0.012039	0.00957729
Q6NGY1	DIP1368	diphtheriae_01285	GTP pyrophosphokinase	relA	84.3671	Cyt	2.33752e+07	277066	0.00176868	654025	7752.14	5.25985e-05	3.02933e+07	359065	0.00118401	0.00100176	0.000872438
Q6NGY5	DIP1363	diphtheriae_01282	Putative isomerase	dip1363	29.5146	TM	0	0	0	2.75092e+08	9.32055e+06	0.0632402	1.09879e+08	3.72286e+06	0.012276	0.0251721	0.0335345
Q6NGY6	DIP1362	diphtheriae_01281	Thiol peroxidase	tpx	17.4298	Cyt	3.02462e+07	1.73531e+06	0.0110776	7.59998e+07	4.36033e+06	0.029585	1.47912e+07	848615	0.00279829	0.014487	0.013715
Q6NGY7	DIP1361	diphtheriae_01280	Lactamase_B domain-containing protein	dip1361	23.8857	Cyt	1.02376e+08	4.28607e+06	0.0273607	1.46531e+08	6.13469e+06	0.0416241	1.63649e+08	6.85132e+06	0.0225921	0.0305256	0.00990286
Q6NGY8	DIP1359	diphtheriae_01278	L-serine dehydratase	sdaB	48.4515	Cyt	8.37278e+06	172807	0.00110314	4.72487e+06	97517.5	0.000661659	249356655	5.14652e+06	0.0169706	0.00624512	0.00929113
Q6NGZ0	DIP1357	diphtheriae_01276	Uncharacterized protein	dip1357	26.9464	Cyt	0	0	0	0	0	0	3.03671e+07	1.12694e+06	0.00371607	0.00123869	0.00214548
Q6NGZ1	DIP1356	diphtheriae_01275	Putative membrane protein	dip1356	71.1105	TM	0	0	0	500639	7040.3	4.77686e-05	2.19432e+06	30858	0.000101753	4.98407e-05	5.09084e-05
Q6NGZ2	DIP1355	diphtheriae_01273; diphtheriae_01274	Uncharacterized protein	dip1355	99.2507	Cyt	1.24268e+07	125207	0.000799272	0	0	0	0	0	0	0.000266424	0.00046146
Q6NGZ3	DIP1354	diphtheriae_01272	Putative membrane protein	dip1354	31.4471	TM	0	0	0	0	0	0	0	0	0	0	0
Q6NGZ4	DIP1353	diphtheriae_01271	Aspartate--tRNA(Asp/Asn) ligase	aspS	66.4326	Cyt	1.55918e+08	2.34701e+06	0.0149824	6.96309e+08	1.04814e+07	0.0711168	7.39266e+08	1.11281e+07	0.0366946	0.0409313	0.028306
Q6NGZ5	DIP1352	diphtheriae_01270	Uncharacterized protein	dip1352	46.7689	Amb	4.53107e+07	968821	0.00618459	2.94211e+07	629074	0.00426828	9.3712e+07	2.00373e+06	0.00660725	0.00568671	0.00124644
Q6NGZ9	DIP1348	diphtheriae_01266	Endolytic murein transglycosylase	mltG	41.1451	TM	7.95474e+07	1.93334e+06	0.0123417	1.89839e+07	461389	0.00313054	4.56763e+06	111013	0.000366062	0.00527944	0.00627035
Q6NH00	DIP1347	diphtheriae_01265	Putative shikimate dehydrogenase	dip1347	31.3769	Cyt	1.12719e+07	359244	0.00229327	0	0	0	73955897	2.35702e+06	0.00777223	0.00335517	0.00399344
Q6NH02	DIP1345	diphtheriae_01263	Chorismate synthase	aroC	42.8649	Cyt	1.48192e+07	345719	0.00220694	1.52711e+07	356261	0.00241724	1.20694e+08	2.81569e+06	0.00928468	0.00463628	0.004027
Q6NH04	DIP1343	diphtheriae_01261	3-dehydroquinate synthase	aroB	38.9804	Cyt	8073269	207111	0.00132212	0	0	0	7.05875e+07	1.81085e+06	0.00597123	0.00243112	0.00313629
Q6NH06	DIP1341	diphtheriae_01259	Putative metallopeptidase	dip1341	39.1092	Cyt	2.01133e+08	5.14286e+06	0.03283	5.38773e+07	1.37761e+06	0.00934715	4.26616e+07	1.09083e+06	0.003597	0.0152581	0.015487
Q6NH07	DIP1340	diphtheriae_01258	Elongation factor P	efp	20.5896	Cyt	8.00644e+08	3.88859e+07	0.248233	1.77651e+09	8.62817e+07	0.585424	6.0913e+08	2.95844e+07	0.0975538	0.310404	0.249807
Q6NH08	DIP1339	diphtheriae_01257	Transcription antitermination protein NusB	nusB	20.3693	Cyt	8.48177e+06	416399	0.00265814	1.3314e+08	6.53631e+06	0.0443491	3.08616e+07	1.5151e+06	0.00499603	0.0173344	0.0234246
Q6NH11	DIP1336	diphtheriae_01254	Uncharacterized protein	dip1336	49.8769	Cyt	9.34723e+06	187406	0.00119633	0	0	0	2.38088e+07	477351	0.00157405	0.000923461	0.000821739
Q6NH12	DIP1335	diphtheriae_01253	Bifunctional protein PyrR	pyrR	20.6561	Cyt	6.32801e+07	3.0635e+06	0.0195562	1.18126e+08	5.7187e+06	0.0388016	1.30354e+08	6.31065e+06	0.0208092	0.026389	0.0107678
Q6NH13	DIP1334	diphtheriae_01252	Aspartate carbamoyltransferase	pyrB	34.0886	Cyt	8.32761e+06	244293	0.00155948	5.6117e+06	164621	0.00111696	2.47708e+07	726659	0.00239614	0.00169086	0.000649634
Q6NH14	DIP1333	diphtheriae_01251	Dihydroorotase	pyrC	48.0201	Cyt	376646480	7.84351e+06	0.05007	3.62625e+08	7.55153e+06	0.0512373	1.9923e+06	41488.8	0.000136808	0.0338147	0.0291718
Q6NH15	DIP1332	diphtheriae_01250	Carbamoyl-phosphate synthase small chain	carA	40.7463	Cyt	2.73894e+07	672195	0.00429104	4.09734e+07	1.00557e+06	0.00682285	1.17948e+08	2.8947e+06	0.00954521	0.00688637	0.00262766
Q6NH16	DIP1331	diphtheriae_01249	Carbamoyl-phosphate synthase large chain	carB	120.823	Cyt	3.2018e+08	2.65e+06	0.0169166	1.8027e+08	1.49202e+06	0.0101234	6.53739e+08	5.41074e+06	0.0178418	0.0149606	0.0042146
Q6NH17	DIP1330	diphtheriae_01248	Orotidine 5'-phosphate decarboxylase	pyrF	29.6302	Cyt	3.85428e+06	130079	0.000830377	1.63123e+07	550530	0.00373537	2.51322e+07	848194	0.0027969	0.00245422	0.0014825
Q6NH18	DIP1329	diphtheriae_01247	Integration host factor	mihF	12.0967	Cyt	2.26815e+07	1.87502e+06	0.0119694	2.64788e+07	2.18893e+06	0.0148519	2.12056e+07	1.75301e+06	0.00578051	0.0108673	0.00463506
Q6NH19	DIP1326	diphtheriae_01244	Coenzyme A biosynthesis bifunctional protein CoaBC	dfp	44.1328	Cyt	4.66496e+06	105703	0.000674766	10919519	247424	0.00167878	1.94319e+08	4.40305e+06	0.014519	0.00562417	0.00771945
Q6NH21	DIP1324	diphtheriae_01242	Probable primosomal protein N'	priA	73.6924	Amb	0	0	0	0	0	0	2.30076e+06	31221.1	0.000102951	3.43169e-05	5.94387e-05
Q6NH22	DIP1323	diphtheriae_01241	Peptide deformylase	def	18.7624	Cyt	7.58807e+06	404430	0.00258172	1.81323e+06	96641.6	0.000655716	1.38797e+07	739761	0.00243935	0.00189226	0.00107324
Q6NH23	DIP1322	diphtheriae_01240	Methionyl-tRNA formyltransferase	fmt	33.5695	Cyt	1.85419e+08	5.52344e+06	0.0352595	1.30906e+08	3.89955e+06	0.0264585	6.78361e+08	2.02076e+07	0.0666343	0.0427841	0.0211184
Q6NH24	DIP1321	diphtheriae_01239	SAM_MT_RSMB_NOP domain-containing protein	dip1321	53.0448	Cyt	3.39588e+07	640191	0.00408674	38427554	724436	0.00491532	1.27794e+08	2.40917e+06	0.0079442	0.00564875	0.00203062
Q6NH25	DIP1320	diphtheriae_01238	Ribulose-phosphate 3-epimerase	rpe	24.8214	Cyt	7.47663e+07	3.01217e+06	0.0192286	0	0	0	0	0	0	0.00640953	0.0111016
Q6NH27	DIP1318	diphtheriae_01236	Riboflavin synthase alpha chain	ribE	21.8531	Cyt	552279	25272.4	0.000161329	2.82238e+08	1.29153e+07	0.0876305	8.37866e+07	3.83409e+06	0.0126428	0.0334782	0.0473106
Q6NH28	DIP1317	diphtheriae_01235	Riboflavin biosynthesis protein RibBA	ribA	45.148	Cyt	0	0	0	1.31829e+06	29199.3	0.000198118	5.46214e+06	120983	0.000398939	0.000199019	0.000199471
Q6NH32	DIP1313	diphtheriae_01231	Nucleotide-binding protein DIP1313	dip1313	33.4784	Cyt	3.5697e+07	1.06627e+06	0.00680666	8.03388e+06	239972	0.00162822	219561871	6.55832e+06	0.0216259	0.0100203	0.0103789
Q6NH33	DIP1312	diphtheriae_01230	Putative gluconeogenesis factor	dip1312	34.2432	Cyt	5.31154e+07	1.55112e+06	0.00990179	4.55891e+07	1.33133e+06	0.00903314	5.45355e+06	159260	0.000525155	0.0064867	0.00518108
Q6NH34	DIP1311	diphtheriae_01229	Probable cell division protein WhiA	whiA	35.2619	Cyt	1.97665e+07	560564	0.00357843	1.4906e+07	422722	0.00286818	0	0	0	0.00214887	0.00189456
Q6NH35	DIP1310	diphtheriae_01228	Glyceraldehyde-3-phosphate dehydrogenase	gap	36.1895	Cyt	4.15051e+07	1.14688e+06	0.00732125	4.21345e+08	1.16427e+07	0.0789963	3.77777e+08	1.04388e+07	0.0344219	0.0402465	0.0361908
Q6NH37	DIP1308	diphtheriae_01226	Triosephosphate isomerase	tpiA	27.2831	Cyt	1.19875e+09	4.39372e+07	0.280479	1.84667e+09	6.76854e+07	0.459247	4.74316e+09	1.7385e+08	0.573266	0.437664	0.147582
Q6NH38	DIP1307	diphtheriae_01225	Protein-export membrane protein SecG	secG	8.0825	TM	0	0	0	0	0	0	2.50668e+06	310136	0.00102267	0.000340889	0.000590438
Q6NH39	DIP1306	diphtheriae_01224	6-phosphogluconolactonase	pgl	25.186	Cyt	3112270	123572	0.000788834	3.11849e+06	123819	0.000840113	2.85734e+07	1.1345e+06	0.00374098	0.00178998	0.00168981
Q6NH40	DIP1305	diphtheriae_01223	Uncharacterized protein	dip1305	34.6438	Cyt	1.44928e+08	4.18336e+06	0.026705	1.14736e+08	3.31187e+06	0.0224711	1.37369e+08	3.96518e+06	0.0130751	0.0207504	0.00697597
Q6NH41	DIP1304	diphtheriae_01222	Glucose-6-phosphate 1-dehydrogenase	zwf	61.3986	Cyt	4.3e+07	700342	0.00447072	6.60154e+06	107519	0.000729522	1.57179e+08	2.55997e+06	0.00844146	0.00454723	0.00385654
Q6NH42	DIP1303	diphtheriae_01221	Transaldolase	tal	38.8266	Cyt	4.8563e+08	1.25077e+07	0.0798441	1.65781e+08	4.26979e+06	0.0289706	1.58678e+08	4.08684e+06	0.0134763	0.0407637	0.03472
Q6NH43	DIP1302	diphtheriae_01220	Transketolase	tkt	75.3418	Cyt	1.21564e+09	1.61349e+07	0.102999	8.83782e+08	1.17303e+07	0.0795905	2.38832e+09	3.16997e+07	0.104529	0.0957063	0.0139777
Q6NH44	DIP1301	diphtheriae_01219	Protoheme IX farnesyltransferase	ctaB	35.42	TM	942341	26604.7	0.000169835	0	0	0	1.48115e+07	418166	0.00137889	0.000516243	0.000751889
Q6NH47	DIP1298	diphtheriae_01216	Putative ABC transport system ATP-binding protein	dip1298	32.4522	Cyt	9.00321e+06	277430	0.00177101	5.77387e+06	177919	0.00120719	27666989	852545	0.00281125	0.00192981	0.000813738
Q6NH51	DIP1295	diphtheriae_01213	Uncharacterized protein	dip1295	51.4745	Cyt	2.86588e+08	5.56757e+06	0.0355413	5.91314e+08	1.14875e+07	0.0779432	1.78311e+09	3.46407e+07	0.114227	0.0759038	0.0393825
Q6NH52	DIP1294	diphtheriae_01212	Uncharacterized protein	dip1294	42.5567	Cyt	2.22327e+06	52242.7	0.000333497	3.43789e+07	807837	0.0054812	2.23024e+08	5.24062e+06	0.0172808	0.00769851	0.00868853
Q6NH53	DIP1293	diphtheriae_01211	Putative ABC transport system, ATP-binding subunit	dip1293	27.6641	Cyt	3.25286e+08	1.17584e+07	0.0750611	8.63784e+08	3.1224e+07	0.211856	2.65559e+09	9.59939e+07	0.316538	0.201152	0.121094
Q6NH54	DIP1292	diphtheriae_01210	Cysteine desulfurase	csd	46.5886	Cyt	2.78642e+08	5.9809e+06	0.0381798	2.28443e+08	4.90341e+06	0.0332698	8.41386e+08	1.80599e+07	0.0595522	0.0436672	0.0139741
Q6NH55	DIP1291	diphtheriae_01209	Putative nitrogen fixation protein NifU-related protein	dip1291	16.2209	Cyt	1.56816e+07	966750	0.00617137	1.23987e+07	764365	0.00518624	112200444	6.91702e+06	0.0228087	0.0113888	0.00990223
Q6NH57	DIP1289	diphtheriae_01207	Putative ABC transport system ATP-binding protein	dip1289	58.7964	Cyt	1.45144e+07	246858	0.00157585	1.50365e+06	25573.9	0.00017352	1.30425e+08	2.21825e+06	0.00731463	0.00302133	0.00378364
Q6NH59	DIP1287	diphtheriae_01205	UPF0210 protein DIP1287	dip1287	47.1062	Cyt	2.19488e+08	4.65942e+06	0.029744	4.2409e+08	9.00286e+06	0.0610847	8.49546e+08	1.80347e+07	0.0594691	0.0500992	0.0176467
Q6NH60	DIP1286	diphtheriae_01204	UPF0237 protein DIP1286	dip1286	9.57273	Cyt	0	0	0	0	0	0	6.00489e+06	627291	0.00206848	0.000689494	0.00119424
Q6NH61	DIP1285	diphtheriae_01203	Glutamine amidotransferase type-1 domain-containing protein	dip1285	26.7991	Cyt	4.99603e+07	1.86425e+06	0.0119007	36753008	1.37143e+06	0.00930517	8.77625e+07	3.27483e+06	0.0107987	0.0106682	0.00130267
Q6NH63	DIP1283	diphtheriae_01201	Aconitate hydratase A	acn	101.094	Cyt	2.85352e+08	2.82264e+06	0.0180187	6.8378e+08	6.76379e+06	0.0458925	4.42749e+08	4.37956e+06	0.0144415	0.0261176	0.0172188
Q6NH65	DIP1281	diphtheriae_01200	Putative invasion protein	dip1281	61.1126	Sec-SpI	0	0	0	0	0	0	2.93329e+06	47998.1	0.000158273	5.27576e-05	9.13788e-05
Q6NH66	DIP1280	diphtheriae_01199	Coproporphyrin III ferrochelatase	cpfC	41.0205	Cyt	7.23355e+07	1.7634e+06	0.0112569	3.25951e+07	794606	0.00539142	1.76956e+08	4.31384e+06	0.0142248	0.010291	0.00449519
Q6NH70	DIP1276	diphtheriae_01195	Putative secreted protein	dip1276	40.9626	Amb	4.31476e+06	105334	0.000672414	1.25451e+06	30625.8	0.000207797	8.36123e+06	204119	0.000673078	0.000517763	0.000268439
Q6NH73	DIP1273	diphtheriae_01192	Putative methylmalonyl-CoA mutase small subunit	dip1273	65.0785	Cyt	4.3379e+08	6.66565e+06	0.042551	2.252e+08	3.46043e+06	0.0234791	1.84211e+09	2.8306e+07	0.0933383	0.0531228	0.0361096
Q6NH74	DIP1272	diphtheriae_01191	Putative methylmalonyl-CoA mutase large subunit	sbm	80.1266	Cyt	1.41662e+09	1.76798e+07	0.112861	7.31839e+08	9.13354e+06	0.0619713	3.68994e+09	4.60514e+07	0.151853	0.108895	0.0450721
Q6NH75	DIP1271	diphtheriae_01190	Putative kinase	dip1271	36.6483	Cyt	7.12747e+06	194483	0.00124151	3.11986e+06	85129.7	0.000577608	9.57552e+06	261281	0.00086157	0.000893562	0.000333104
Q6NH78	DIP1265	diphtheriae_01183	Uncharacterized protein	dip1265	19.4883	Sec-NC	0	0	0	0	0	0	2.51592e+07	1.29099e+06	0.00425702	0.00141901	0.00245779
Q6NH79	DIP1264	diphtheriae_01181	Dihydroorotate dehydrogenase (quinone)	pyrD	38.5624	Cyt	16211603	420399	0.00268367	202549	5252.51	3.56384e-05	1.41643e+07	367308	0.00121119	0.00131017	0.00132679
Q6NH80	DIP1263	diphtheriae_01180	Putative lipoprotein	dip1263	36.4185	Sec-Lipo	1.75955e+06	48314.8	0.000308423	0	0	0	0	0	0	0.000102808	0.000178068
Q6NH81	DIP1261	diphtheriae_01178	L-cysteine:1D-myo-inositol 2-amino-2-deoxy-alpha-D-glucopyranoside ligase	mshC	45.7757	Cyt	1.87476e+08	4.09553e+06	0.0261443	1.31279e+08	2.86787e+06	0.0194586	6.50365e+07	1.42076e+06	0.00468494	0.0167626	0.0109808
Q6NH82	DIP1260	diphtheriae_01177	Uncharacterized protein	dip1260	14.728	Cyt	1.53015e+07	1.03894e+06	0.00663218	1.11673e+07	758239	0.00514467	176573769	1.1989e+07	0.0395334	0.0171034	0.0194392
Q6NH83	DIP1259	diphtheriae_01176	Methionine synthase	metH	131.417	Cyt	2.65656e+06	20214.6	0.000129043	2.16013e+06	16437.2	0.000111527	1.18389e+07	90086	0.000297057	0.000179209	0.000102435
Q6NH84	DIP1258	diphtheriae_01175	Putative hydrolase	dip1258	24.7432	Cyt	0	0	0	0	0	0	163723	6616.9	2.18191e-05	7.27303e-06	1.25973e-05
Q6NH86	DIP1254	diphtheriae_01171	Aspartate ammonia-lyase	aspA	56.8337	Cyt	6.07894e+08	1.0696e+07	0.0682792	6.28457e+08	1.10578e+07	0.0750276	1.21085e+09	2.13051e+07	0.0702533	0.0711867	0.00346966
Q6NH87	DIP1253	diphtheriae_01170	Formate--tetrahydrofolate ligase	fhs	58.0621	Cyt	9.0148e+06	155261	0.000991129	4.4588e+06	76793.6	0.000521047	2.30872e+08	3.97628e+06	0.0131117	0.00487463	0.0071374
Q6NH89	DIP1251	diphtheriae_01168	PDDEXK_1 domain-containing protein	dip1251	32.7264	Amb	0	0	0	0	0	0	4.67151e+06	142744	0.000470697	0.000156899	0.000271757
Q6NH90	DIP1250	diphtheriae_01167	M18 family aminopeptidase	dip1250	48.32	Cyt	1.21248e+06	25092.8	0.000160183	24200135	500831	0.00339815	200341956	4.14615e+06	0.0136718	0.00574339	0.00705453
Q6NH91	DIP1249	diphtheriae_01166	tRNA (adenine(58)-N(1))-methyltransferase TrmI	dip1249	31.1818	Cyt	1.59296e+08	5.10862e+06	0.0326115	3.09895e+08	9.93832e+06	0.0674318	1.31637e+08	4.2216e+06	0.0139206	0.037988	0.0271577
Q6NH92	DIP1248	diphtheriae_01165	AAA ATPase forming ring-shaped complexes	arc	55.6341	Cyt	6.33165e+06	113809	0.000726513	695176	12495.5	8.47824e-05	2.61916e+07	470784	0.0015524	0.000787899	0.000735732
Q6NH93	DIP1247	diphtheriae_01164	Uncharacterized protein	dip1247	56.2497	Cyt	1.54498e+06	27466.5	0.000175336	0	0	0	0	0	0	5.84452e-05	0.00010123
Q6NH96	DIP1244	diphtheriae_01161	WYL domain-containing protein	dip1244	36.2829	Cyt	0	0	0	0	0	0	3.69474e+06	101831	0.000335787	0.000111929	0.000193867
Q6NH97	DIP1243	diphtheriae_01160	WYL domain-containing protein	dip1243	35.8658	Cyt	0	0	0	0	0	0	2.60893e+06	72741.4	0.000239863	7.99544e-05	0.000138485
Q6NH98	DIP1242	diphtheriae_01159	Sec-independent protein translocase protein TatA	tatA	10.0313	Amb	0	0	0	1.59474e+08	1.58976e+07	0.107866	0	0	0	0.0359552	0.0622763
Q6NHA0	DIP1240	diphtheriae_01157	Putative tRNA (cytidine(34)-2'-O)-methyltransferase	dip1240	17.4467	Cyt	9.23942e+07	5.29581e+06	0.0338064	0	0	0	2.41132e+08	1.38211e+07	0.0455747	0.0264604	0.0236588
Q6NHA1	DIP1239	diphtheriae_01156	Putative helicase	dip1239	103.754	Cyt	1.55733e+07	150098	0.000958171	1.98376e+06	19119.9	0.000129729	1.62567e+07	156685	0.000516665	0.000534855	0.00041452
Q6NHA2	DIP1238	diphtheriae_01155	Putative dipeptidase	dip1238	40.7888	Cyt	125795315	3.08407e+06	0.0196875	3.83579e+07	940402	0.00638066	3.04652e+08	7.469e+06	0.0246289	0.016899	0.00943828
Q6NHA4	DIP1236	diphtheriae_01153	Putative precorrin-6Y C5,15-methyltransferase	dip1236	44.096	Cyt	0	0	0	0	0	0	3.98748e+06	90427.3	0.000298182	9.9394e-05	0.000172156
Q6NHA5	DIP1235	diphtheriae_01152	Precorrin-4 C11-methyltransferase	cobM	27.1641	Cyt	0	0	0	1.48773e+07	547681	0.00371603	0	0	0	0.00123868	0.00214545
Q6NHA6	DIP1234	diphtheriae_01151	Precorrin-6X reductase	cobK	26.3601	Cyt	7.54643e+06	286282	0.00182752	7.57073e+06	287204	0.00194869	6.19643e+07	2.35069e+06	0.00775134	0.00384252	0.00338569
Q6NHA7	DIP1233	diphtheriae_01150	Putative bifunctional cobalamin biosynthesis protein	cobIJ	53.3773	Cyt	1.86844e+07	350044	0.00223455	3.76797e+07	705912	0.00478963	184875376	3.46356e+06	0.011421	0.00614839	0.00474156
Q6NHA8	DIP1232	diphtheriae_01149	Precorrin-8X methylmutase	cobH	23.2301	Cyt	4.28725e+07	1.84556e+06	0.0117814	0	0	0	50256698	2.16343e+06	0.00713388	0.00630508	0.00593425
Q6NHA9	DIP1231	diphtheriae_01148	NIR_SIR_ferr domain-containing protein	dip1231	42.8755	Cyt	2.29191e+07	534551	0.00341237	238542	5563.6	3.77492e-05	39803688	928356	0.00306123	0.00217045	0.0018553
Q6NHB1	DIP1229	diphtheriae_01147	Putative cobalamin biosynthesis related protein	cobN	133.515	Cyt	4.5684e+08	3.42164e+06	0.0218425	3.95765e+08	2.9642e+06	0.0201122	1.82635e+09	1.3679e+07	0.0451062	0.0290203	0.0139576
Q6NHB2	DIP1228	diphtheriae_01146	Putative membrane protein	dip1228	19.089	TM	0	0	0	1.12321e+06	58840.5	0.000399235	0	0	0	0.000133078	0.000230498
Q6NHB4	DIP1226	diphtheriae_01144	Putative polyprenol phosphate mannosyl transferase 1	ppm1	29.6523	Cyt	1.73656e+06	58564.2	0.000373852	4.44584e+06	149933	0.0010173	2.93664e+06	99035.8	0.000326569	0.000572572	0.000385868
Q6NHB7	DIP1223	diphtheriae_01141	Putative secreted protein	dip1223	24.7979	TM	27291654	1.10056e+06	0.00702557	0	0	0	1.62283e+07	654424	0.00215795	0.00306117	0.00359882
Q6NHC1	DIP1217	diphtheriae_01133	NADH dehydrogenase	ndh	49.3255	TM	2.71563e+07	550552	0.00351452	1.09265e+08	2.21518e+06	0.01503	4.36179e+08	8.84287e+06	0.0291592	0.0159012	0.0128445
Q6NHC2	DIP1216	diphtheriae_01132	Methyltransf_25 domain-containing protein	dip1216	23.1836	Cyt	1.31516e+07	567280	0.0036213	8.81075e+06	380042	0.0025786	3.33802e+07	1.43982e+06	0.00474777	0.00364922	0.00108486
Q6NHC5	DIP1213	diphtheriae_01129	6-phosphogluconate dehydrogenase, decarboxylating	gnd	52.1794	Cyt	1.14798e+09	2.20007e+07	0.140444	7.0218e+08	1.3457e+07	0.0913065	3.399e+09	6.51406e+07	0.2148	0.14885	0.0621744
Q6NHD0	DIP1208	diphtheriae_01124	Putative secreted protein	dip1208	49.7709	TM	3.97369e+08	7.98396e+06	0.0509665	434163161	8.72323e+06	0.0591874	1.34734e+09	2.70708e+07	0.0892653	0.0664731	0.0201621
Q6NHD4	DIP1204	diphtheriae_01120	Oxoglutarate dehydrogenase inhibitor	odhI	15.2546	Cyt	3.54593e+08	2.32449e+07	0.148387	1.00506e+09	6.58859e+07	0.447038	8.20984e+08	5.38187e+07	0.177466	0.25763	0.164675
Q6NHD5	DIP1203	diphtheriae_01119	Protein translocase subunit SecA 2	secA2	83.9024	Cyt	3.73182e+06	44478.1	0.000283931	6.31388e+07	752527	0.00510592	7.33645e+07	874403	0.00288333	0.00275773	0.00241345
Q6NHD6	DIP1202	diphtheriae_01118	Hydrolase_4 domain-containing protein	dip1202	42.5069	Cyt	5.20418e+07	1.22431e+06	0.00781555	5.5536e+07	1.30652e+06	0.00886475	7.49644e+07	1.76358e+06	0.00581537	0.00749856	0.00154921
Q6NHE1	DIP1197	diphtheriae_01112	GTPase Der	engA	60.8456	Cyt	2.0589e+06	33838.2	0.00021601	6.63167e+07	1.08992e+06	0.00739513	2.39147e+08	3.93039e+06	0.0129604	0.00685717	0.00638919
Q6NHE2	DIP1196	diphtheriae_01111	Cytidylate kinase	cmk	24.5018	Cyt	1.56777e+07	639860	0.00408462	4.06171e+07	1.65772e+06	0.0112477	5.49686e+07	2.24345e+06	0.00739772	0.00757667	0.00358487
Q6NHE3	DIP1195	diphtheriae_01110	Pseudouridine synthase	dip1195	35.4769	Cyt	1.7818e+07	502244	0.00320613	6.75055e+06	190280	0.00129106	8.68232e+07	2.44732e+06	0.00806998	0.00418906	0.00349472
Q6NHE4	DIP1194	diphtheriae_01109	Uncharacterized protein	dip1194	20.1486	Cyt	0	0	0	2.0222e+06	100365	0.000680977	3.41403e+06	169443	0.000558734	0.000413237	0.000363056
Q6NHF1	DIP1187	diphtheriae_01101	Putative regulatory protein	dip1187	31.9075	Cyt	8.03421e+06	251797	0.00160737	0	0	0	1.87075e+07	586304	0.00193333	0.00118023	0.00103502
Q6NHF3	DIP1185	diphtheriae_01099	Nudix hydrolase domain-containing protein	dip1185	23.6973	Cyt	1.02513e+06	43259.5	0.000276152	1.81491e+06	76587.2	0.000519647	4.16345e+06	175693	0.000579345	0.000458381	0.000160613
Q6NHF4	DIP1184	diphtheriae_01098	Putative secreted protein	dip1184	32.1836	TM	7.3384e+07	2.28017e+06	0.0145557	6.09245e+07	1.89303e+06	0.0128443	682865	21217.8	6.99652e-05	0.00915665	0.00791569
Q6NHF5	DIP1183	diphtheriae_01097	Putative membrane protein	dip1183	42.0391	TM	3.61052e+07	858849	0.00548256	1.68998e+07	402002	0.0027276	6.8332e+07	1.62544e+06	0.00535986	0.00452334	0.00155637
Q6NHF6	DIP1182	diphtheriae_01096	DNA repair protein RecN	recN	61.968	Cyt	1.17052e+06	18889	0.000120581	6.74473e+06	108842	0.000738497	1.45397e+08	2.34632e+06	0.00773695	0.00286534	0.00423023
Q6NHF7	DIP1181	diphtheriae_01095	NAD kinase	nadK	33.8756	Cyt	0	0	0	0	0	0	1.75943e+08	5.19379e+06	0.0171264	0.0057088	0.00988794
Q6NHG0	DIP1178	diphtheriae_01092	Uncharacterized protein	dip1178	33.4058	Cyt	2.15313e+08	6.44539e+06	0.0411449	28038269	839324	0.00569484	7.2641e+08	2.1745e+07	0.0717038	0.0395145	0.0330347
Q6NHG1	DIP1177	diphtheriae_01091	Uncharacterized protein	dip1177	39.93	Cyt	56565668	1.41662e+06	0.00904318	1.16757e+08	2.92405e+06	0.0198398	1.59128e+08	3.98517e+06	0.013141	0.014008	0.00545027
Q6NHG2	DIP1176	diphtheriae_01086	Tyrosine--tRNA ligase	tyrS	46.7215	Cyt	4.12989e+06	88393.7	0.000564272	0	0	0	3.14986e+07	674178	0.00222309	0.000929119	0.00115558
Q6NHG3	DIP1175	diphtheriae_01085	UPF0434 protein DIP1175	dip1175	7.87606	Cyt	0	0	0	4.13439e+06	524931	0.00356167	0	0	0	0.00118722	0.00205633
Q6NHG4	DIP1174	diphtheriae_01084	Argininosuccinate lyase	argH	51.5415	Cyt	1.4775e+08	2.86663e+06	0.0182995	6.25808e+07	1.21418e+06	0.00823827	1.00105e+08	1.94222e+06	0.00640442	0.0109807	0.00640419
Q6NHG5	DIP1172	diphtheriae_01082	Arginine repressor	argR	17.5631	Cyt	7.69898e+06	438360	0.00279833	2.25625e+07	1.28465e+06	0.00871639	6.85212e+07	3.90142e+06	0.0128648	0.00812652	0.00505912
Q6NHG6	DIP1171	diphtheriae_01081	Ornithine carbamoyltransferase	argF	34.8335	Cyt	4.43809e+07	1.27409e+06	0.00813328	3.66189e+07	1.05125e+06	0.00713279	1.67641e+08	4.81263e+06	0.0158696	0.0103785	0.0047816
Q6NHG7	DIP1170	diphtheriae_01080	Acetylornithine aminotransferase	argD	44.0257	Cyt	4.64285e+07	1.05458e+06	0.00673201	0	0	0	4.82732e+07	1.09648e+06	0.00361561	0.00344921	0.00336909
Q6NHG8	DIP1169	diphtheriae_01079	Acetylglutamate kinase	argB	32.7691	Cyt	1.00564e+07	306887	0.00195905	0	0	0	0	0	0	0.000653016	0.00113106
Q6NHH0	DIP1167	diphtheriae_01077	N-acetyl-gamma-glutamyl-phosphate reductase	argC	36.4137	Cyt	9.08423e+06	249472	0.00159254	0	0	0	0	0	0	0.000530846	0.000919452
Q6NHH1	DIP1166	diphtheriae_01076	Phenylalanine--tRNA ligase beta subunit	pheT	89.7268	Cyt	4.59529e+08	5.12142e+06	0.0326932	1.38865e+08	1.54764e+06	0.0105008	4.99265e+08	5.56428e+06	0.0183481	0.020514	0.0112536
Q6NHH2	DIP1165	diphtheriae_01075	Phenylalanine--tRNA ligase alpha subunit	pheS	38.8266	Cyt	1.1907e+08	3.06671e+06	0.0195767	1.46468e+08	3.77237e+06	0.0255956	1.72609e+08	4.44565e+06	0.0146594	0.0199439	0.00547733
Q6NHH3	DIP1164	diphtheriae_01074	Putative rRNA methyltransferase	tsnR	28.8047	Cyt	0	0	0	0	0	0	146436131	5.08376e+06	0.0167636	0.00558787	0.00967847
Q6NHH4	DIP1163	diphtheriae_01073	Putative membrane protein	dip1163	19.5794	TM	5.25782e+08	2.68539e+07	0.171425	9.39342e+07	4.7976e+06	0.0325519	937935541	4.79042e+07	0.157963	0.120647	0.0765886
Q6NHH5	DIP1162	diphtheriae_01072	50S ribosomal protein L20	rplT	14.643	Cyt	3.37597e+06	230552	0.00147176	989359	67565.3	0.000458433	1.17469e+06	80221.8	0.00026453	0.000731573	0.000648308
Q6NHH8	DIP1159	diphtheriae_01069	UvrABC system protein A	uvrA	104.275	Cyt	4.48041e+07	429672	0.00274286	1.38461e+07	132785	0.000900949	1.04392e+08	1.00112e+06	0.00330117	0.00231499	0.00125601
Q6NHH9	DIP1158	diphtheriae_01068	Putative hydrolase	dip1158	23.4628	Cyt	1.14449e+07	487787	0.00311385	2.11136e+08	8.99875e+06	0.0610568	5.63546e+08	2.40187e+07	0.0792011	0.0477906	0.0397405
Q6NHI1	DIP1156	diphtheriae_01066	DNA helicase	dip1156	85.8224	Cyt	2834943	33032.7	0.000210868	0	0	0	0	0	0	7.02894e-05	0.000121745
Q6NHI2	DIP1155	diphtheriae_01065	Putative stress related protein	dip1155	15.2367	Cyt	5.77337e+06	378911	0.00241882	6.95016e+08	4.56145e+07	0.309495	1.30408e+09	8.55878e+07	0.282224	0.198046	0.169966
Q6NHI3	DIP1154	diphtheriae_01064	UvrABC system protein B	uvrB	77.0285	Cyt	6.21589e+06	80696	0.000515132	7.98781e+06	103699	0.000703603	2.85699e+07	370900	0.00122303	0.000813923	0.000366619
Q6NHI5	DIP1152	diphtheriae_01062	Dephospho-CoA kinase	coaE	22.3858	Cyt	4.7761e+06	213354	0.00136197	1.39598e+06	62360.1	0.000423115	14140874	631690	0.00208299	0.00128936	0.000832314
Q6NHI6	DIP1151	diphtheriae_01061	PTS system, glucose-specific IIABC component	ptsG	71.5528	TM	2.39391e+06	33456.6	0.000213574	2.44795e+06	34211.8	0.000232128	7.69199e+06	107501	0.000354482	0.000266728	7.65613e-05
Q6NHI7	DIP1150	diphtheriae_01060	Putative transcription antiterminator	dip1150	30.2948	Cyt	12135974	400596	0.00255725	2.72527e+07	899584	0.0061037	1.12081e+08	3.69968e+06	0.0121996	0.00695352	0.00487703
Q6NHI9	DIP1148	diphtheriae_01058	30S ribosomal protein S1	rpsA	53.8995	Cyt	4.50836e+09	8.36437e+07	0.53395	4.49303e+09	8.33595e+07	0.565597	8317355077	1.54312e+08	0.508841	0.536129	0.0284402
Q6NHJ0	DIP1147	diphtheriae_01057	Methyltransf_11 domain-containing protein	dip1147	29.208	Cyt	1.24575e+06	42650.8	0.000272267	0	0	0	0	0	0	9.07555e-05	0.000157193
Q6NHJ1	DIP1146	diphtheriae_01056	DNA polymerase I	polA	98.9575	Amb	3.19745e+07	323113	0.00206263	6.04165e+07	610530	0.00414247	1.14835e+08	1.16045e+06	0.00382656	0.00334389	0.00112078
Q6NHJ3	DIP1144	diphtheriae_01053	Putative secreted protein	dip1144	31.7869	Sec-Lipo	0	0	0	1.0004e+06	31472.2	0.00021354	21211075	667290	0.00220037	0.000804638	0.00121345
Q6NHJ5	DIP1142	diphtheriae_01051	Putative ABC transport system ATP-binding protein	atrC	27.7693	Cyt	2.62113e+07	943895	0.00602547	4.96606e+06	178833	0.00121339	6.02101e+07	2.16822e+06	0.00714968	0.00479618	0.00315329
Q6NHJ8	DIP1139	diphtheriae_01050	Phosphopantetheine adenylyltransferase	coaD	17.2938	Cyt	1.63523e+07	945558	0.00603609	1.46735e+06	84848.4	0.000575699	6.10285e+08	3.52893e+07	0.116366	0.0409925	0.0653322
Q6NHJ9	DIP1138	diphtheriae_01049	Putative DNA methylase	dip1138	20.7657	Cyt	103135061	4.9666e+06	0.0317049	3.63168e+06	174888	0.00118662	460026996	2.21532e+07	0.0730496	0.0353137	0.0360672
Q6NHK0	DIP1137	diphtheriae_01048	Putative biotin carboxyl carrier protein	dip1137	7.54795	Cyt	185131566	2.45274e+07	0.156574	6.68657e+07	8.85879e+06	0.0601072	0	0	0	0.0722269	0.0789873
Q6NHK2	DIP1135	diphtheriae_01046	Putative kinase	dip1135	52.232	Cyt	0	0	0	4.12547e+06	78983.6	0.000535906	2.90546e+07	556261	0.00183426	0.000790055	0.000943171
Q6NHK3	DIP1134	diphtheriae_01045	Uracil-DNA glycosylase	ung	24.0675	Cyt	3.18588e+07	1.32373e+06	0.00845018	1.75532e+07	729334	0.00494855	1.49184e+08	6.19859e+06	0.0204397	0.0112795	0.00812391
Q6NHK4	DIP1133	diphtheriae_01044	Thiamine-monophosphate kinase	thiL	34.5796	Cyt	3.75429e+06	108570	0.000693067	0	0	0	7.10053e+07	2.05339e+06	0.006771	0.00248802	0.00372532
Q6NHK6	DIP1131	diphtheriae_01042	D-alanine--D-alanine ligase	ddl	39.4027	Cyt	2.38699e+08	6.05792e+06	0.0386715	4.08893e+08	1.03773e+07	0.0704101	8.35356e+08	2.12005e+07	0.0699081	0.0596632	0.0181811
Q6NHK8	DIP1129	diphtheriae_01040	Nudix hydrolase domain-containing protein	dip1129	37.4423	Cyt	1.26573e+07	338049	0.00215797	3.30692e+06	88320.6	0.000599258	1.52279e+08	4.06704e+06	0.013411	0.00538941	0.00699048
Q6NHK9	DIP1128	diphtheriae_01039	3-isopropylmalate dehydratase small subunit	leuD	21.9431	Cyt	414911	18908.5	0.000120705	0	0	0	1.45889e+06	66484.9	0.000219233	0.000113312	0.000109803
Q6NHL0	DIP1127	diphtheriae_01038	3-isopropylmalate dehydratase large subunit	leuC	51.2053	Cyt	6.20284e+07	1.21137e+06	0.0077329	0	0	0	0	0	0	0.00257763	0.00446459
Q6NHL1	DIP1126	diphtheriae_01037	Putative IclR-family transcriptional regulator	dip1126	25.3281	Cyt	1.8697e+07	738192	0.00471234	1.04275e+07	411697	0.00279338	5.73375e+07	2.26379e+06	0.00746479	0.00499017	0.00234807
Q6NHL4	DIP1123	diphtheriae_01034	Uncharacterized protein	dip1123	13.8819	Sec-NC	1.1123e+08	8.01262e+06	0.0511495	0	0	0	0	0	0	0.0170498	0.0295312
Q6NHM1	DIP1115	diphtheriae_01021	Glutamate--tRNA ligase	gltX	55.7095	Cyt	3.77815e+07	678187	0.00432929	1.17804e+08	2.11461e+06	0.0143477	7.37381e+08	1.32362e+07	0.043646	0.0207743	0.020431
Q6NHM4	DIP1112	diphtheriae_01018	Putative hydrolase, FAA-family	dip1112	28.8037	Cyt	1.51035e+07	524359	0.00334731	0	0	0	4.33711e+06	150575	0.000496517	0.00128128	0.00180638
Q6NHM5	DIP1111	diphtheriae_01016; diphtheriae_01017	Putative integral membrane protein	dip1111	12.6318	TM	0	0	0	0	0	0	0	0	0	0	0
Q6NHM7	DIP1105	diphtheriae_01011	3-isopropylmalate dehydrogenase	leuB	36.1016	Cyt	0	0	0	0	0	0	1.04071e+08	2.88271e+06	0.00950568	0.00316856	0.00548811
Q6NHM8	DIP1104	diphtheriae_01010	D-3-phosphoglycerate dehydrogenase	serA	55.4731	Cyt	3.0908e+07	557171	0.00355677	2.67082e+07	481462	0.00326673	138222014	2.4917e+06	0.00821632	0.00501327	0.00277771
Q6NHN0	DIP1102	diphtheriae_01008	DUF262 domain-containing protein	dip1102	67.9381	Amb	2.08105e+07	306316	0.0019554	7.08324e+07	1.0426e+06	0.00707409	2.44865e+08	3.60424e+06	0.0118849	0.00697147	0.00496555
Q6NHN2	DIP1100	diphtheriae_01006	Ketol-acid reductoisomerase (NADP(+))	ilvC	36.2604	Cyt	2.50071e+07	689654	0.00440249	8.38327e+06	231196	0.00156867	2.8799e+07	794228	0.00261895	0.00286337	0.00143263
Q6NHN3	DIP1099	diphtheriae_01005	Acetohydroxy-acid synthase small subunit	ilvH	19.0513	Cyt	0	0	0	5.68793e+06	298559	0.00202573	2.63177e+06	138141	0.000455518	0.000827082	0.00106275
Q6NHN4	DIP1098	diphtheriae_01004	Acetolactate synthase	ilvB	70.0757	Cyt	9410925	134297	0.000857298	4612511	65821.8	0.000446603	77207409	1.10177e+06	0.00363307	0.00164566	0.00173336
Q6NHN5	DIP1097	diphtheriae_01003	Putative low molecular weight protein antigen 6	dip1097	17.9105	TM	0	0	0	0	0	0	2.18804e+07	1.22165e+06	0.00402838	0.00134279	0.00232578
Q6NHN6	DIP1096	diphtheriae_01002	Dihydroxy-acid dehydratase	ilvD	64.9837	Cyt	1.02698e+08	1.58036e+06	0.0100884	65176048	1.00296e+06	0.00680512	2.25631e+08	3.47212e+06	0.0114492	0.00944759	0.00238746
Q6NHN8	DIP1094	diphtheriae_01000	Conserved hypothetical exported protein	dip1094	27.6467	Tat-Tm	0	0	0	0	0	0	0	0	0	0	0
Q6NHN9	DIP1093	diphtheriae_00999	GST C-terminal domain-containing protein	dip1093	41.2927	Sec-NC	1.3029e+07	315527	0.00201421	1.87146e+07	453218	0.0030751	8.63583e+07	2.09137e+06	0.00689626	0.00399519	0.00256779
Q6NHP2	DIP1090	diphtheriae_00996	Putative aldo/keto-reductase family protein	dip1090	39.932	Cyt	2.70714e+07	677937	0.00432769	9.44985e+06	236648	0.00160567	3.42796e+08	8.58448e+06	0.0283071	0.0114135	0.0146935
Q6NHP3	DIP1088	diphtheriae_00994	ATP-dependent 6-phosphofructokinase	pfkA	36.9547	Cyt	1.81288e+08	4.90568e+06	0.031316	2.2145e+08	5.99246e+06	0.040659	1.08494e+09	2.93587e+07	0.0968097	0.0562616	0.0354251
Q6NHP5	DIP1086	diphtheriae_00992	Putative iron transport system exported solute-binding component	dip1086	38.3504	Sec-Lipo	1.59557e+07	416050	0.0026559	2.87396e+07	749396	0.00508467	0	0	0	0.00258019	0.00254318
Q6NHP8	DIP1083	diphtheriae_00989	Conserved putative integral membrane protein	dip1083	11.19	TM	1.7782e+07	1.5891e+06	0.0101442	7939462	709517	0.00481409	41397474	3.69952e+06	0.0121991	0.00905247	0.00381163
Q6NHQ1	DIP1080	diphtheriae_00986	Glutamyl-tRNA(Gln) amidotransferase subunit A	gatA	52.0592	Cyt	7.69462e+08	1.47805e+07	0.0943533	1.75732e+08	3.37562e+06	0.0229037	1.19356e+09	2.2927e+07	0.0756012	0.0642861	0.0370444
Q6NHQ2	DIP1079	diphtheriae_00985	Aspartyl/glutamyl-tRNA(Asn/Gln) amidotransferase subunit C	gatC	10.9345	Cyt	1.8971e+08	1.73497e+07	0.110754	3.19525e+08	2.92217e+07	0.19827	1.0347e+09	9.46269e+07	0.31203	0.207018	0.100923
Q6NHQ3	DIP1078	diphtheriae_00984	ACT domain-containing protein	dip1078	23.0169	Cyt	1.36055e+08	5.91107e+06	0.037734	1.3352e+07	580095	0.00393596	7.20503e+08	3.13032e+07	0.103222	0.0482972	0.0504787
Q6NHQ4	DIP1077	diphtheriae_00983	DNA ligase	ligA	74.7202	Cyt	8.75888e+07	1.17222e+06	0.00748303	0	0	0	0	0	0	0.00249434	0.00432033
Q6NHQ5	DIP1076	diphtheriae_00982	Putative DNA polymerase	dip1076	26.3361	Cyt	183840147	6.98054e+06	0.0445611	3.18178e+07	1.20815e+06	0.0081973	1.94165e+07	737258	0.00243109	0.0183965	0.0228419
Q6NHQ7	DIP1074	diphtheriae_00980	tRNA-specific 2-thiouridylase MnmA	mnmA	39.2705	Amb	8.15869e+06	207756	0.00132624	566872	14435.1	9.79423e-05	3.03923e+06	77392.3	0.0002552	0.000559793	0.000668401
Q6NHQ8	DIP1073	diphtheriae_00979	Putative transferase	dip1073	31.3469	Cyt	76703908	2.44694e+06	0.0156203	0	0	0	0	0	0	0.00520678	0.00901841
Q6NHQ9	DIP1072	diphtheriae_00978	Putative aminotransferase, class V	dip1072	39.5522	Cyt	2.47618e+07	626054	0.00399649	1.43264e+07	362214	0.00245763	5.32706e+07	1.34684e+06	0.00444118	0.00363177	0.00104086
Q6NHR0	DIP1071	diphtheriae_00977	Electron transfer flavoprotein alpha-subunit	etfA	32.0016	Cyt	8.82023e+06	275618	0.00175944	5.24575e+06	163922	0.00111221	5.76194e+07	1.80052e+06	0.00593716	0.00293627	0.00261892
Q6NHR1	DIP1070	diphtheriae_00976	Electron transfer flavoprotein beta-subunit	etfB	27.7145	Cyt	7.78805e+07	2.8101e+06	0.0179386	7.90052e+08	2.85069e+07	0.19342	8.84458e+08	3.19132e+07	0.105233	0.105531	0.087741
Q6NHR3	DIP1068	diphtheriae_00974	Putative NUDIX/MutT-family hydrolase	dip1068	30.1492	Cyt	0	0	0	9.79194e+06	324783	0.00220366	0	0	0	0.000734553	0.00127228
Q6NHR4	DIP1067	diphtheriae_00973	Putative ABC transport system, ATP-binding protein	dip1067	32.3285	Cyt	2.15331e+07	666071	0.00425194	3.51688e+06	108786	0.000738113	7.84747e+07	2.42741e+06	0.00800434	0.00433146	0.00363376
Q6NHR5	DIP1066	diphtheriae_00972	Alpha-1,4-glucan:maltose-1-phosphate maltosyltransferase	glgE	75.3413	Cyt	5888979	78164	0.000498969	2.08045e+07	276136	0.00187359	2.87898e+07	382125	0.00126005	0.00121087	0.000688629
Q6NHR6	DIP1065	diphtheriae_00971	1,4-alpha-glucan branching enzyme GlgB	glgB	82.5505	Cyt	1.7422e+08	2.11047e+06	0.0134724	1.30054e+08	1.57545e+06	0.0106895	2.65001e+08	3.21016e+06	0.0105854	0.0115825	0.0016376
Q6NHR7	DIP1064	diphtheriae_00970	Putative thioredoxin-like protein	dip1064	32.1284	Cyt	3.63376e+08	1.13101e+07	0.0721995	9.42316e+07	2.93297e+06	0.0199003	7.86747e+08	2.44876e+07	0.0807472	0.0576157	0.0329409
Q6NHR9	DIP1062	diphtheriae_00968	Putative iron-siderophore uptake system exported solute-binding component	dip1062	37.1181	Sec-Lipo	3.04665e+07	820799	0.00523967	7.6938e+06	207279	0.00140639	6.40522e+08	1.72563e+07	0.0569023	0.0211828	0.0309933
Q6NHS2	DIP1059	diphtheriae_01818; diphtheriae_00965	Putative iron-siderophore uptake system ATP-binding component	dip1059	30.0469	Cyt	2.13632e+06	71099.5	0.000453872	0	0	0	6.14314e+06	204452	0.000674177	0.000376016	0.000343765
Q6NHS4	DIP1057	diphtheriae_00963	Putative methylmalonyl-CoA epimerase	dip1057	16.6684	Cyt	1.0029e+09	6.01679e+07	0.384089	2.56602e+08	1.53945e+07	0.104452	5.04099e+08	3.02427e+07	0.0997247	0.196089	0.16283
Q6NHS6	DIP1055	diphtheriae_00962	Endonuclease NucS	nucS	25.6191	Cyt	0	0	0	0	0	0	8.73293e+07	3.40876e+06	0.0112403	0.00374677	0.0064896
Q6NHS8	DIP1053	diphtheriae_00960	ATP synthase epsilon chain	atpC	13.1579	Cyt	163897206	1.24562e+07	0.0795155	5.35334e+07	4.06854e+06	0.0276051	9.56789e+07	7.27159e+06	0.0239779	0.0436995	0.0310705
Q6NHS9	DIP1052	diphtheriae_00959	ATP synthase subunit beta	atpD	52.2289	Cyt	1.36712e+09	2.61755e+07	0.167095	7.18769e+08	1.37619e+07	0.0933749	6.63332e+09	1.27005e+08	0.418796	0.226422	0.17063
Q6NHT0	DIP1051	diphtheriae_00958	ATP synthase gamma chain	atpG	35.7349	Cyt	4.00838e+08	1.1217e+07	0.0716048	3.11935e+08	8.72914e+06	0.0592275	2.07745e+08	5.8135e+06	0.0191699	0.0500007	0.0274081
Q6NHT1	DIP1050	diphtheriae_00957	ATP synthase subunit alpha	atpA	58.1792	Cyt	2.17991e+09	3.7469e+07	0.239188	1.7671e+09	3.03734e+07	0.206084	5.89209e+09	1.01275e+08	0.333952	0.259741	0.0663654
Q6NHT2	DIP1049	diphtheriae_00956	ATP synthase subunit delta	atpH	29.2715	Cyt	2.83624e+08	9.68941e+06	0.0618535	4.50916e+08	1.54046e+07	0.104521	1.08457e+09	3.70521e+07	0.122179	0.0961842	0.0310145
Q6NHT8	DIP1043	diphtheriae_00950	YrdC-like domain-containing protein	dip1043	23.1588	Cyt	2.3291e+08	1.00571e+07	0.0642004	1.12353e+07	485143	0.00329171	0	0	0	0.0224974	0.0361534
Q6NHU0	DIP1041	diphtheriae_00948	Peptide chain release factor 1	prfA	39.3906	Cyt	1.93019e+07	490014	0.00312806	1.95113e+08	4.9533e+06	0.0336083	8.5004e+08	2.15798e+07	0.0711589	0.0359651	0.0340766
Q6NHU1	DIP1040	diphtheriae_00947	Transcription termination factor Rho	rho	75.7856	Cyt	5.60427e+07	739490	0.00472063	4.54675e+07	599950	0.00407068	1.39782e+08	1.84444e+06	0.00608201	0.00495777	0.00102642
Q6NHU2	DIP1038	diphtheriae_00945	Putative fatty acid-CoA ligase	dip1038	64.1179	Cyt	1.27992e+07	199620	0.0012743	8.31846e+06	129737	0.00088027	63915548	996845	0.00328707	0.00181388	0.00129094
Q6NHU3	DIP1037	diphtheriae_00944	Homoserine kinase	thrB	32.4349	Cyt	1.33685e+07	412163	0.00263109	8171875	251947	0.00170947	274890518	8.47515e+06	0.0279466	0.0107624	0.0148891
Q6NHU4	DIP1036	diphtheriae_00943	Homoserine dehydrogenase	thrA	47.0372	Cyt	1.43701e+08	3.05505e+06	0.0195023	1.58161e+08	3.36247e+06	0.0228145	703081287	1.49474e+07	0.0492886	0.0305351	0.0163252
Q6NHU5	DIP1035	diphtheriae_00942	Diaminopimelate decarboxylase	lysA	47.513	Cyt	2.85086e+07	600017	0.00383028	7.88264e+06	165905	0.00112567	1.47339e+08	3.10104e+06	0.0102256	0.00506052	0.00467304
Q6NHU6	DIP1034	diphtheriae_00941	Arginine--tRNA ligase	argS	59.8033	Cyt	5.89665e+08	9.86008e+06	0.062943	2.38596e+08	3.98969e+06	0.0270701	1.35121e+09	2.25943e+07	0.0745042	0.0548391	0.0247336
Q6NHU7	DIP1033	diphtheriae_00940	L-lactate permease	dip1033	58.3911	TM	0	0	0	0	0	0	1.61366e+06	27635.4	9.11272e-05	3.03757e-05	5.26123e-05
Q6NHU8	DIP1032	diphtheriae_00939	Putative oxididoreductase subunit	dip1032	28.177	Cyt	7.02887e+06	249454	0.00159242	0	0	0	6.18393e+06	219467	0.000723689	0.000772037	0.000797312
Q6NHU9	DIP1031	diphtheriae_00938	Putative iron-sulfur protein	dip1031	56.0595	Cyt	2.07878e+08	3.70816e+06	0.0236715	2.07279e+08	3.69747e+06	0.0250875	1.63345e+08	2.91378e+06	0.00960812	0.0194557	0.00855759
Q6NHV0	DIP1030	diphtheriae_00937	LUD_dom domain-containing protein	dip1030	22.8795	Cyt	3.46085e+07	1.51264e+06	0.00965613	1.52828e+07	667967	0.00453218	1.97734e+07	864240	0.00284981	0.00567938	0.00354521
Q6NHV2	DIP1028	diphtheriae_00929	Putative MarR-family transcriptional regulator	dip1028	18.3053	Cyt	2.39153e+07	1.30647e+06	0.00833998	8.61907e+06	470851	0.00319474	3.63746e+07	1.98711e+06	0.00655244	0.00602905	0.00261225
Q6NHV3	DIP1027	diphtheriae_00928	YceI domain-containing protein	dip1027	18.9565	Cyt	3.53043e+07	1.86238e+06	0.0118887	1.82441e+06	96241.6	0.000653002	6.71037e+07	3.53987e+06	0.0116726	0.00807146	0.00642548
Q6NHV9	DIP1021	diphtheriae_00922	Putative exported protein	dip1021	22.4763	Amb	0	0	0	0	0	0	3870586	172207	0.00056785	0.000189283	0.000327848
Q6NHW0	DIP1020	diphtheriae_00921	Conserved hypothetical integral membrane protein	dip1020	16.6529	TM-Sec	986873	59261.3	0.000378302	1.32842e+07	797708	0.00541247	0	0	0	0.00193026	0.00302161
Q6NHW2	DIP1018	diphtheriae_00919	ATP-dependent RNA helicase DeaD	deaD	75.7506	Cyt	2.64095e+08	3.48637e+06	0.0222557	1.79133e+08	2.36477e+06	0.0160451	5.62707e+08	7.42842e+06	0.0244951	0.0209319	0.00437777
Q6NHW5	DIP1015	diphtheriae_00915	Galactokinase	galK	43.1639	Cyt	1.00155e+08	2.32035e+06	0.0148122	7.97333e+07	1.84722e+06	0.0125335	1.58136e+08	3.66361e+06	0.0120807	0.0131421	0.00146397
Q6NHW6	DIP1014	diphtheriae_00914	Galactose-1-phosphate uridylyltransferase	galT	42.7045	Cyt	2.57932e+07	603993	0.00385566	8.61679e+07	2.01777e+06	0.0136906	1.04041e+08	2.4363e+06	0.00803364	0.00852665	0.004936
Q6NHW9	DIP1011	diphtheriae_00911	Putative aldose 1-epimerase	dip1011	33.1504	Sec-NC	1.41314e+08	4.26281e+06	0.0272122	0	0	0	1.73089e+08	5.22133e+06	0.0172172	0.0148098	0.0137649
Q6NHX1	DIP1009	diphtheriae_00909	Uncharacterized protein	dip1009	29.8137	Cyt	0	0	0	0	0	0	9.87654e+06	331275	0.00109237	0.000364124	0.000630681
Q6NHX4	DIP1006	diphtheriae_00906	Shikimate 5-dehydrogenase family protein	dip1006	28.5065	Cyt	9.03628e+07	3.16991e+06	0.0202355	236387067	8.2924e+06	0.0562642	1.0545e+09	3.69917e+07	0.121979	0.0661597	0.0515888
Q6NHX6	DIP1004	diphtheriae_00904	Uncharacterized protein	dip1004	28.8261	Cyt	1.61635e+07	560726	0.00357946	0	0	0	1.1495e+07	398771	0.00131494	0.00163147	0.0018106
Q6NHX7	DIP1003	diphtheriae_00903	Putative ABC transport system, ATP-binding protein	dip1003	134.439	TM	0	0	0	14410498	107190	0.000727288	2.77475e+06	20639.5	6.80585e-05	0.000265116	0.000401697
Q6NHX8	DIP1002	diphtheriae_00902	2-oxoglutarate dehydrogenase E1 component	odhA	137.06	Cyt	2.3011e+08	1.67889e+06	0.0107174	7.74507e+07	565085	0.00383412	391463680	2.85614e+06	0.00941807	0.00798987	0.00365716
Q6NHX9	DIP1001	diphtheriae_00901	Putative exported protein	dip1001	25.991	Amb	5.81235e+06	223629	0.00142756	0	0	0	33870382	1.30316e+06	0.00429713	0.00190823	0.00218852
Q6NHY1	DIP0999	diphtheriae_00899	Uncharacterized protein	dip0999	46.9991	Cyt	7.79705e+06	165898	0.00105903	9.71994e+06	206811	0.00140322	1.84365e+08	3.92274e+06	0.0129352	0.00513247	0.00675952
Q6NHY3	DIP0997	diphtheriae_00897	Iron-sulfur cluster carrier protein	dip0997	39.1963	Cyt	6.82151e+07	1.74035e+06	0.0111097	6.60288e+07	1.68457e+06	0.0114298	9.14639e+07	2.33348e+06	0.00769462	0.0100781	0.00207032
Q6NHY6	DIP0994	diphtheriae_00894	Putative ECF family RNA polymerase sigma factor	dip0994	26.5089	Cyt	1.32858e+07	501180	0.00319935	0	0	0	0	0	0	0.00106645	0.00184714
Q6NHY7	DIP0993	diphtheriae_00893	Putative methyltransferase	dip0993	23.8396	Cyt	5.05341e+07	2.11975e+06	0.0135317	6.73125e+06	282356	0.00191579	1.65071e+08	6.92422e+06	0.0228325	0.01276	0.0104797
Q6NHY8	DIP0992	diphtheriae_00892	Glucose-1-phosphate adenylyltransferase	glgC	46.5615	Cyt	3.02453e+07	649577	0.00414666	5.00451e+06	107482	0.000729267	1.31334e+08	2.82066e+06	0.00930108	0.00472567	0.00431514
Q6NHY9	DIP0991	diphtheriae_00891	Putative glycosyltransferase	dip0991	42.5312	Cyt	2.78576e+08	6.54991e+06	0.0418121	1.97128e+08	4.6349e+06	0.0314479	4.4664e+08	1.05015e+07	0.0346284	0.0359628	0.00530941
Q6NHZ0	DIP0990	diphtheriae_00890	Alpha-acetolactate decarboxylase	dip0990	26.6852	Cyt	0	0	0	0	0	0	1.71236e+08	6.41688e+06	0.0211595	0.00705318	0.0122165
Q6NHZ1	DIP0989	diphtheriae_00889	Putative hydrolase	dip0989	51.7645	Cyt	1.59548e+08	3.08219e+06	0.0196755	2.25367e+07	435369	0.00295399	2.56311e+08	4.95148e+06	0.0163274	0.0129856	0.00884748
Q6NHZ2	DIP0988	diphtheriae_00888	Putative macrolide resistance protein	dip0988	30.6486	Cyt	0	0	0	1.30228e+07	424908	0.00288301	353481848	1.15334e+07	0.038031	0.013638	0.0211741
Q6NHZ3	DIP0987	diphtheriae_00887	Uncharacterized protein	dip0987	6.27515	Cyt	1.92888e+07	3.07384e+06	0.0196223	2.44549e+06	389710	0.00264419	1.82797e+07	2.91303e+06	0.00960567	0.010624	0.00853472
Q6NHZ6	DIP0984	diphtheriae_00884	Dihydropteroate synthase	folP	30.4246	Cyt	4.44563e+06	146119	0.00093277	1.82551e+06	60001.2	0.00040711	2.82951e+06	93000.5	0.000306667	0.000548849	0.000336257
Q6NHZ7	DIP0983	diphtheriae_00883	Cytokinin riboside 5'-monophosphate phosphoribohydrolase	dip0983	28.1751	Cyt	0	0	0	0	0	0	175702548	6.23609e+06	0.0205634	0.00685446	0.0118723
Q6NHZ8	DIP0982	diphtheriae_00882	Succinyl-diaminopimelate desuccinylase	dapE	39.2604	Cyt	0	0	0	1.0169e+06	25901.3	0.000175741	563243800	1.43464e+07	0.0473068	0.0158275	0.027262
Q6NHZ9	DIP0981	diphtheriae_00881	Putative succinyltransferase	dip0981	33.0181	Cyt	1.27568e+08	3.86359e+06	0.0246637	4.41531e+07	1.33724e+06	0.00907322	7.48849e+08	2.268e+07	0.0747868	0.0361746	0.0343357
Q6NI01	DIP0979	diphtheriae_00879	2,3,4,5-tetrahydropyridine-2,6-dicarboxylate N-succinyltransferase	dapD	33.7593	Cyt	3.22652e+07	955742	0.0061011	3.91096e+07	1.15848e+06	0.00786034	3.52219e+08	1.04332e+07	0.0344034	0.0161216	0.0158569
Q6NI06	DIP0974	diphtheriae_00874	Putative aminotransferase	dip0974	39.0061	Cyt	9.47181e+07	2.42829e+06	0.0155013	8.19814e+07	2.10176e+06	0.0142605	6.31745e+08	1.61961e+07	0.0534062	0.0277227	0.0222512
Q6NI09	DIP0971	diphtheriae_00871	1D-myo-inositol 2-acetamido-2-deoxy-alpha-D-glucopyranoside deacetylase	mshB	31.1828	Cyt	0	0	0	1.05199e+08	3.37362e+06	0.0228901	126420418	4.05418e+06	0.0133686	0.0120862	0.0114988
Q6NI10	DIP0970	diphtheriae_00870	Putative secreted protein	dip0970	55.2532	Sec-Lipo	1.1852e+07	214504	0.00136931	842819	15253.7	0.000103497	0	0	0	0.000490936	0.000762453
Q6NI11	DIP0969	diphtheriae_00869	Putative GTP-binding elongation factor	dip0969	68.9943	Cyt	5.26647e+08	7.6332e+06	0.0487274	2.13253e+07	309088	0.00209717	8.56875e+08	1.24195e+07	0.0409531	0.0305926	0.024982
Q6NI12	DIP0967	diphtheriae_00868	Putative secreted protein	dip0967	22.9919	Sec-SpI	0	0	0	0	0	0	0	0	0	0	0
Q6NI13	DIP0966	diphtheriae_00867	DUF402 domain-containing protein	dip0966	20.0227	Cyt	4.34404e+07	2.16955e+06	0.0138496	5.60677e+06	280021	0.00189995	2.52968e+07	1.26341e+06	0.00416606	0.00663854	0.00634693
Q6NI14	DIP0965	diphtheriae_00866	Arsenate reductase	arsC	12.9538	Cyt	1.52871e+07	1.18012e+06	0.00753345	1.20983e+07	933957	0.00633693	2.38201e+07	1.83885e+06	0.00606358	0.00664466	0.00078176
Q6NI15	DIP0964	diphtheriae_00865	Putative protease	dip0964	24.8837	Sec-SpI	0	0	0	1.09954e+06	44187.2	0.000299811	0	0	0	9.99371e-05	0.000173096
Q6NI20	DIP0959	diphtheriae_00860	Putative peptide ABC transport system ATP-binding protein	dip0959	61.5525	Cyt	3.49143e+07	567227	0.00362096	3.41814e+07	555320	0.00376786	72528774	1.17832e+06	0.0038855	0.00375811	0.000132537
Q6NI23	DIP0956	diphtheriae_00857	Putative peptide transport system secreted protein	dip0956	57.3725	Sec-Lipo	2.44503e+08	4.26168e+06	0.027205	1.25604e+08	2.18928e+06	0.0148543	6.3807e+07	1.11215e+06	0.0036673	0.0152422	0.0117736
Q6NI29	DIP0950	diphtheriae_00851	2-dehydropantoate 2-reductase	dip0950	31.5435	Cyt	4.93051e+07	1.56308e+06	0.00997813	7.3499e+07	2.33008e+06	0.0158097	350786680	1.11207e+07	0.0366704	0.0208194	0.0140336
Q6NI31	DIP0948	diphtheriae_00849	Ribosome-binding ATPase YchF	ychF	39.0052	Cyt	5.93031e+08	1.52039e+07	0.097056	4.16071e+08	1.06671e+07	0.0723764	1.43695e+09	3.68401e+07	0.121479	0.0969706	0.0245516
Q6NI34	DIP0945	diphtheriae_00846	Putative membrane protein	dip0945	50.7406	TM	1.17685e+06	23193.5	0.000148059	0	0	0	1.79546e+06	35385	0.000116681	8.82466e-05	7.80175e-05
Q6NI36	DIP0943	diphtheriae_00844	4-hydroxy-3-methylbut-2-enyl diphosphate reductase	ispH	36.0284	Cyt	1.15965e+06	32187.1	0.00020547	468096	12992.4	8.81539e-05	672695	18671.3	6.15681e-05	0.000118397	7.65699e-05
Q6NI37	DIP0942	diphtheriae_00843	Exodeoxyribonuclease 7 large subunit	xseA	44.7068	Cyt	1.20283e+07	269048	0.0017175	0	0	0	0	0	0	0.0005725	0.000991599
Q6NI38	DIP0941	diphtheriae_00842	Exodeoxyribonuclease 7 small subunit	xseB	9.47262	Cyt	47593048	5.02427e+06	0.0320731	4.40379e+07	4.64896e+06	0.0315434	37781364	3.98848e+06	0.0131519	0.0255894	0.0107745
Q6NI40	DIP0939	diphtheriae_00840	Fructose-1,6-bisphosphatase	dip0939	35.5661	Cyt	0	0	0	1.58395e+06	44535.4	0.000302174	1.14751e+07	322641	0.0010639	0.000455359	0.000548244
Q6NI41	DIP0938	diphtheriae_00839	Fumarate hydratase class II	fumC	49.7284	Cyt	2.43731e+09	4.90124e+07	0.312876	1.74938e+09	3.51787e+07	0.238688	3.89814e+09	7.83886e+07	0.258485	0.270016	0.0384148
Q6NI43	DIP0936	diphtheriae_00837	Putative drug transport membrane protein	dip0936	55.8747	TM	578483104	1.03532e+07	0.0660911	0	0	0	1.26067e+06	22562.5	7.43994e-05	0.0220552	0.0381362
Q6NI44	DIP0935	diphtheriae_00836	Putative phosphinothricin N-acetyltransferase	dip0935	20.9636	Cyt	0	0	0	0	0	0	2.91255e+07	1.38934e+06	0.00458131	0.0015271	0.00264502
Q6NI46	DIP0933	diphtheriae_00834	Uncharacterized protein	dip0933	12.8566	Cyt	23859802	1.85584e+06	0.011847	0	0	0	38198766	2.97114e+06	0.00979726	0.00721474	0.00633164
Q6NI47	DIP0932	diphtheriae_00833	Serine hydroxymethyltransferase	glyA	46.2865	Cyt	8.92118e+08	1.92738e+07	0.123037	6.60456e+08	1.42689e+07	0.0968147	2.94356e+09	6.35944e+07	0.209701	0.143184	0.0590786
Q6NI48	DIP0931	diphtheriae_00832	Pantothenate kinase	coaA	35.2106	Cyt	0	0	0	0	0	0	91560729	2.60038e+06	0.00857468	0.00285823	0.0049506
Q6NI49	DIP0930	diphtheriae_00831	Flavodoxin_5 domain-containing protein	dip0930	18.1742	Cyt	5.68623e+07	3.12875e+06	0.0199727	0	0	0	1.18e+08	6.49276e+06	0.0214097	0.0137941	0.0119677
Q6NI50	DIP0928	diphtheriae_00829	Putative membrane protein	dip0928	12.7485	TM	4.0777e+06	319856	0.00204184	0	0	0	0	0	0	0.000680613	0.00117886
Q6NI51	DIP0927	diphtheriae_00828	Mycothiol S-conjugate amidase	mca	33.0173	Cyt	6.07156e+07	1.8389e+06	0.0117389	1.17483e+08	3.55823e+06	0.0241427	1.53344e+08	4.64435e+06	0.0153147	0.0170654	0.00638457
Q6NI53	DIP0925	diphtheriae_00826	Transcription elongation factor GreA	greA	18.7993	Sec-NC	8.03397e+08	4.27355e+07	0.272807	1.66382e+09	8.85046e+07	0.600506	1.64315e+09	8.74052e+07	0.288217	0.387177	0.184909
Q6NI58	DIP0920	diphtheriae_00819	Ppx-GppA domain-containing protein	dip0920	33.394	Cyt	2.20912e+07	661531	0.00422296	295668	8853.91	6.00741e-05	7.27375e+06	217816	0.000718244	0.00166709	0.00223778
Q6NI59	DIP0919	diphtheriae_00818	Uncharacterized protein	dip0919	20.5951	Cyt	5.75731e+08	2.79547e+07	0.178452	1.51422e+08	7.35233e+06	0.0498858	967196986	4.69624e+07	0.154858	0.127732	0.0684411
Q6NI61	DIP0917	diphtheriae_00816	Enolase	eno	45.0016	Cyt	1.56402e+10	3.47547e+08	2.21861	5.29921e+09	1.17756e+08	0.798979	1.801e+10	4.00208e+08	1.31968	1.44575	0.718163
Q6NI63	DIP0915	diphtheriae_00814	MazG domain-containing protein	dip0915	26.0961	Cyt	18947313	726059	0.00463489	3.64335e+07	1.39613e+06	0.00947278	2.36908e+08	9.07829e+06	0.0299355	0.014681	0.0134304
Q6NI65	DIP0913	diphtheriae_00812	Uncharacterized protein	dip0913	17.2023	Cyt	1.09777e+06	63815.1	0.000407371	6.35139e+06	369216	0.00250514	0	0	0	0.000970838	0.00134427
Q6NI67	DIP0911	diphtheriae_00810	Transcription-repair-coupling factor	mfd	139.294	Cyt	0	0	0	0	0	0	1.54941e+07	111233	0.000366788	0.000122263	0.000211765
Q6NI69	DIP0909	diphtheriae_00807	Putative ABC transport system ATP-binding protein	dip0909	64.1499	TM	0	0	0	0	0	0	37646033	586845	0.00193511	0.000645036	0.00111724
Q6NI70	DIP0908	diphtheriae_00806	Putative ABC transport system membrane protein	dip0908	57.0738	TM	5.1013e+07	893808	0.00570573	0	0	0	0	0	0	0.00190191	0.0032942
Q6NI71	DIP0907	diphtheriae_00805	Putative reductase	dip0907	33.7221	Cyt	1.1285e+07	334648	0.00213627	1.62252e+07	481143	0.00326457	9.31059e+07	2.76098e+06	0.00910426	0.00483503	0.00374005
Q6NI74	DIP0904	diphtheriae_00802	Bifunctional protein GlmU	glmU	51.083	Cyt	6.13745e+06	120147	0.00076697	1.39704e+07	273485	0.0018556	72165004	1.4127e+06	0.00465835	0.00242697	0.00200762
Q6NI75	DIP0903	diphtheriae_00801	Ribose-phosphate pyrophosphokinase	prsA	35.3832	Cyt	5.10421e+08	1.44255e+07	0.092087	2.40437e+08	6.79522e+06	0.0461057	1.60836e+09	4.54554e+07	0.149888	0.096027	0.0520033
Q6NI76	DIP0902	diphtheriae_00800	Putative hydrolase	dip0902	67.4359	Sec-NC	5.97576e+07	886138	0.00565677	560773	8315.64	5.64218e-05	3.67759e+07	545346	0.00179827	0.00250382	0.00286607
Q6NI77	DIP0901	diphtheriae_00799	50S ribosomal protein L25	rplY	21.9041	Cyt	2.93079e+09	1.33801e+08	0.854132	3.71149e+08	1.69442e+07	0.114967	2.04982e+08	9.35813e+06	0.0308582	0.333319	0.452994
Q6NI78	DIP0900	diphtheriae_00798	Peptidyl-tRNA hydrolase	pth	20.1096	Cyt	2.78849e+06	138664	0.00088518	4.49135e+06	223343	0.00151539	0	0	0	0.00080019	0.000761262
Q6NI81	DIP0897	diphtheriae_00796	Peptidyl-tRNA hydrolase	pth	19.184	Cyt	0	0	0	9609352	500903	0.00339864	0	0	0	0.00113288	0.00196221
Q6NI82	DIP0896	diphtheriae_00795	Putative oxydoreductase	dip0896	29.2551	Cyt	0	0	0	1.79902e+06	61494.2	0.00041724	2.13956e+08	7.31347e+06	0.024116	0.00817775	0.0138045
Q6NI83	DIP0895	diphtheriae_00794	Peptide chain release factor 3	prfC	59.5989	Cyt	1.90469e+07	319585	0.00204011	7.87435e+06	132122	0.000896454	1.06974e+08	1.79489e+06	0.00591861	0.00295173	0.00263226
Q6NI86	DIP0892	diphtheriae_00792	Glyceraldehyde-3-phosphate dehydrogenase	dip0892	52.0162	Cyt	1.74156e+08	3.34811e+06	0.0213731	1.67569e+08	3.22148e+06	0.0218579	7.27584e+08	1.39876e+07	0.046124	0.029785	0.0141521
Q6NI90	DIP0887	#N/A	Uncharacterized protein	dip0887	8.25226	Cyt	4.81586e+06	583581	0.00372536	0	0	0	4.07051e+07	4.93261e+06	0.0162652	0.00666351	0.00852135
Q6NI91	DIP0886	diphtheriae_00790	Uncharacterized protein	dip0886	45.7685	Cyt	2.14717e+06	46913.7	0.000299479	3.73952e+06	81705.2	0.000554372	0	0	0	0.000284617	0.000277485
Q6NI92	DIP0885	diphtheriae_00789	Putative hydrolase	dip0885	38.2948	Cyt	14597767	381194	0.0024334	4.56781e+07	1.1928e+06	0.0080932	166664001	4.35213e+06	0.0143511	0.00829255	0.00596133
Q6NI93	DIP0884	diphtheriae_00788	Uncharacterized protein	dip0884	28.9305	Cyt	7.19923e+06	248846	0.00158854	1.85505e+07	641210	0.00435063	6.72059e+07	2.32301e+06	0.00766008	0.00453308	0.00303988
Q6NI95	DIP0882	diphtheriae_00786	Putative RNA polymerase sigma factor	dip0882	35.0671	Cyt	0	0	0	0	0	0	0	0	0	0	0
Q6NI96	DIP0881	diphtheriae_00785	Uncharacterized protein	dip0881	41.6709	Amb	5.41261e+06	129889	0.000829164	0	0	0	0	0	0	0.000276388	0.000478718
Q6NI99	DIP0878	diphtheriae_00782	ABM domain-containing protein	dip0878	12.5632	Cyt	8.85891e+07	7.0515e+06	0.0450141	1.63612e+09	1.30232e+08	0.883626	7.51483e+08	5.98164e+07	0.197243	0.375294	0.44676
Q6NIA0	DIP0877	diphtheriae_00781	Putative ABC transport system ATP-binding protein	dip0877	66.0556	Cyt	2.20297e+06	33350.3	0.000212895	2.93906e+06	44493.7	0.000301891	1.96408e+07	297337	0.000980464	0.000498417	0.00041983
Q6NIA1	DIP0876	diphtheriae_00780	4-diphosphocytidyl-2-C-methyl-D-erythritol kinase	ispE	32.3183	Cyt	2.26537e+07	700956	0.00447464	4.89934e+06	151596	0.00102859	0	0	0	0.00183441	0.00234363
Q6NIA2	DIP0875	diphtheriae_00779	Ribosomal RNA small subunit methyltransferase A	rsmA	31.974	Cyt	21458066	671109	0.0042841	8.07146e+06	252438	0.0017128	1.02959e+08	3.22009e+06	0.0106182	0.00553837	0.00458327
Q6NIA3	DIP0874	diphtheriae_00778	Putative secreted protein	dip0874	40.3219	Amb	3.05087e+06	75662.8	0.000483003	1.66155e+06	41207.2	0.000279592	5.26387e+06	130546	0.000430473	0.000397689	0.000105594
Q6NIA4	DIP0873	diphtheriae_00777	Uncharacterized protein	dip0873	30.7633	Cyt	0	0	0	570988	18560.7	0.000125935	2.64051e+07	858332	0.00283033	0.000985423	0.00159898
Q6NIA5	DIP0872	diphtheriae_00776	Methionine--tRNA ligase	metG	67.4189	Cyt	2.07976e+08	3.08483e+06	0.0196924	1.67207e+08	2.48012e+06	0.0168277	7.00798e+08	1.03947e+07	0.0342763	0.0235988	0.00935726
Q6NIA6	DIP0871	diphtheriae_00775	Ribosomal RNA small subunit methyltransferase I	rsmI	31.1873	Cyt	746112	23923.5	0.000152719	379723	12175.5	8.26115e-05	5.11348e+06	163960	0.000540655	0.000258662	0.000246716
Q6NIA8	DIP0869	diphtheriae_00773	Glycine betaine transporter	betP	62.8008	TM	462632	7366.65	4.70259e-05	0	0	0	0	0	0	1.56753e-05	2.71504e-05
Q6NIB4	DIP0863	diphtheriae_00767	Molybdopterin molybdenumtransferase	dip0863	44.8268	Cyt	3.66355e+06	81726.8	0.000521713	0	0	0	0	0	0	0.000173904	0.000301211
Q6NIB5	DIP0862	diphtheriae_00766	UTP--glucose-1-phosphate uridylyltransferase	dip0862	32.9142	Cyt	1.05595e+08	3.20817e+06	0.0204798	3.8674e+06	117499	0.000797235	1.93073e+08	5.86593e+06	0.0193428	0.0135399	0.0110501
Q6NIB6	DIP0861	diphtheriae_00765	5-formyltetrahydrofolate cyclo-ligase	dip0861	20.7628	Cyt	33695.5	1622.88	1.03599e-05	0	0	0	0	0	0	3.45329e-06	5.98128e-06
Q6NIB9	DIP0858	diphtheriae_00762	Uncharacterized protein	dip0858	6.94542	Sec-NC	0	0	0	0	0	0	2.89574e+07	4.16928e+06	0.0137481	0.0045827	0.00793747
Q6NIC0	DIP0857	diphtheriae_00761	Putative molybdopterin biosynthesis protein	dip0857	20.6523	Cyt	1.77895e+08	8.61381e+06	0.0549873	4.06004e+06	196591	0.00133387	3.14899e+08	1.52477e+07	0.050279	0.0355334	0.029711
Q6NIC1	DIP0856	diphtheriae_00760	Putative serine protease	dip0856	43.7822	TM	1.33654e+08	3.05269e+06	0.0194872	1.06734e+08	2.43783e+06	0.0165408	3.04226e+08	6.94861e+06	0.0229129	0.019647	0.00318906
Q6NIC3	DIP0854	diphtheriae_00758	Putative two component system response regulator	dip0854	25.5262	Cyt	3.4695e+07	1.35919e+06	0.00867656	6.98554e+06	273661	0.0018568	7.48449e+07	2.93208e+06	0.00966846	0.00673394	0.00425274
Q6NIC4	DIP0853	diphtheriae_00757	50S ribosomal protein L32	rpmF	6.54961	Cyt	1.24744e+06	190461	0.00121583	0	0	0	0	0	0	0.000405276	0.000701959
Q6NIC5	DIP0852	diphtheriae_00756	50S ribosomal protein L31 type B	rpmE2	10.029	Sec-NC	3.18167e+07	3.17246e+06	0.0202518	1.39052e+07	1.3865e+06	0.00940744	1.01584e+08	1.0129e+07	0.0334002	0.0210198	0.0120148
Q6NIC8	DIP0849	diphtheriae_00753	30S ribosomal protein S14	rpsN	11.8793	Cyt	0	0	0	35113261	2.95582e+06	0.0200554	0	0	0	0.00668512	0.011579
Q6NIC9	DIP0848	diphtheriae_00752	30S ribosomal protein S18	rpsR	9.61032	Sec-NC	1547870915	1.61063e+08	1.02817	1.28013e+07	1.33203e+06	0.00903789	91953030	9.56815e+06	0.0315508	0.356252	0.582005
Q6NID0	DIP0847	diphtheriae_00751	DUF294_C domain-containing protein	dip0847	37.7237	Cyt	6.05467e+06	160500	0.00102457	6.77688e+06	179645	0.0012189	7.38114e+07	1.95663e+06	0.00645195	0.00289847	0.00307893
Q6NID1	DIP0846	diphtheriae_00750	Putative tetR family regulatory protein	amtR	24.4316	Cyt	555230	22725.9	0.000145073	1.55104e+07	634849	0.00430747	21575401	883093	0.00291198	0.00245484	0.00211852
Q6NID2	DIP0845	diphtheriae_00749	Putative citrate lyase	dip0845	30.2097	Cyt	10117385	334906	0.00213791	4.57194e+07	1.5134e+06	0.0102685	1.36523e+08	4.51919e+06	0.0149019	0.00910277	0.00646136
Q6NID8	DIP0839	diphtheriae_00745	Bifunctional purine biosynthesis protein PurH	purH	55.7613	Cyt	2.97917e+07	534273	0.0034106	4.41075e+06	79100.6	0.0005367	1.34868e+08	2.41867e+06	0.00797552	0.00397427	0.00375131
Q6NID9	DIP0838	diphtheriae_00744	Phosphoribosylglycinamide formyltransferase	purN	22.4738	Cyt	236023265	1.05022e+07	0.0670419	1.755e+08	7.80912e+06	0.0529851	7.13897e+07	3.17658e+06	0.0104747	0.0435006	0.0294521
Q6NIE1	DIP0836	diphtheriae_00742	Peptidase_M23 domain-containing protein	dip0836	24.9295	Sec-SpI	0	0	0	0	0	0	0	0	0	0	0
Q6NIE2	DIP0835	diphtheriae_00741	ATP-dependent DNA helicase	pcrA	89.3551	Cyt	2.46033e+07	275342	0.00175768	0	0	0	2.00779e+06	22469.8	7.40937e-05	0.000610592	0.0009941
Q6NIE3	DIP0834	diphtheriae_00740	Chorismate mutase domain-containing protein	dip0834	12.3084	Cyt	1.75202e+06	142344	0.000908667	367884	29888.8	0.000202797	1.7919e+07	1.45583e+06	0.00480058	0.00197068	0.00247605
Q6NIE4	DIP0833	diphtheriae_00739	Putative succinate-semialdehyde dehydrogenase	dip0833	52.2918	Cyt	2.46186e+08	4.70793e+06	0.0300536	1.19217e+08	2.27983e+06	0.0154687	3.32718e+08	6.36273e+06	0.020981	0.0221678	0.00736453
Q6NIE5	DIP0832	diphtheriae_00738	Glucose-6-phosphate isomerase	pgi	59.3734	Cyt	2.58462e+08	4.35316e+06	0.0277889	5.0952e+08	8.58161e+06	0.0582265	1.27985e+09	2.15559e+07	0.0710802	0.0523652	0.0222329
Q6NIF1	DIP0826	diphtheriae_00732	Putative sulfite synthesis related protein	dip0826	27.1036	Cyt	2.70116e+08	9.96604e+06	0.0636194	453953144	1.67488e+07	0.113641	1499397894	5.53209e+07	0.18242	0.119893	0.0596463
Q6NIF2	DIP0825	diphtheriae_00731	Thymidylate synthase	thyA	30.8154	Cyt	2.91984e+07	947526	0.00604864	0	0	0	209262472	6.79084e+06	0.0223927	0.00948044	0.0115841
Q6NIF3	DIP0824	diphtheriae_00730	Dihydrofolate reductase	dip0824	18.2223	Sec-NC	987243	54177.8	0.000345851	0	0	0	0	0	0	0.000115284	0.000199677
Q6NIF4	DIP0823	diphtheriae_00729	Glutaredoxin domain-containing protein	dip0823	9.39163	Sec-NC	380539	40518.9	0.000258657	0	0	0	6.70406e+07	7.13834e+06	0.0235385	0.00793239	0.0135159
Q6NIF5	DIP0822	diphtheriae_00728	Putative cobalamin synthesis related protein	dip0822	28.2266	Cyt	1.32787e+08	4.70434e+06	0.0300307	3.39921e+07	1.20426e+06	0.00817093	7.34521e+08	2.60223e+07	0.0858081	0.0413366	0.0400344
Q6NIF6	DIP0821	diphtheriae_00727	Uncharacterized protein	dip0821	12.3072	Cyt	1.85243e+08	1.50516e+07	0.0960838	2.92e+06	237260	0.00160981	1411788409	1.14713e+08	0.378263	0.158652	0.195967
Q6NIG0	DIP0817	#N/A	Putative phage integrase	dip0817	39.5633	Cyt	0	0	0	0	0	0	3.44069e+06	86966.7	0.000286771	9.55903e-05	0.000165567
Q6NIH0	DIP0805	#N/A	Putative DNA methylase	dip0805	74.8506	Cyt	0	0	0	0	0	0	1000883525	1.33718e+07	0.0440931	0.0146977	0.0254572
Q6NIH9	DIP0796	diphtheriae_00723	Putative phage protein	dip0796	21.0095	Cyt	0	0	0	6.00117e+06	285641	0.00193808	1.50491e+07	716299	0.00236198	0.00143335	0.00125929
Q6NII2	DIP0793	diphtheriae_00720	Putative secreted protein	dip0793	31.6552	TAT-Sec	0	0	0	0	0	0	188235590	5.94644e+06	0.0196083	0.00653608	0.0113208
Q6NII3	DIP0792	diphtheriae_00719	Uncharacterized protein	dip0792	31.0143	Amb	0	0	0	0	0	0	0	0	0	0	0
Q6NII6	DIP0789	diphtheriae_00716	Putative hydratase	dip0789	27.2756	Cyt	5.79706e+06	212537	0.00135675	0	0	0	9.2628e+06	339600	0.00111983	0.000825526	0.000724675
Q6NII7	DIP0788	diphtheriae_02163; diphtheriae_00715	Putative oxidoreductase	dip0788	32.4662	Cyt	2.41016e+06	74236.1	0.000473895	6.40414e+07	1.97256e+06	0.0133839	4.44858e+07	1.37022e+06	0.00451827	0.00612534	0.00660332
Q6NII8	DIP0787	diphtheriae_00714	Putative carboxyltransferase subunit of acetyl-CoA carboxylase	accDA	53.4687	Cyt	1.62442e+06	30380.8	0.000193939	3.31794e+06	62053.9	0.000421037	0	0	0	0.000204992	0.000210736
Q6NII9	DIP0786	diphtheriae_00713	Peptidyl-prolyl cis-trans isomerase	dip0786	12.5383	Cyt	1.74522e+09	1.39191e+08	0.888542	1523547404	1.21511e+08	0.824459	961250963	7.66651e+07	0.252802	0.655268	0.350015
Q6NIJ0	DIP0785	diphtheriae_00712	Citrate synthase	gltA	48.7706	Cyt	1.89607e+09	3.88772e+07	0.248178	3.71455e+09	7.61637e+07	0.516773	1.29016e+10	2.64537e+08	0.872306	0.545752	0.313072
Q6NIJ1	DIP0784	diphtheriae_00711	Phosphoserine transaminase	dip0784	40.076	Cyt	8.73753e+06	218024	0.00139178	1.86751e+06	46599.2	0.000316177	1.07345e+09	2.67854e+07	0.0883244	0.0300108	0.0505039
Q6NIJ2	DIP0783	diphtheriae_00710	Uncharacterized protein	dip0783	38.443	Cyt	2.92508e+07	760888	0.00485722	6.70694e+06	174465	0.00118375	6.43701e+07	1.67443e+06	0.0055214	0.00385412	0.00233633
Q6NIJ4	DIP0781	diphtheriae_00708	Putative methyltransferase	dip0781	32.1156	Cyt	3.27151e+06	101867	0.00065028	7.54808e+07	2.35029e+06	0.0159468	2.25262e+07	701410	0.00231288	0.00630331	0.00839275
Q6NIJ6	DIP0779	diphtheriae_00706	Uncharacterized protein	dip0779	27.5627	Sec-NC	2.12984e+07	772724	0.00493277	7.85286e+06	284909	0.00193311	0	0	0	0.00228863	0.00248553
Q6NIJ8	DIP0777	diphtheriae_00704	Putative secreted protein	dip0777	18.9197	TM	3.42671e+06	181119	0.00115619	1.92292e+06	101636	0.000689602	0	0	0	0.000615266	0.000581671
Q6NIJ9	DIP0776	diphtheriae_00703	Cold shock protein B	cspB	14.6027	Cyt	0	0	0	128040656	8.76829e+06	0.0594931	0	0	0	0.019831	0.0343484
Q6NIK0	DIP0775	diphtheriae_00702	Uncharacterized protein	dip0775	21.3096	Sec-SpI	0	0	0	4.40313e+06	206627	0.00140197	0	0	0	0.000467324	0.000809428
Q6NIK1	DIP0774	diphtheriae_00701	Uncharacterized protein	dip0774	8.41914	Sec-NC	1.71791e+08	2.04049e+07	0.130257	0	0	0	1.4843e+08	1.76301e+07	0.0581349	0.0627973	0.0652535
Q6NIK2	DIP0773	diphtheriae_00700	Putative DNA-binding protein	dip0773	82.6592	Cyt	0	0	0	7.18313e+06	86900.6	0.000589623	2.1865e+07	264520	0.000872249	0.000487291	0.000445038
Q6NIK4	DIP0771	diphtheriae_00698	Putative membrane protein	dip0771	23.5533	TM	0	0	0	26560177	1.12766e+06	0.00765122	0	0	0	0.00255041	0.00441743
Q6NIK7	DIP0762	diphtheriae_00684	Uncharacterized protein	dip0762	28.9553	Cyt	0	0	0	2.4257e+06	83774	0.000568409	2.10444e+07	726790	0.00239657	0.000988328	0.00125225
Q6NIK8	DIP0761	diphtheriae_00683	Uncharacterized protein	dip0761	11.9873	Cyt	91922826	7.66838e+06	0.048952	35479716	2.95979e+06	0.0200822	7.93056e+06	661583	0.00218156	0.0237386	0.0235986
Q6NIL4	DIP0754	#N/A	Putative lantibiotic ABC-transport system membrane protein	dip0754	77.639	TM	0	0	0	0	0	0	5.37159e+06	69186.7	0.000228142	7.60472e-05	0.000131718
Q6NIL8	DIP0750	diphtheriae_00681	SsrA-binding protein	smpB	18.7732	Cyt	7.67464e+07	4.08809e+06	0.0260968	0	0	0	2.85693e+08	1.52182e+07	0.0501816	0.0254261	0.0250975
Q6NIM0	DIP0748	diphtheriae_00679	Cell division ATP-binding protein FtsE	ftsE	25.5385	Cyt	3.2292e+06	126445	0.000807174	0	0	0	1.26126e+07	493868	0.00162852	0.000811898	0.00081427
Q6NIM2	DIP0746	diphtheriae_00676	Peptide chain release factor 2	prfB	41.3035	Cyt	1.12537e+08	2.72464e+06	0.0173931	2.00147e+08	4.84576e+06	0.0328786	1.91377e+08	4.63344e+06	0.0152787	0.0218501	0.00960929
Q6NIM3	DIP0745	diphtheriae_00675	Uncharacterized protein	dip0745	31.2993	Cyt	1.34992e+08	4.31294e+06	0.0275321	1.08335e+08	3.46126e+06	0.0234848	2.69159e+08	8.59952e+06	0.0283567	0.0264579	0.0026076
Q6NIM4	DIP0744	diphtheriae_00674	Histidinol-phosphatase	dip0744	28.1862	Amb	1.25408e+07	444929	0.00284026	2.85619e+07	1.01333e+06	0.00687547	1.17038e+08	4.15233e+06	0.0136922	0.00780265	0.00548507
Q6NIM5	DIP0743	diphtheriae_00673	Uncharacterized protein	dip0743	43.0313	Amb	0	0	0	0	0	0	0	0	0	0	0
Q6NIM6	DIP0742	diphtheriae_00672	Putative decarboxylase	dip0742	12.4474	Cyt	49666339	3.9901e+06	0.0254713	158928969	1.2768e+07	0.0866316	662709332	5.32408e+07	0.17556	0.0958877	0.0754715
Q6NIM7	DIP0741	diphtheriae_00671	Uncharacterized protein	dip0741	9.63012	Cyt	0	0	0	6.22044e+06	645936	0.00438269	3.77969e+07	3.92486e+06	0.0129421	0.00577495	0.00658245
Q6NIM8	DIP0740	diphtheriae_00670	Methylmalonyl-CoA decarboxylase, alpha-subunit	mmdA	55.0682	Cyt	7.58706e+08	1.37776e+07	0.0879509	5.77363e+08	1.04845e+07	0.0711378	1149366277	2.08717e+07	0.068824	0.0759709	0.0104393
Q6NIM9	DIP0739	diphtheriae_00669	Pyruvate carboxylase subunit B	pycB	54.7505	Cyt	1.75403e+07	320369	0.00204511	5.41921e+08	9.89802e+06	0.0671584	1.39319e+09	2.54461e+07	0.0839081	0.0510372	0.043247
Q6NIN1	DIP0737	diphtheriae_00668	Putative membrane protein	dip0737	34.5348	TM	5.99779e+06	173674	0.00110867	1.42144e+06	41159.7	0.00027927	6.47782e+06	187574	0.00061852	0.000668819	0.00041698
Q6NIN2	DIP0736	diphtheriae_00667	Putative protease	dip0736	33.5737	TM-Sec	8.02046e+08	2.38891e+07	0.152499	1.68457e+08	5.01752e+06	0.034044	0	0	0	0.062181	0.0800485
Q6NIN5	DIP0733	diphtheriae_00663	UPF0182 protein DIP0733	dip0733	108.707	TM	2.47781e+07	227935	0.00145505	2.82815e+07	260164	0.00176522	6.82346e+07	627695	0.00206981	0.00176336	0.000307383
Q6NIN6	DIP0732	diphtheriae_00662	Uncharacterized protein	dip0732	18.032	Cyt	0	0	0	0	0	0	1.23345e+06	68403.2	0.000225558	7.51861e-05	0.000130226
Q6NIN8	DIP0730	diphtheriae_00660	Endopeptidase La	dip0730	36.4139	Sec-SpI	1.42144e+07	390355	0.00249188	3.48714e+06	95763.9	0.000649761	1.21698e+07	334208	0.00110204	0.00141456	0.000959998
Q6NIN9	DIP0729	diphtheriae_00659	Uncharacterized protein	dip0729	50.6796	Cyt	6.76235e+07	1.33433e+06	0.00851787	3.26712e+07	644661	0.00437404	1.2967e+09	2.55862e+07	0.08437	0.0324206	0.0450372
Q6NIP2	DIP0726	diphtheriae_00656	DNA helicase	uvrD	75.6252	Cyt	0	0	0	0	0	0	0	0	0	0	0
Q6NIP4	DIP0724	diphtheriae_00654	Putative membrane transport protein	dip0724	39.262	TM	44922448	1.14417e+06	0.00730396	4.57808e+06	116603	0.000791158	6.00381e+07	1.52917e+06	0.00504239	0.00437917	0.00330667
Q6NIP5	DIP0723	diphtheriae_00653	DNA helicase	dip0723	118.21	Cyt	2.31925e+06	19619.8	0.000125245	0	0	0	402078	3401.4	1.1216e-05	4.54871e-05	6.92999e-05
Q6NIP6	DIP0722	diphtheriae_00652	DNA helicase	dip0722	116.913	Cyt	8.40627e+06	71901.7	0.000458993	1.22902e+06	10512.2	7.13259e-05	3.59695e+07	307660	0.0010145	0.00051494	0.00047407
Q6NIP7	DIP0721	diphtheriae_00651	Uncharacterized protein	dip0721	31.3912	Cyt	2.57038e+07	818823	0.00522706	0	0	0	8291616	264138	0.000870991	0.00203268	0.00280048
Q6NIP9	DIP0719	diphtheriae_00649	Uncharacterized protein	dip0719	8.2722	Cyt	6.72865e+06	813405	0.00519247	0	0	0	1.99177e+07	2.40779e+06	0.00793962	0.00437737	0.00403208
Q6NIQ1	DIP0717	diphtheriae_00648	Putative ATP-dependent RNA helicase	dip0717	47.2816	Cyt	4.57353e+06	96729.6	0.000617485	0	0	0	769501	16274.8	5.36659e-05	0.000223717	0.000342067
Q6NIQ8	DIP0709	diphtheriae_00643	RNA polymerase sigma factor	rpoE	23.3707	Sec-NC	2.87848e+06	123166	0.000786245	6.00035e+06	256747	0.00174203	5.96019e+06	255028	0.00084095	0.00112308	0.00053673
Q6NIR1	DIP0706	diphtheriae_00640	3-phosphoshikimate 1-carboxyvinyltransferase	aroA	45.2001	Cyt	35259636	780079	0.00497973	6.85969e+06	151763	0.00102972	6.3877e+07	1.41321e+06	0.00466001	0.00355649	0.00219408
Q6NIR3	DIP0704	diphtheriae_00638	FA_desaturase domain-containing protein	dip0704	48.7199	Cyt	8.60989e+06	176722	0.00112813	0	0	0	2.45182e+07	503248	0.00165945	0.000929194	0.000847423
Q6NIR4	DIP0703	diphtheriae_00637	Putative oxidoreductase	dip0703	38.439	Cyt	7.0511e+06	183436	0.00117099	1.16594e+07	303323	0.00205805	6.89772e+06	179446	0.000591719	0.00127359	0.000738532
Q6NIR5	DIP0702	diphtheriae_00636	Uncharacterized protein	dip0702	17.822	Cyt	0	0	0	4.88664e+08	2.74192e+07	0.18604	0	0	0	0.0620133	0.10741
Q6NIR6	DIP0701	diphtheriae_00635	Uncharacterized protein	dip0701	14.3363	Cyt	4.58717e+08	3.19969e+07	0.204256	0	0	0	3.94073e+08	2.74878e+07	0.0906405	0.0982989	0.102343
Q6NIR8	DIP0699	diphtheriae_00633	Protein translocase subunit SecA 1	secA1	96.0335	Cyt	2.9203e+07	304092	0.00194121	25836581	269037	0.00182543	2.09924e+08	2.18594e+06	0.0072081	0.00365825	0.00307481
Q6NIR9	DIP0698	diphtheriae_00632	Ribosome hibernation promoting factor	hpf	24.7966	Cyt	8.1573e+08	3.28968e+07	0.210001	4.93203e+07	1.98899e+06	0.0134954	4.14088e+09	1.66994e+08	0.550658	0.258051	0.271786
Q6NIS3	DIP0694	diphtheriae_00628	Putative two component system response regulator	mtrA2	25.7395	Cyt	1.37303e+07	533433	0.00340523	1.01256e+07	393386	0.00266914	3.35138e+08	1.30204e+07	0.0429345	0.0163363	0.0230377
Q6NIS4	DIP0693	diphtheriae_00627	Thymidylate kinase	tmk	22.8907	Cyt	3.43429e+07	1.5003e+06	0.00957734	5.90157e+06	257816	0.00174929	340875	14891.4	4.91042e-05	0.00379191	0.00508194
Q6NIS5	DIP0691	diphtheriae_00625	Uncharacterized protein	dip0691	12.635	Cyt	0	0	0	58161242	4.6032e+06	0.0312329	167420	13250.5	4.36933e-05	0.0104255	0.0180197
Q6NIS6	DIP0690	diphtheriae_00624	Putative secreted protein	dip0690	29.3637	TM	0	0	0	0	0	0	0	0	0	0	0
Q6NIS7	DIP0689	diphtheriae_00623	Mannose-6-phosphate isomerase	dip0689	42.4679	Cyt	1.75666e+08	4.13643e+06	0.0264054	2.08036e+07	489866	0.00332376	6.70511e+08	1.57886e+07	0.0520627	0.027264	0.0243808
Q6NIS9	DIP0687	diphtheriae_00621	Putative phosphomannomutase	dip0687	49.0716	Cyt	612928518	1.24905e+07	0.0797345	1.74556e+08	3.55716e+06	0.0241354	4.78336e+07	974772	0.00321429	0.0356947	0.0395481
Q6NIT0	DIP0686	diphtheriae_00620	Uncharacterized protein	dip0686	14.9123	Cyt	687985	46135.5	0.000294511	1.3164e+06	88276.6	0.000598959	3.70185e+06	248242	0.000818571	0.000570681	0.000263172
Q6NIT1	DIP0685	diphtheriae_00619	Uncharacterized protein	dip0685	16.9869	Sec-NC	2.09374e+07	1.23256e+06	0.00786821	0	0	0	2.44286e+07	1.43808e+06	0.00474205	0.00420342	0.00396166
Q6NIT2	DIP0684	diphtheriae_00618	Transcriptional regulator WhiB	whiB	11.2544	Cyt	0	0	0	5724453	508640	0.00345114	0	0	0	0.00115038	0.00199252
Q6NIT4	DIP0682	diphtheriae_00617	Putative mannose-1-phosphate guanyltransferase	dip0682	38.3096	Cyt	7.17945e+07	1.87406e+06	0.0119633	4.62692e+07	1.20777e+06	0.00819476	1.6474e+08	4.30022e+06	0.0141799	0.011446	0.00302592
Q6NIT6	DIP0680	diphtheriae_00615	Uncharacterized protein	dip0680	51.4086	Amb	0	0	0	1.18062e+07	229653	0.00155821	4.81265e+07	936156	0.00308695	0.00154839	0.0015435
Q6NIT7	DIP0679	diphtheriae_00614	Uncharacterized protein	dip0679	23.2166	Cyt	2.88499e+07	1.24264e+06	0.00793254	0	0	0	0	0	0	0.00264418	0.00457986
Q6NIT9	DIP0677	diphtheriae_00612	Putative reducing hydrogenase alpha subunit	dip0677	37.4429	Cyt	1.01486e+07	271042	0.00173023	0	0	0	0	0	0	0.000576742	0.000998947
Q6NIU3	DIP0673	diphtheriae_00608	Putative uptake hydrogenase large subunit	dip0673	64.205	Cyt	5.92989e+06	92358.7	0.000589583	0	0	0	2.11897e+07	330031	0.00108827	0.000559285	0.000544768
Q6NIU5	DIP0671	diphtheriae_00606	Putative hydrogenase nickel incorporation protein	dip0671	27.9297	Cyt	146097916	5.23091e+06	0.0333922	7.87682e+07	2.82023e+06	0.0191353	21871709	783098	0.00258225	0.0183699	0.0154192
Q6NIU8	DIP0668	diphtheriae_00603	Hydrogenase expression/formation protein HypE	hypE	37.1278	Cyt	1.91621e+07	516111	0.00329466	8.3023e+06	223614	0.00151723	7.64274e+07	2.0585e+06	0.00678786	0.00386658	0.00268145
Q6NIU9	DIP0667	diphtheriae_00602	Hydrogenase expression/formation protein HypC	hypC	9.17553	Cyt	4.0641e+06	442928	0.00282748	0	0	0	0	0	0	0.000942494	0.00163245
Q6NIV0	DIP0666	diphtheriae_00601	Hydrogenase isoenzymes formation protein	hypD	40.5735	Cyt	6.64182e+06	163698	0.00104499	0	0	0	0	0	0	0.000348329	0.000603324
Q6NIV2	DIP0664	diphtheriae_00599	N5-carboxyaminoimidazole ribonucleotide mutase	purE	17.3	Cyt	5.48594e+07	3.17106e+06	0.0202429	1.06507e+07	615648	0.00417719	0	0	0	0.00814002	0.0106874
Q6NIV3	DIP0663	diphtheriae_00598	N5-carboxyaminoimidazole ribonucleotide synthase	purK	43.4099	Cyt	2.44573e+07	563404	0.00359656	1.08759e+08	2.5054e+06	0.0169992	2.97242e+08	6.84734e+06	0.0225789	0.0143916	0.00975616
Q6NIV5	DIP0661	diphtheriae_00596	Putative biotin synthesis-related regulatory protein	dip0661	28.7488	Cyt	9.34657e+07	3.25112e+06	0.0207539	5.04426e+07	1.7546e+06	0.011905	5.7603e+08	2.00367e+07	0.0660706	0.0329098	0.0290569
Q6NIV6	DIP0660	diphtheriae_00595	Propionyl-CoA carboxylase beta chain 2	pccB2	58.7184	Cyt	1.00118e+08	1.70506e+06	0.0108845	1.47272e+08	2.50811e+06	0.0170176	2.72864e+08	4.647e+06	0.0153234	0.0144085	0.00316728
Q6NIV7	DIP0659	diphtheriae_00593; diphtheriae_00594	Putative membrane protein	dip0659	38.7028	TM-Sec	0	0	0	2.29991e+06	59425	0.000403201	1.05653e+07	272985	0.000900162	0.000434454	0.000450894
Q6NIV8	DIP0658	diphtheriae_00592	Propionyl CoA carboxylase beta chain 1	pccB1	58.2348	Amb	5.61155e+08	9.63607e+06	0.061513	2.00316e+08	3.4398e+06	0.0233392	5.26889e+08	9.04766e+06	0.0298345	0.0382289	0.0204245
Q6NIV9	DIP0657	diphtheriae_00591	Uncharacterized protein	dip0657	9.53373	Sec-NC	1.73422e+08	1.81904e+07	0.116121	0	0	0	196649600	2.06267e+07	0.0680162	0.0613789	0.0583441
Q6NIW0	DIP0656	diphtheriae_00589	Putative transcriptional regulatory protein	dip0656	37.6732	Cyt	892109	23680.2	0.000151165	3.91855e+06	104014	0.000705739	6.52222e+07	1.73126e+06	0.00570881	0.00218857	0.0030612
Q6NIW1	DIP0655	diphtheriae_00587	Ribokinase	rbsK	30.6215	Cyt	0	0	0	5921092	193364	0.00131198	5.03401e+07	1.64394e+06	0.00542087	0.00224428	0.00282814
Q6NIW4	DIP0652	diphtheriae_00584	Putative membrane protein	dip0652	77.8157	TM	0	0	0	0	0	0	1.19262e+07	153262	0.00050538	0.00016846	0.000291781
Q6NIW5	DIP0651	diphtheriae_00583	Uncharacterized protein	dip0651	38.8871	Cyt	1.77123e+08	4.55479e+06	0.0290761	5.59738e+08	1.43939e+07	0.0976631	2.6904e+09	6.91847e+07	0.228135	0.118291	0.10112
Q6NIW6	DIP0650	diphtheriae_00582	Sulfurtransferase	sseA	32.7001	Sec-NC	255161398	7.80307e+06	0.0498118	1.83241e+08	5.60366e+06	0.038021	4.26446e+08	1.30411e+07	0.0430027	0.0436119	0.00591895
Q6NIW7	DIP0649	diphtheriae_00581	Acyl coenzyme A carboxylase	accBC	63.4354	Cyt	2.4936e+09	3.93092e+07	0.250935	9.161e+08	1.44415e+07	0.0979857	3.85431e+09	6.07596e+07	0.200353	0.183091	0.0779222
Q6NIX0	DIP0646	diphtheriae_00578	Pyruvate carboxylase	pyc	122.355	Cyt	476249877	3.89237e+06	0.0248474	4.88633e+08	3.99357e+06	0.0270965	1.67953e+09	1.37267e+07	0.0452636	0.0324025	0.0111947
Q6NIX1	DIP0645	diphtheriae_00577	Dihydrolipoamide dehydrogenase	lpdA	52.0109	Cyt	9.99835e+07	1.92236e+06	0.0122716	1.6363e+08	3.14607e+06	0.0213462	2.75746e+08	5.30171e+06	0.0174823	0.0170333	0.00455392
Q6NIX2	DIP0644	diphtheriae_00576	M20_dimer domain-containing protein	dip0644	42.7824	Cyt	4.42037e+06	103322	0.000659569	0	0	0	3.41352e+07	797880	0.00263099	0.00109685	0.00136892
Q6NIX3	DIP0643	diphtheriae_00575	Putative DNA-binding protein	dip0643	21.7973	Sec-NC	2.63573e+07	1.2092e+06	0.00771908	0	0	0	2.57965e+06	118347	0.000390248	0.00270311	0.00434834
Q6NIX4	DIP0642	diphtheriae_00574	Uracil phosphoribosyltransferase	upp	22.4005	Cyt	9.97875e+07	4.45471e+06	0.0284372	4.39295e+08	1.9611e+07	0.133061	1.77534e+09	7.92548e+07	0.261341	0.140946	0.116652
Q6NIX7	DIP0639	diphtheriae_00571	Uncharacterized protein	dip0639	45.1863	Cyt	3.48859e+08	7.72045e+06	0.0492845	1.31181e+08	2.90311e+06	0.0196977	1063258604	2.35306e+07	0.0775915	0.0488579	0.0289493
Q6NIX8	DIP0638	diphtheriae_00569	Uncharacterized protein	dip0638	35.2384	Cyt	1.13933e+08	3.23322e+06	0.0206396	9.23841e+07	2.62169e+06	0.0177882	5.05936e+08	1.43575e+07	0.0473436	0.0285905	0.0163031
Q6NIY0	DIP0636	diphtheriae_00567	Putative membrane protein	dip0636	41.685	TM	0	0	0	0	0	0	15241316	365631	0.00120566	0.000401887	0.000696088
Q6NIY1	DIP0635	diphtheriae_00566	Tryptophan--tRNA ligase	trpS	38.1387	Cyt	3.20144e+07	839422	0.00535855	4.13838e+08	1.08509e+07	0.0736235	1.23764e+09	3.2451e+07	0.107007	0.0619962	0.0518119
Q6NIY3	DIP0633	diphtheriae_00564	Exodeoxyribonuclease III	dip0633	33.4204	Sec-NC	1.11886e+07	334784	0.00213714	2.01356e+07	602493	0.00408794	9.26157e+07	2.77123e+06	0.00913808	0.00512105	0.00361301
Q6NIY5	DIP0631	diphtheriae_00562	Isocitrate dehydrogenase [NADP]	icd	79.3443	Cyt	2.30189e+08	2.90114e+06	0.0185198	3.89932e+08	4.91442e+06	0.0333445	1.27354e+09	1.60508e+07	0.0529271	0.0349305	0.0172584
Q6NIY6	DIP0630	diphtheriae_00561	Putative methionine biosynthesis-related protein	dip0630	46.5467	Cyt	1.09453e+08	2.35147e+06	0.0150109	1.492e+08	3.20538e+06	0.0217486	1.03985e+08	2.234e+06	0.00736657	0.0147087	0.00719578
Q6NIZ2	DIP0624	diphtheriae_00554	Putative membrane protein	dip0624	20.2127	TM	0	0	0	0	0	0	7.8302e+06	387390	0.00127741	0.000425804	0.000737514
Q6NIZ4	DIP0622	diphtheriae_00552	Putative membrane protein	dip0622	48.675	TM	0	0	0	42898164	881318	0.00597977	0	0	0	0.00199326	0.00345242
Q6NIZ6	DIP0620	diphtheriae_00550	Bifunctional protein FolD	folD	30.0669	Cyt	7.98754e+07	2.65659e+06	0.0169586	3.78512e+06	125890	0.000854166	6.11983e+07	2.0354e+06	0.0067117	0.00817483	0.00815132
Q6NIZ7	DIP0619	diphtheriae_00549	Diphtheria toxin repressor	dip0619	22.6607	Cyt	6.9281e+06	305733	0.00195168	1.71865e+08	7.58429e+06	0.0514596	5.28954e+08	2.33424e+07	0.0769711	0.0434608	0.038144
Q6NJ01	DIP0615	diphtheriae_00545	Putative ABC transport system exported protein	dip0615	34.261	Sec-Lipo	0	0	0	3.46977e+06	101274	0.000687151	0	0	0	0.00022905	0.000396727
Q6NJ04	DIP0612	diphtheriae_00541; diphtheriae_00542	Error-prone DNA polymerase	dnaE2	113.344	Cyt	0	0	0	1.54898e+07	136662	0.000927255	1.72891e+09	1.52536e+07	0.0502984	0.0170752	0.0287759
Q6NJ05	DIP0611	diphtheriae_00540	Putative ABC transport system secreted protein	dip0611	31.2612	Sec-Lipo	3.84928e+07	1.23133e+06	0.00786033	4.43031e+07	1.41719e+06	0.00961568	1.37391e+08	4.39493e+06	0.0144922	0.0106561	0.00343615
Q6NJ06	DIP0610	diphtheriae_00539	Putative ABC transport system secreted protein	dip0610	31.3302	Sec-Lipo	0	0	0	797305	25448.5	0.000172669	0	0	0	5.75562e-05	9.96903e-05
Q6NJ07	DIP0609	diphtheriae_00538	Methionine import ATP-binding protein MetN	metN	36.8153	Cyt	1.81643e+06	49338.9	0.000314961	2.0884e+06	56726.5	0.000384891	2.94574e+07	800139	0.00263844	0.00111276	0.00132174
Q6NJ10	DIP0606	diphtheriae_00535	Uncharacterized protein	dip0606	32.1512	Cyt	0	0	0	932383	29000	0.000196766	0	0	0	6.55885e-05	0.000113603
Q6NJ12	DIP0604	diphtheriae_00533	UmuC domain-containing protein	dip0604	56.8727	Amb	0	0	0	0	0	0	64440566	1.13307e+06	0.00373626	0.00124542	0.00215713
Q6NJ16	DIP0600	diphtheriae_00529	Putative two component system response regulator	dip0600	24.627	Cyt	0	0	0	0	0	0	344466954	1.39874e+07	0.0461231	0.0153744	0.0266292
Q6NJ18	DIP0598	diphtheriae_00527	Putative membrane protein	dip0598	40.7798	TM	1.53902e+07	377398	0.00240916	0	0	0	0	0	0	0.000803055	0.00139093
Q6NJ19	DIP0597	diphtheriae_00526	Uncharacterized protein	dip0597	17.7997	Cyt	2.91533e+07	1.63785e+06	0.0104554	0	0	0	4.35437e+08	2.44631e+07	0.0806666	0.030374	0.0438673
Q6NJ27	DIP0586	diphtheriae_00518	Putative siderophore biosynthesis related protein	dip0586	121.539	Cyt	5785404	47601	0.000303867	510202	4197.83	2.84824e-05	0	0	0	0.000110783	0.000167821
Q6NJ28	DIP0585	diphtheriae_02250; diphtheriae_02077; diphtheriae_00517	Putative iron transport system ATP-binding protein	dip0585	28.9347	Cyt	0	0	0	2.11345e+07	730419	0.00495592	5.86277e+07	2.02621e+06	0.00668137	0.0038791	0.00346841
Q6NJ31	DIP0582	diphtheriae_00514	Putative iron transport system binding (Secreted) protein	dip0582	32.2176	Sec-Lipo	1.03676e+07	321801	0.00205425	2.23008e+07	692193	0.00469655	1.98524e+08	6.16199e+06	0.020319	0.00902328	0.00987122
Q6NJ32	DIP0581	diphtheriae_00513	IMPDH domain-containing protein	dip0581	40.4996	Cyt	1.17752e+07	290748	0.00185602	6.82784e+06	168590	0.00114389	8.87013e+07	2.19018e+06	0.00722206	0.00340732	0.00332279
Q6NJ33	DIP0580	diphtheriae_00512	Inosine-5'-monophosphate dehydrogenase	guaB	53.2862	Cyt	1.34204e+08	2.51856e+06	0.0160775	3.16155e+08	5.93315e+06	0.0402566	8.67311e+08	1.62765e+07	0.0536713	0.0366685	0.019052
Q6NJ34	DIP0579	diphtheriae_00511	Uncharacterized protein	dip0579	14.8669	Cyt	26551545	1.78595e+06	0.0114008	1.49032e+07	1.00244e+06	0.00680161	39772095	2.67521e+06	0.00882146	0.00900797	0.00230528
Q6NJ35	DIP0578	diphtheriae_00510	Uncharacterized protein	dip0578	31.3668	TM	5.1168e+07	1.63128e+06	0.0104135	4.4596e+06	142176	0.000964667	106324718	3.38972e+06	0.0111775	0.00751856	0.00568868
Q6NJ36	DIP0577	diphtheriae_00509	Putative RNA-polymerase sigma factor	dip0577	20.5107	Cyt	0	0	0	4.6789e+07	2.2812e+06	0.015478	44283993	2.15907e+06	0.00711947	0.00753249	0.00774725
Q6NJ37	DIP0576	diphtheriae_00508	60 kDa chaperonin 1	groL1	56.7367	Cyt	2.11676e+09	3.73084e+07	0.238163	8.14748e+08	1.43601e+07	0.097434	1.27732e+09	2.25132e+07	0.0742367	0.136611	0.088708
Q6NJ38	DIP0575	diphtheriae_00507	10 kDa chaperonin	groS	10.6005	Cyt	1.20829e+09	1.13985e+08	0.727635	6.52752e+08	6.15777e+07	0.417806	4.99692e+08	4.71387e+07	0.155439	0.433627	0.286426
Q6NJ39	DIP0574	diphtheriae_00506	tRNA N6-adenosine threonylcarbamoyltransferase	tsaD	36.1236	Cyt	0	0	0	2.92155e+07	808766	0.0054875	16824246	465742	0.00153577	0.00234109	0.002831
Q6NJ42	DIP0571	diphtheriae_00503	Putative secreted protein	dip0571	16.6694	Sec-SpI	0	0	0	0	0	0	0	0	0	0	0
Q6NJ46	DIP0567	diphtheriae_00499	Uncharacterized protein	dip0567	30.4109	Cyt	5.93892e+06	195289	0.00124665	3.32196e+07	1.09236e+06	0.0074117	9.2933e+07	3.05592e+06	0.0100768	0.00624506	0.00452921
Q6NJ48	DIP0565	diphtheriae_00497	Uncharacterized protein	dip0565	44.145	TM	0	0	0	0	0	0	2.02781e+07	459351	0.0015147	0.0005049	0.000874513
Q6NJ50	DIP0563	diphtheriae_00495	Phosphoglucosamine mutase	glmM	46.6431	Amb	1.20749e+08	2.58879e+06	0.0165259	7.86011e+07	1.68516e+06	0.0114339	4.35267e+07	933187	0.00307717	0.0103456	0.00679007
Q6NJ51	DIP0562	diphtheriae_00494	30S ribosomal protein S9	rpsI	19.1	Cyt	1.87203e+09	9.80123e+07	0.625674	1.57062e+09	8.22316e+07	0.557944	5.56158e+09	2.91183e+08	0.960169	0.714595	0.215352
Q6NJ52	DIP0561	diphtheriae_00493	50S ribosomal protein L13	rplM	16.5655	Cyt	1.49859e+08	9.04646e+06	0.0577491	5.44659e+08	3.28791e+07	0.223086	5.81146e+08	3.50817e+07	0.115681	0.132172	0.0838928
Q6NJ54	DIP0559	diphtheriae_00492	ESAT-6-like protein EsxA	esxA	10.401	Esx substrate	3.47487e+08	3.3409e+07	0.21327	3.54493e+08	3.40826e+07	0.231252	1.02779e+09	9.88169e+07	0.325847	0.25679	0.0604773
Q6NJ55	DIP0558	diphtheriae_00491	ESAT-6-like protein EsxB	esxB	11.3425	Esx substrate	5.13013e+07	4.52294e+06	0.0288728	2.08261e+07	1.83612e+06	0.0124581	6.90781e+07	6.09022e+06	0.0200824	0.0204711	0.0082142
Q6NJ56	DIP0557	diphtheriae_00490	Putative membrane protein	dip0557	36.4068	TM	374466	10285.6	6.56594e-05	0	0	0	0	0	0	2.18865e-05	3.79085e-05
Q6NJ61	DIP0552	diphtheriae_00484	Uncharacterized protein	dip0552	47.0292	TM	62976660	1.3391e+06	0.00854829	0	0	0	0	0	0	0.00284943	0.00493536
Q6NJ62	DIP0550	diphtheriae_00481	50S ribosomal protein L17	rplQ	16.9521	Cyt	6.31539e+07	3.72543e+06	0.0237817	8.29718e+07	4.89448e+06	0.0332092	5.24953e+08	3.09668e+07	0.102112	0.0530344	0.0427633
Q6NJ63	DIP0549	diphtheriae_00480	DNA-directed RNA polymerase subunit alpha	rpoA	36.9509	Cyt	2.84957e+09	7.71177e+07	0.49229	1.9365e+09	5.24075e+07	0.355587	1.01458e+09	2.74575e+07	0.0905404	0.312806	0.204263
Q6NJ64	DIP0548	diphtheriae_00479	30S ribosomal protein S4	rpsD	23.3345	Cyt	5.67641e+07	2.43262e+06	0.0155289	1.79801e+08	7.70534e+06	0.052281	1.09326e+08	4.68517e+06	0.0154493	0.027753	0.0212418
Q6NJ65	DIP0547	diphtheriae_00478	30S ribosomal protein S11	rpsK	14.3196	Amb	4.03343e+07	2.81672e+06	0.0179809	2.87971e+06	201103	0.00136449	1.02836e+08	7.18149e+06	0.0236808	0.0143421	0.0115946
Q6NJ66	DIP0546	diphtheriae_00477	30S ribosomal protein S13	rpsM	13.7685	Cyt	3.42366e+09	2.48658e+08	1.58734	6.93499e+08	5.03684e+07	0.341751	1.73998e+09	1.26374e+08	0.416715	0.781935	0.698506
Q6NJ68	DIP0544	diphtheriae_00475	Putative secreted protein	dip0544	29.0306	TM	0	0	0	0	0	0	0	0	0	0	0
Q6NJ70	DIP0542	diphtheriae_00473	Methionine aminopeptidase	mapA	27.987	Cyt	6.47637e+06	231406	0.00147721	1.79926e+07	642889	0.00436202	3.78613e+08	1.35282e+07	0.0446088	0.016816	0.0241125
Q6NJ71	DIP0541	diphtheriae_00472	Adenylate kinase	adk	19.7295	Amb	0	0	0	0	0	0	1.67633e+06	84965.7	0.000280173	9.33909e-05	0.000161758
Q6NJ73	DIP0539	diphtheriae_00470	Putative sugar ABC transport syste ATP-binding protein	dip0539	40.9362	Cyt	2.05531e+08	5.02076e+06	0.0320506	2.74414e+08	6.70346e+06	0.0454832	7.76898e+08	1.89783e+07	0.0625804	0.0467047	0.0153015
Q6NJ74	DIP0538	diphtheriae_00469	DUF4032 domain-containing protein	dip0538	47.2103	Cyt	2.54262e+06	53857.3	0.000343805	0	0	0	0	0	0	0.000114602	0.000198496
Q6NJ76	DIP0536	diphtheriae_00467	Putative sugar ABC transport system membrane protein	dip0536	33.1896	TM	4.903e+07	1.47727e+06	0.00943034	0	0	0	0	0	0	0.00314345	0.00544461
Q6NJ77	DIP0535	diphtheriae_00466	Putative sugar ABC transport system membrane protein	dip0535	52.0018	TM	0	0	0	0	0	0	5.3915e+06	103679	0.00034188	0.00011396	0.000197384
Q6NJ78	DIP0534	diphtheriae_00465	Putative sugar-binding secreted protein	dip0534	43.7475	Sec-Lipo	7.2503e+07	1.65731e+06	0.0105796	1.40862e+08	3.21989e+06	0.0218471	3.98312e+08	9.1048e+06	0.0300229	0.0208165	0.00976251
Q6NJ79	DIP0533	diphtheriae_00464	Putative glycosilase	dip0533	66.8469	Cyt	5.1154e+07	765242	0.00488501	3.71052e+07	555077	0.00376621	3.7066e+08	5.5449e+06	0.0182842	0.00897848	0.00807839
Q6NJ80	DIP0532	diphtheriae_00463	Putative amylase	dip0532	64.2589	Cyt	1.18846e+07	184949	0.00118065	1.41945e+07	220896	0.00149879	1.97161e+08	3.06823e+06	0.0101174	0.00426562	0.0050703
Q6NJ81	DIP0531	diphtheriae_00462	Uncharacterized protein	dip0531	26.1901	Cyt	0	0	0	0	0	0	3.8394e+07	1.46597e+06	0.00483401	0.00161134	0.00279092
Q6NJ83	DIP0529	diphtheriae_00460	50S ribosomal protein L15	rplO	15.6226	Sec-NC	3.09159e+06	197893	0.00126327	0	0	0	7.8332e+06	501402	0.00165336	0.000972212	0.000864257
Q6NJ84	DIP0528	diphtheriae_00459	50S ribosomal protein L30	rpmD	6.65756	Cyt	3.01517e+07	4.52894e+06	0.028911	0	0	0	520620	78199.7	0.000257862	0.00972297	0.0166179
Q6NJ85	DIP0527	diphtheriae_00458	30S ribosomal protein S5	rpsE	22.2647	Cyt	5.79078e+06	260088	0.0016603	6.29736e+06	282841	0.00191908	4.93239e+06	221534	0.000730503	0.00143663	0.000625061
Q6NJ86	DIP0526	diphtheriae_00457	50S ribosomal protein L18	rplR	14.779	Cyt	2.30608e+09	1.56037e+08	0.996082	3.3114e+08	2.24061e+07	0.152026	914764521	6.18961e+07	0.204101	0.450736	0.473
Q6NJ87	DIP0525	diphtheriae_00456	50S ribosomal protein L6	rplF	19.3275	Cyt	1.37771e+09	7.12823e+07	0.455039	7.92048e+08	4.09804e+07	0.278053	1.23193e+10	6.37398e+08	2.10181	0.944967	1.00575
Q6NJ88	DIP0524	diphtheriae_00455	30S ribosomal protein S8	rpsH	14.2836	Cyt	5.56234e+06	389422	0.00248593	1.1189e+08	7.83351e+06	0.0531506	4.69139e+07	3.28447e+06	0.0108305	0.0221557	0.0271647
Q6NJ91	DIP0521	diphtheriae_00453	Glucosamine-6-phosphate deaminase	nagB	28.8864	Cyt	87736012	3.03728e+06	0.0193889	6.94547e+07	2.40441e+06	0.016314	3.91107e+08	1.35395e+07	0.0446462	0.026783	0.0155462
Q6NJ92	DIP0520	diphtheriae_00452	Putative deacetylase	dip0520	39.432	Cyt	0	0	0	0	0	0	153146	3883.82	1.28068e-05	4.26893e-06	7.39401e-06
Q6NJ93	DIP0519	diphtheriae_00451	N-acylglucosamine-6-phosphate 2-epimerase	dip0519	24.2614	Cyt	4757514	196094	0.00125179	3.21422e+06	132483	0.000898901	9.61578e+07	3.9634e+06	0.0130692	0.00507331	0.00692693
Q6NJ94	DIP0518	diphtheriae_00450	Putative regulatory protein sugar kinase	dip0518	30.2977	Cyt	2.24521e+07	741050	0.00473058	3.64402e+06	120274	0.000816062	6.49984e+07	2.14532e+06	0.00707416	0.00420694	0.00316174
Q6NJ95	DIP0517	diphtheriae_00449	Putative GntR family regulatory protein	dip0517	28.6325	Cyt	0	0	0	0	0	0	1.10642e+07	386419	0.00127421	0.000424737	0.000735666
Q6NJ97	DIP0515	diphtheriae_00448	Putative transport system secreted protein	dip0515	58.4703	Tat-Lipo	3.33099e+07	569688	0.00363667	7.40379e+06	126625	0.000859152	9.1025e+07	1.55677e+06	0.00513342	0.00320975	0.00216888
Q6NJ99	DIP0513	diphtheriae_00446	Putative oligopeptide transport system (Integral membrane and ATP-binding proteins)	dip0513	71.0146	TM	0	0	0	0	0	0	1.51345e+06	21311.8	7.02753e-05	2.34251e-05	4.05735e-05
Q6NJA0	DIP0512	diphtheriae_00445	Putative oligopeptide transport system ATP-binding protein	dip0512	30.4302	Cyt	0	0	0	256823	8439.73	5.72638e-05	0	0	0	1.90879e-05	3.30613e-05
Q6NJA1	DIP0511	diphtheriae_00444	Putative lysine biosynthesis protein	dip0511	31.9947	Cyt	1.90406e+07	595116	0.003799	7.53709e+07	2.35573e+06	0.0159837	6.07468e+07	1.89865e+06	0.00626076	0.00868115	0.00644286
Q6NJA3	DIP0506	diphtheriae_00427	Molybdopterin molybdenumtransferase	dip0506	42.779	Cyt	1.35541e+06	31684	0.000202258	0	0	0	0	0	0	6.74195e-05	0.000116774
Q6NJA4	DIP0505	diphtheriae_00426	Cyclic pyranopterin monophosphate synthase	moaC	16.2465	Cyt	0	0	0	0	0	0	0	0	0	0	0
Q6NJB3	DIP0496	diphtheriae_00429	Putative molybdate binding protein (Partial)	dip0496	18.7705	Sec-NC	0	0	0	0	0	0	154177	8213.78	2.70848e-05	9.02826e-06	1.56374e-05
Q6NJB8	DIP0491	diphtheriae_00412	Putative secreted amino acid hydrolase	dip0491	34.8769	Sec-SpI	9.15426e+06	262473	0.00167553	0	0	0	0	0	0	0.00055851	0.000967367
Q6NJC1	DIP0488	diphtheriae_00409	50S ribosomal protein L5	rplE	21.3631	Cyt	2.06357e+09	9.6595e+07	0.616626	7.35612e+08	3.44338e+07	0.233635	5.52983e+09	2.5885e+08	0.853553	0.567938	0.312814
Q6NJC2	DIP0486	diphtheriae_00407	50S ribosomal protein L14	rplN	13.3513	Cyt	1.31576e+08	9.85493e+06	0.0629101	1.24693e+08	9.33936e+06	0.0633679	1.88332e+08	1.41059e+07	0.0465139	0.0575973	0.00960125
Q6NJC3	DIP0485	diphtheriae_00406	Putative ABC transport system integral membrane protein	dip0485	46.3343	TM	0	0	0	33128091	714979	0.00485116	0	0	0	0.00161705	0.00280082
Q6NJC5	DIP0483	diphtheriae_00404	Putative secreted protein	dip0483	57.1156	Amb	0	0	0	3.10913e+08	5.44358e+06	0.0369348	1.1507e+09	2.01468e+07	0.0664337	0.0344562	0.0332861
Q6NJC6	DIP0482	diphtheriae_00403	30S ribosomal protein S17	rpsQ	10.5127	Sec-NC	3.88959e+07	3.69988e+06	0.0236187	946002	89986.2	0.000610559	1.42946e+08	1.35974e+07	0.044837	0.0230221	0.0221193
Q6NJC7	DIP0481	diphtheriae_00402	50S ribosomal protein L29	rpmC	8.67262	Cyt	1.03448e+06	119281	0.000761442	0	0	0	0	0	0	0.000253814	0.000439619
Q6NJC8	DIP0480	diphtheriae_00401	50S ribosomal protein L16	rplP	15.7716	Cyt	1.21933e+09	7.73117e+07	0.493529	4.25125e+08	2.6955e+07	0.18289	6.99254e+08	4.43362e+07	0.146198	0.274206	0.190823
Q6NJC9	DIP0479	diphtheriae_00400	30S ribosomal protein S3	rpsC	28.152	Cyt	5.07758e+07	1.80363e+06	0.0115137	6.84228e+06	243048	0.00164909	1.52063e+09	5.40152e+07	0.178114	0.0637589	0.0991571
Q6NJD0	DIP0478	diphtheriae_00399	50S ribosomal protein L22	rplV	13.047	Cyt	1.82078e+09	1.39555e+08	0.890869	6.80963e+08	5.21931e+07	0.354132	5.72899e+08	4.39105e+07	0.144794	0.463265	0.384824
Q6NJD1	DIP0477	diphtheriae_00398	30S ribosomal protein S19	rpsS	10.4836	Sec-NC	1.64988e+08	1.57377e+07	0.100464	5.14291e+08	4.90567e+07	0.332851	6.52801e+07	6.22689e+06	0.020533	0.151283	0.162242
Q6NJD2	DIP0475	diphtheriae_00396	50S ribosomal protein L23	rplW	11.0029	Cyt	2.77438e+09	2.52151e+08	1.60964	1.90151e+09	1.72819e+08	1.17259	2.45729e+07	2.23332e+06	0.00736433	0.929862	0.828254
Q6NJD3	DIP0472	diphtheriae_00393	30S ribosomal protein S10	rpsJ	11.4352	Cyt	2.06869e+08	1.80905e+07	0.115483	3.30946e+06	289410	0.00196366	9.30351e+08	8.13585e+07	0.268278	0.128575	0.133639
Q6NJD5	DIP0470	diphtheriae_00391	Elongation factor Tu	tuf	43.9163	Cyt	4.79368e+10	1.09155e+09	6.96804	2.73771e+10	6.23393e+08	4.22974	8.42824e+10	1.91916e+09	6.32839	5.84206	1.43247
Q6NJD6	DIP0469	diphtheriae_00390	Elongation factor G	fusA	77.2774	Cyt	5.07771e+09	6.57076e+07	0.419453	5258955344	6.8053e+07	0.461742	1.85359e+10	2.39861e+08	0.790938	0.557377	0.203372
Q6NJD7	DIP0468	diphtheriae_00389	30S ribosomal protein S7	rpsG	17.4534	Cyt	9.76217e+08	5.59326e+07	0.357053	4026274124	2.30687e+08	1.56522	5.69029e+09	3.26027e+08	1.07507	0.999112	0.607652
Q6NJD8	DIP0467	diphtheriae_00388	30S ribosomal protein S12	rpsL	13.6216	Cyt	1.24171e+09	9.11574e+07	0.581915	4.44982e+07	3.26674e+06	0.022165	49727201	3.65062e+06	0.0120378	0.205372	0.326134
Q6NJD9	DIP0466	diphtheriae_00387	Uncharacterized protein	dip0466	12.4954	Cyt	0	0	0	0	0	0	3.9698e+06	317701	0.00104761	0.000349205	0.00060484
Q6NJE0	DIP0465	diphtheriae_00386	Uncharacterized protein	dip0465	66.3882	Cyt	3.94647e+06	59445.4	0.000379477	0	0	0	0	0	0	0.000126492	0.000219091
Q6NJE6	DIP0459	diphtheriae_00380	Response regulator	cstA	24.836	Cyt	0	0	0	8.00937e+07	3.2249e+06	0.0218811	3.68061e+08	1.48196e+07	0.0488675	0.0235829	0.0244782
Q6NJE8	DIP0457	diphtheriae_00378	Uncharacterized protein	dip0457	15.2466	Cyt	0	0	0	1.92697e+07	1.26387e+06	0.00857537	93037503	6.10217e+06	0.0201218	0.00956572	0.0100974
Q6NJF0	DIP0455	diphtheriae_02156; diphtheriae_00376	Uncharacterized protein	dip0455	13.1716	Cyt	6.80726e+06	516812	0.00329913	1.05208e+06	79874.6	0.000541952	1.62064e+07	1.2304e+06	0.00405723	0.00263277	0.00184995
Q6NJF5	DIP0448	diphtheriae_00370	Putative ABC transport system ATP-binding protein	dip0448	25.2867	Cyt	4.49419e+06	177730	0.00113456	0	0	0	1.51079e+06	59746.4	0.000197013	0.000443857	0.000606222
Q6NJF6	DIP0447	diphtheriae_00369	DNA-directed RNA polymerase subunit beta'	rpoC	147.891	Cyt	1.15746e+09	7.8264e+06	0.0499608	8.29184e+08	5.60672e+06	0.0380418	2.61246e+09	1.76647e+07	0.0582491	0.0487505	0.0101579
Q6NJG5	DIP0437	diphtheriae_00359	50S ribosomal protein L7/L12	rplL	13.2051	Cyt	1.6005e+10	1.21203e+09	7.73717	1.65708e+10	1.25489e+09	8.51444	6.73791e+09	5.10253e+08	1.68255	5.97805	3.74026
Q6NJG6	DIP0436	diphtheriae_00358	50S ribosomal protein L10	rplJ	17.9345	Cyt	3.28903e+09	1.83392e+08	1.1707	2.3948e+09	1.3353e+08	0.906008	5.37525e+09	2.99716e+08	0.988308	1.02167	0.135465
Q6NJG9	DIP0433	diphtheriae_00357	50S ribosomal protein L1	rplA	24.6652	Cyt	1.14013e+09	4.62241e+07	0.295077	1.03503e+09	4.19632e+07	0.284722	3.7143e+09	1.50589e+08	0.496563	0.358787	0.119429
Q6NJH0	DIP0431	diphtheriae_00355	Transcription termination/antitermination protein NusG	nusG	29.0256	Cyt	4.66693e+07	1.60786e+06	0.010264	1.16664e+08	4.01935e+06	0.0272714	5.33467e+07	1.83792e+06	0.00606049	0.014532	0.0112311
Q6NJH1	DIP0430	diphtheriae_00354	Protein translocase subunit SecE	secE	13.2429	TM	0	0	0	47037.4	3551.89	2.40997e-05	170018	12838.4	4.23344e-05	2.21447e-05	2.12348e-05
Q6NJH2	DIP0429	diphtheriae_00349	Putative polyprenyl diphosphate synthase component	dip0429	35.8942	Cyt	3.44473e+07	959690	0.0061263	8.68437e+07	2.41943e+06	0.0164159	1.58994e+08	4.42951e+06	0.0146062	0.0123828	0.00549334
Q6NJH3	DIP0428	diphtheriae_00348	Putative FAD-linked oxidoreductase	dip0428	42.8988	Cyt	0	0	0	0	0	0	1.07114e+06	24968.9	8.23345e-05	2.74448e-05	4.75359e-05
Q6NJH4	DIP0427	diphtheriae_00347	Putative lactate dehydrogenase	dip0427	33.9231	Amb	8.02425e+06	236542	0.00151	1.27788e+07	376699	0.00255591	7.74097e+08	2.28192e+07	0.0752457	0.0264372	0.0422726
Q6NJH5	DIP0426	diphtheriae_00346	Demethylmenaquinone methyltransferase	menH	23.1981	Cyt	3.04289e+07	1.3117e+06	0.00837339	2.51391e+07	1.08367e+06	0.00735275	9.11829e+07	3.93062e+06	0.0129612	0.00956243	0.00298729
Q6NJH6	DIP0425	diphtheriae_00345	Putative glycosyl transferase	dip0425	37.7238	Cyt	0	0	0	0	0	0	0	0	0	0	0
Q6NJH8	DIP0423	diphtheriae_00343	2-succinyl-5-enolpyruvyl-6-hydroxy-3-cyclohexene-1-carboxylate synthase	menD	54.0181	Cyt	5.28204e+07	977828	0.00624209	3.04088e+07	562936	0.00381954	5.6687e+07	1.04941e+06	0.0034604	0.00450734	0.00151303
Q6NJI0	DIP0421	diphtheriae_00341	1,4-dihydroxy-2-naphthoyl-CoA synthase	menB	32.2319	Cyt	3.92908e+08	1.219e+07	0.0778165	1.07223e+08	3.32659e+06	0.022571	8.0778e+08	2.50615e+07	0.0826397	0.0610091	0.0333756
Q6NJI1	DIP0420	diphtheriae_00340	Putative ligase	dip0420	39.3346	Cyt	0	0	0	2.83492e+06	72071.8	0.00048901	19515613	496143	0.00163602	0.000708344	0.000839776
Q6NJJ0	DIP0411	diphtheriae_00332	Putative electron transport related protein	dip0411	19.9371	Sec-Lipo	0	0	0	0	0	0	1.38623e+07	695301	0.00229274	0.000764247	0.00132371
Q6NJJ1	DIP0410	diphtheriae_00331	Putative phosphoglycerate mutase	dip0410	22.8736	Cyt	5.4273e+07	2.37273e+06	0.0151466	7.02647e+07	3.07186e+06	0.0208427	1.43999e+08	6.29542e+06	0.020759	0.0189161	0.00326473
Q6NJJ2	DIP0409	diphtheriae_00330	Glutamate-1-semialdehyde 2,1-aminomutase	hemL	45.3335	Cyt	3.56708e+08	7.86853e+06	0.0502297	8.99966e+07	1.98521e+06	0.0134697	7.84214e+08	1.72988e+07	0.0570424	0.0402473	0.0234389
Q6NJJ3	DIP0408	diphtheriae_00329	Coproporphyrinogen III oxidase	hemG	47.5675	Amb	1.56637e+08	3.29293e+06	0.0210208	4.19243e+07	881364	0.00598008	3.20559e+08	6.73904e+06	0.0222218	0.0164076	0.00905042
Q6NJJ4	DIP0407	diphtheriae_00328	Uroporphyrinogen decarboxylase	hemE	37.9475	Cyt	1.32745e+08	3.49811e+06	0.0223306	4.37936e+07	1.15406e+06	0.00783032	5.93033e+08	1.56277e+07	0.0515321	0.027231	0.0222592
Q6NJJ6	DIP0405	diphtheriae_00326	Putative cation transport protein	dip0405	91.3476	TM	1.7605e+06	19272.5	0.000123029	0	0	0	0	0	0	4.10095e-05	7.10306e-05
Q6NJJ8	DIP0403	diphtheriae_00324	Delta-aminolevulinic acid dehydratase	hemB	36.082	Cyt	3.96862e+07	1.09989e+06	0.00702127	2.71195e+08	7.51607e+06	0.0509968	9.07373e+08	2.51475e+07	0.0829233	0.0469805	0.0381101
Q6NJK0	DIP0401	diphtheriae_00322	Porphobilinogen deaminase	hemC	31.0541	Cyt	1.79452e+08	5.77868e+06	0.0368889	1.4057e+08	4.52661e+06	0.0307132	8.66732e+07	2.79104e+06	0.00920338	0.0256018	0.0145333
Q6NJK1	DIP0400	diphtheriae_00321	Glutamyl-tRNA reductase	hemA	46.8886	Cyt	8.04077e+06	171487	0.00109471	0	0	0	9.70142e+07	2.06904e+06	0.0068226	0.0026391	0.00366413
Q6NJK3	DIP0398	diphtheriae_00319	Uncharacterized protein	dip0398	37.8586	Amb	0	0	0	3.35104e+06	88514.6	0.000600574	3.97081e+06	104885	0.000345857	0.000315477	0.000301437
Q6NJK6	DIP0395	diphtheriae_00316	Putative DNA-binding (Excisionase) protein	dip0395	7.13159	Cyt	5.83661e+06	818416	0.00522446	0	0	0	75686552	1.06129e+07	0.0349957	0.0134067	0.0188782
Q6NJK7	DIP0394	diphtheriae_00315	Pyrroline-5-carboxylate reductase	proC	27.9473	Cyt	1.59596e+08	5.71061e+06	0.0364543	1.09098e+08	3.90369e+06	0.0264867	1.26509e+08	4.5267e+06	0.0149267	0.0259559	0.0107736
Q6NJK8	DIP0393	diphtheriae_00314	Putative membrane protein	dip0393	22.3164	TM	1.38443e+06	62036.3	0.000396016	4.06073e+06	181961	0.00123461	2.96319e+06	132781	0.000437842	0.000689491	0.000472554
Q6NJL0	DIP0391	diphtheriae_00311	Putative two component system response regulator	regX3	25.111	Cyt	0	0	0	8.06856e+06	321315	0.00218014	1.1356e+07	452232	0.00149122	0.00122379	0.0011144
Q6NJL2	DIP0389	diphtheriae_00309	2,3-bisphosphoglycerate-dependent phosphoglycerate mutase	gpmA	27.2861	Cyt	1.91099e+06	70035.3	0.000447079	3.60478e+08	1.32111e+07	0.0896375	1.09502e+08	4.0131e+06	0.0132331	0.0344392	0.0482287
Q6NJL3	DIP0388	diphtheriae_00308	D-inositol 3-phosphate glycosyltransferase	mshA	46.3222	Amb	4220434	91110.3	0.000581614	4.72858e+07	1.0208e+06	0.00692617	1.92528e+08	4.15627e+06	0.0137052	0.007071	0.006563
Q6NJL5	DIP0386	diphtheriae_00306	Putative ligase	dip0386	61.9248	Amb	6.215e+08	1.00364e+07	0.0640683	3.90157e+08	6.3005e+06	0.0427491	1.14082e+09	1.84227e+07	0.0607483	0.0558553	0.011471
Q6NJL7	DIP0383	diphtheriae_00304	Uncharacterized protein	dip0383	16.3164	Cyt	3.01853e+08	1.84999e+07	0.118096	1.0545e+09	6.46279e+07	0.438502	3.52641e+09	2.16126e+08	0.712671	0.42309	0.297587
Q6NJL9	DIP0379	diphtheriae_00300	Pyruvate formate-lyase-activating enzyme	dip0379	32.1983	Cyt	521887	16208.5	0.000103469	2.22732e+07	691752	0.00469356	5.8275e+07	1.80988e+06	0.00596804	0.00358836	0.00308454
Q6NJM0	DIP0378	diphtheriae_00299	Putative secreted protein	dip0378	25.8604	TM	0	0	0	4.15291e+06	160589	0.0010896	27523548	1.06431e+06	0.00350954	0.00153305	0.0017963
Q6NJM1	DIP0377	diphtheriae_00298	Uncharacterized protein	dip0377	16.5217	Cyt	1.72566e+06	104448	0.000666755	1.14905e+06	69548.1	0.000471886	0	0	0	0.000379547	0.000342834
Q6NJM5	DIP0373	diphtheriae_00294	Putative membrane protein	dip0373	12.2851	TM	1.87605e+07	1.52709e+06	0.00974835	2.89297e+07	2.35485e+06	0.0159778	5.00195e+07	4.07155e+06	0.0134258	0.0130507	0.00313161
Q6NJM6	DIP0372	diphtheriae_00293	Putative succinate dehydrogenase iron-sulfur protein	dip0372	26.7343	Cyt	22331921	835328	0.00533241	5.68182e+06	212529	0.00144202	0	0	0	0.00225814	0.0027583
Q6NJM7	DIP0371	diphtheriae_00292	Putative succinate dehydrogenase	dip0371	74.3917	Cyt	7.04373e+06	94684.3	0.000604429	3.52164e+08	4.73392e+06	0.0321198	4.89486e+08	6.57984e+06	0.0216969	0.0181404	0.0160559
Q6NJM9	DIP0369	diphtheriae_00290	Putative regulatory protein	dip0369	53.173	Amb	0	0	0	0	0	0	2.57303e+08	4.83898e+06	0.0159564	0.00531881	0.00921246
Q6NJN0	DIP0368	diphtheriae_00289	Dihydrolipoyl dehydrogenase	lpd	50.1215	Cyt	2.40439e+08	4.79713e+06	0.030623	1.5206e+08	3.03384e+06	0.0205847	8.02266e+08	1.60064e+07	0.0527808	0.0346628	0.0164739
Q6NJN3	DIP0365	diphtheriae_00287	Surface layer protein A	slpA	38.278	Sec-SpI	3.74117e+07	977367	0.00623914	0	0	0	34961119	913347	0.00301174	0.00308363	0.00312019
Q6NJN4	DIP0364	diphtheriae_00286	Putative prolyl oligopeptidase family protein	dip0364	74.0579	Cyt	3.8022e+06	51341	0.000327741	4.91873e+06	66417.3	0.000450643	1.5556e+07	210052	0.000692642	0.000490342	0.000185661
Q6NJN6	DIP0362	diphtheriae_00284	dTDP-glucose 4,6-dehydratase	rmlB	37.5656	Amb	6.56775e+07	1.74834e+06	0.0111607	8.22709e+06	219006	0.00148596	166638436	4.43593e+06	0.0146274	0.00909136	0.00681073
Q6NJN7	DIP0361	diphtheriae_00283	dTDP-4-dehydrorhamnose reductase	dip0361	49.0254	Cyt	2.59814e+06	52995.7	0.000338305	3.00882e+07	613728	0.00416416	1.25806e+08	2.56613e+06	0.00846176	0.00432141	0.00406401
Q6NJN8	DIP0360	diphtheriae_00282	Glucose-1-phosphate thymidylyltransferase	rfbA	31.1842	Cyt	9.06097e+06	290563	0.00185485	2.12692e+06	68205.1	0.000462773	3.01165e+08	9.65761e+06	0.0318458	0.0113878	0.0177308
Q6NJN9	DIP0359	diphtheriae_01945; diphtheriae_00281	Putative secreted hydrolase	dip0359	27.7633	Sec-SpI	0	0	0	2.14123e+06	77124.3	0.000523291	0	0	0	0.00017443	0.000302122
Q6NJP0	DIP0358	diphtheriae_00280	Putative CoA-ligase	dip0358	60.5511	Sec-SpI	1.52984e+08	2.52653e+06	0.0161284	7.43474e+06	122785	0.000833097	2.61115e+07	431231	0.00142197	0.00612783	0.00866577
Q6NJP1	DIP0357	#N/A	Putative secreted bifunctional (Alpha-amylase and endo-alpha-glucosidase): starch degradation and integral membrane protein	dip0357	283.07	TM-Sec	7.68656e+06	27154.3	0.000173342	2.30512e+07	81432.7	0.000552523	0	0	0	0.000241955	0.00028258
Q6NJP5	DIP0351	diphtheriae_00112	Putative plasmid replication protein	dip0351	13.2989	Cyt	1.028e+07	772996	0.00493452	0	0	0	0	0	0	0.00164484	0.00284894
Q6NJP6	DIP0350	diphtheriae_00274	Putative secreted protease	dip0350	28.0543	Sec-SpI	0	0	0	0	0	0	0	0	0	0	0
Q6NJP8	DIP0348	diphtheriae_00272	Fido domain-containing protein	dip0348	43.5656	Cyt	9.86258e+06	226384	0.00144515	0	0	0	0	0	0	0.000481717	0.000834359
Q6NJQ3	DIP0343	diphtheriae_00267	Uncharacterized protein	dip0343	19.4064	Cyt	0	0	0	0	0	0	0	0	0	0	0
Q6NJQ8	DIP0335	#N/A	Putative membrane protein	dip0335	15.4707	TM	3.31619e+08	2.14353e+07	0.136835	0	0	0	0	0	0	0.0456116	0.0790015
Q6NJR2	DIP0331	diphtheriae_00259	Uncharacterized protein	dip0331	32.4011	Amb	0	0	0	8.79272e+06	271371	0.00184126	8.62338e+07	2.66145e+06	0.00877607	0.00353911	0.00462784
Q6NJR3	DIP0330	diphtheriae_00258	Sialidase domain-containing protein	dip0330	75.433	Cyt	0	0	0	0	0	0	4.71376e+06	62489.3	0.000206057	6.86858e-05	0.000118967
Q6NJR4	DIP0329	diphtheriae_00257	Opt family protein. Putative membrane protein	dip0329	68.0282	TM	0	0	0	0	0	0	7.54719e+06	110942	0.00036583	0.000121943	0.000211212
Q6NJR6	DIP0327	diphtheriae_00254	DNA topoisomerase 1	topA	106.486	Cyt	1.45547e+08	1.36682e+06	0.00872529	5.2915e+07	496921	0.00337162	2.46249e+08	2.31251e+06	0.00762544	0.00657412	0.00282744
Q6NJR9	DIP0324	diphtheriae_00251	Putative secreted protein	dip0324	52.4342	Sec-Lipo	0	0	0	0	0	0	9.28654e+07	1.77109e+06	0.00584012	0.00194671	0.0033718
Q6NJS3	DIP0320	diphtheriae_00247	Cold-shock protein	cspA	7.34259	Cyt	3.11188e+08	4.23813e+07	0.270546	7.67626e+07	1.04544e+07	0.0709336	273307840	3.72223e+07	0.12274	0.15474	0.103582
Q6NJS4	DIP0319	diphtheriae_00246	Putative ATP-dependent RNA helicase, DeaD/DeaH box family	dip0319	83.0196	Cyt	0	0	0	8.58343e+07	1.0339e+06	0.00701507	4.4891e+06	54072.7	0.000178304	0.00239779	0.00399967
Q6NJS9	DIP0314	diphtheriae_00241	Putative membrane protein	dip0314	26.0732	TM	0	0	0	5.2122e+06	199906	0.00135637	68727983	2.63596e+06	0.00869203	0.00334947	0.00467624
Q6NJT1	DIP0312	diphtheriae_00239	Putative morphological differentiation-related protein	dip0312	36.7995	Cyt	0	0	0	3.63316e+06	98728.6	0.000669877	0	0	0	0.000223292	0.000386753
Q6NJT2	DIP0311	diphtheriae_00238	Uncharacterized protein	dip0311	32.9307	Amb	0	0	0	0	0	0	8.07544e+06	245226	0.000808626	0.000269542	0.000466861
Q6NJT4	DIP0309	diphtheriae_00236	Putative membrane protein	dip0309	18.8511	TM	3.09926e+06	164407	0.00104951	1.01901e+06	54055.8	0.00036677	7.16174e+06	379911	0.00125275	0.000889677	0.000464112
Q6NJT6	DIP0307	diphtheriae_00234	Putative serine protease (Mycosin)	dip0307	41.3095	TM	1.10247e+06	26688.1	0.000170367	0	0	0	0	0	0	5.67888e-05	9.83612e-05
Q6NJU0	DIP0303	diphtheriae_00229	Putative transcription regulator	dip0303	25.1771	Cyt	7.99477e+07	3.17541e+06	0.0202706	1.1088e+08	4.40399e+06	0.0298812	1.54344e+08	6.13031e+06	0.0202146	0.0234555	0.00556494
Q6NJU1	DIP0302	diphtheriae_00228	Putative hydrolase	dip0302	29.685	Cyt	6.55831e+07	2.2093e+06	0.0141034	7.75251e+07	2.6116e+06	0.0177198	6.01123e+08	2.02501e+07	0.0667742	0.0328658	0.0294212
Q6NJU2	DIP0301	diphtheriae_00227	YjgF_endoribonc domain-containing protein	dip0301	15.4101	Cyt	1.68903e+08	1.09605e+07	0.0699677	6.52077e+08	4.23148e+07	0.287107	9.94378e+08	6.45275e+07	0.212778	0.189951	0.110355
Q6NJU3	DIP0300	diphtheriae_00226	Uncharacterized protein	dip0300	5.80992	Sec-NC	267310252	4.60093e+07	0.293706	0	0	0	4.51628e+07	7.77341e+06	0.0256326	0.106446	0.162677
Q6NJU5	DIP0298	diphtheriae_00224	Penicillin-insensitive transglycosylase	dip0298	83.3955	Sec-SpI	1.01577e+07	121801	0.000777532	2.13412e+06	25590.4	0.000173632	81483316	977070	0.00322187	0.00139101	0.00161406
Q6NJU6	DIP0297	diphtheriae_00223	Uncharacterized protein	dip0297	16.6887	Cyt	7.06298e+07	4.2322e+06	0.0270168	5.95777e+06	356995	0.00242222	4.12556e+08	2.47207e+07	0.0815161	0.036985	0.0404782
Q6NJU7	DIP0296	diphtheriae_00222	Putative secreted protein	dip0296	33.7665	Sec-SpI	0	0	0	0	0	0	3.65667e+07	1.08293e+06	0.00357093	0.00119031	0.00206167
Q6NJU9	DIP0294	diphtheriae_00219	Putative membrane protein	dip0294	47.6528	TM-Sec	0	0	0	0	0	0	0	0	0	0	0
Q6NJW1	DIP0282	diphtheriae_00207	Putative ABC transport system ATP-binding protein	dip0282	37.9273	Cyt	4.6223e+07	1.21873e+06	0.0077799	0	0	0	3.04316e+07	802368	0.00264579	0.00347523	0.00395572
Q6NJW2	DIP0281	diphtheriae_00206	Catalase	cat	57.9152	Sec-NC	1.09861e+09	1.89693e+07	0.121093	1.577e+09	2.72295e+07	0.184753	3.08187e+09	5.32135e+07	0.17547	0.160439	0.0343891
Q6NJW4	DIP0279	diphtheriae_00198	Aspartate-semialdehyde dehydrogenase	asd	36.0256	Cyt	3.77449e+08	1.04772e+07	0.0668827	3.44618e+08	9.56591e+06	0.064905	9.48663e+08	2.6333e+07	0.0868325	0.0728734	0.0121293
Q6NJW5	DIP0278	diphtheriae_00154	Putative surface-anchored membrane protein	dip0278	117.78	TM-Sec	7.48071e+06	63514	0.000405449	0	0	0	7.73602e+08	6.56817e+06	0.0216584	0.00735462	0.0123891
Q6NJW6	DIP0277	diphtheriae_00197	Aspartokinase	lysC	44.7048	Cyt	3.27821e+08	7.33303e+06	0.0468113	1.00313e+07	224391	0.0015225	1.24407e+09	2.78285e+07	0.0917639	0.0466992	0.0451208
Q6NJW9	DIP0274	diphtheriae_00194	Putative mutase	dip0274	58.0994	Cyt	0	0	0	3.07134e+06	52863.4	0.00035868	1.92356e+07	331081	0.00109173	0.000483471	0.000556462
Q6NJX0	DIP0273	diphtheriae_00193	Deoxyribose-phosphate aldolase	deoC	22.3376	Cyt	7.98904e+06	357650	0.0022831	6.28644e+06	281429	0.0019095	1.42448e+07	637705	0.00210282	0.00209847	0.000186837
Q6NJX2	DIP0271	diphtheriae_00191	Purine nucleoside phosphorylase DeoD-type	deoD	25.8238	Cyt	7.96621e+07	3.08483e+06	0.0196924	6.29537e+07	2.43782e+06	0.0165407	1.61288e+08	6.24572e+06	0.0205951	0.0189427	0.00212866
Q6NJX4	DIP0267	diphtheriae_00187	Putative regulatory protein	dip0267	36.8921	Cyt	2.20412e+06	59745	0.000381389	0	0	0	499533	13540.4	4.46491e-05	0.000142013	0.000208505
Q6NJX5	DIP0266	diphtheriae_00186	2-isopropylmalate synthase	leuA	66.9263	Cyt	1.57095e+07	234728	0.00149842	9.63633e+07	1.43984e+06	0.00976937	2.87936e+08	4.30229e+06	0.0141867	0.00848483	0.00644094
Q6NJX6	DIP0265	diphtheriae_00185	Putative nitroreductase	dip0265	28.073	Cyt	3.29756e+06	117464	0.000749844	4.39734e+06	156639	0.0010628	8.16702e+07	2.90921e+06	0.00959306	0.0038019	0.00501773
Q6NJX7	DIP0264	diphtheriae_00184	Putative helicase	dip0264	41.4838	Cyt	5.05754e+06	121916	0.000778267	0	0	0	3.8033e+07	916816	0.00302318	0.00126715	0.00156976
Q6NJX8	DIP0263	diphtheriae_00183	Lipid II isoglutaminyl synthase (glutamine-hydrolyzing) subunit MurT	murT	44.4817	Sec-SpI	6.25159e+06	140543	0.000897173	5.74495e+06	129153	0.000876308	6.41471e+07	1.4421e+06	0.0047553	0.00217626	0.00223354
Q6NJX9	DIP0262	diphtheriae_00182	GATase cobBQ-type domain-containing protein	dip0262	25.9756	Cyt	1.12092e+08	4.31527e+06	0.0275471	5.86659e+07	2.2585e+06	0.015324	5.93928e+08	2.28649e+07	0.0753964	0.0394225	0.0317481
Q6NJY0	DIP0261	diphtheriae_00181	Recombination protein RecR	recR	23.8862	Cyt	64037355	2.68093e+06	0.0171141	9.47272e+07	3.96576e+06	0.0269078	7.30973e+07	3.06023e+06	0.010091	0.0180376	0.00844636
Q6NJY1	DIP0260	diphtheriae_00180	Nucleoid-associated protein DIP0260	dip0260	11.1305	Cyt	7.21021e+06	647790	0.00413525	2.80746e+07	2.52232e+06	0.017114	1.2434e+08	1.11711e+07	0.0368366	0.0193619	0.0164662
Q6NJY2	DIP0259	diphtheriae_00179	DNA polymerase III subunit gamma/tau	dnaX	75.8277	Cyt	0	0	0	4.21655e+06	55607	0.000377295	0	0	0	0.000125765	0.000217832
Q6NJY3	DIP0258	diphtheriae_00178	SUFU domain-containing protein	dip0258	19.8629	Cyt	1.68937e+06	85051.4	0.000542936	0	0	0	2.12263e+07	1.06864e+06	0.00352383	0.00135559	0.00189727
Q6NJY4	DIP0257	diphtheriae_00177	Uncharacterized protein	dip0257	45.7568	Cyt	1.89358e+08	4.13835e+06	0.0264176	1.03778e+08	2.26804e+06	0.0153887	1.06171e+09	2.32034e+07	0.0765127	0.0394397	0.0325763
Q6NJY7	DIP0254	diphtheriae_00172	Gluconokinase	dip0254	18.3682	Cyt	0	0	0	0	0	0	2.51536e+08	1.36941e+07	0.0451561	0.015052	0.0260709
Q6NJY8	DIP0253	diphtheriae_00171	Gluconate permease	gntP	47.2728	TM	1.90446e+07	402866	0.00257174	0	0	0	0	0	0	0.000857248	0.0014848
Q6NJY9	DIP0252	diphtheriae_00170	Glutamyl-Q tRNA(Asp) synthetase	gluQ	33.3699	Cyt	17343155	519725	0.00331773	625888	18756.1	0.000127261	3.50957e+06	105172	0.000346802	0.00126393	0.00178203
Q6NJZ0	DIP0251	diphtheriae_00169	Queuine tRNA-ribosyltransferase	tgt	47.646	Cyt	1.37004e+08	2.87545e+06	0.0183558	6.01763e+07	1.26299e+06	0.00856941	2.01315e+08	4.22522e+06	0.0139326	0.0136193	0.0049007
Q6NJZ5	DIP0246	diphtheriae_00164	Uncharacterized protein	dip0246	16.588	Cyt	4.96033e+06	299031	0.0019089	0	0	0	4.94465e+06	298086	0.000982932	0.000963944	0.000954592
Q6NJZ6	DIP0245	diphtheriae_00163	Putative prephenate dehydrogenase	dip0245	35.4922	Cyt	0	0	0	0	0	0	51625106	1.45455e+06	0.00479634	0.00159878	0.00276917
Q6NK02	DIP0238	#N/A	Putative surface-anchored fimbrial subunit	dip0238	111.468	TM-Sec-LPXTG	96356.6	864.429	5.51819e-06	0	0	0	0	0	0	1.8394e-06	3.18593e-06
Q6NK10	DIP0228	diphtheriae_00153	Pyridoxal 5'-phosphate synthase subunit PdxT	pdxT	19.5433	Cyt	1.6424e+07	840391	0.00536474	4.64327e+06	237589	0.00161205	5.93577e+07	3.03724e+06	0.0100152	0.00566401	0.00420958
Q6NK11	DIP0226	diphtheriae_00151; diphtheriae_00150	Putative GntR-family regulator	dip0226	49.4129	Cyt	1.3891e+06	28112.2	0.000179458	0	0	0	0	0	0	5.98192e-05	0.00010361
Q6NK12	DIP0225	diphtheriae_00149	Putative secreted polysaccharide deacetylase	dip0225	50.3783	Sec-Lipo	0	0	0	0	0	0	53225422	1.05651e+06	0.00348383	0.00116128	0.00201139
Q6NK19	DIP0218	#N/A	Putative phage protein	dip0218	51.966	Cyt	0	0	0	1.32501e+07	254977	0.00173003	0	0	0	0.000576675	0.000998831
Q6NK21	DIP0216	#N/A	Putative phage tail fiber protein	dip0216	49.7768	Cyt	48374896	971836	0.00620383	0	0	0	0	0	0	0.00206794	0.00358178
Q6NK23	DIP0214	#N/A	Immunity-specific protein Beta286	beta286	31.356	Cyt	0	0	0	5.55046e+06	177014	0.00120105	0	0	0	0.000400349	0.000693425
Q6NK25	DIP0212	#N/A	Immunity-specific protein Beta241	dip0212	196.595	TM	4.33904e+06	22071	0.000140893	1.17744e+06	5989.2	4.06369e-05	2.88921e+07	146963	0.000484606	0.000222045	0.000232844
Q6NK28	DIP0210	#N/A	Putative phage protein	dip0210	33.8645	Sec-NC	9.68634e+06	286033	0.00182592	0	0	0	1.64246e+07	485010	0.00159931	0.00114174	0.000995251
Q6NK34	DIP0205	#N/A	Putative phage capsid protein	dip0205	45.0911	Cyt	55545.5	1231.85	7.86367e-06	0	0	0	0	0	0	2.62122e-06	4.54009e-06
Q6NK35	DIP0204	#N/A	Putative phage prohead protease	dip0204	37.6861	Cyt	0	0	0	0	0	0	39871157	1.05798e+06	0.00348867	0.00116289	0.00201418
Q6NK39	DIP0198	#N/A	Uncharacterized protein	dip0198	44.3223	Cyt	0	0	0	7136265	161008	0.00109245	0	0	0	0.000364149	0.000630725
Q6NK55	DIP0183	#N/A	Putative transcriptional regulator	dip0183	38.2498	Cyt	1186162604	3.1011e+07	0.197962	1066931564	2.78938e+07	0.18926	0	0	0	0.129074	0.111866
Q6NK60	DIP0177	diphtheriae_00142	Putative quinone oxidoreductase	dip0177	33.3693	Cyt	2.09966e+06	62921.8	0.000401669	3.48593e+07	1.04465e+06	0.00708798	2.01488e+07	603812	0.00199106	0.00316024	0.00349313
Q6NK62	DIP0175	diphtheriae_00140	Putative ABC transport system, permease protein	dip0175	32.3564	TM	0	0	0	0	0	0	11318273	349800	0.00115346	0.000384486	0.00066595
Q6NK63	DIP0174	diphtheriae_00139	Putative ABC transport system, ATP-binding protein	dip0174	28.2697	Cyt	294283	10409.8	6.64525e-05	0	0	0	0	0	0	2.21508e-05	3.83664e-05
Q6NK64	DIP0173	diphtheriae_00138	Putative membrane protein	dip0173	35.7683	Amb	0	0	0	0	0	0	292364796	8.17385e+06	0.0269531	0.00898437	0.0155614
Q6NK68	DIP0169	diphtheriae_00134	Putative secreted protein	dip0169	34.8785	Tat-Lipo	0	0	0	8.15169e+06	233717	0.00158577	0	0	0	0.000528591	0.000915547
Q6NK69	DIP0168	diphtheriae_00133	Putative glycosyl transferase	dip0168	34.2235	Cyt	4.48579e+06	131073	0.000836721	1.53109e+06	44738	0.000303549	0	0	0	0.00038009	0.000423579
Q6NK72	DIP0165	diphtheriae_00130	Uncharacterized protein	dip0165	19.283	Cyt	0	0	0	0	0	0	342367174	1.77549e+07	0.0585464	0.0195155	0.0338018
Q6NK73	DIP0164	diphtheriae_00129	Putative membrane protein	dip0164	15.3862	TM	2.36114e+06	153458	0.000979618	0	0	0	0	0	0	0.000326539	0.000565583
Q6NK75	DIP0162	diphtheriae_00128	Putative oxidoreductase, FAD-binding	dip0162	53.0409	Cyt	9.42906e+07	1.7777e+06	0.0113481	5.29618e+07	998509	0.00677491	6.44971e+08	1.21599e+07	0.040097	0.0194067	0.0180636
Q6NK76	DIP0161	diphtheriae_00127	Putative oxidoreductase	dip0161	26.858	Cyt	1.16208e+08	4.32677e+06	0.0276204	1.23135e+08	4.58468e+06	0.0311072	1.93526e+08	7.20552e+06	0.0237601	0.0274959	0.00367515
Q6NK77	DIP0160	diphtheriae_00126	Arabinofuranosyltransferase AftA	dip0160	75.363	TM	5293244	70236.6	0.000448364	8.86297e+06	117604	0.000797945	3.09926e+07	411244	0.00135607	0.000867459	0.000457827
Q6NK78	DIP0159	diphtheriae_00125	Putative transferase	dip0159	123.272	TM	0	0	0	0	0	0	14018715	113722	0.000374994	0.000124998	0.000216503
Q6NK80	DIP0157	diphtheriae_00123	Putative secreted protein	dip0157	32.9909	Sec-Lipo	0	0	0	0	0	0	1.47141e+07	446006	0.00147069	0.000490232	0.000849106
Q6NK82	DIP0155	diphtheriae_00121	Putative secreted protein	dip0155	23.2454	Amb	1.15015e+06	49478.8	0.000315854	3.46339e+06	148992	0.00101092	145123	6243.09	2.05865e-05	0.00044912	0.000508438
Q6NK83	DIP0154	diphtheriae_00120	Putative endopeptidase	dip0154	74.2612	Cyt	1.32917e+09	1.78986e+07	0.114258	9.02378e+08	1.21514e+07	0.0824476	3.55897e+09	4.7925e+07	0.158032	0.118246	0.0379496
Q6NK84	DIP0153	diphtheriae_00119	Mak_N_cap domain-containing protein	dip0153	23.1521	Cyt	1.53752e+07	664095	0.00423933	7.53654e+06	325523	0.00220869	4.1104e+07	1.77539e+06	0.00585432	0.00410078	0.00182676
Q6NK85	DIP0152	diphtheriae_00118	Abhydrolase_3 domain-containing protein	dip0152	33.5346	Cyt	0	0	0	1.36078e+07	405783	0.00275325	0	0	0	0.00091775	0.00158959
Q6NK87	DIP0150	diphtheriae_00116	Uncharacterized protein	dip0150	29.5352	Cyt	0	0	0	0	0	0	5.23916e+06	177387	0.00058493	0.000194977	0.000337709
Q6NK88	DIP0149	diphtheriae_00115	S4 RNA-binding domain-containing protein	dip0149	10.7592	Cyt	3.08485e+08	2.86716e+07	0.183029	0	0	0	3.63478e+06	337829	0.00111398	0.0613809	0.105352
Q6NK98	DIP0136	diphtheriae_00108	Putative lipoprotein	dip0136	26.1667	Sec-Lipo	0	0	0	0	0	0	8.87081e+06	339012	0.00111788	0.000372628	0.000645411
Q6NK99	DIP0135	diphtheriae_00105	Putative oxidoreductase	dip0135	25.6204	Cyt	4.08871e+06	159588	0.00101875	402184	15697.8	0.00010651	1.2762e+07	498118	0.00164253	0.000922598	0.000772512
Q6NKA0	DIP0134	diphtheriae_00104	Putative DNA-repair protein	dip0134	21.7279	Cyt	29890511	1.37567e+06	0.00878179	0	0	0	3.12425e+06	143790	0.000474144	0.00308531	0.00493899
Q6NKA8	DIP0126	diphtheriae_00096	Uncharacterized protein	dip0126	59.5326	Cyt	1.58655e+07	266502	0.00170125	4.00323e+06	67244.4	0.000456255	3.55567e+07	597265	0.00196947	0.00137566	0.00080744
Q6NKA9	DIP0125	diphtheriae_00095	N-acetyltransferase domain-containing protein	dip0125	39.2636	Cyt	4.66929e+07	1.18922e+06	0.00759151	1.50995e+07	384568	0.0026093	1.3191e+08	3.35961e+06	0.0110782	0.00709302	0.00425642
Q6NKB1	DIP0123	diphtheriae_00093	Uncharacterized protein	dip0123	35.0205	Amb	0	0	0	2.23949e+08	6.39479e+06	0.0433889	24243970	692279	0.00228277	0.0152239	0.0244183
Q6NKB4	DIP0119	diphtheriae_00089; diphtheriae_00090	Uncharacterized protein	dip0119	63.9731	Cyt	0	0	0	3.17535e+06	49635.6	0.000336779	0	0	0	0.00011226	0.00019444
Q6NKB5	DIP0118	diphtheriae_00088	Putative dehydrogenase	dip0118	20.3576	Cyt	1.2909e+09	6.34112e+07	0.404793	4.52784e+07	2.22415e+06	0.0150909	5.36077e+07	2.6333e+06	0.00868325	0.142856	0.226867
Q6NKB8	DIP0115	diphtheriae_00085	Inos-1-P_synth domain-containing protein	dip0115	38.7126	Cyt	8.03301e+06	207504	0.00132463	0	0	0	1.67945e+07	433825	0.00143053	0.000918385	0.000797105
Q6NKC0	DIP0113	diphtheriae_00083	Putative riboflavin biosynthesis protein	dip0113	50.252	Cyt	8.49441e+06	169036	0.00107906	5.85977e+07	1.16608e+06	0.00791186	1.31077e+08	2.60839e+06	0.0086011	0.00586401	0.00415819
Q6NKC1	DIP0112	diphtheriae_00082	DUF1801 domain-containing protein	dip0112	15.733	Cyt	2.14907e+06	136596	0.000871978	0	0	0	0	0	0	0.000290659	0.000503437
Q6NKC2	DIP0111	diphtheriae_00081	Putative lipoprotein	dip0111	52.7215	Sec-Lipo	0	0	0	0	0	0	1.64601e+07	312209	0.0010295	0.000343167	0.000594383
Q6NKC5	DIP0108	diphtheriae_00078	Ferrisiderophore receptor Irp6A	irp6A	43.065	Sec-Lipo	3.03647e+07	705089	0.00450102	1.04364e+07	242341	0.00164429	5.69215e+07	1.32176e+06	0.00435847	0.00350126	0.00160976
Q6NKC7	DIP0105	diphtheriae_00076	Biotin synthase 1	bioB1	38.1996	Cyt	1.14322e+07	299276	0.00191046	437508	11453.2	7.77104e-05	0	0	0	0.000662725	0.00108127
Q6NKD4	DIP0098	diphtheriae_00069	Regulator of SigK	dip0098	20.9404	TM	4.81535e+07	2.29955e+06	0.0146794	0	0	0	71222131	3.40118e+06	0.0112153	0.00863159	0.00767322
Q6NKD5	DIP0097	diphtheriae_00068	Choline transport system ATP-binding protein	opuBA	29.8968	Cyt	3.21961e+06	107691	0.000687457	0	0	0	0	0	0	0.000229152	0.000396904
Q6NKE3	DIP0089	diphtheriae_00061	Putative membrane protein	dip0089	46.3952	TM	0	0	0	0	0	0	3.00864e+06	64848.1	0.000213835	7.12784e-05	0.000123458
Q6NKF0	DIP0080	#N/A	Uncharacterized protein	dip0080	4.58634	Cyt	1.42547e+07	3.10808e+06	0.0198408	0	0	0	0	0	0	0.0066136	0.0114551
Q6NKF3	DIP0077	#N/A	Uncharacterized protein	dip0077	29.7766	Cyt	6.51499e+06	218796	0.00139671	0	0	0	0	0	0	0.00046557	0.000806391
Q6NKG7	DIP0059	diphtheriae_00054	FHA domain-containing protein	dip0059	31.5385	Sec-NC	1.27968e+08	4.05751e+06	0.0259016	2.44433e+07	775030	0.0052586	1.46336e+08	4.63992e+06	0.0153	0.0154867	0.0103228
Q6NKG9	DIP0057	diphtheriae_00051; diphtheriae_00052	Putative phosphoprotein phosphatase	dip0057	51.2596	TM	2.98005e+06	58136.4	0.00037112	1.4211e+07	277236	0.00188105	0	0	0	0.000750724	0.000996325
Q6NKH1	DIP0055	diphtheriae_00049	Putative secreted penicillin-binding protein	pbpA	50.9926	Amb	957456	18776.4	0.000119861	0	0	0	4.68537e+06	91883.4	0.000302984	0.000140948	0.000152589
Q6NKH2	DIP0054	diphtheriae_00048	Non-specific serine/threonine protein kinase	pknA	52.9205	Amb	0	0	0	0	0	0	3.54796e+07	670432	0.00221073	0.000736912	0.00127637
Q6NKH3	DIP0053	diphtheriae_00047	Non-specific serine/threonine protein kinase	pknB	70.8908	TM	0	0	0	0	0	0	1.09651e+08	1.54676e+06	0.0051004	0.00170013	0.00294472
Q6NKI1	DIP0038	diphtheriae_00043	CRISPR-associated endoribonuclease Cas2	cas2	12.2075	Cyt	0	0	0	0	0	0	6.67902e+07	5.47125e+06	0.0180413	0.00601377	0.0104162
Q6NKI3	DIP0036	diphtheriae_00041	CRISPR-associated endonuclease Cas9	cas9	121.447	Cyt	1.70821e+07	140655	0.000897887	1.14695e+07	94440	0.000640778	9.22233e+07	759370	0.00250401	0.00134756	0.00100973
Q6NKI4	DIP0035	diphtheriae_00038	Hydroxymethylpyrimidine kinase	thiD	28.4521	Cyt	0	0	0	0	0	0	906411	31857.4	0.000105049	3.50164e-05	6.06501e-05
Q6NKI6	DIP0033	diphtheriae_00036	Thiazole synthase	thiG	27.352	Cyt	3.28555e+07	1.20121e+06	0.00766808	3.76335e+06	137590	0.000933551	3.32638e+07	1.21614e+06	0.00401019	0.00420394	0.00337144
Q6NKI7	DIP0032	diphtheriae_00035	Uncharacterized protein	dip0032	7.16667	Cyt	2.7501e+06	383735	0.00244962	0	0	0	0	0	0	0.00081654	0.00141429
Q6NKI9	DIP0030	diphtheriae_00033	Thiamine-phosphate synthase	thiE	23.4266	Cyt	1.43302e+06	61170.8	0.000390491	6.67408e+06	284894	0.00193301	5.0687e+06	216366	0.000713461	0.00101232	0.00081353
Q6NKJ2	DIP0026	#N/A	Putative transposase (Partial) (Fragment)	dip0026	9.36233	Sec-NC	0	0	0	0	0	0	2.68423e+06	286705	0.000945403	0.000315134	0.000545829
Q6NKJ3	DIP0025	diphtheriae_00029	Peptidyl-prolyl cis-trans isomerase	ppiA	19.4295	Cyt	1.00833e+08	5.18968e+06	0.0331289	3.02778e+09	1.55835e+08	1.05734	3.04903e+08	1.56928e+07	0.0517467	0.380739	0.586029
Q6NKJ4	DIP0024	diphtheriae_00028	Putative membrane protein	dip0024	21.9693	TM	2.33484e+06	106278	0.000678435	6.03426e+06	274668	0.00186363	5.17137e+06	235391	0.000776197	0.00110609	0.00065787
Q6NKJ5	DIP0023	diphtheriae_00027	Putative ABC transport protein, ATP-binding protein	dip0023	27.2252	Cyt	0	0	0	0	0	0	2.24656e+07	825177	0.002721	0.000907002	0.00157097
Q6NKK3	DIP0015	diphtheriae_00017	Putative transport system, ATP-binding protein	dip0015	59.3195	TM	0	0	0	0	0	0	716840	12084.4	3.9848e-05	1.32827e-05	2.30063e-05
Q6NKK7	DIP0011	diphtheriae_00013	Putative regulatory protein	dip0011	27.102	Cyt	8.33699e+06	307616	0.0019637	4.52189e+06	166847	0.00113207	72696192	2.68232e+06	0.0088449	0.00398022	0.00423341
Q6NKK9	DIP0009	diphtheriae_00009	DNA gyrase subunit A	gyrA	94.8515	Cyt	5.66156e+07	596887	0.0038103	8.72682e+07	920051	0.00624258	2.45242e+08	2.58554e+06	0.00852577	0.00619288	0.00235813
Q6NKL2	DIP0006	diphtheriae_00006	Uncharacterized protein	dip0006	15.6262	Cyt	1.24444e+08	7.96384e+06	0.0508381	1.58722e+08	1.01575e+07	0.0689188	1.6444e+09	1.05234e+08	0.347007	0.155588	0.16602
Q6NKL3	DIP0005	diphtheriae_00005	DNA gyrase subunit B	gyrB	75.4377	Cyt	67583673	895887	0.005719	1.48366e+07	196674	0.00133444	3.76785e+07	499466	0.00164698	0.00290014	0.0024462
Q6NKL6	DIP0002	diphtheriae_00002	Beta sliding clamp	dnaN	43.7113	Cyt	3.45874e+07	791269	0.00505116	3.39049e+07	775655	0.00526284	7.19636e+08	1.64634e+07	0.0542877	0.0215339	0.0283658
Q6NKL7	DIP0001	diphtheriae_00001	Chromosomal replication initiator protein DnaA	dnaA	62.9906	Cyt	1.40402e+07	222894	0.00142287	1.35766e+07	215533	0.0014624	42678277	677534	0.00223415	0.00170647	0.000457411

## Sheet: Secreted proteins
Supplentary table 10. Identified proteins of the extracellular environment (Sec). Only proteins with predicted extracellular loclalization or ambigous localization were used for further anylsis. The Table shows the Uniprot ID of the corresponding protein of C. diphtheriae strain NCTC13129 and strain ISS3319, description, predicted localization, the area and quantification of the three biological …
Uniprot ID			Description	Localization prediction (Sangal et al., 2015)	Biological replicate 1: Sec			Biological replicate 2: Sec			Biological replicate 3: Sec			Sec_mean	Sec_sd	Essential
	NCTC 13129 ID	ISS3319 ID			Area	Intensity/MW	Quantification [%]	Area	Intensity/MW	Quantification [%]	Area	Intensity/MW	Quantification [%]
Q6NED6	DIP2339	diphtheriae_02278	Putative major secreted protein	Sec-SpI	1.35122e+07	301846	0.427663	1.41563e+07	316234	0.840464	387037	8645.93	0.118972	0.462366	0.361995	No
Q6NEF0	DIP2325	diphtheriae_02266	Putative surface-anchored protein	TM-Sec-LPXTG	0	0	0	6.94593e+06	71850.2	0.190959	0	0	0	0.0636528	0.11025	No
Q6NEF6	DIP2319	diphtheriae_02260	Superoxide dismutase [Cu-Zn]	Sec-Lipo	9.19648e+06	453482	0.642505	2.3025e+07	1.13537e+06	3.01752	0	0	0	1.22001	1.58949	No
Q6NEG8	DIP2306	diphtheriae_02245	Putative hydrolase	Sec-SpI	370559505	9.27276e+06	13.1379	29483552	737787	1.96084	0	0	0	5.03291	7.08726	No
Q6NER0	DIP2207	diphtheriae_02166	Conserved putative secreted protein	Sec-SpI	2.55681e+07	401566	0.568949	1.24692e+08	1.95839e+06	5.20486	0	0	0	1.9246	2.855	No
Q6NES4	DIP2193	diphtheriae_02141	Putative secreted antigen	Sec-SpI	3.82411e+08	5.48481e+06	7.77103	2.21765e+08	3.18072e+06	8.4535	1.18867e+07	170488	2.346	6.19018	3.34659	Yes
Q6NES5	DIP2192	diphtheriae_02140	Putative exported protein	Sec-Lipo	6.4228e+06	366959	0.519917	1.09282e+07	624371	1.65941	0	0	0	0.726442	0.848764	Yes
Q6NES7	DIP2190	diphtheriae_02138	Putative polyketide synthase subunit	Amb	0	0	0	0	0	0	8.54318e+06	130178	1.79132	0.597107	1.03422	No
Q6NEU3	DIP2172	diphtheriae_02115	Putative secreted glycosyl hydrolase	Sec-Lipo	2.63882e+06	66188.7	0.0937778	0	0	0	0	0	0	0.0312593	0.0541426	No
Q6NEU4	DIP2171	diphtheriae_02114	Putative exported protein	Amb	1.234e+07	207995	0.294693	553515	9329.71	0.0247958	0	0	0	0.106496	0.163454	No
Q6NEY1	DIP2128	diphtheriae_02066	Putative substrate-binding transport protein	Sec-Lipo	1.4502e+07	249066	0.352883	1.31853e+07	226452	0.601849	0	0	0	0.318244	0.302416	No
Q6NF32	DIP2069	diphtheriae_02029; diphtheriae_01984	Putative secreted protein	Sec-SpI	5.0056e+06	119467	0.169264	8.23736e+06	196598	0.522504	0	0	0	0.230589	0.266596	No
Q6NFH6	DIP1915	diphtheriae_01851	UPF0678 fatty acid-binding protein-like protein DIP1915	Sec-NC	0	0	0	0	0	0	1.00127e+06	40033	0.550875	0.183625	0.318048	No
Q6NFZ5	DIP1740	diphtheriae_01672	Putative ABC transport system solute-binding secreted protein	Sec-Lipo	7.11871e+06	129793	0.183895	2.13933e+06	39005.7	0.103667	934350	17035.7	0.23442	0.173994	0.0659367	No
Q6NG28	DIP1705	diphtheriae_01634	Putative secreted protein	Sec-SpI	0	0	0	0	0	0	2.43893e+06	34276.5	0.471662	0.157221	0.272314	No
Q6NG71	DIP1659	diphtheriae_01583	Putative exported protein	Sec-SpI	2.89013e+06	91541.5	0.129698	4.17689e+06	132298	0.351612	0	0	0	0.160437	0.17781	No
Q6NG88	DIP1639	diphtheriae_01577	Dihydrolipoamide acetyltransferase component of pyruvate dehydrogenase complex	Sec-NC	3.25967e+06	47533.4	0.0673465	0	0	0	0	0	0	0.0224488	0.0388825	Yes
Q6NG98	DIP1629	diphtheriae_01567	Cytochrome c oxidase subunit 2	TM-Sec-Lipo	2.50828e+08	6.2023e+06	8.78757	0	0	0	0	0	0	2.92919	5.07351	No
Q6NGA1	DIP1626	diphtheriae_01564	Cytochrome bc1 complex cytochrome c subunit	TM-Sec	1.02599e+07	345264	0.489178	1.94465e+07	654410	1.73924	103808	3493.32	0.0480698	0.758831	0.877241	Yes
Q6NGA5	DIP1622	diphtheriae_01560	NLPC_P60 domain-containing protein	Sec-NC	5.07855e+06	191473	0.271284	0	0	0	5.09935e+06	192257	2.64556	0.97228	1.45543	No
Q6NGA6	DIP1621	diphtheriae_01559	Putative secreted protein	Sec-SpI	5.58589e+06	153711	0.217781	1.63108e+08	4.48834e+06	11.9288	39764441	1.09422e+06	15.0571	9.06788	7.82239	No
Q6NGE0	DIP1586	diphtheriae_01524	Putative secreted protein	Sec-Lipo	30598667	1.46396e+06	2.07417	0	0	0	6.62975e+07	3.17193e+06	43.6473	15.2405	24.6229	Yes
Q6NGL4	DIP1497	diphtheriae_01440	Putative secreted penicillin-binding protein	Sec-Lipo	0	0	0	1.07987e+06	16588.5	0.0440878	0	0	0	0.0146959	0.0254541	No
Q6NGM8	DIP1481	diphtheriae_01424	Putative secreted protein	Sec-Lipo	0	0	0	0	0	0	1.43992e+06	44875.4	0.617508	0.205836	0.356519	No
Q6NH65	DIP1281	diphtheriae_01200	Putative invasion protein	Sec-SpI	1.75799e+07	287665	0.407571	2.88274e+07	471709	1.25368	3.63325e+06	59451.6	0.818085	0.826444	0.423115	No
Q6NHN8	DIP1094	diphtheriae_01000	Conserved hypothetical exported protein	Tat-Tm	1.44636e+08	5.23158e+06	7.41224	0	0	0	0	0	0	2.47075	4.27946	No
Q6NHP5	DIP1086	diphtheriae_00992	Putative iron transport system exported solute-binding component	Sec-Lipo	666174	17370.7	0.0246113	1.06229e+07	276995	0.736178	0	0	0	0.253596	0.418109	No
Q6NHR9	DIP1062	diphtheriae_00968	Putative iron-siderophore uptake system exported solute-binding component	Sec-Lipo	8.88865e+06	239469	0.339286	2.86513e+06	77189.4	0.205149	4.74343e+06	127793	1.7585	0.767643	0.86072	No
Q6NI10	DIP0970	diphtheriae_00870	Putative secreted protein	Sec-Lipo	0	0	0	0	0	0	491714	8899.29	0.122459	0.0408196	0.0707016	No
Q6NI12	DIP0967	diphtheriae_00868	Putative secreted protein	Sec-SpI	1.44537e+07	628644	0.89068	0	0	0	0	0	0	0.296893	0.514234	No
Q6NI23	DIP0956	diphtheriae_00857	Putative peptide transport system secreted protein	Sec-Lipo	8.08122e+07	1.40855e+06	1.99568	1.91369e+07	333555	0.8865	0	0	0	0.960726	0.999907	No
Q6NIA3	DIP0874	diphtheriae_00778	Putative secreted protein	Amb	1.18301e+08	2.93392e+06	4.15685	1.04752e+08	2.59791e+06	6.90453	1.76026e+07	436552	6.00718	5.68952	1.40111	No
Q6NIE1	DIP0836	diphtheriae_00742	Peptidase_M23 domain-containing protein	Sec-SpI	1.50829e+07	605021	0.857209	2.04299e+06	81950.6	0.217803	0	0	0	0.358337	0.445549	Yes
Q6NII2	DIP0793	diphtheriae_00720	Putative secreted protein	TAT-Sec	5.12966e+06	162048	0.229594	4.86852e+07	1.53799e+06	4.08755	0	0	0	1.43905	2.29654	No
Q6NII3	DIP0792	diphtheriae_00719	Uncharacterized protein	Amb	2.52288e+06	81345.7	0.115253	0	0	0	0	0	0	0.0384175	0.0665411	No
Q6NIK0	DIP0775	diphtheriae_00702	Uncharacterized protein	Sec-SpI	2.76411e+08	1.29712e+07	18.378	2.82029e+06	132349	0.351747	0	0	0	6.24324	10.5105	No
Q6NIM5	DIP0743	diphtheriae_00673	Uncharacterized protein	Amb	1.82596e+06	42433.4	0.0601207	3.96958e+07	922486	2.45172	2.80472e+07	651786	8.96891	3.82692	4.61086	No
Q6NIN2	DIP0736	diphtheriae_00667	Putative protease	TM-Sec	86278242	2.56981e+06	3.64098	0	0	0	0	0	0	1.21366	2.10212	No
Q6NIN8	DIP0730	diphtheriae_00660	Endopeptidase La	Sec-SpI	0	0	0	1.67295e+07	459427	1.22103	0	0	0	0.407011	0.704963	No
Q6NIT6	DIP0680	diphtheriae_00615	Uncharacterized protein	Amb	0	0	0	1.12533e+06	21889.9	0.0581774	0	0	0	0.0193925	0.0335887	Yes
Q6NJ06	DIP0610	diphtheriae_00539	Putative ABC transport system secreted protein	Sec-Lipo	1.94095e+06	61951.6	0.0877746	0	0	0	0	0	0	0.0292582	0.0506767	No
Q6NJ31	DIP0582	diphtheriae_00514	Putative iron transport system binding (Secreted) protein	Sec-Lipo	1.99574e+06	61945.8	0.0877664	1.10393e+07	342647	0.910663	1.73597e+06	53882.5	0.741451	0.57996	0.434568	No
Q6NJ42	DIP0571	diphtheriae_00503	Putative secreted protein	Sec-SpI	9.11831e+06	547009	0.775016	1.49741e+06	89829.8	0.238744	1.19567e+06	71728.1	0.987016	0.666925	0.385669	No
Q6NJ78	DIP0534	diphtheriae_00465	Putative sugar-binding secreted protein	Sec-Lipo	5.23753e+07	1.19722e+06	1.69625	1.66795e+07	381268	1.01331	0	0	0	0.903187	0.853471	No
Q6NJC5	DIP0483	diphtheriae_00404	Putative secreted protein	Amb	895455	15677.9	0.0222129	0	0	0	0	0	0	0.00740431	0.0128246	No
Q6NJN3	DIP0365	diphtheriae_00287	Surface layer protein A	Sec-SpI	1.20713e+07	315360	0.44681	4.37889e+08	1.14397e+07	30.4037	0	0	0	10.2835	17.426	No
Q6NJN9	DIP0359	diphtheriae_01945; diphtheriae_00281	Putative secreted hydrolase	Sec-SpI	0	0	0	0	0	0	1.29969e+07	468132	6.44173	2.14724	3.71913	No
Q6NJP6	DIP0350	diphtheriae_00274	Putative secreted protease	Sec-SpI	1.0903e+08	3.88639e+06	5.50634	2.84542e+07	1.01425e+06	2.69562	0	0	0	2.73399	2.75337	No
Q6NJR9	DIP0324	diphtheriae_00251	Putative secreted protein	Sec-Lipo	1.25628e+06	23959.2	0.033946	1.31258e+07	250329	0.665308	0	0	0	0.233085	0.374701	No
Q6NJU5	DIP0298	diphtheriae_00224	Penicillin-insensitive transglycosylase	Sec-SpI	3.78201e+06	45350.3	0.0642534	3.01444e+06	36146.3	0.0960672	0	0	0	0.0534402	0.0489379	No
Q6NJU9	DIP0294	diphtheriae_00219	Putative membrane protein	TM-Sec	7.22399e+06	151596	0.214786	2.70274e+07	567172	1.50739	0	0	0	0.574059	0.815393	No
Q6NJW2	DIP0281	diphtheriae_00206	Catalase	Sec-NC	1.19544e+08	2.06412e+06	2.92451	1.23992e+07	214092	0.569	0	0	0	1.1645	1.55053	No
Q6NK12	DIP0225	diphtheriae_00149	Putative secreted polysaccharide deacetylase	Sec-Lipo	9.75237e+06	193583	0.274273	1.56421e+07	310493	0.825207	9.71193e+06	192780	2.65275	1.25074	1.24503	No
Q6NK64	DIP0173	diphtheriae_00138	Putative membrane protein	Amb	0	0	0	6647710	185855	0.493952	0	0	0	0.164651	0.285183	No
Q6NK68	DIP0169	diphtheriae_00134	Putative secreted protein	Tat-Lipo	0	0	0	2.3468e+06	67285	0.178825	0	0	0	0.0596084	0.103245	No
Q6NK80	DIP0157	diphtheriae_00123	Putative secreted protein	Sec-Lipo	0	0	0	7.35264e+06	222869	0.592325	0	0	0	0.197442	0.341979	No
Q6NK82	DIP0155	diphtheriae_00121	Putative secreted protein	Amb	1.92131e+07	826533	1.17105	0	0	0	0	0	0	0.390351	0.676108	No
Q6NKC2	DIP0111	diphtheriae_00081	Putative lipoprotein	Sec-Lipo	1.29993e+07	246566	0.349341	3.73009e+07	707508	1.88037	0	0	0	0.743236	1.00015	No
Q6NKC5	DIP0108	diphtheriae_00078	Ferrisiderophore receptor Irp6A	Sec-Lipo	1.68578e+07	391450	0.554616	9.95649e+06	231197	0.614458	1.18072e+07	274172	3.77275	1.64728	1.84096	No
Q6NKH1	DIP0055	diphtheriae_00049	Putative secreted penicillin-binding protein	Amb	0	0	0	4419354	86666.6	0.230336	0	0	0	0.0767788	0.132985	Yes
Amb	Ambiguous
Sec-SpI	Secreted protein with SpI signal peptide
Sec-Lipo	Lipoprotein
Sec-NC	Non-classical secreted protein
Tat-Lipo	Secreted by Twin-Arginine Translocation pathway - Lipoprotein
TAT-Sec	Secreted by Twin-Arginine Translocation pathway - signal peptide
Tat-Tm	Secreted by Twin-Arginine Translocation pathway - Transmembrane domain
TM	Transmembrane
TM-Sec	Transmembrane proteins with SpI signal peptide
TM-Sec-Lipo	Transmembrane proteins with SpII signal peptide (Lipobox)
TM-Sec-LPXTG	Transmembrane proteins with LPXTG domain
