# Supplementary material for: A multiomic approach to defining the essential genome of the globally important pathogen Corynebacterium diphtheriae
Source: PLoS Genet. 2023 Apr 26;19(4):e1010737. doi: 10.1371/journal.pgen.1010737 (PMC10166564; doi:10.1371/journal.pgen.1010737)
Supplement: S11 Table — (XLSX) [file pgen.1010737.s011.xlsx]

## Sheet: S11_Table
Supplementary Table 11. Actinobacteria genomes
Order	Genus	Species	Strain	Assembly	Size (Mb)	GC %	Scaffolds
Propionibacteriales	Propionibacterium	acnes	KPA171202	GCA_000008345.1	2.56	60	1
Bacillales	Bacillus	subtilis	168	GCA_000009045.1	4.22	43.5	1
Corynebacteriales	Corynebacterium	glutamicum	ATCC 13032	GCA_000011325.1	3.31	53.8	1
Corynebacteriales	Mycobacterium	smegmatis	MC2 155	GCA_000015005.1	6.99	67.4	1
Acidothermales	Acidothermus	cellulolyticus	11B	GCA_000015025.1	2.44	66.9	1
Propionibacteriales	Nocardioides	sp.	JS614	GCA_000015265.1	5.29	71.48	2
Kineosporiales	Kineococcus	radiotolerans	SRS30216	GCA_000017305.1	4.96	74.21	3
Bifidobacteriales	Bifidobacterium	longum	ATCC 15697	GCA_000020425.1	2.83	59.9	1
Micrococcales	Micrococcus	luteus	NCTC 2665	GCA_000023205.1	2.5	73	1
Pseudonocardiales	Actinosynnema	mirum	DSM 43827	GCA_000023245.1	8.25	73.7	1
Acidimicrobiales	Acidimicrobium	ferrooxidans	DSM 10331	GCA_000023265.1	2.16	68.3	1
Eggerthellales	Slackia	heliotrinireducens	DSM 20476	GCA_000023885.1	3.17	60.2	1
Micrococcales	Kytococcus	sedentarius	DSM 20547	GCA_000023925.1	2.79	71.6	1
Catenulisporales	Catenulispora	acidiphila	DSM 44928	GCA_000024025.1	10.47	69.8	1
Micrococcales	Jonesia	denitrificans	DSM 20603	GCA_000024065.1	2.75	58.4	1
Coriobacteriales	Atopobium	parvulum	DSM 20469	GCA_000024225.1	1.54	45.7	1
Eggerthellales	Eggerthella	lenta	DSM 2243	GCA_000024265.1	3.63	64.2	1
Propionibacteriales	Kribbella	flavida	DSM 17836	GCA_000024345.1	7.58	70.6	1
Nakamurellales	Nakamurella	multipartita	DSM 44233	GCA_000024365.1	6.06	70.9	1
Streptosporangiales	Thermomonospora	curvata	DSM 43183	GCA_000024385.1	5.64	71.6	1
Glycomycetales	Stackebrandtia	nassauensis	DSM 44728	GCA_000024545.1	6.84	68.1	1
Corynebacteriales	Gordonia	bronchialis	DSM 43247	GCA_000024785.1	5.29	67.07	2
Streptosporangiales	Streptosporangium	roseum	DSM 43021	GCA_000024865.1	10.37	70.9	2
Solirubrobacterales	Conexibacter	woesei	DSM 14684	GCA_000025265.1	6.36	72.7	1
Geodermatophilales	Geodermatophilus	obscurus	DSM 43160	GCA_000025345.1	5.32	74	1
Frankiales	Frankia	alni	ACN14A	GCA_000058485.1	7.5	72.8	1
Micrococcales	Clavibacter	michiganensis	NCPPB 382	GCA_000063485.1	3.4	72.53	3
Actinomycetales	Arcanobacterium	haemolyticum	DSM 20595	GCA_000092365.1	1.99	53.1	1
Micrococcales	Cellulomonas	flavigena	DSM 20109	GCA_000092865.1	4.12	74.3	1
Streptosporangiales	Nocardiopsis	dassonvillei	DSM 43111	GCA_000092985.1	6.54	72.71	2
Coriobacteriales	Olsenella	uli	DSM 7084	GCA_000143845.1	2.05	64.7	1
Micromonosporales	Micromonospora	aurantiaca	ATCC 27029	GCA_000145235.1	7.03	72.8	1
Actinomycetales	Actinomyces	odontolyticus	ATCC 17982	GCA_000154225.1	2.39	65.4	2
Bifidobacteriales	Gardnerella	vaginalis	ATCC 14019	GCA_000159155.2	1.67	41.4	1
Corynebacteriales	Corynebacterium	diphtheriae	NCTC 13129	GCA_000195815.1	2.5	53	1
Corynebacteriales	Mycobacterium	tuberculosis	H37Rv	GCA_000195955.2	4.41	65.6	1
Actinomycetales	Mobiluncus	curtisii	ATCC 43063	GCA_000196535.1	2.15	55.4	1
Corynebacteriales	Hoyosella	subflava	DQS3-9A1	GCA_000214175.1	4.86	62.2	3
Corynebacteriales	Turicella	otitidis	ATCC 51513	GCA_000296405.1	2.12	71	6
Actinopolysporales	Actinopolyspora	halophila	DSM 43834	GCA_000371785.1	5.35	68	2
Corynebacteriales	Rhodococcus	erythropolis	CCM2595	GCA_000454045.1	6.37	62.5	2
Rubrobacterales	Rubrobacter	radiotolerans	RSPS-4	GCA_000661895.1	3.27	66.75	4
Streptomycetales	Streptomyces	albus	DSM 41398	GCA_000827005.1	8.38	72.6	1
Nitriliruptorales	Nitriliruptor	alkaliphilus	DSM 45188	GCA_000969705.1	5.56	72.1	1
Corynebacteriales	Nocardia	farcinica	NCTC11134	GCA_001182745.2	6.46	70.61	5
Corynebacteriales	Lawsonella	clevelandensis	X1036	GCA_001293125.1	1.86	58.6	1
Micrococcales	Janibacter	indicus	YFY001	GCA_001889125.1	3.4	71.2	1
Corynebacteriales	Dietzia	sp.	W5195	GCA_002999155.1	3.68	70.73	3
Euzebyales	Euzebya	pacifica	DY32-46	GCA_003344865.1	6.4	70.5	2
Gaiellales	Gaiella	occulta	F2-233	GCA_003351045.1	3	71.5	34
Jiangellales	Jiangella	alkaliphila	DSM 45079	GCA_900105925.1	7.72	72.1	1
Thermoleophilales	Thermoleophilum	album	ATCC 35263	GCA_900108055.1	2.21	69.1	5

## Sheet: diphtheriae_00818 homologs
# BLASTP 2.10.1+
# Query: diphtheriae_00818 - 812535: 813101 MW: 20589.346
# Database: Actinobacteria_DB
# Fields: query acc.ver, subject acc.ver, % identity, alignment length, mismatches, gap opens, q. start, q. end, s. start, s. end, evalue, bit score, % query coverage per subject, subject ids
# 43 hits found
query acc.ver	subject acc.ver	% identity	alignment length	mismatches	gap opens	q. start	q. end	s. start	s. end	evalue	bit score	% query coverage per subject	subject ids
diphtheriae_00818	GCA_000195815.1_ASM19581v1_00891	97.872	188	4	0	1	188	1	188	3.1e-136	380	100	GCA_000195815.1_ASM19581v1_00891
diphtheriae_00818	GCA_000011325.1_ASM1132v1_00997	82.32	181	32	0	1	181	1	181	2.68e-111	317	96	GCA_000011325.1_ASM1132v1_00997
diphtheriae_00818	GCA_000296405.1_Turi_otit_ATCC_51513_V1_00360	75.706	177	43	0	6	182	18	194	1.18e-96	280	94	GCA_000296405.1_Turi_otit_ATCC_51513_V1_00360
diphtheriae_00818	GCA_001293125.1_ASM129312v1_00407	71.006	169	49	0	4	172	9	177	2.34e-86	253	90	GCA_001293125.1_ASM129312v1_00407
diphtheriae_00818	GCA_002999155.1_ASM299915v1_00135	68.824	170	52	1	2	171	6	174	2.37e-80	238	90	GCA_002999155.1_ASM299915v1_00135
diphtheriae_00818	GCA_001182745.2_NCTC11134_05047	68.421	171	52	2	1	170	1	170	4.34e-76	227	90	GCA_001182745.2_NCTC11134_05047
diphtheriae_00818	GCA_000454045.1_ASM45404v1_04053	68.293	164	51	1	4	167	12	174	1.07e-75	226	87	GCA_000454045.1_ASM45404v1_04053
diphtheriae_00818	GCA_000024785.1_ASM2478v1_01602	72.561	164	44	1	1	164	1	163	3.54e-75	224	87	GCA_000024785.1_ASM2478v1_01602
diphtheriae_00818	GCA_000214175.1_ASM21417v1_03397	61.728	162	61	1	4	164	7	168	3.28e-63	194	86	GCA_000214175.1_ASM21417v1_03397
diphtheriae_00818	GCA_000015005.1_ASM1500v1_05253	58.861	158	65	0	6	163	231	388	1.92e-58	189	84	GCA_000015005.1_ASM1500v1_05253
diphtheriae_00818	GCA_000195955.2_ASM19595v2_01082	55.975	159	70	0	5	163	4	162	5.44e-57	178	85	GCA_000195955.2_ASM19595v2_01082
diphtheriae_00818	GCA_000023245.1_ASM2324v1_00685	59.333	150	61	0	1	150	5	154	1.18e-56	177	80	GCA_000023245.1_ASM2324v1_00685
diphtheriae_00818	GCA_000371785.1_ASM37178v1_04278	53.378	148	69	0	2	149	13	160	1.37e-46	152	79	GCA_000371785.1_ASM37178v1_04278
diphtheriae_00818	GCA_000145235.1_ASM14523v1_00900	55.102	147	64	1	3	147	22	168	1.26e-45	150	77	GCA_000145235.1_ASM14523v1_00900
diphtheriae_00818	GCA_000024065.1_ASM2406v1_01972	53.378	148	65	2	7	151	12	158	5.15e-45	148	77	GCA_000024065.1_ASM2406v1_01972
diphtheriae_00818	GCA_000015025.1_ASM1502v1_01975	53.103	145	68	0	3	147	8	152	3e-44	147	77	GCA_000015025.1_ASM1502v1_01975
diphtheriae_00818	GCA_000827005.1_ASM82700v1_02468	53.147	143	67	0	5	147	49	191	4.76e-43	145	76	GCA_000827005.1_ASM82700v1_02468
diphtheriae_00818	GCA_000024025.1_ASM2402v1_00156	52.778	144	68	0	4	147	25	168	5.05e-43	144	77	GCA_000024025.1_ASM2402v1_00156
diphtheriae_00818	GCA_000023925.1_ASM2392v1_00691	51.701	147	67	2	4	147	14	159	1.62e-42	142	77	GCA_000023925.1_ASM2392v1_00691
diphtheriae_00818	GCA_000092865.1_ASM9286v1_00921	49.664	149	73	1	4	150	30	178	1.48e-41	140	78	GCA_000092865.1_ASM9286v1_00921
diphtheriae_00818	GCA_000024345.1_ASM2434v1_05722	48.052	154	78	1	1	152	1	154	1.68e-41	139	81	GCA_000024345.1_ASM2434v1_05722
diphtheriae_00818	GCA_000058485.1_ASM5848v1_05549	50	158	78	1	2	159	10	166	2.84e-41	139	84	GCA_000058485.1_ASM5848v1_05549
diphtheriae_00818	GCA_000154225.1_ASM15422v1_00178	46.053	152	80	1	3	152	9	160	5.82e-40	135	80	GCA_000154225.1_ASM15422v1_00178
diphtheriae_00818	GCA_000008345.1_ASM834v1_00563	49.669	151	68	2	4	146	6	156	1.71e-38	132	76	GCA_000008345.1_ASM834v1_00563
diphtheriae_00818	GCA_000015265.1_ASM1526v1_00969	48.951	143	71	1	7	147	15	157	7.86e-37	127	75	GCA_000015265.1_ASM1526v1_00969
diphtheriae_00818	GCA_001889125.1_ASM188912v1_02484	49.306	144	71	1	6	147	16	159	1.86e-36	126	76	GCA_001889125.1_ASM188912v1_02484
diphtheriae_00818	GCA_000025345.1_ASM2534v1_00946	55.072	138	60	2	10	146	12	148	3.74e-36	126	73	GCA_000025345.1_ASM2534v1_00946
diphtheriae_00818	GCA_000092985.1_ASM9298v1_00077	47.651	149	70	3	4	145	20	167	3.74e-36	126	76	GCA_000092985.1_ASM9298v1_00077
diphtheriae_00818	GCA_000024545.1_ASM2454v1_05823	45.455	143	76	1	4	144	5	147	1.35e-34	121	75	GCA_000024545.1_ASM2454v1_05823
diphtheriae_00818	GCA_000024365.1_ASM2436v1_04514	52.381	126	58	1	33	158	1	124	6.78e-34	119	67	GCA_000024365.1_ASM2436v1_04514
diphtheriae_00818	GCA_900105925.1_IMG-taxon_2639762615_annotated_assembly_02298	50.676	148	71	1	4	149	7	154	1.43e-33	119	78	GCA_900105925.1_IMG-taxon_2639762615_annotated_assembly_02298
diphtheriae_00818	GCA_000017305.1_ASM1730v1_01171	43.452	168	82	2	3	166	7	165	3.93e-33	118	87	GCA_000017305.1_ASM1730v1_01171
diphtheriae_00818	GCA_000024865.1_ASM2486v1_08468	43.919	148	75	3	5	145	4	150	3.28e-32	116	75	GCA_000024865.1_ASM2486v1_08468
diphtheriae_00818	GCA_000024385.1_ASM2438v1_01067	48.031	127	57	3	14	132	26	151	1.65e-31	114	63	GCA_000024385.1_ASM2438v1_01067
diphtheriae_00818	GCA_000020425.1_ASM2042v1_01956	44.286	140	71	1	3	135	21	160	2.91e-30	111	71	GCA_000020425.1_ASM2042v1_01956
diphtheriae_00818	GCA_000196535.1_ASM19653v1_00910	43.357	143	70	3	3	134	5	147	7.98e-29	107	70	GCA_000196535.1_ASM19653v1_00910
diphtheriae_00818	GCA_000023205.1_ASM2320v1_00495	44.231	156	79	2	2	149	12	167	1.7e-28	112	79	GCA_000023205.1_ASM2320v1_00495
diphtheriae_00818	GCA_000063485.1_ASM6348v1_02366	47.934	121	61	1	4	122	10	130	2.55e-28	105	63	GCA_000063485.1_ASM6348v1_02366
diphtheriae_00818	GCA_000092365.1_ASM9236v1_01571	43.333	120	66	1	7	124	25	144	5.75e-28	105	63	GCA_000092365.1_ASM9236v1_01571
diphtheriae_00818	GCA_000159155.2_ASM15915v2_00715	45.324	139	69	1	3	134	17	155	7.48e-27	108	70	GCA_000159155.2_ASM15915v2_00715
diphtheriae_00818	GCA_000969705.1_ASM96970v1_02005	42.308	130	68	2	9	134	70	196	2.85e-21	89	67	GCA_000969705.1_ASM96970v1_02005
diphtheriae_00818	GCA_003344865.1_ASM334486v1_03913	38.583	127	77	1	7	132	39	165	4.5e-21	87.8	67	GCA_003344865.1_ASM334486v1_03913
diphtheriae_00818	GCA_003351045.1_ASM335104v1_02499	38.686	137	74	3	7	133	3	139	3.41e-16	74.3	68	GCA_003351045.1_ASM335104v1_02499

## Sheet: diphtheriae_01854 homologs
# BLASTP 2.10.1+
# Query: diphtheriae_01854 - 1882124: 1882330 MW: 7831.533
# Database: Actinobacteria_DB
# Fields: query acc.ver, subject acc.ver, % identity, alignment length, mismatches, gap opens, q. start, q. end, s. start, s. end, evalue, bit score, % query coverage per subject, subject ids
# 42 hits found
query acc.ver	subject acc.ver	% identity	alignment length	mismatches	gap opens	q. start	q. end	s. start	s. end	evalue	bit score	% query coverage per subject	subject ids
diphtheriae_01854	GCA_000195815.1_ASM19581v1_01912	100	68	0	0	1	68	1	68	1.28e-44	139	100	GCA_000195815.1_ASM19581v1_01912
diphtheriae_01854	GCA_000011325.1_ASM1132v1_02635	67.164	67	15	2	1	67	1	60	6.56e-23	84.3	99	GCA_000011325.1_ASM1132v1_02635
diphtheriae_01854	GCA_000008345.1_ASM834v1_02025	58.462	65	26	1	1	64	1	65	4.56e-18	72	94	GCA_000008345.1_ASM834v1_02025
diphtheriae_01854	GCA_000296405.1_Turi_otit_ATCC_51513_V1_01499	66.667	51	17	0	1	51	1	51	2.4e-17	70.1	75	GCA_000296405.1_Turi_otit_ATCC_51513_V1_01499
diphtheriae_01854	GCA_000024865.1_ASM2486v1_08883	56.25	64	25	1	1	64	1	61	5.79e-16	67	94	GCA_000024865.1_ASM2486v1_08883
diphtheriae_01854	GCA_000058485.1_ASM5848v1_00113	66.667	51	16	1	1	51	1	50	8.07e-16	66.2	75	GCA_000058485.1_ASM5848v1_00113
diphtheriae_01854	GCA_000454045.1_ASM45404v1_04615	59.091	66	25	2	1	65	1	65	1.64e-15	65.5	96	GCA_000454045.1_ASM45404v1_04615
diphtheriae_01854	GCA_000092985.1_ASM9298v1_04425	51.471	68	29	1	1	64	1	68	3.86e-15	64.7	94	GCA_000092985.1_ASM9298v1_04425
diphtheriae_01854	GCA_000196535.1_ASM19653v1_00900	56.25	64	27	1	1	64	1	63	1.14e-14	63.5	94	GCA_000196535.1_ASM19653v1_00900
diphtheriae_01854	GCA_001293125.1_ASM129312v1_01204	50	74	24	2	1	66	1	69	1.98e-14	62.8	97	GCA_001293125.1_ASM129312v1_01204
diphtheriae_01854	GCA_000024785.1_ASM2478v1_00972	85.294	34	5	0	1	34	1	34	2.77e-14	62	50	GCA_000024785.1_ASM2478v1_00972
diphtheriae_01854	GCA_000024385.1_ASM2438v1_00311	61.818	55	16	1	1	55	1	50	3.41e-14	62.4	81	GCA_000024385.1_ASM2438v1_00311
diphtheriae_01854	GCA_000025345.1_ASM2534v1_04796	75	40	9	1	1	40	1	39	4.98e-14	62	59	GCA_000025345.1_ASM2534v1_04796
diphtheriae_01854	GCA_000214175.1_ASM21417v1_00694	58.065	62	23	3	1	61	1	60	5.46e-14	61.6	90	GCA_000214175.1_ASM21417v1_00694
diphtheriae_01854	GCA_000371785.1_ASM37178v1_04771	79.412	34	7	0	1	34	1	34	7.93e-14	60.8	50	GCA_000371785.1_ASM37178v1_04771
diphtheriae_01854	GCA_000145235.1_ASM14523v1_00224	61.111	54	16	2	1	54	1	49	1.76e-13	60.5	79	GCA_000145235.1_ASM14523v1_00224
diphtheriae_01854	GCA_000154225.1_ASM15422v1_00477	49.275	69	28	2	1	64	1	67	4.76e-13	60.1	94	GCA_000154225.1_ASM15422v1_00477
diphtheriae_01854	GCA_000024545.1_ASM2454v1_05986	79.412	34	7	0	1	34	1	34	7.72e-13	58.9	50	GCA_000024545.1_ASM2454v1_05986
diphtheriae_01854	GCA_002999155.1_ASM299915v1_01986	79.412	34	7	0	1	34	1	34	9.4e-13	58.2	50	GCA_002999155.1_ASM299915v1_01986
diphtheriae_01854	GCA_000015005.1_ASM1500v1_05626	69.231	39	12	0	1	39	1	39	1.67e-12	57.8	57	GCA_000015005.1_ASM1500v1_05626
diphtheriae_01854	GCA_000024065.1_ASM2406v1_02412	53.704	54	24	1	1	54	1	53	5.22e-12	56.6	79	GCA_000024065.1_ASM2406v1_02412
diphtheriae_01854	GCA_001182745.2_NCTC11134_03643	76.471	34	8	0	1	34	1	34	6.48e-12	56.2	50	GCA_001182745.2_NCTC11134_03643
diphtheriae_01854	GCA_000023925.1_ASM2392v1_00595	78.788	33	7	0	1	33	1	33	7.57e-12	56.2	49	GCA_000023925.1_ASM2392v1_00595
diphtheriae_01854	GCA_000023245.1_ASM2324v1_06880	73.529	34	9	0	1	34	1	34	1.13e-11	55.5	50	GCA_000023245.1_ASM2324v1_06880
diphtheriae_01854	GCA_900105925.1_IMG-taxon_2639762615_annotated_assembly_00502	60.87	46	18	0	1	46	1	46	1.44e-11	55.8	68	GCA_900105925.1_IMG-taxon_2639762615_annotated_assembly_00502
diphtheriae_01854	GCA_000195955.2_ASM19595v2_00857	73.529	34	9	0	1	34	1	34	1.99e-11	55.1	50	GCA_000195955.2_ASM19595v2_00857
diphtheriae_01854	GCA_000024865.1_ASM2486v1_03517	73.529	34	9	0	1	34	1	34	4.36e-11	53.9	50	GCA_000024865.1_ASM2486v1_03517
diphtheriae_01854	GCA_000017305.1_ASM1730v1_02767	68.421	38	12	0	1	38	1	38	5.28e-11	54.7	56	GCA_000017305.1_ASM1730v1_02767
diphtheriae_01854	GCA_000015025.1_ASM1502v1_02151	61.702	47	13	1	1	47	1	42	1.13e-10	53.5	69	GCA_000015025.1_ASM1502v1_02151
diphtheriae_01854	GCA_001889125.1_ASM188912v1_00239	75.758	33	8	0	1	33	1	33	1.73e-10	52.8	49	GCA_001889125.1_ASM188912v1_00239
diphtheriae_01854	GCA_000024365.1_ASM2436v1_05131	72.727	33	9	0	1	33	1	33	2.12e-10	52.8	49	GCA_000024365.1_ASM2436v1_05131
diphtheriae_01854	GCA_000827005.1_ASM82700v1_03677	50.769	65	25	2	1	59	1	64	2.46e-10	52.8	87	GCA_000827005.1_ASM82700v1_03677
diphtheriae_01854	GCA_000024025.1_ASM2402v1_00302	60	45	18	0	1	45	1	45	4.9e-10	52.4	66	GCA_000024025.1_ASM2402v1_00302
diphtheriae_01854	GCA_000024345.1_ASM2434v1_00633	60.465	43	17	0	1	43	1	43	5.28e-10	51.6	63	GCA_000024345.1_ASM2434v1_00633
diphtheriae_01854	GCA_000020425.1_ASM2042v1_00064	45.763	59	26	1	1	59	1	53	9.4e-10	52.4	87	GCA_000020425.1_ASM2042v1_00064
diphtheriae_01854	GCA_000371785.1_ASM37178v1_01991	64.706	34	12	0	1	34	7	40	1.36e-09	50.4	50	GCA_000371785.1_ASM37178v1_01991
diphtheriae_01854	GCA_000092865.1_ASM9286v1_02948	62.162	37	14	0	1	37	1	37	3.41e-09	49.7	54	GCA_000092865.1_ASM9286v1_02948
diphtheriae_01854	GCA_000015265.1_ASM1526v1_04458	47.059	68	22	2	1	64	1	58	5.24e-09	48.9	94	GCA_000015265.1_ASM1526v1_04458
diphtheriae_01854	GCA_000023205.1_ASM2320v1_01860	45.614	57	26	1	1	52	1	57	7.16e-09	48.5	76	GCA_000023205.1_ASM2320v1_01860
diphtheriae_01854	GCA_000159155.2_ASM15915v2_00153	47.143	70	26	2	1	67	1	62	2.35e-08	48.9	99	GCA_000159155.2_ASM15915v2_00153
diphtheriae_01854	GCA_000092365.1_ASM_00212	61.111	36	14	0	1	36	1	36	4.36e-08	47	53	GCA_000092365.1_ASM_00212
diphtheriae_01854	GCA_000063485.1_ASM6348v1_00811	41.667	60	34	1	1	59	1	60	1.39e-07	45.4	87	GCA_000063485.1_ASM6348v1_00811
