# Supplementary material for: A multiomic approach to defining the essential genome of the globally important pathogen Corynebacterium diphtheriae
Source: PLoS Genet. 2023 Apr 26;19(4):e1010737. doi: 10.1371/journal.pgen.1010737 (PMC10166564; doi:10.1371/journal.pgen.1010737)
Supplement: S1 Data — (TXT) [file pgen.1010737.s012.txt]

### WebFlaGs output corresponding with S. Fig. 6
1(1)	YP_178026.1	YP_178026.1 poly(A) polymerase PcnA
1(1)	WP_115306815.1	WP_115306815.1 CCA tRNA nucleotidyltransferase
1(1)	WP_012085721.1	WP_012085721.1 CCA tRNA nucleotidyltransferase
1(1)	WP_052317172.1	WP_052317172.1 CCA tRNA nucleotidyltransferase
1(1)	WP_245544845.1	WP_245544845.1 CCA tRNA nucleotidyltransferase
1(1)	WP_012784117.1	WP_012784117.1 CCA tRNA nucleotidyltransferase
1(1)	WP_041835824.1	WP_041835824.1 CCA tRNA nucleotidyltransferase
1(1)	WP_019746191.1	WP_019746191.1 MULTISPECIES: CCA tRNA nucleotidyltransferase
1(1)	WP_012039651.1	WP_012039651.1 CCA tRNA nucleotidyltransferase
1(1)	WP_245535416.1	WP_245535416.1 CCA tRNA nucleotidyltransferase
1(1)	WP_041939999.1	WP_041939999.1 MULTISPECIES: CCA tRNA nucleotidyltransferase
1(1)	WP_012396969.1	WP_012396969.1 CCA tRNA nucleotidyltransferase
1(1)	WP_004114050.1	WP_004114050.1 CCA tRNA nucleotidyltransferase
1(1)	WP_015797573.1	WP_015797573.1 CCA tRNA nucleotidyltransferase
1(1)	WP_062860407.1	WP_062860407.1 CCA tRNA nucleotidyltransferase
1(1)	WP_021756214.1	WP_021756214.1 CCA tRNA nucleotidyltransferase
1(1)	WP_004601698.1	WP_004601698.1 CCA tRNA nucleotidyltransferase
1(1)	WP_049824542.1	WP_049824542.1 CCA tRNA nucleotidyltransferase
1(1)	WP_245536939.1	WP_245536939.1 CCA tRNA nucleotidyltransferase
1(1)	WP_006547860.1	WP_006547860.1 CCA tRNA nucleotidyltransferase
1(1)	WP_041548365.1	WP_041548365.1 MULTISPECIES: CCA tRNA nucleotidyltransferase
1(1)	WP_169803315.1	WP_169803315.1 CCA tRNA nucleotidyltransferase
1(1)	WP_114593883.1	WP_114593883.1 CCA tRNA nucleotidyltransferase
1(1)	WP_231948752.1	WP_231948752.1 CCA tRNA nucleotidyltransferase
1(1)	WP_211207291.1	WP_211207291.1 CCA tRNA nucleotidyltransferase
1(1)	WP_235174410.1	WP_235174410.1 CCA tRNA nucleotidyltransferase
1(1)	WP_012578697.1	WP_012578697.1 CCA tRNA nucleotidyltransferase
1(1)	WP_066473328.1	WP_066473328.1 CCA tRNA nucleotidyltransferase
1(1)	WP_083775234.1	WP_083775234.1 CCA tRNA nucleotidyltransferase
1(1)	WP_017972627.1	WP_017972627.1 CCA tRNA nucleotidyltransferase
1(1)	WP_011731631.1	WP_011731631.1 CCA tRNA nucleotidyltransferase
1(1)	WP_023368979.1	WP_023368979.1 CCA tRNA nucleotidyltransferase
1(1)	WP_011693978.1	WP_011693978.1 MULTISPECIES: CCA tRNA nucleotidyltransferase
1(1)	WP_040251278.1	WP_040251278.1 CCA tRNA nucleotidyltransferase
1(1)	WP_003855284.1	WP_003855284.1 MULTISPECIES: CCA tRNA nucleotidyltransferase
1(1)	WP_004008675.1	WP_004008675.1 CCA tRNA nucleotidyltransferase
1(1)	WP_158184754.1	WP_158184754.1 CCA tRNA nucleotidyltransferase
1(1)	WP_053979200.1	WP_053979200.1 CCA tRNA nucleotidyltransferase
1(1)	WP_072626025.1	WP_072626025.1 CCA tRNA nucleotidyltransferase
1(1)	WP_009945750.1	WP_009945750.1 CCA tRNA nucleotidyltransferase
1(1)	WP_013289369.1	WP_013289369.1 MULTISPECIES: CCA tRNA nucleotidyltransferase
1(1)	WP_066903513.1	WP_066903513.1 CCA tRNA nucleotidyltransferase
1(1)	WP_011212190.1	WP_011212190.1 CCA tRNA nucleotidyltransferase
1(1)	WP_012836424.1	WP_012836424.1 CCA tRNA nucleotidyltransferase
1(1)	WP_013128780.1	WP_013128780.1 CCA tRNA nucleotidyltransferase
1(1)	WP_044849506.1	WP_044849506.1 CCA tRNA nucleotidyltransferase
1(1)	WP_148234627.1	WP_148234627.1 CCA tRNA nucleotidyltransferase
1(1)	WP_240439107.1	WP_240439107.1 CCA tRNA nucleotidyltransferase
1(1)	WP_012924596.1	WP_012924596.1 CCA tRNA nucleotidyltransferase
1(1)	WP_012951029.1	WP_012951029.1 CCA tRNA nucleotidyltransferase
1(1)	WP_013155839.1	WP_013155839.1 CCA tRNA nucleotidyltransferase
1(1)	WP_041452382.1	WP_041452382.1 CCA tRNA nucleotidyltransferase
2(1)	NP_218426.1	NP_218426.1 hypothetical protein Rv3909
2(1)	WP_013155840.1	WP_013155840.1 DUF6049 family protein
2(1)	WP_148256817.1	WP_148256817.1 DUF6049 family protein
2(1)	WP_015780562.1	WP_015780562.1 hypothetical protein
2(1)	WP_015797574.1	WP_015797574.1 hypothetical protein
2(1)	WP_012895715.1	WP_012895715.1 DUF6049 family protein
2(1)	WP_012951031.1	WP_012951031.1 DUF6049 family protein
2(1)	WP_011758105.1	WP_011758105.1 DUF6049 family protein
2(1)	WP_041835113.1	WP_041835113.1 DUF6049 family protein
2(1)	WP_046767013.1	WP_046767013.1 DUF6049 family protein
2(1)	WP_017972629.1	WP_017972629.1 DUF6049 family protein
2(1)	WP_044849507.1	WP_044849507.1 DUF6049 family protein
2(1)	WP_011015621.1	WP_011015621.1 hypothetical protein
2(1)	WP_038082894.1	WP_038082894.1 hypothetical protein
2(1)	WP_258076864.1	WP_258076864.1 DUF6049 family protein
2(1)	WP_066903219.1	WP_066903219.1 DUF6049 family protein
2(1)	WP_012784120.1	WP_012784120.1 hypothetical protein
2(1)	WP_012396971.1	WP_012396971.1 hypothetical protein
2(1)	WP_013128782.1	WP_013128782.1 hypothetical protein
2(1)	WP_050765627.1	WP_050765627.1 DUF6049 family protein
2(1)	WP_072626028.1	WP_072626028.1 DUF6049 family protein
2(1)	WP_012836426.1	WP_012836426.1 DUF6049 family protein
2(1)	WP_015788212.1	WP_015788212.1 DUF6049 family protein
2(1)	WP_020971482.1	WP_020971482.1 MULTISPECIES: DUF6049 family protein
2(1)	WP_051461289.1	WP_051461289.1 DUF6049 family protein
2(1)	WP_053978922.1	WP_053978922.1 DUF6049 family protein
2(1)	WP_012578699.1	WP_012578699.1 DUF6049 family protein
2(1)	WP_023368982.1	WP_023368982.1 hypothetical protein
2(1)	WP_041369502.1	WP_041369502.1 DUF6049 family protein
2(1)	WP_011607899.1	WP_011607899.1 DUF6049 family protein
2(1)	WP_013136958.1	WP_013136958.1 DUF6049 family protein
2(1)	WP_236853255.1	WP_236853255.1 DUF6049 family protein
2(1)	WP_021756216.1	WP_021756216.1 DUF6049 family protein
2(1)	WP_118948135.1	WP_118948135.1 DUF6049 family protein
2(1)	WP_245536938.1	WP_245536938.1 DUF6049 family protein
2(1)	WP_060593921.1	WP_060593921.1 DUF6049 family protein
2(1)	WP_244881653.1	WP_244881653.1 hypothetical protein
2(1)	WP_086506174.1	WP_086506174.1 DUF6049 family protein
2(1)	WP_164711019.1	WP_164711019.1 DUF6049 family protein
2(1)	WP_015772787.1	WP_015772787.1 DUF6049 family protein
2(1)	WP_040251276.1	WP_040251276.1 DUF6049 family protein
2(1)	WP_014878804.1	WP_014878804.1 hypothetical protein
2(1)	WP_066473324.1	WP_066473324.1 hypothetical protein
2(1)	WP_041292034.1	WP_041292034.1 DUF6049 family protein
2(1)	WP_148262531.1	WP_148262531.1 DUF6049 family protein
2(1)	WP_062796104.1	WP_062796104.1 hypothetical protein
2(1)	WP_236589735.1	WP_236589735.1 DUF6049 family protein
2(1)	WP_013118909.1	WP_013118909.1 DUF6049 family protein
2(1)	WP_101886665.1	WP_101886665.1 DUF6049 family protein
2(1)	WP_231849887.1	WP_231849887.1 DUF6049 family protein
3(1)	WP_012396975.1	WP_012396975.1 thioredoxin-disulfide reductase
3(1)	WP_011731638.1	WP_011731638.1 thioredoxin-disulfide reductase
3(1)	WP_066903213.1	WP_066903213.1 thioredoxin-disulfide reductase
3(1)	WP_060593919.1	WP_060593919.1 thioredoxin-disulfide reductase
3(1)	WP_015772790.1	WP_015772790.1 thioredoxin-disulfide reductase
3(1)	WP_237023719.1	WP_237023719.1 thioredoxin-disulfide reductase
3(1)	WP_004601693.1	WP_004601693.1 thioredoxin-disulfide reductase
3(1)	WP_013809355.1	WP_013809355.1 thioredoxin-disulfide reductase
3(1)	WP_011693982.1	WP_011693982.1 thioredoxin-disulfide reductase
3(1)	WP_012784124.1	WP_012784124.1 thioredoxin-disulfide reductase
3(1)	WP_012039654.1	WP_012039654.1 thioredoxin-disulfide reductase
3(1)	WP_009945743.1	WP_009945743.1 thioredoxin-disulfide reductase
3(1)	WP_013021618.1	WP_013021618.1 thioredoxin-disulfide reductase
3(1)	WP_101967584.1	WP_101967584.1 MULTISPECIES: thioredoxin-disulfide reductase
3(1)	WP_023368988.1	WP_023368988.1 thioredoxin-disulfide reductase
3(1)	WP_062860411.1	WP_062860411.1 MULTISPECIES: thioredoxin-disulfide reductase
3(1)	WP_006547855.1	WP_006547855.1 thioredoxin-disulfide reductase
3(1)	WP_015797579.1	WP_015797579.1 thioredoxin-disulfide reductase
3(1)	WP_101886666.1	WP_101886666.1 thioredoxin-disulfide reductase
3(1)	WP_041290799.1	WP_041290799.1 thioredoxin-disulfide reductase
3(1)	WP_021756220.1	WP_021756220.1 thioredoxin-disulfide reductase
3(1)	WP_066473317.1	WP_066473317.1 thioredoxin-disulfide reductase
3(1)	NP_218430.1	NP_218430.1 thioredoxin reductase
3(1)	WP_013136963.1	WP_013136963.1 thioredoxin-disulfide reductase
3(1)	WP_015750464.1	WP_015750464.1 thioredoxin-disulfide reductase
3(1)	WP_012578701.1	WP_012578701.1 thioredoxin-disulfide reductase
3(1)	WP_040251265.1	WP_040251265.1 thioredoxin-disulfide reductase
3(1)	WP_114593889.1	WP_114593889.1 thioredoxin-disulfide reductase
3(1)	WP_004007792.1	WP_004007792.1 thioredoxin-disulfide reductase
3(1)	WP_041784681.1	WP_041784681.1 MULTISPECIES: thioredoxin-disulfide reductase
3(1)	WP_011758110.1	WP_011758110.1 MULTISPECIES: thioredoxin-disulfide reductase
3(1)	WP_013118912.1	WP_013118912.1 thioredoxin-disulfide reductase
3(1)	WP_049758711.1	WP_049758711.1 thioredoxin-disulfide reductase
3(1)	WP_072626032.1	WP_072626032.1 thioredoxin-disulfide reductase
3(1)	WP_003855300.1	WP_003855300.1 MULTISPECIES: thioredoxin-disulfide reductase
3(1)	WP_026151929.1	WP_026151929.1 thioredoxin-disulfide reductase
3(1)	WP_208104359.1	WP_208104359.1 thioredoxin-disulfide reductase
3(1)	WP_011293525.1	WP_011293525.1 thioredoxin-disulfide reductase
3(1)	WP_015788217.1	WP_015788217.1 thioredoxin-disulfide reductase
3(1)	WP_043654302.1	WP_043654302.1 thioredoxin-disulfide reductase
3(1)	WP_044849512.1	WP_044849512.1 thioredoxin-disulfide reductase
3(1)	WP_046767016.1	WP_046767016.1 thioredoxin-disulfide reductase
3(1)	WP_007629618.1	WP_007629618.1 MULTISPECIES: thioredoxin-disulfide reductase
4(1)	WP_053978921.1	WP_053978921.1 NUDIX hydrolase
4(1)	WP_083826634.1	WP_083826634.1 NUDIX hydrolase
4(1)	WP_041920079.1	WP_041920079.1 NUDIX domain-containing protein
4(1)	WP_231948839.1	WP_231948839.1 NUDIX hydrolase
4(1)	WP_019746192.1	WP_019746192.1 MULTISPECIES: NUDIX hydrolase
4(1)	WP_050997297.1	WP_050997297.1 MULTISPECIES: NUDIX hydrolase
4(1)	WP_023368981.1	WP_023368981.1 NUDIX hydrolase
4(1)	WP_037309527.1	WP_037309527.1 NUDIX hydrolase
4(1)	WP_015780561.1	WP_015780561.1 NUDIX hydrolase
4(1)	WP_004601697.1	WP_004601697.1 NUDIX hydrolase
4(1)	WP_015772786.1	WP_015772786.1 NUDIX hydrolase
4(1)	WP_012085718.1	WP_012085718.1 NUDIX hydrolase
4(1)	WP_066903511.1	WP_066903511.1 NUDIX hydrolase
4(1)	WP_052308099.1	WP_052308099.1 NUDIX hydrolase
4(1)	WP_013118908.1	WP_013118908.1 NUDIX hydrolase
4(1)	WP_012396970.1	WP_012396970.1 NUDIX hydrolase
4(1)	WP_041102508.1	WP_041102508.1 MULTISPECIES: NUDIX hydrolase
4(1)	WP_084248087.1	WP_084248087.1 NUDIX hydrolase
4(1)	WP_011731632.1	WP_011731632.1 NUDIX hydrolase
4(1)	WP_037308632.1	WP_037308632.1 NUDIX hydrolase
4(1)	WP_013128781.1	WP_013128781.1 NUDIX hydrolase
4(1)	WP_012951030.1	WP_012951030.1 NUDIX hydrolase
4(1)	WP_114593884.1	WP_114593884.1 NUDIX hydrolase
4(1)	WP_012578698.1	WP_012578698.1 NUDIX hydrolase
4(1)	WP_011015620.1	WP_011015620.1 MULTISPECIES: NUDIX hydrolase
4(1)	WP_235174416.1	WP_235174416.1 NUDIX hydrolase
4(1)	WP_006547859.1	WP_006547859.1 NUDIX hydrolase
4(1)	WP_009945749.1	WP_009945749.1 NUDIX hydrolase
4(1)	WP_013136957.1	WP_013136957.1 NUDIX hydrolase
4(1)	WP_072626027.1	WP_072626027.1 MULTISPECIES: NUDIX hydrolase
4(1)	WP_244881652.1	WP_244881652.1 NUDIX hydrolase
4(1)	WP_076573729.1	WP_076573729.1 NUDIX hydrolase
4(1)	WP_015805747.1	WP_015805747.1 MULTISPECIES: NUDIX hydrolase
4(1)	WP_004114048.1	WP_004114048.1 NUDIX domain-containing protein
4(1)	WP_157079904.1	WP_157079904.1 NUDIX hydrolase
4(1)	NP_218425.1	NP_218425.1 mutator protein MutT
4(1)	WP_062860408.1	WP_062860408.1 NUDIX hydrolase
4(1)	WP_013188908.1	WP_013188908.1 NUDIX hydrolase
4(1)	WP_043430153.1	WP_043430153.1 MULTISPECIES: NUDIX hydrolase
4(1)	WP_245560098.1	WP_245560098.1 NUDIX hydrolase
5(1)	WP_072626030.1	WP_072626030.1 MULTISPECIES: RNA polymerase sigma factor SigM
5(1)	WP_041451290.1	WP_041451290.1 RNA polymerase sigma factor SigM
5(1)	WP_004601694.1	WP_004601694.1 sigma-70 family RNA polymerase sigma factor
5(1)	WP_013021620.1	WP_013021620.1 RNA polymerase sigma factor SigM
5(1)	WP_061228195.1	WP_061228195.1 MULTISPECIES: RNA polymerase sigma factor SigM
5(1)	WP_053962009.1	WP_053962009.1 RNA polymerase sigma factor
5(1)	WP_037308644.1	WP_037308644.1 RNA polymerase sigma factor SigM
5(1)	WP_013118906.1	WP_013118906.1 sigma-70 family RNA polymerase sigma factor
5(1)	WP_011731635.1	WP_011731635.1 RNA polymerase sigma factor SigM
5(1)	WP_011720981.1	WP_011720981.1 RNA polymerase sigma factor SigM
5(1)	WP_019746195.1	WP_019746195.1 MULTISPECIES: RNA polymerase sigma factor SigM
5(1)	WP_015788215.1	WP_015788215.1 RNA polymerase sigma factor SigM
5(1)	WP_023368985.1	WP_023368985.1 RNA polymerase sigma factor SigM
5(1)	WP_040251270.1	WP_040251270.1 RNA polymerase sigma factor SigM
5(1)	WP_013289372.1	WP_013289372.1 MULTISPECIES: RNA polymerase sigma factor SigM
5(1)	WP_015805751.1	WP_015805751.1 MULTISPECIES: RNA polymerase sigma factor SigM
5(1)	WP_009945745.1	WP_009945745.1 RNA polymerase sigma factor SigM
5(1)	WP_066903506.1	WP_066903506.1 RNA polymerase sigma factor SigM
5(1)	WP_013155845.1	WP_013155845.1 MULTISPECIES: RNA polymerase sigma factor SigM
5(1)	WP_013136961.1	WP_013136961.1 RNA polymerase sigma factor SigM
5(1)	WP_012924600.1	WP_012924600.1 RNA polymerase sigma factor SigM
5(1)	WP_012895718.1	WP_012895718.1 MULTISPECIES: RNA polymerase sigma factor SigM
5(1)	WP_016187955.1	WP_016187955.1 RNA polymerase sigma factor SigM
5(1)	WP_012396973.1	WP_012396973.1 RNA polymerase sigma factor SigM
5(1)	NP_218428.1	NP_218428.1 ECF RNA polymerase sigma factor SigM
5(1)	WP_066473321.1	WP_066473321.1 RNA polymerase sigma factor SigM
5(1)	WP_050768358.1	WP_050768358.1 MULTISPECIES: RNA polymerase sigma factor SigM
5(1)	WP_114593887.1	WP_114593887.1 RNA polymerase sigma factor
5(1)	WP_015797577.1	WP_015797577.1 RNA polymerase sigma factor SigM
5(1)	WP_013128787.1	WP_013128787.1 RNA polymerase sigma factor SigM
5(1)	WP_011758108.1	WP_011758108.1 MULTISPECIES: RNA polymerase sigma factor SigM
5(1)	WP_051461288.1	WP_051461288.1 RNA polymerase sigma factor SigM
5(1)	WP_046767014.1	WP_046767014.1 RNA polymerase sigma factor SigM
5(1)	WP_052305734.1	WP_052305734.1 RNA polymerase sigma factor SigM
5(1)	WP_011015623.1	WP_011015623.1 MULTISPECIES: sigma-70 family RNA polymerase sigma factor
5(1)	WP_012085706.1	WP_012085706.1 RNA polymerase sigma factor SigM
5(1)	WP_017972632.1	WP_017972632.1 RNA polymerase sigma factor SigM
6(1)	WP_158184755.1	WP_158184755.1 hypothetical protein
6(1)	WP_015780564.1	WP_015780564.1 hypothetical protein
6(1)	WP_011758107.1	WP_011758107.1 MULTISPECIES: protein kinase family protein
6(1)	WP_012895717.1	WP_012895717.1 protein kinase family protein
6(1)	WP_012924599.1	WP_012924599.1 protein kinase family protein
6(1)	WP_032840651.1	WP_032840651.1 kinase
6(1)	WP_013188906.1	WP_013188906.1 hypothetical protein
6(1)	WP_012855260.1	WP_012855260.1 phosphopeptide-binding protein
6(1)	WP_015788214.1	WP_015788214.1 protein kinase family protein
6(1)	WP_011720980.1	WP_011720980.1 hypothetical protein
6(1)	WP_061228194.1	WP_061228194.1 MULTISPECIES: protein kinase family protein
6(1)	WP_012951033.1	WP_012951033.1 hypothetical protein
6(1)	WP_015805750.1	WP_015805750.1 MULTISPECIES: protein kinase family protein
6(1)	WP_011293522.1	WP_011293522.1 protein kinase family protein
6(1)	WP_012085708.1	WP_012085708.1 protein kinase family protein
6(1)	WP_017972631.1	WP_017972631.1 protein kinase family protein
6(1)	WP_030269537.1	WP_030269537.1 MULTISPECIES: protein kinase family protein
6(1)	WP_013118911.1	WP_013118911.1 protein kinase family protein
6(1)	WP_083254843.1	WP_083254843.1 protein kinase family protein
6(1)	WP_013136960.1	WP_013136960.1 protein kinase family protein
6(1)	WP_041940000.1	WP_041940000.1 MULTISPECIES: protein kinase family protein
6(1)	WP_015772789.1	WP_015772789.1 hypothetical protein
6(1)	WP_013155844.1	WP_013155844.1 protein kinase family protein
6(1)	WP_062860410.1	WP_062860410.1 hypothetical protein
6(1)	WP_169313936.1	WP_169313936.1 protein kinase family protein
6(1)	WP_009945746.1	WP_009945746.1 protein kinase family protein
6(1)	WP_216826293.1	WP_216826293.1 serine/threonine protein kinase
6(1)	WP_040251272.1	WP_040251272.1 protein kinase family protein
6(1)	WP_011693981.1	WP_011693981.1 ABC transporter substrate-binding protein
6(1)	WP_125932890.1	WP_125932890.1 hypothetical protein
6(1)	WP_049871937.1	WP_049871937.1 protein kinase
7(1)	WP_011758109.1	WP_011758109.1 MULTISPECIES: hypothetical protein
7(1)	WP_020971484.1	WP_020971484.1 MULTISPECIES: hypothetical protein
7(1)	WP_029621528.1	WP_029621528.1 hypothetical protein
7(1)	WP_013809353.1	WP_013809353.1 hypothetical protein
7(1)	WP_148302111.1	WP_148302111.1 hypothetical protein
7(1)	WP_017972633.1	WP_017972633.1 hypothetical protein
7(1)	WP_063822671.1	WP_063822671.1 MULTISPECIES: hypothetical protein
7(1)	WP_157083857.1	WP_157083857.1 hypothetical protein
7(1)	WP_023368986.1	WP_023368986.1 hypothetical protein
7(1)	WP_013021619.1	WP_013021619.1 hypothetical protein
7(1)	WP_040251267.1	WP_040251267.1 zf-HC2 domain-containing protein
7(1)	WP_012924602.1	WP_012924602.1 hypothetical protein
7(1)	WP_013289373.1	WP_013289373.1 hypothetical protein
7(1)	WP_060593920.1	WP_060593920.1 hypothetical protein
7(1)	WP_041552991.1	WP_041552991.1 hypothetical protein
7(1)	WP_011731637.1	WP_011731637.1 hypothetical protein
7(1)	WP_015788216.1	WP_015788216.1 hypothetical protein
7(1)	NP_218429.1	NP_218429.1 anti-sigma-M factor RsmA
7(1)	WP_157524208.1	WP_157524208.1 hypothetical protein
7(1)	WP_015805752.1	WP_015805752.1 MULTISPECIES: hypothetical protein
7(1)	WP_015797578.1	WP_015797578.1 hypothetical protein
7(1)	WP_012396974.1	WP_012396974.1 hypothetical protein
7(1)	WP_044849511.1	WP_044849511.1 hypothetical protein
7(1)	WP_013136962.1	WP_013136962.1 hypothetical protein
7(1)	WP_011293524.1	WP_011293524.1 hypothetical protein
7(1)	WP_012895719.1	WP_012895719.1 zf-HC2 domain-containing protein
7(1)	WP_072626031.1	WP_072626031.1 hypothetical protein
7(1)	WP_066473319.1	WP_066473319.1 hypothetical protein
7(1)	WP_012855258.1	WP_012855258.1 hypothetical protein
8(1)	WP_011693983.1	WP_011693983.1 MULTISPECIES: thioredoxin
8(1)	WP_006547854.1	WP_006547854.1 thioredoxin
8(1)	WP_015772791.1	WP_015772791.1 thioredoxin
8(1)	WP_021756222.1	WP_021756222.1 thioredoxin
8(1)	WP_053962010.1	WP_053962010.1 thioredoxin
8(1)	WP_015780566.1	WP_015780566.1 thioredoxin
8(1)	WP_012784125.1	WP_012784125.1 thioredoxin
8(1)	NP_218431.1	NP_218431.1 thioredoxin TrxC
8(1)	WP_011015624.1	WP_011015624.1 thioredoxin
8(1)	WP_013118913.1	WP_013118913.1 thioredoxin
8(1)	WP_010079782.1	WP_010079782.1 MULTISPECIES: thioredoxin
8(1)	WP_015750465.1	WP_015750465.1 thioredoxin
8(1)	WP_012951035.1	WP_012951035.1 MULTISPECIES: thioredoxin
8(1)	WP_004601692.1	WP_004601692.1 thioredoxin
8(1)	WP_004007793.1	WP_004007793.1 thioredoxin
8(1)	WP_011212197.1	WP_011212197.1 MULTISPECIES: thioredoxin
8(1)	WP_039211718.1	WP_039211718.1 MULTISPECIES: thioredoxin
8(1)	WP_012039655.1	WP_012039655.1 MULTISPECIES: thioredoxin
8(1)	WP_007629616.1	WP_007629616.1 MULTISPECIES: thioredoxin
8(1)	WP_012396976.1	WP_012396976.1 thioredoxin
8(1)	WP_066473314.1	WP_066473314.1 thioredoxin
8(1)	WP_023368990.1	WP_023368990.1 thioredoxin
8(1)	WP_046767017.1	WP_046767017.1 thioredoxin
8(1)	WP_066903211.1	WP_066903211.1 thioredoxin
8(1)	WP_011731639.1	WP_011731639.1 thioredoxin
9(1)	WP_061783854.1	WP_061783854.1 MFS transporter
9(1)	WP_011607896.1	WP_011607896.1 MULTISPECIES: MFS transporter
9(1)	WP_169312561.1	WP_169312561.1 MFS transporter
9(1)	WP_020971480.1	WP_020971480.1 MULTISPECIES: MFS transporter
9(1)	WP_013809347.1	WP_013809347.1 membrane protein
9(1)	WP_013155837.1	WP_013155837.1 MFS transporter
9(1)	WP_015797572.1	WP_015797572.1 MFS transporter
9(1)	WP_040257372.1	WP_040257372.1 MFS transporter
10(1)	WP_101886667.1	WP_101886667.1 ParB/RepB/Spo0J family partition protein
10(1)	WP_012578702.1	WP_012578702.1 ParB/RepB/Spo0J family partition protein
10(1)	WP_095347379.1	WP_095347379.1 MULTISPECIES: ParB/RepB/Spo0J family partition protein
10(1)	WP_015780567.1	WP_015780567.1 ParB/RepB/Spo0J family partition protein
10(1)	WP_013118914.1	WP_013118914.1 ParB/RepB/Spo0J family partition protein
10(1)	WP_011693986.1	WP_011693986.1 ParB/RepB/Spo0J family partition protein
11(1)	WP_009945751.1	WP_009945751.1 YqgE/AlgH family protein
11(1)	WP_017972626.1	WP_017972626.1 YqgE/AlgH family protein
11(1)	WP_158408676.1	WP_158408676.1 YqgE/AlgH family protein
11(1)	WP_004601699.1	WP_004601699.1 YqgE/AlgH family protein
11(1)	WP_013136955.1	WP_013136955.1 YqgE/AlgH family protein
11(1)	WP_003860953.1	WP_003860953.1 MULTISPECIES: YqgE/AlgH family protein
12(1)	WP_015750466.1	WP_015750466.1 N-acetylmuramoyl-L-alanine amidase
12(1)	WP_243697600.1	WP_243697600.1 N-acetylmuramoyl-L-alanine amidase
12(1)	WP_039211716.1	WP_039211716.1 peptidoglycan-binding protein
12(1)	WP_053962011.1	WP_053962011.1 N-acetylmuramoyl-L-alanine amidase
12(1)	WP_004601691.1	WP_004601691.1 N-acetylmuramoyl-L-alanine amidase
12(1)	WP_041625627.1	WP_041625627.1 N-acetylmuramoyl-L-alanine amidase
13(1)	WP_023368977.1	WP_023368977.1 hypothetical protein
13(1)	WP_012396968.1	WP_012396968.1 pullulanase
13(1)	NP_218423.1	NP_218423.1 hypothetical protein Rv3906c
13(1)	WP_003898345.1	WP_003898345.1 hypothetical protein
14(1)	WP_021756224.1	WP_021756224.1 PLP-dependent aminotransferase family protein
14(1)	WP_041797927.1	WP_041797927.1 PLP-dependent aminotransferase family protein
14(1)	WP_086506175.1	WP_086506175.1 PLP-dependent aminotransferase family protein
14(1)	WP_083775235.1	WP_083775235.1 PLP-dependent aminotransferase family protein
15(1)	WP_012895714.1	WP_012895714.1 hypothetical protein
15(1)	WP_041835112.1	WP_041835112.1 hypothetical protein
15(1)	WP_012855263.1	WP_012855263.1 hypothetical protein
16(1)	WP_114797050.1	WP_114797050.1 DNA polymerase III subunit delta
16(1)	WP_012934304.1	WP_012934304.1 DNA polymerase III subunit delta
16(1)	WP_093117690.1	WP_093117690.1 DNA polymerase III subunit delta
17(1)	WP_012934305.1	WP_012934305.1 30S ribosomal protein S20
17(1)	WP_114797051.1	WP_114797051.1 30S ribosomal protein S20
17(1)	WP_093117692.1	WP_093117692.1 30S ribosomal protein S20
18(1)	WP_009993929.1	WP_009993929.1 LytR C-terminal domain-containing protein
18(1)	WP_012578696.1	WP_012578696.1 LytR C-terminal domain-containing protein
19(1)	WP_012809026.1	WP_012809026.1 Cys-tRNA(Pro) deacylase
19(1)	WP_013252161.1	WP_013252161.1 Cys-tRNA(Pro) deacylase
20(1)	WP_013252162.1	WP_013252162.1 excinuclease ABC subunit UvrA
20(1)	WP_012809027.1	WP_012809027.1 excinuclease ABC subunit UvrA
21(1)	WP_012798025.1	WP_012798025.1 NAD(+)/NADH kinase
21(1)	WP_015760970.1	WP_015760970.1 NAD(+)/NADH kinase
22(1)	WP_012039649.1	WP_012039649.1 single-stranded DNA-binding protein
22(1)	WP_021756210.1	WP_021756210.1 single-stranded DNA-binding protein
23(1)	WP_012039650.1	WP_012039650.1 MULTISPECIES: 30S ribosomal protein S6
23(1)	WP_021756212.1	WP_021756212.1 30S ribosomal protein S6
24(1)	WP_049821167.1	WP_049821167.1 C40 family peptidase
24(1)	WP_011720979.1	WP_011720979.1 NlpC/P60 family protein
25(1)	WP_060593922.1	WP_060593922.1 hypothetical protein
25(1)	WP_066473330.1	WP_066473330.1 hypothetical protein
26(1)	WP_093117696.1	WP_093117696.1 translation elongation factor 4
26(1)	WP_012934308.1	WP_012934308.1 translation elongation factor 4
27(1)	WP_012934310.1	WP_012934310.1 MaoC family dehydratase N-terminal domain-containing protein
27(1)	WP_093117700.1	WP_093117700.1 MaoC family dehydratase N-terminal domain-containing protein
28(1)	WP_174160350.1	WP_174160350.1 AAA family ATPase
28(1)	WP_012578703.1	WP_012578703.1 MULTISPECIES: AAA family ATPase
29(1)	WP_176579863.1	WP_176579863.1 DNA-3-methyladenine glycosylase I
29(1)	WP_062796100.1	WP_062796100.1 DNA-3-methyladenine glycosylase I
30(1)	WP_093117688.1	WP_093117688.1 ComEC/Rec2 family competence protein
30(1)	WP_181813676.1	WP_181813676.1 ComEC/Rec2 family competence protein
31(1)	WP_002516311.1	WP_002516311.1 transglycosylase domain-containing protein
31(1)	WP_236589733.1	WP_236589733.1 penicillin-binding protein
### WebFlaGs output corresponding with S. Fig. 12
1(1)	WP_086845668.1	WP_086845668.1 septum formation initiator family protein
1(1)	WP_002516702.1	WP_002516702.1 phosphopyruvate hydratase
1(1)	WP_004008874.1	WP_004008874.1 septum formation initiator family protein
1(1)	WP_151011602.1	WP_151011602.1 septum formation initiator family protein
1(1)	WP_245973647.1	WP_245973647.1 phosphopyruvate hydratase
1(1)	WP_158307379.1	WP_158307379.1 septum formation initiator family protein
1(1)	WP_012783297.1	WP_012783297.1 MULTISPECIES: septum formation initiator family protein
1(1)	WP_014318871.1	WP_014318871.1 phosphopyruvate hydratase
1(1)	WP_084450179.1	WP_084450179.1 MULTISPECIES: septum formation initiator family protein
1(1)	WP_165541789.1	WP_165541789.1 septum formation initiator family protein
1(1)	WP_244177007.1	WP_244177007.1 septum formation initiator family protein
1(1)	WP_011720744.1	WP_011720744.1 phosphopyruvate hydratase
1(1)	WP_012084587.1	WP_012084587.1 phosphopyruvate hydratase
1(1)	WP_119434645.1	WP_119434645.1 phosphopyruvate hydratase
1(1)	WP_043654021.1	WP_043654021.1 septum formation initiator family protein
1(1)	WP_012923255.1	WP_012923255.1 septum formation initiator family protein
1(1)	WP_012851406.1	WP_012851406.1 phosphopyruvate hydratase
1(1)	WP_041369286.1	WP_041369286.1 phosphopyruvate hydratase
1(1)	WP_002518817.1	WP_002518817.1 septum formation initiator family protein
1(1)	WP_158495446.1	WP_158495446.1 MULTISPECIES: phosphopyruvate hydratase
1(1)	WP_114592941.1	WP_114592941.1 septum formation initiator family protein
1(1)	WP_007051126.1	WP_007051126.1 MULTISPECIES: phosphopyruvate hydratase
1(1)	WP_012084586.1	WP_012084586.1 septum formation initiator family protein
1(1)	WP_013170705.1	WP_013170705.1 phosphopyruvate hydratase
1(1)	WP_169307772.1	WP_169307772.1 septum formation initiator family protein
1(1)	WP_010542383.1	WP_010542383.1 phosphopyruvate hydratase
1(1)	WP_030544056.1	WP_030544056.1 phosphopyruvate hydratase
1(1)	WP_003898693.1	WP_003898693.1 phosphopyruvate hydratase
1(1)	WP_119434644.1	WP_119434644.1 septum formation initiator family protein
1(1)	WP_013151129.1	WP_013151129.1 MULTISPECIES: septum formation initiator family protein
1(1)	WP_041939851.1	WP_041939851.1 phosphopyruvate hydratase
1(1)	WP_082155555.1	WP_082155555.1 septum formation initiator family protein
1(1)	WP_041919790.1	WP_041919790.1 septum formation initiator family protein
1(1)	WP_003405293.1	WP_003405293.1 MULTISPECIES: septum formation initiator family protein
1(1)	WP_012851407.1	WP_012851407.1 septum formation initiator family protein
1(1)	WP_114796870.1	WP_114796870.1 phosphopyruvate hydratase
1(1)	WP_012947123.1	WP_012947123.1 phosphopyruvate hydratase
1(1)	WP_158495447.1	WP_158495447.1 septum formation initiator family protein
1(1)	WP_013116153.1	WP_013116153.1 septum formation initiator family protein
1(1)	WP_012783296.1	WP_012783296.1 MULTISPECIES: phosphopyruvate hydratase
1(1)	WP_114796868.1	WP_114796868.1 septum formation initiator family protein
1(1)	WP_016637235.1	WP_016637235.1 septum formation initiator family protein
1(1)	WP_013284093.1	WP_013284093.1 MULTISPECIES: phosphopyruvate hydratase
1(1)	WP_021334958.1	WP_021334958.1 septum formation initiator family protein
1(1)	WP_206752127.1	WP_206752127.1 septum formation initiator family protein
1(1)	WP_011720743.1	WP_011720743.1 septum formation initiator family protein
1(1)	WP_113723191.1	WP_113723191.1 septum formation initiator family protein
1(1)	WP_052308044.1	WP_052308044.1 septum formation initiator family protein
1(1)	WP_015772194.1	WP_015772194.1 phosphopyruvate hydratase
1(1)	WP_049754470.1	WP_049754470.1 septum formation initiator family protein
1(1)	WP_084450178.1	WP_084450178.1 phosphopyruvate hydratase
1(1)	WP_010542384.1	WP_010542384.1 septum formation initiator family protein
1(1)	WP_053978746.1	WP_053978746.1 phosphopyruvate hydratase
1(1)	WP_019744628.1	WP_019744628.1 MULTISPECIES: phosphopyruvate hydratase
1(1)	WP_012923256.1	WP_012923256.1 phosphopyruvate hydratase
1(1)	WP_011211394.1	WP_011211394.1 MULTISPECIES: phosphopyruvate hydratase
1(1)	WP_012894952.1	WP_012894952.1 phosphopyruvate hydratase
1(1)	WP_046770870.1	WP_046770870.1 phosphopyruvate hydratase
1(1)	WP_013808264.1	WP_013808264.1 phosphopyruvate hydratase
1(1)	WP_012833413.1	WP_012833413.1 phosphopyruvate hydratase
1(1)	WP_012947124.1	WP_012947124.1 septum formation initiator family protein
1(1)	WP_003856756.1	WP_003856756.1 MULTISPECIES: phosphopyruvate hydratase
1(1)	WP_070385470.1	WP_070385470.1 septum formation initiator family protein
1(1)	WP_216939883.1	WP_216939883.1 phosphopyruvate hydratase
1(1)	WP_003856758.1	WP_003856758.1 MULTISPECIES: septum formation initiator family protein
1(1)	WP_243390484.1	WP_243390484.1 phosphopyruvate hydratase
1(1)	WP_101602270.1	WP_101602270.1 septum formation initiator family protein
1(1)	WP_012802179.1	WP_012802179.1 phosphopyruvate hydratase
1(1)	WP_144300673.1	WP_144300673.1 septum formation initiator family protein
1(1)	WP_011607282.1	WP_011607282.1 septum formation initiator family protein
2(1)	WP_101602268.1	WP_101602268.1 Ppx/GppA family phosphatase
2(1)	WP_030544053.1	WP_030544053.1 Ppx/GppA family phosphatase
2(1)	WP_077311603.1	WP_077311603.1 exopolyphosphatase Ppx2
2(1)	WP_084450181.1	WP_084450181.1 Ppx/GppA family phosphatase
2(1)	WP_094800848.1	WP_094800848.1 Ppx/GppA family phosphatase
2(1)	WP_013021023.1	WP_013021023.1 Ppx/GppA family phosphatase
2(1)	WP_012851409.1	WP_012851409.1 Ppx/GppA family phosphatase
2(1)	WP_012802182.1	WP_012802182.1 Ppx/GppA family phosphatase
2(1)	WP_151011600.1	WP_151011600.1 Ppx/GppA family phosphatase
2(1)	WP_053961584.1	WP_053961584.1 Ppx/GppA family phosphatase
2(1)	WP_012894949.1	WP_012894949.1 Ppx/GppA family phosphatase
2(1)	WP_012783300.1	WP_012783300.1 Ppx/GppA family phosphatase
2(1)	WP_011720741.1	WP_011720741.1 Ppx/GppA family phosphatase
2(1)	WP_007053582.1	WP_007053582.1 Ppx/GppA family phosphatase
2(1)	WP_070385469.1	WP_070385469.1 Ppx/GppA family phosphatase
2(1)	WP_216942248.1	WP_216942248.1 exopolyphosphatase
2(1)	WP_012084584.1	WP_012084584.1 Ppx/GppA family phosphatase
2(1)	WP_012923253.1	WP_012923253.1 Ppx/GppA family phosphatase
2(1)	WP_014316580.1	WP_014316580.1 Ppx/GppA family phosphatase
2(1)	WP_002516725.1	WP_002516725.1 Ppx/GppA family phosphatase
2(1)	WP_013808261.1	WP_013808261.1 Ppx/GppA family phosphatase
2(1)	WP_010542386.1	WP_010542386.1 Ppx/GppA family phosphatase
2(1)	WP_003405299.1	WP_003405299.1 MULTISPECIES: exopolyphosphatase Ppx2
2(1)	WP_169304125.1	WP_169304125.1 Ppx/GppA family phosphatase
2(1)	WP_086845670.1	WP_086845670.1 Ppx/GppA family phosphatase
2(1)	WP_216826155.1	WP_216826155.1 Ppx/GppA family phosphatase
2(1)	WP_187291345.1	WP_187291345.1 Ppx/GppA family phosphatase
2(1)	WP_223373603.1	WP_223373603.1 Ppx/GppA family phosphatase
2(1)	WP_113723193.1	WP_113723193.1 Ppx/GppA family phosphatase
2(1)	WP_046770926.1	WP_046770926.1 Ppx/GppA family phosphatase
2(1)	WP_004008876.1	WP_004008876.1 phosphatase
2(1)	WP_012947126.1	WP_012947126.1 Ppx/GppA family phosphatase
3(1)	WP_053961588.1	WP_053961588.1 lytic transglycosylase domain-containing protein
3(1)	WP_020908544.1	WP_020908544.1 MULTISPECIES: lytic murein transglycosylase
3(1)	WP_077311599.1	WP_077311599.1 lytic transglycosylase domain-containing protein
3(1)	WP_012783299.1	WP_012783299.1 MULTISPECIES: lytic murein transglycosylase
3(1)	WP_003900256.1	WP_003900256.1 lytic transglycosylase domain-containing protein
3(1)	WP_115311799.1	WP_115311799.1 lytic murein transglycosylase
3(1)	WP_082668857.1	WP_082668857.1 MULTISPECIES: lytic murein transglycosylase
3(1)	WP_010934667.1	WP_010934667.1 MULTISPECIES: lytic murein transglycosylase
4(1)	WP_012947122.1	WP_012947122.1 MazG family protein
4(1)	WP_015772195.1	WP_015772195.1 MazG family protein
4(1)	WP_216942246.1	WP_216942246.1 MazG family protein
4(1)	WP_012802178.1	WP_012802178.1 protein with tetrapyrrole methyltransferase and pyrophosphatase domains
4(1)	WP_158495445.1	WP_158495445.1 tetrapyrrole methyltransferase
4(1)	WP_011720745.1	WP_011720745.1 MazG family protein
5(1)	WP_012947128.1	WP_012947128.1 uracil-DNA glycosylase
5(1)	WP_011607279.1	WP_011607279.1 MULTISPECIES: uracil-DNA glycosylase
5(1)	WP_012923252.1	WP_012923252.1 uracil-DNA glycosylase
5(1)	WP_012894947.1	WP_012894947.1 uracil-DNA glycosylase
5(1)	WP_216939885.1	WP_216939885.1 uracil-DNA glycosylase
5(1)	WP_245537049.1	WP_245537049.1 uracil-DNA glycosylase
6(1)	WP_013151134.1	WP_013151134.1 MULTISPECIES: NAD(P)/FAD-dependent oxidoreductase
6(1)	WP_041440933.1	WP_041440933.1 NAD(P)/FAD-dependent oxidoreductase
6(1)	WP_158495448.1	WP_158495448.1 MULTISPECIES: FAD-dependent oxidoreductase
6(1)	WP_015772190.1	WP_015772190.1 NAD(P)/FAD-dependent oxidoreductase
6(1)	WP_011607277.1	WP_011607277.1 NAD(P)/FAD-dependent oxidoreductase
7(1)	WP_009054176.1	WP_009054176.1 Bax inhibitor-1/YccA family protein
7(1)	WP_158496114.1	WP_158496114.1 Bax inhibitor-1/YccA family protein
7(1)	WP_148417476.1	WP_148417476.1 Bax inhibitor-1/YccA family protein
7(1)	WP_002517278.1	WP_002517278.1 Bax inhibitor-1/YccA family protein
7(1)	WP_012802183.1	WP_012802183.1 Bax inhibitor-1/YccA family protein
8(1)	WP_013116156.1	WP_013116156.1 PadR family transcriptional regulator
8(1)	WP_013116152.1	WP_013116152.1 PadR family transcriptional regulator
9(1)	WP_019608564.1	WP_019608564.1 MULTISPECIES: fluoride efflux transporter CrcB
9(1)	WP_094800846.1	WP_094800846.1 fluoride efflux transporter CrcB
10(1)	WP_004008878.1	WP_004008878.1 Na+/H+ antiporter NhaA
10(1)	WP_113723201.1	WP_113723201.1 Na+/H+ antiporter NhaA
